# Supplementary material for: Docking-Based Virtual Screening Enables Prioritizing Protein Kinase Inhibitors With In Vitro Phenotypic Activity Against Schistosoma mansoni
Source: Front Cell Infect Microbiol. 2022 Jul 5;12:913301. doi: 10.3389/fcimb.2022.913301 (PMC9294739; doi:10.3389/fcimb.2022.913301)
Supplement: Supplementary file 2 [file DataSheet_2.zip]

Archive with 5 entries (5 files):
- S_mansoni_ERK1_Minimised.pdb
- S_mansoni_ERK2_Minimised.pdb
- S_mansoni_FES_Minimised.pdb
- S_mansoni_JNK1_Minimised.pdb
- S_mansoni_P38_Minimised.pdb
