# Supplementary material for: Docking-Based Virtual Screening Enables Prioritizing Protein Kinase Inhibitors With In Vitro Phenotypic Activity Against Schistosoma mansoni
Source: Front Cell Infect Microbiol. 2022 Jul 5;12:913301. doi: 10.3389/fcimb.2022.913301 (PMC9294739; doi:10.3389/fcimb.2022.913301)
Supplement: Supplementary file 2 [file DataSheet_2.zip › S_mansoni_ERK1_Minimised.pdb]

HEADER    TRANSFERASE                             01-JUN-08   2ZOQ
REMARK   4 2ZOQ COMPLIES WITH FORMAT V. 3.0, 1-DEC-2006
REMARK 888
REMARK 888 WRITTEN BY MAESTRO (A PRODUCT OF SCHRODINGER, LLC)
TITLE     STRUCTURAL DISSECTION OF HUMAN MITOGEN-ACTIVATED KINASE ERK1
EXPDTA    X-RAY DIFFRACTION
REMARK   2 RESOLUTION.    2.39 ANGSTROMS
REMARK 200  TEMPERATURE           (KELVIN) : 95.00
REMARK 200  PH                             : 7.50
REMARK 350 BIOMOLECULE:  1
REMARK 350 APPLY THE FOLLOWING TO CHAINS: A
REMARK 350   BIOMT1  1   1.000000 0.000000 0.000000   0.000000
REMARK 350   BIOMT2  1   0.000000 1.000000 0.000000   0.000000
REMARK 350   BIOMT3  1   0.000000 0.000000 1.000000   0.000000
REMARK 350 BIOMOLECULE:  2
REMARK 350 APPLY THE FOLLOWING TO CHAINS: B
REMARK 350   BIOMT1  1   1.000000 0.000000 0.000000   0.000000
REMARK 350   BIOMT2  1   0.000000 1.000000 0.000000   0.000000
REMARK 350   BIOMT3  1   0.000000 0.000000 1.000000   0.000000
CRYST1   62.382   91.540   64.930  90.00  91.50  90.00 P 1 21 1      4
MODEL        1
ATOM      1  N   MET     1      -9.553  19.516  44.184  1.00  0.00           N1+
ATOM      2  CA  MET     1     -10.725  18.836  43.622  1.00  0.00           C  
ATOM      3  C   MET     1     -11.961  19.516  44.337  1.00  0.00           C  
ATOM      4  O   MET     1     -12.826  18.847  44.874  1.00  0.00           O  
ATOM      5  CB  MET     1     -10.444  17.302  43.853  1.00  0.00           C  
ATOM      6  CG  MET     1      -9.829  16.105  43.032  1.00  0.00           C  
ATOM      7  SD  MET     1     -10.730  14.469  43.019  1.00  0.00           S  
ATOM      8  CE  MET     1     -11.468  14.029  41.440  1.00  0.00           C  
ATOM      9  H1  MET     1      -9.626  20.510  44.020  1.00  0.00           H  
ATOM     10  H2  MET     1      -9.501  19.323  45.174  1.00  0.00           H  
ATOM     11  H3  MET     1      -8.728  19.159  43.723  1.00  0.00           H  
ATOM     12  HA  MET     1     -10.686  19.218  42.612  1.00  0.00           H  
ATOM     13  HB3 MET     1     -11.186  17.029  43.279  1.00  0.00           H  
ATOM     14  HB2 MET     1     -10.615  17.001  44.878  1.00  0.00           H  
ATOM     15  HG3 MET     1      -9.001  15.830  43.686  1.00  0.00           H  
ATOM     16  HG2 MET     1      -9.233  16.283  42.146  1.00  0.00           H  
ATOM     17  HE1 MET     1     -11.902  13.037  41.529  1.00  0.00           H  
ATOM     18  HE2 MET     1     -12.221  14.681  41.152  1.00  0.00           H  
ATOM     19  HE3 MET     1     -10.700  14.000  40.667  1.00  0.00           H  
ATOM     20  N   SER     2     -12.063  20.852  44.324  1.00  0.00           N  
ATOM     21  CA  SER     2     -13.026  21.605  45.133  1.00  0.00           C  
ATOM     22  C   SER     2     -14.145  22.221  44.285  1.00  0.00           C  
ATOM     23  O   SER     2     -14.201  22.015  43.072  1.00  0.00           O  
ATOM     24  CB  SER     2     -12.223  22.674  45.900  1.00  0.00           C  
ATOM     25  OG  SER     2     -11.687  23.641  45.016  1.00  0.00           O  
ATOM     26  H   SER     2     -11.411  21.418  43.802  1.00  0.00           H  
ATOM     27  HA  SER     2     -13.503  20.963  45.876  1.00  0.00           H  
ATOM     28  HB3 SER     2     -11.409  22.212  46.460  1.00  0.00           H  
ATOM     29  HB2 SER     2     -12.850  23.181  46.635  1.00  0.00           H  
ATOM     30  HG  SER     2     -11.267  24.333  45.532  1.00  0.00           H  
ATOM     31  N   LYS     3     -15.005  22.991  44.964  1.00  0.00           N  
ATOM     32  CA  LYS     3     -16.058  23.786  44.353  1.00  0.00           C  
ATOM     33  C   LYS     3     -16.266  25.098  45.127  1.00  0.00           C  
ATOM     34  O   LYS     3     -15.840  25.206  46.278  1.00  0.00           O  
ATOM     35  CB  LYS     3     -17.365  22.956  44.233  1.00  0.00           C  
ATOM     36  CG  LYS     3     -17.830  22.200  45.502  1.00  0.00           C  
ATOM     37  CD  LYS     3     -18.199  23.022  46.752  1.00  0.00           C  
ATOM     38  CE  LYS     3     -19.496  23.831  46.644  1.00  0.00           C  
ATOM     39  NZ  LYS     3     -19.681  24.695  47.824  1.00  0.00           N1+
ATOM     40  H   LYS     3     -14.887  23.118  45.958  1.00  0.00           H  
ATOM     41  HA  LYS     3     -15.703  24.043  43.356  1.00  0.00           H  
ATOM     42  HB3 LYS     3     -17.203  22.201  43.463  1.00  0.00           H  
ATOM     43  HB2 LYS     3     -18.179  23.573  43.852  1.00  0.00           H  
ATOM     44  HG3 LYS     3     -17.060  21.479  45.780  1.00  0.00           H  
ATOM     45  HG2 LYS     3     -18.692  21.590  45.230  1.00  0.00           H  
ATOM     46  HD3 LYS     3     -17.377  23.629  47.104  1.00  0.00           H  
ATOM     47  HD2 LYS     3     -18.319  22.315  47.560  1.00  0.00           H  
ATOM     48  HE3 LYS     3     -20.350  23.158  46.560  1.00  0.00           H  
ATOM     49  HE2 LYS     3     -19.495  24.441  45.742  1.00  0.00           H  
ATOM     50  HZ1 LYS     3     -20.532  25.230  47.718  1.00  0.00           H  
ATOM     51  HZ2 LYS     3     -19.744  24.125  48.655  1.00  0.00           H  
ATOM     52  HZ3 LYS     3     -18.897  25.327  47.906  1.00  0.00           H  
ATOM     53  N   PRO     4     -17.070  26.004  44.546  1.00  0.00           N  
ATOM     54  CA  PRO     4     -17.208  26.230  43.103  1.00  0.00           C  
ATOM     55  C   PRO     4     -16.227  27.320  42.634  1.00  0.00           C  
ATOM     56  O   PRO     4     -15.683  28.063  43.453  1.00  0.00           O  
ATOM     57  CB  PRO     4     -18.670  26.681  43.017  1.00  0.00           C  
ATOM     58  CD  PRO     4     -17.937  26.896  45.312  1.00  0.00           C  
ATOM     59  CG  PRO     4     -18.904  27.492  44.287  1.00  0.00           C  
ATOM     60  HA  PRO     4     -17.087  25.346  42.479  1.00  0.00           H  
ATOM     61  HB3 PRO     4     -19.315  25.801  43.024  1.00  0.00           H  
ATOM     62  HB2 PRO     4     -18.903  27.244  42.112  1.00  0.00           H  
ATOM     63  HD2 PRO     4     -17.354  27.676  45.803  1.00  0.00           H  
ATOM     64  HD3 PRO     4     -18.473  26.358  46.087  1.00  0.00           H  
ATOM     65  HG3 PRO     4     -19.944  27.486  44.614  1.00  0.00           H  
ATOM     66  HG2 PRO     4     -18.624  28.530  44.101  1.00  0.00           H  
ATOM     67  N   THR     5     -16.067  27.445  41.314  1.00  0.00           N  
ATOM     68  CA  THR     5     -15.597  28.700  40.745  1.00  0.00           C  
ATOM     69  C   THR     5     -16.455  29.002  39.526  1.00  0.00           C  
ATOM     70  O   THR     5     -16.915  28.085  38.844  1.00  0.00           O  
ATOM     71  CB  THR     5     -14.086  28.736  40.394  1.00  0.00           C  
ATOM     72  OG1 THR     5     -13.678  30.044  40.058  1.00  0.00           O  
ATOM     73  CG2 THR     5     -13.639  27.857  39.237  1.00  0.00           C  
ATOM     74  H   THR     5     -16.516  26.807  40.673  1.00  0.00           H  
ATOM     75  HA  THR     5     -15.788  29.513  41.452  1.00  0.00           H  
ATOM     76  HB  THR     5     -13.515  28.456  41.281  1.00  0.00           H  
ATOM     77  HG1 THR     5     -12.769  30.011  39.748  1.00  0.00           H  
ATOM     78 HG21 THR     5     -12.639  28.123  38.888  1.00  0.00           H  
ATOM     79 HG22 THR     5     -13.562  26.846  39.623  1.00  0.00           H  
ATOM     80 HG23 THR     5     -14.301  27.876  38.378  1.00  0.00           H  
ATOM     81  N   ILE     6     -16.668  30.296  39.308  1.00  0.00           N  
ATOM     82  CA  ILE     6     -17.467  30.790  38.215  1.00  0.00           C  
ATOM     83  C   ILE     6     -16.549  31.577  37.272  1.00  0.00           C  
ATOM     84  O   ILE     6     -16.419  32.795  37.373  1.00  0.00           O  
ATOM     85  CB  ILE     6     -18.665  31.627  38.729  1.00  0.00           C  
ATOM     86  CG2 ILE     6     -19.701  30.693  39.390  1.00  0.00           C  
ATOM     87  CG1 ILE     6     -18.307  32.785  39.695  1.00  0.00           C  
ATOM     88  CD1 ILE     6     -19.430  33.816  39.839  1.00  0.00           C  
ATOM     89  H   ILE     6     -16.239  30.989  39.904  1.00  0.00           H  
ATOM     90  HA  ILE     6     -17.921  29.983  37.642  1.00  0.00           H  
ATOM     91  HB  ILE     6     -19.142  32.063  37.849  1.00  0.00           H  
ATOM     92 HG21 ILE     6     -20.611  31.232  39.651  1.00  0.00           H  
ATOM     93 HG22 ILE     6     -19.991  29.886  38.717  1.00  0.00           H  
ATOM     94 HG23 ILE     6     -19.312  30.239  40.301  1.00  0.00           H  
ATOM     95 HG13 ILE     6     -17.406  33.324  39.423  1.00  0.00           H  
ATOM     96 HG12 ILE     6     -18.085  32.369  40.678  1.00  0.00           H  
ATOM     97 HD11 ILE     6     -19.040  34.760  40.220  1.00  0.00           H  
ATOM     98 HD12 ILE     6     -19.914  34.023  38.884  1.00  0.00           H  
ATOM     99 HD13 ILE     6     -20.195  33.472  40.535  1.00  0.00           H  
ATOM    100  N   PRO     7     -15.989  30.877  36.261  1.00  0.00           N  
ATOM    101  CA  PRO     7     -15.801  31.522  34.960  1.00  0.00           C  
ATOM    102  C   PRO     7     -17.189  31.832  34.374  1.00  0.00           C  
ATOM    103  O   PRO     7     -18.200  31.381  34.929  1.00  0.00           O  
ATOM    104  CB  PRO     7     -15.016  30.464  34.164  1.00  0.00           C  
ATOM    105  CD  PRO     7     -15.738  29.434  36.194  1.00  0.00           C  
ATOM    106  CG  PRO     7     -15.454  29.124  34.733  1.00  0.00           C  
ATOM    107  HA  PRO     7     -15.225  32.445  35.038  1.00  0.00           H  
ATOM    108  HB3 PRO     7     -13.948  30.602  34.340  1.00  0.00           H  
ATOM    109  HB2 PRO     7     -15.175  30.522  33.086  1.00  0.00           H  
ATOM    110  HD2 PRO     7     -16.557  28.803  36.524  1.00  0.00           H  
ATOM    111  HD3 PRO     7     -14.856  29.225  36.795  1.00  0.00           H  
ATOM    112  HG3 PRO     7     -14.720  28.329  34.593  1.00  0.00           H  
ATOM    113  HG2 PRO     7     -16.378  28.814  34.243  1.00  0.00           H  
ATOM    114  N   THR     8     -17.258  32.535  33.232  1.00  0.00           N  
ATOM    115  CA  THR     8     -18.508  32.514  32.461  1.00  0.00           C  
ATOM    116  C   THR     8     -18.819  31.050  32.146  1.00  0.00           C  
ATOM    117  O   THR     8     -17.876  30.362  31.766  1.00  0.00           O  
ATOM    118  CB  THR     8     -18.415  33.240  31.105  1.00  0.00           C  
ATOM    119  OG1 THR     8     -18.011  34.574  31.324  1.00  0.00           O  
ATOM    120  CG2 THR     8     -19.752  33.256  30.337  1.00  0.00           C  
ATOM    121  H   THR     8     -16.437  32.917  32.786  1.00  0.00           H  
ATOM    122  HA  THR     8     -19.310  32.953  33.059  1.00  0.00           H  
ATOM    123  HB  THR     8     -17.650  32.778  30.478  1.00  0.00           H  
ATOM    124  HG1 THR     8     -18.061  35.051  30.492  1.00  0.00           H  
ATOM    125 HG21 THR     8     -19.680  33.875  29.442  1.00  0.00           H  
ATOM    126 HG22 THR     8     -20.050  32.261  30.003  1.00  0.00           H  
ATOM    127 HG23 THR     8     -20.559  33.657  30.951  1.00  0.00           H  
ATOM    128  N   VAL     9     -20.037  30.580  32.466  1.00  0.00           N  
ATOM    129  CA  VAL     9     -20.368  29.154  32.466  1.00  0.00           C  
ATOM    130  C   VAL     9     -19.950  28.522  31.134  1.00  0.00           C  
ATOM    131  O   VAL     9     -20.489  28.937  30.109  1.00  0.00           O  
ATOM    132  CB  VAL     9     -21.883  28.893  32.666  1.00  0.00           C  
ATOM    133  CG1 VAL     9     -22.245  27.391  32.609  1.00  0.00           C  
ATOM    134  CG2 VAL     9     -22.384  29.508  33.983  1.00  0.00           C  
ATOM    135  H   VAL     9     -20.745  31.206  32.820  1.00  0.00           H  
ATOM    136  HA  VAL     9     -19.818  28.686  33.285  1.00  0.00           H  
ATOM    137  HB  VAL     9     -22.435  29.390  31.866  1.00  0.00           H  
ATOM    138 HG11 VAL     9     -23.290  27.233  32.876  1.00  0.00           H  
ATOM    139 HG12 VAL     9     -22.114  26.964  31.615  1.00  0.00           H  
ATOM    140 HG13 VAL     9     -21.640  26.811  33.307  1.00  0.00           H  
ATOM    141 HG21 VAL     9     -23.448  29.318  34.126  1.00  0.00           H  
ATOM    142 HG22 VAL     9     -21.855  29.090  34.840  1.00  0.00           H  
ATOM    143 HG23 VAL     9     -22.248  30.589  34.003  1.00  0.00           H  
ATOM    144  N   LYS    10     -18.929  27.647  31.217  1.00  0.00           N  
ATOM    145  CA  LYS    10     -18.130  27.026  30.151  1.00  0.00           C  
ATOM    146  C   LYS    10     -16.660  27.443  30.267  1.00  0.00           C  
ATOM    147  O   LYS    10     -15.808  26.578  30.465  1.00  0.00           O  
ATOM    148  CB  LYS    10     -18.673  27.220  28.714  1.00  0.00           C  
ATOM    149  CG  LYS    10     -20.022  26.500  28.503  1.00  0.00           C  
ATOM    150  CD  LYS    10     -20.868  27.052  27.348  1.00  0.00           C  
ATOM    151  CE  LYS    10     -20.536  26.389  26.009  1.00  0.00           C  
ATOM    152  NZ  LYS    10     -21.483  26.807  24.964  1.00  0.00           N1+
ATOM    153  H   LYS    10     -18.580  27.446  32.143  1.00  0.00           H  
ATOM    154  HA  LYS    10     -18.164  25.956  30.362  1.00  0.00           H  
ATOM    155  HB3 LYS    10     -17.960  26.819  27.991  1.00  0.00           H  
ATOM    156  HB2 LYS    10     -18.743  28.282  28.477  1.00  0.00           H  
ATOM    157  HG3 LYS    10     -20.629  26.512  29.406  1.00  0.00           H  
ATOM    158  HG2 LYS    10     -19.828  25.439  28.341  1.00  0.00           H  
ATOM    159  HD3 LYS    10     -20.733  28.132  27.266  1.00  0.00           H  
ATOM    160  HD2 LYS    10     -21.923  26.901  27.582  1.00  0.00           H  
ATOM    161  HE3 LYS    10     -20.591  25.303  26.097  1.00  0.00           H  
ATOM    162  HE2 LYS    10     -19.520  26.638  25.700  1.00  0.00           H  
ATOM    163  HZ1 LYS    10     -21.246  26.353  24.093  1.00  0.00           H  
ATOM    164  HZ2 LYS    10     -22.421  26.545  25.233  1.00  0.00           H  
ATOM    165  HZ3 LYS    10     -21.435  27.808  24.844  1.00  0.00           H  
ATOM    166  N   GLY    11     -16.384  28.752  30.156  1.00  0.00           N  
ATOM    167  CA  GLY    11     -15.041  29.316  30.212  1.00  0.00           C  
ATOM    168  C   GLY    11     -14.347  28.947  28.905  1.00  0.00           C  
ATOM    169  O   GLY    11     -14.772  29.377  27.832  1.00  0.00           O  
ATOM    170  H   GLY    11     -17.147  29.406  30.050  1.00  0.00           H  
ATOM    171  HA3 GLY    11     -14.497  28.943  31.082  1.00  0.00           H  
ATOM    172  HA2 GLY    11     -15.107  30.400  30.302  1.00  0.00           H  
ATOM    173  N   GLN    12     -13.298  28.120  29.013  1.00  0.00           N  
ATOM    174  CA  GLN    12     -12.601  27.489  27.893  1.00  0.00           C  
ATOM    175  C   GLN    12     -13.524  26.519  27.130  1.00  0.00           C  
ATOM    176  O   GLN    12     -14.564  26.109  27.650  1.00  0.00           O  
ATOM    177  CB  GLN    12     -11.398  26.735  28.486  1.00  0.00           C  
ATOM    178  CG  GLN    12     -10.399  26.153  27.458  1.00  0.00           C  
ATOM    179  CD  GLN    12      -9.348  25.242  28.081  1.00  0.00           C  
ATOM    180  OE1 GLN    12      -8.292  25.036  27.491  1.00  0.00           O  
ATOM    181  NE2 GLN    12      -9.637  24.633  29.234  1.00  0.00           N  
ATOM    182  H   GLN    12     -13.020  27.807  29.932  1.00  0.00           H  
ATOM    183  HA  GLN    12     -12.251  28.267  27.213  1.00  0.00           H  
ATOM    184  HB3 GLN    12     -11.800  25.945  29.123  1.00  0.00           H  
ATOM    185  HB2 GLN    12     -10.848  27.403  29.152  1.00  0.00           H  
ATOM    186  HG3 GLN    12      -9.906  26.961  26.916  1.00  0.00           H  
ATOM    187  HG2 GLN    12     -10.879  25.523  26.717  1.00  0.00           H  
ATOM    188 HE22 GLN    12      -8.956  24.029  29.671  1.00  0.00           H  
ATOM    189 HE21 GLN    12     -10.517  24.803  29.699  1.00  0.00           H  
ATOM    190  N   ILE    13     -13.102  26.135  25.916  1.00  0.00           N  
ATOM    191  CA  ILE    13     -13.750  25.078  25.150  1.00  0.00           C  
ATOM    192  C   ILE    13     -13.728  23.732  25.887  1.00  0.00           C  
ATOM    193  O   ILE    13     -12.712  23.329  26.458  1.00  0.00           O  
ATOM    194  CB  ILE    13     -13.144  24.889  23.737  1.00  0.00           C  
ATOM    195  CG2 ILE    13     -13.381  26.153  22.893  1.00  0.00           C  
ATOM    196  CG1 ILE    13     -11.661  24.439  23.697  1.00  0.00           C  
ATOM    197  CD1 ILE    13     -11.212  23.933  22.322  1.00  0.00           C  
ATOM    198  H   ILE    13     -12.250  26.514  25.531  1.00  0.00           H  
ATOM    199  HA  ILE    13     -14.792  25.381  25.025  1.00  0.00           H  
ATOM    200  HB  ILE    13     -13.722  24.096  23.258  1.00  0.00           H  
ATOM    201 HG21 ILE    13     -13.113  25.992  21.849  1.00  0.00           H  
ATOM    202 HG22 ILE    13     -14.431  26.448  22.909  1.00  0.00           H  
ATOM    203 HG23 ILE    13     -12.793  26.996  23.258  1.00  0.00           H  
ATOM    204 HG13 ILE    13     -11.468  23.623  24.386  1.00  0.00           H  
ATOM    205 HG12 ILE    13     -11.016  25.258  24.016  1.00  0.00           H  
ATOM    206 HD11 ILE    13     -10.258  23.411  22.396  1.00  0.00           H  
ATOM    207 HD12 ILE    13     -11.935  23.235  21.897  1.00  0.00           H  
ATOM    208 HD13 ILE    13     -11.082  24.755  21.618  1.00  0.00           H  
ATOM    209  N   PHE    14     -14.893  23.089  25.874  1.00  0.00           N  
ATOM    210  CA  PHE    14     -15.116  21.820  26.530  1.00  0.00           C  
ATOM    211  C   PHE    14     -15.863  20.993  25.489  1.00  0.00           C  
ATOM    212  O   PHE    14     -17.089  20.904  25.535  1.00  0.00           O  
ATOM    213  CB  PHE    14     -15.905  22.086  27.828  1.00  0.00           C  
ATOM    214  CG  PHE    14     -15.608  21.057  28.888  1.00  0.00           C  
ATOM    215  CD1 PHE    14     -14.580  21.278  29.820  1.00  0.00           C  
ATOM    216  CD2 PHE    14     -16.246  19.812  28.861  1.00  0.00           C  
ATOM    217  CE1 PHE    14     -14.261  20.286  30.732  1.00  0.00           C  
ATOM    218  CE2 PHE    14     -15.853  18.818  29.746  1.00  0.00           C  
ATOM    219  CZ  PHE    14     -14.861  19.048  30.675  1.00  0.00           C  
ATOM    220  H   PHE    14     -15.685  23.484  25.388  1.00  0.00           H  
ATOM    221  HA  PHE    14     -14.172  21.322  26.761  1.00  0.00           H  
ATOM    222  HB3 PHE    14     -16.982  22.139  27.665  1.00  0.00           H  
ATOM    223  HB2 PHE    14     -15.636  23.061  28.241  1.00  0.00           H  
ATOM    224  HD1 PHE    14     -14.062  22.226  29.851  1.00  0.00           H  
ATOM    225  HD2 PHE    14     -17.066  19.693  28.183  1.00  0.00           H  
ATOM    226  HE1 PHE    14     -13.552  20.463  31.514  1.00  0.00           H  
ATOM    227  HE2 PHE    14     -16.362  17.882  29.808  1.00  0.00           H  
ATOM    228  HZ  PHE    14     -14.589  18.284  31.385  1.00  0.00           H  
ATOM    229  N   GLU    15     -15.102  20.467  24.518  1.00  0.00           N  
ATOM    230  CA  GLU    15     -15.656  19.754  23.379  1.00  0.00           C  
ATOM    231  C   GLU    15     -15.805  18.273  23.740  1.00  0.00           C  
ATOM    232  O   GLU    15     -14.919  17.474  23.439  1.00  0.00           O  
ATOM    233  CB  GLU    15     -14.743  19.975  22.151  1.00  0.00           C  
ATOM    234  CG  GLU    15     -15.458  19.739  20.807  1.00  0.00           C  
ATOM    235  CD  GLU    15     -16.257  20.975  20.388  1.00  0.00           C  
ATOM    236  OE1 GLU    15     -17.280  21.262  21.046  1.00  0.00           O  
ATOM    237  OE2 GLU    15     -15.803  21.636  19.429  1.00  0.00           O1-
ATOM    238  H   GLU    15     -14.099  20.575  24.533  1.00  0.00           H  
ATOM    239  HA  GLU    15     -16.647  20.151  23.163  1.00  0.00           H  
ATOM    240  HB3 GLU    15     -13.855  19.343  22.200  1.00  0.00           H  
ATOM    241  HB2 GLU    15     -14.345  20.991  22.169  1.00  0.00           H  
ATOM    242  HG3 GLU    15     -16.115  18.870  20.853  1.00  0.00           H  
ATOM    243  HG2 GLU    15     -14.718  19.525  20.035  1.00  0.00           H  
ATOM    244  N   LEU    16     -16.927  17.930  24.392  1.00  0.00           N  
ATOM    245  CA  LEU    16     -17.238  16.546  24.769  1.00  0.00           C  
ATOM    246  C   LEU    16     -17.979  15.788  23.677  1.00  0.00           C  
ATOM    247  O   LEU    16     -18.424  14.669  23.915  1.00  0.00           O  
ATOM    248  CB  LEU    16     -18.093  16.502  26.048  1.00  0.00           C  
ATOM    249  CG  LEU    16     -17.445  17.175  27.243  1.00  0.00           C  
ATOM    250  CD1 LEU    16     -18.413  17.218  28.448  1.00  0.00           C  
ATOM    251  CD2 LEU    16     -16.052  16.589  27.534  1.00  0.00           C  
ATOM    252  H   LEU    16     -17.609  18.635  24.634  1.00  0.00           H  
ATOM    253  HA  LEU    16     -16.308  16.001  24.920  1.00  0.00           H  
ATOM    254  HB3 LEU    16     -18.298  15.467  26.325  1.00  0.00           H  
ATOM    255  HB2 LEU    16     -19.059  16.970  25.849  1.00  0.00           H  
ATOM    256  HG  LEU    16     -17.303  18.195  26.907  1.00  0.00           H  
ATOM    257 HD11 LEU    16     -18.029  16.723  29.334  1.00  0.00           H  
ATOM    258 HD12 LEU    16     -18.650  18.241  28.733  1.00  0.00           H  
ATOM    259 HD13 LEU    16     -19.368  16.747  28.219  1.00  0.00           H  
ATOM    260 HD21 LEU    16     -15.892  16.313  28.571  1.00  0.00           H  
ATOM    261 HD22 LEU    16     -15.818  15.695  26.960  1.00  0.00           H  
ATOM    262 HD23 LEU    16     -15.327  17.351  27.272  1.00  0.00           H  
ATOM    263  N   GLY    17     -18.149  16.414  22.510  1.00  0.00           N  
ATOM    264  CA  GLY    17     -18.960  15.885  21.437  1.00  0.00           C  
ATOM    265  C   GLY    17     -20.454  15.935  21.805  1.00  0.00           C  
ATOM    266  O   GLY    17     -20.834  16.390  22.888  1.00  0.00           O  
ATOM    267  H   GLY    17     -17.766  17.340  22.390  1.00  0.00           H  
ATOM    268  HA3 GLY    17     -18.657  14.867  21.188  1.00  0.00           H  
ATOM    269  HA2 GLY    17     -18.765  16.516  20.570  1.00  0.00           H  
ATOM    270  N   PRO    18     -21.318  15.477  20.883  1.00  0.00           N  
ATOM    271  CA  PRO    18     -22.773  15.460  21.090  1.00  0.00           C  
ATOM    272  C   PRO    18     -23.298  14.485  22.149  1.00  0.00           C  
ATOM    273  O   PRO    18     -24.429  14.677  22.593  1.00  0.00           O  
ATOM    274  CB  PRO    18     -23.336  15.115  19.704  1.00  0.00           C  
ATOM    275  CD  PRO    18     -20.973  15.182  19.496  1.00  0.00           C  
ATOM    276  CG  PRO    18     -22.242  15.510  18.730  1.00  0.00           C  
ATOM    277  HA  PRO    18     -23.084  16.472  21.358  1.00  0.00           H  
ATOM    278  HB3 PRO    18     -24.277  15.627  19.496  1.00  0.00           H  
ATOM    279  HB2 PRO    18     -23.522  14.043  19.615  1.00  0.00           H  
ATOM    280  HD2 PRO    18     -20.733  14.120  19.415  1.00  0.00           H  
ATOM    281  HD3 PRO    18     -20.141  15.752  19.086  1.00  0.00           H  
ATOM    282  HG3 PRO    18     -22.290  16.585  18.545  1.00  0.00           H  
ATOM    283  HG2 PRO    18     -22.313  14.999  17.770  1.00  0.00           H  
ATOM    284  N   ARG    19     -22.503  13.465  22.529  1.00  0.00           N  
ATOM    285  CA  ARG    19     -22.928  12.440  23.484  1.00  0.00           C  
ATOM    286  C   ARG    19     -23.229  13.010  24.876  1.00  0.00           C  
ATOM    287  O   ARG    19     -24.095  12.478  25.567  1.00  0.00           O  
ATOM    288  CB  ARG    19     -21.898  11.290  23.533  1.00  0.00           C  
ATOM    289  CG  ARG    19     -22.515   9.985  24.058  1.00  0.00           C  
ATOM    290  CD  ARG    19     -22.328   9.684  25.544  1.00  0.00           C  
ATOM    291  NE  ARG    19     -21.074   8.963  25.805  1.00  0.00           N  
ATOM    292  CZ  ARG    19     -20.983   7.726  26.327  1.00  0.00           C  
ATOM    293  NH1 ARG    19     -22.060   7.045  26.731  1.00  0.00           N  
ATOM    294  NH2 ARG    19     -19.787   7.146  26.437  1.00  0.00           N1+
ATOM    295  H   ARG    19     -21.579  13.368  22.134  1.00  0.00           H  
ATOM    296  HA  ARG    19     -23.869  12.038  23.102  1.00  0.00           H  
ATOM    297  HB3 ARG    19     -20.990  11.563  24.073  1.00  0.00           H  
ATOM    298  HB2 ARG    19     -21.583  11.099  22.506  1.00  0.00           H  
ATOM    299  HG3 ARG    19     -21.982   9.193  23.530  1.00  0.00           H  
ATOM    300  HG2 ARG    19     -23.553   9.861  23.744  1.00  0.00           H  
ATOM    301  HD3 ARG    19     -23.214   9.166  25.871  1.00  0.00           H  
ATOM    302  HD2 ARG    19     -22.256  10.609  26.115  1.00  0.00           H  
ATOM    303  HE  ARG    19     -20.221   9.439  25.547  1.00  0.00           H  
ATOM    304 HH12 ARG    19     -21.975   6.109  27.094  1.00  0.00           H  
ATOM    305 HH11 ARG    19     -22.946   7.532  26.821  1.00  0.00           H  
ATOM    306 HH22 ARG    19     -19.694   6.214  26.809  1.00  0.00           H  
ATOM    307 HH21 ARG    19     -18.951   7.648  26.142  1.00  0.00           H  
ATOM    308  N   PHE    20     -22.534  14.102  25.226  1.00  0.00           N  
ATOM    309  CA  PHE    20     -22.705  14.805  26.482  1.00  0.00           C  
ATOM    310  C   PHE    20     -23.191  16.222  26.199  1.00  0.00           C  
ATOM    311  O   PHE    20     -22.644  16.886  25.320  1.00  0.00           O  
ATOM    312  CB  PHE    20     -21.381  14.836  27.239  1.00  0.00           C  
ATOM    313  CG  PHE    20     -20.784  13.470  27.469  1.00  0.00           C  
ATOM    314  CD1 PHE    20     -19.888  12.952  26.518  1.00  0.00           C  
ATOM    315  CD2 PHE    20     -21.250  12.634  28.502  1.00  0.00           C  
ATOM    316  CE1 PHE    20     -19.390  11.668  26.658  1.00  0.00           C  
ATOM    317  CE2 PHE    20     -20.735  11.351  28.625  1.00  0.00           C  
ATOM    318  CZ  PHE    20     -19.788  10.885  27.727  1.00  0.00           C  
ATOM    319  H   PHE    20     -21.873  14.507  24.578  1.00  0.00           H  
ATOM    320  HA  PHE    20     -23.408  14.283  27.107  1.00  0.00           H  
ATOM    321  HB3 PHE    20     -21.528  15.300  28.205  1.00  0.00           H  
ATOM    322  HB2 PHE    20     -20.658  15.454  26.708  1.00  0.00           H  
ATOM    323  HD1 PHE    20     -19.596  13.552  25.676  1.00  0.00           H  
ATOM    324  HD2 PHE    20     -22.001  12.984  29.196  1.00  0.00           H  
ATOM    325  HE1 PHE    20     -18.709  11.250  25.934  1.00  0.00           H  
ATOM    326  HE2 PHE    20     -21.082  10.698  29.411  1.00  0.00           H  
ATOM    327  HZ  PHE    20     -19.395   9.885  27.833  1.00  0.00           H  
ATOM    328  N   ASP    21     -24.178  16.669  26.980  1.00  0.00           N  
ATOM    329  CA  ASP    21     -24.711  18.026  26.901  1.00  0.00           C  
ATOM    330  C   ASP    21     -24.973  18.538  28.323  1.00  0.00           C  
ATOM    331  O   ASP    21     -24.775  17.796  29.280  1.00  0.00           O  
ATOM    332  CB  ASP    21     -25.984  18.073  26.020  1.00  0.00           C  
ATOM    333  CG  ASP    21     -26.380  19.483  25.557  1.00  0.00           C  
ATOM    334  OD1 ASP    21     -25.538  20.403  25.664  1.00  0.00           O  
ATOM    335  OD2 ASP    21     -27.529  19.616  25.087  1.00  0.00           O1-
ATOM    336  H   ASP    21     -24.583  16.066  27.683  1.00  0.00           H  
ATOM    337  HA  ASP    21     -23.940  18.680  26.487  1.00  0.00           H  
ATOM    338  HB3 ASP    21     -26.818  17.645  26.578  1.00  0.00           H  
ATOM    339  HB2 ASP    21     -25.835  17.461  25.130  1.00  0.00           H  
ATOM    340  N   ASN    22     -25.415  19.803  28.444  1.00  0.00           N  
ATOM    341  CA  ASN    22     -25.770  20.484  29.694  1.00  0.00           C  
ATOM    342  C   ASN    22     -24.562  20.501  30.632  1.00  0.00           C  
ATOM    343  O   ASN    22     -24.583  19.866  31.688  1.00  0.00           O  
ATOM    344  CB  ASN    22     -26.991  19.805  30.351  1.00  0.00           C  
ATOM    345  CG  ASN    22     -28.317  20.067  29.662  1.00  0.00           C  
ATOM    346  OD1 ASN    22     -29.118  20.854  30.155  1.00  0.00           O  
ATOM    347  ND2 ASN    22     -28.567  19.385  28.543  1.00  0.00           N  
ATOM    348  H   ASN    22     -25.539  20.342  27.595  1.00  0.00           H  
ATOM    349  HA  ASN    22     -26.033  21.500  29.395  1.00  0.00           H  
ATOM    350  HB3 ASN    22     -27.106  20.126  31.388  1.00  0.00           H  
ATOM    351  HB2 ASN    22     -26.858  18.737  30.350  1.00  0.00           H  
ATOM    352 HD22 ASN    22     -29.435  19.525  28.047  1.00  0.00           H  
ATOM    353 HD21 ASN    22     -27.882  18.747  28.164  1.00  0.00           H  
ATOM    354  N   VAL    23     -23.510  21.197  30.190  1.00  0.00           N  
ATOM    355  CA  VAL    23     -22.284  21.324  30.955  1.00  0.00           C  
ATOM    356  C   VAL    23     -22.508  22.243  32.171  1.00  0.00           C  
ATOM    357  O   VAL    23     -23.021  23.350  32.010  1.00  0.00           O  
ATOM    358  CB  VAL    23     -21.124  21.859  30.083  1.00  0.00           C  
ATOM    359  CG1 VAL    23     -19.845  22.144  30.880  1.00  0.00           C  
ATOM    360  CG2 VAL    23     -20.794  20.855  28.960  1.00  0.00           C  
ATOM    361  H   VAL    23     -23.550  21.679  29.303  1.00  0.00           H  
ATOM    362  HA  VAL    23     -21.995  20.330  31.279  1.00  0.00           H  
ATOM    363  HB  VAL    23     -21.437  22.793  29.614  1.00  0.00           H  
ATOM    364 HG11 VAL    23     -19.032  22.460  30.224  1.00  0.00           H  
ATOM    365 HG12 VAL    23     -19.962  22.920  31.637  1.00  0.00           H  
ATOM    366 HG13 VAL    23     -19.543  21.227  31.359  1.00  0.00           H  
ATOM    367 HG21 VAL    23     -19.968  21.210  28.343  1.00  0.00           H  
ATOM    368 HG22 VAL    23     -20.507  19.885  29.369  1.00  0.00           H  
ATOM    369 HG23 VAL    23     -21.645  20.695  28.297  1.00  0.00           H  
ATOM    370  N   GLN    24     -22.110  21.758  33.354  1.00  0.00           N  
ATOM    371  CA  GLN    24     -22.036  22.537  34.586  1.00  0.00           C  
ATOM    372  C   GLN    24     -20.591  22.525  35.040  1.00  0.00           C  
ATOM    373  O   GLN    24     -19.998  21.455  35.076  1.00  0.00           O  
ATOM    374  CB  GLN    24     -22.813  21.870  35.727  1.00  0.00           C  
ATOM    375  CG  GLN    24     -24.322  21.735  35.537  1.00  0.00           C  
ATOM    376  CD  GLN    24     -24.928  21.099  36.790  1.00  0.00           C  
ATOM    377  OE1 GLN    24     -24.605  21.486  37.912  1.00  0.00           O  
ATOM    378  NE2 GLN    24     -25.812  20.118  36.607  1.00  0.00           N  
ATOM    379  H   GLN    24     -21.747  20.815  33.402  1.00  0.00           H  
ATOM    380  HA  GLN    24     -22.380  23.564  34.446  1.00  0.00           H  
ATOM    381  HB3 GLN    24     -22.632  22.456  36.632  1.00  0.00           H  
ATOM    382  HB2 GLN    24     -22.398  20.885  35.930  1.00  0.00           H  
ATOM    383  HG3 GLN    24     -24.541  21.127  34.658  1.00  0.00           H  
ATOM    384  HG2 GLN    24     -24.777  22.713  35.376  1.00  0.00           H  
ATOM    385 HE22 GLN    24     -26.246  19.677  37.404  1.00  0.00           H  
ATOM    386 HE21 GLN    24     -26.060  19.820  35.676  1.00  0.00           H  
ATOM    387  N   TYR    25     -20.075  23.671  35.482  1.00  0.00           N  
ATOM    388  CA  TYR    25     -18.739  23.724  36.043  1.00  0.00           C  
ATOM    389  C   TYR    25     -18.715  23.125  37.460  1.00  0.00           C  
ATOM    390  O   TYR    25     -19.428  23.623  38.332  1.00  0.00           O  
ATOM    391  CB  TYR    25     -18.253  25.175  36.001  1.00  0.00           C  
ATOM    392  CG  TYR    25     -16.811  25.282  36.416  1.00  0.00           C  
ATOM    393  CD1 TYR    25     -16.488  25.264  37.784  1.00  0.00           C  
ATOM    394  CD2 TYR    25     -15.794  25.332  35.443  1.00  0.00           C  
ATOM    395  CE1 TYR    25     -15.152  25.277  38.182  1.00  0.00           C  
ATOM    396  CE2 TYR    25     -14.451  25.402  35.848  1.00  0.00           C  
ATOM    397  CZ  TYR    25     -14.138  25.386  37.216  1.00  0.00           C  
ATOM    398  OH  TYR    25     -12.855  25.542  37.625  1.00  0.00           O  
ATOM    399  H   TYR    25     -20.616  24.524  35.479  1.00  0.00           H  
ATOM    400  HA  TYR    25     -18.068  23.141  35.411  1.00  0.00           H  
ATOM    401  HB3 TYR    25     -18.863  25.813  36.643  1.00  0.00           H  
ATOM    402  HB2 TYR    25     -18.353  25.574  34.990  1.00  0.00           H  
ATOM    403  HD1 TYR    25     -17.260  25.226  38.538  1.00  0.00           H  
ATOM    404  HD2 TYR    25     -16.038  25.336  34.391  1.00  0.00           H  
ATOM    405  HE1 TYR    25     -14.922  25.251  39.234  1.00  0.00           H  
ATOM    406  HE2 TYR    25     -13.665  25.489  35.114  1.00  0.00           H  
ATOM    407  HH  TYR    25     -12.226  25.728  36.920  1.00  0.00           H  
ATOM    408  N   VAL    26     -17.866  22.108  37.670  1.00  0.00           N  
ATOM    409  CA  VAL    26     -17.691  21.474  38.975  1.00  0.00           C  
ATOM    410  C   VAL    26     -16.460  22.030  39.716  1.00  0.00           C  
ATOM    411  O   VAL    26     -16.579  22.383  40.888  1.00  0.00           O  
ATOM    412  CB  VAL    26     -17.564  19.934  38.844  1.00  0.00           C  
ATOM    413  CG1 VAL    26     -17.192  19.231  40.161  1.00  0.00           C  
ATOM    414  CG2 VAL    26     -18.841  19.305  38.271  1.00  0.00           C  
ATOM    415  H   VAL    26     -17.288  21.761  36.917  1.00  0.00           H  
ATOM    416  HA  VAL    26     -18.562  21.668  39.605  1.00  0.00           H  
ATOM    417  HB  VAL    26     -16.802  19.709  38.106  1.00  0.00           H  
ATOM    418 HG11 VAL    26     -17.303  18.153  40.046  1.00  0.00           H  
ATOM    419 HG12 VAL    26     -16.159  19.423  40.451  1.00  0.00           H  
ATOM    420 HG13 VAL    26     -17.841  19.543  40.979  1.00  0.00           H  
ATOM    421 HG21 VAL    26     -18.696  18.246  38.052  1.00  0.00           H  
ATOM    422 HG22 VAL    26     -19.670  19.388  38.973  1.00  0.00           H  
ATOM    423 HG23 VAL    26     -19.152  19.788  37.347  1.00  0.00           H  
ATOM    424  N   GLY    27     -15.307  22.087  39.038  1.00  0.00           N  
ATOM    425  CA  GLY    27     -14.033  22.383  39.681  1.00  0.00           C  
ATOM    426  C   GLY    27     -12.919  22.264  38.645  1.00  0.00           C  
ATOM    427  O   GLY    27     -13.162  21.962  37.478  1.00  0.00           O  
ATOM    428  H   GLY    27     -15.272  21.810  38.065  1.00  0.00           H  
ATOM    429  HA3 GLY    27     -13.848  21.657  40.475  1.00  0.00           H  
ATOM    430  HA2 GLY    27     -14.035  23.376  40.129  1.00  0.00           H  
ATOM    431  N   GLU    28     -11.677  22.501  39.080  1.00  0.00           N  
ATOM    432  CA  GLU    28     -10.498  22.496  38.216  1.00  0.00           C  
ATOM    433  C   GLU    28      -9.259  22.166  39.052  1.00  0.00           C  
ATOM    434  O   GLU    28      -9.368  21.693  40.184  1.00  0.00           O  
ATOM    435  CB  GLU    28     -10.447  23.855  37.476  1.00  0.00           C  
ATOM    436  CG  GLU    28      -9.465  24.084  36.320  1.00  0.00           C  
ATOM    437  CD  GLU    28      -9.443  25.501  35.766  1.00  0.00           C  
ATOM    438  OE1 GLU    28     -10.207  26.346  36.281  1.00  0.00           O  
ATOM    439  OE2 GLU    28      -8.658  25.709  34.815  1.00  0.00           O1-
ATOM    440  H   GLU    28     -11.511  22.720  40.052  1.00  0.00           H  
ATOM    441  HA  GLU    28     -10.593  21.686  37.492  1.00  0.00           H  
ATOM    442  HB3 GLU    28     -10.395  24.667  38.204  1.00  0.00           H  
ATOM    443  HB2 GLU    28     -11.397  23.908  36.959  1.00  0.00           H  
ATOM    444  HG3 GLU    28      -9.809  23.472  35.504  1.00  0.00           H  
ATOM    445  HG2 GLU    28      -8.440  23.827  36.535  1.00  0.00           H  
ATOM    446  N   GLY    29      -8.097  22.401  38.453  1.00  0.00           N  
ATOM    447  CA  GLY    29      -6.788  22.258  39.051  1.00  0.00           C  
ATOM    448  C   GLY    29      -5.786  22.578  37.945  1.00  0.00           C  
ATOM    449  O   GLY    29      -6.128  23.153  36.908  1.00  0.00           O  
ATOM    450  H   GLY    29      -8.101  22.770  37.512  1.00  0.00           H  
ATOM    451  HA3 GLY    29      -6.642  21.241  39.419  1.00  0.00           H  
ATOM    452  HA2 GLY    29      -6.666  22.954  39.883  1.00  0.00           H  
ATOM    453  N   ALA    30      -4.522  22.187  38.152  1.00  0.00           N  
ATOM    454  CA  ALA    30      -3.524  22.224  37.086  1.00  0.00           C  
ATOM    455  C   ALA    30      -3.878  21.174  36.030  1.00  0.00           C  
ATOM    456  O   ALA    30      -4.379  20.110  36.407  1.00  0.00           O  
ATOM    457  CB  ALA    30      -2.133  21.958  37.676  1.00  0.00           C  
ATOM    458  H   ALA    30      -4.261  21.720  39.008  1.00  0.00           H  
ATOM    459  HA  ALA    30      -3.523  23.215  36.628  1.00  0.00           H  
ATOM    460  HB1 ALA    30      -1.358  22.044  36.913  1.00  0.00           H  
ATOM    461  HB2 ALA    30      -1.898  22.682  38.457  1.00  0.00           H  
ATOM    462  HB3 ALA    30      -2.064  20.963  38.116  1.00  0.00           H  
ATOM    463  N   TYR    31      -3.597  21.484  34.747  1.00  0.00           N  
ATOM    464  CA  TYR    31      -3.765  20.607  33.571  1.00  0.00           C  
ATOM    465  C   TYR    31      -5.120  19.869  33.535  1.00  0.00           C  
ATOM    466  O   TYR    31      -5.183  18.736  33.075  1.00  0.00           O  
ATOM    467  CB  TYR    31      -2.557  19.635  33.442  1.00  0.00           C  
ATOM    468  CG  TYR    31      -2.416  18.616  34.566  1.00  0.00           C  
ATOM    469  CD1 TYR    31      -1.763  18.980  35.757  1.00  0.00           C  
ATOM    470  CD2 TYR    31      -2.976  17.330  34.464  1.00  0.00           C  
ATOM    471  CE1 TYR    31      -1.702  18.099  36.848  1.00  0.00           C  
ATOM    472  CE2 TYR    31      -2.938  16.446  35.556  1.00  0.00           C  
ATOM    473  CZ  TYR    31      -2.300  16.832  36.750  1.00  0.00           C  
ATOM    474  OH  TYR    31      -2.256  15.978  37.812  1.00  0.00           O  
ATOM    475  H   TYR    31      -3.195  22.389  34.550  1.00  0.00           H  
ATOM    476  HA  TYR    31      -3.755  21.262  32.699  1.00  0.00           H  
ATOM    477  HB3 TYR    31      -1.632  20.208  33.377  1.00  0.00           H  
ATOM    478  HB2 TYR    31      -2.619  19.092  32.497  1.00  0.00           H  
ATOM    479  HD1 TYR    31      -1.341  19.967  35.847  1.00  0.00           H  
ATOM    480  HD2 TYR    31      -3.450  17.021  33.550  1.00  0.00           H  
ATOM    481  HE1 TYR    31      -1.211  18.403  37.760  1.00  0.00           H  
ATOM    482  HE2 TYR    31      -3.389  15.468  35.468  1.00  0.00           H  
ATOM    483  HH  TYR    31      -2.789  15.191  37.675  1.00  0.00           H  
ATOM    484  N   GLY    32      -6.161  20.496  34.088  1.00  0.00           N  
ATOM    485  CA  GLY    32      -7.398  19.834  34.451  1.00  0.00           C  
ATOM    486  C   GLY    32      -8.501  20.877  34.380  1.00  0.00           C  
ATOM    487  O   GLY    32      -8.228  22.059  34.557  1.00  0.00           O  
ATOM    488  H   GLY    32      -6.050  21.443  34.424  1.00  0.00           H  
ATOM    489  HA3 GLY    32      -7.313  19.495  35.484  1.00  0.00           H  
ATOM    490  HA2 GLY    32      -7.591  18.952  33.854  1.00  0.00           H  
ATOM    491  N   ILE    33      -9.742  20.425  34.179  1.00  0.00           N  
ATOM    492  CA  ILE    33     -10.973  21.199  34.316  1.00  0.00           C  
ATOM    493  C   ILE    33     -12.118  20.195  34.272  1.00  0.00           C  
ATOM    494  O   ILE    33     -12.217  19.451  33.301  1.00  0.00           O  
ATOM    495  CB  ILE    33     -11.157  22.346  33.269  1.00  0.00           C  
ATOM    496  CG2 ILE    33     -10.968  21.938  31.810  1.00  0.00           C  
ATOM    497  CG1 ILE    33     -12.469  23.138  33.448  1.00  0.00           C  
ATOM    498  CD1 ILE    33     -12.541  24.403  32.578  1.00  0.00           C  
ATOM    499  H   ILE    33      -9.875  19.443  33.983  1.00  0.00           H  
ATOM    500  HA  ILE    33     -10.972  21.639  35.310  1.00  0.00           H  
ATOM    501  HB  ILE    33     -10.356  23.060  33.455  1.00  0.00           H  
ATOM    502 HG21 ILE    33     -10.808  22.817  31.187  1.00  0.00           H  
ATOM    503 HG22 ILE    33     -10.071  21.334  31.691  1.00  0.00           H  
ATOM    504 HG23 ILE    33     -11.834  21.446  31.404  1.00  0.00           H  
ATOM    505 HG13 ILE    33     -12.583  23.416  34.497  1.00  0.00           H  
ATOM    506 HG12 ILE    33     -13.327  22.507  33.210  1.00  0.00           H  
ATOM    507 HD11 ILE    33     -13.370  25.040  32.885  1.00  0.00           H  
ATOM    508 HD12 ILE    33     -11.627  24.993  32.654  1.00  0.00           H  
ATOM    509 HD13 ILE    33     -12.703  24.160  31.529  1.00  0.00           H  
ATOM    510  N   VAL    34     -12.919  20.141  35.343  1.00  0.00           N  
ATOM    511  CA  VAL    34     -13.984  19.160  35.472  1.00  0.00           C  
ATOM    512  C   VAL    34     -15.353  19.835  35.430  1.00  0.00           C  
ATOM    513  O   VAL    34     -15.555  20.914  35.989  1.00  0.00           O  
ATOM    514  CB  VAL    34     -13.841  18.268  36.732  1.00  0.00           C  
ATOM    515  CG1 VAL    34     -13.979  19.001  38.072  1.00  0.00           C  
ATOM    516  CG2 VAL    34     -14.763  17.035  36.699  1.00  0.00           C  
ATOM    517  H   VAL    34     -12.816  20.798  36.108  1.00  0.00           H  
ATOM    518  HA  VAL    34     -13.948  18.488  34.624  1.00  0.00           H  
ATOM    519  HB  VAL    34     -12.830  17.859  36.714  1.00  0.00           H  
ATOM    520 HG11 VAL    34     -14.217  18.306  38.873  1.00  0.00           H  
ATOM    521 HG12 VAL    34     -13.034  19.471  38.337  1.00  0.00           H  
ATOM    522 HG13 VAL    34     -14.736  19.766  38.081  1.00  0.00           H  
ATOM    523 HG21 VAL    34     -14.600  16.399  37.568  1.00  0.00           H  
ATOM    524 HG22 VAL    34     -15.820  17.304  36.698  1.00  0.00           H  
ATOM    525 HG23 VAL    34     -14.567  16.415  35.828  1.00  0.00           H  
ATOM    526  N   VAL    35     -16.267  19.160  34.737  1.00  0.00           N  
ATOM    527  CA  VAL    35     -17.638  19.586  34.575  1.00  0.00           C  
ATOM    528  C   VAL    35     -18.557  18.365  34.676  1.00  0.00           C  
ATOM    529  O   VAL    35     -18.105  17.239  34.479  1.00  0.00           O  
ATOM    530  CB  VAL    35     -17.846  20.247  33.191  1.00  0.00           C  
ATOM    531  CG1 VAL    35     -16.908  21.445  32.945  1.00  0.00           C  
ATOM    532  CG2 VAL    35     -17.871  19.260  32.016  1.00  0.00           C  
ATOM    533  H   VAL    35     -16.023  18.280  34.297  1.00  0.00           H  
ATOM    534  HA  VAL    35     -17.898  20.276  35.376  1.00  0.00           H  
ATOM    535  HB  VAL    35     -18.839  20.673  33.208  1.00  0.00           H  
ATOM    536 HG11 VAL    35     -17.157  21.960  32.017  1.00  0.00           H  
ATOM    537 HG12 VAL    35     -16.973  22.175  33.750  1.00  0.00           H  
ATOM    538 HG13 VAL    35     -15.867  21.135  32.870  1.00  0.00           H  
ATOM    539 HG21 VAL    35     -17.833  19.793  31.070  1.00  0.00           H  
ATOM    540 HG22 VAL    35     -17.049  18.552  32.080  1.00  0.00           H  
ATOM    541 HG23 VAL    35     -18.794  18.679  31.990  1.00  0.00           H  
ATOM    542  N   SER    36     -19.842  18.619  34.941  1.00  0.00           N  
ATOM    543  CA  SER    36     -20.888  17.609  34.887  1.00  0.00           C  
ATOM    544  C   SER    36     -21.633  17.758  33.562  1.00  0.00           C  
ATOM    545  O   SER    36     -21.885  18.882  33.143  1.00  0.00           O  
ATOM    546  CB  SER    36     -21.830  17.771  36.090  1.00  0.00           C  
ATOM    547  OG  SER    36     -22.828  16.770  36.096  1.00  0.00           O  
ATOM    548  H   SER    36     -20.142  19.576  35.073  1.00  0.00           H  
ATOM    549  HA  SER    36     -20.443  16.620  34.946  1.00  0.00           H  
ATOM    550  HB3 SER    36     -22.323  18.740  36.080  1.00  0.00           H  
ATOM    551  HB2 SER    36     -21.270  17.707  37.023  1.00  0.00           H  
ATOM    552  HG  SER    36     -23.357  16.872  36.891  1.00  0.00           H  
ATOM    553  N   ALA    37     -21.989  16.631  32.944  1.00  0.00           N  
ATOM    554  CA  ALA    37     -22.739  16.609  31.697  1.00  0.00           C  
ATOM    555  C   ALA    37     -23.738  15.458  31.708  1.00  0.00           C  
ATOM    556  O   ALA    37     -23.715  14.626  32.606  1.00  0.00           O  
ATOM    557  CB  ALA    37     -21.766  16.503  30.523  1.00  0.00           C  
ATOM    558  H   ALA    37     -21.783  15.733  33.365  1.00  0.00           H  
ATOM    559  HA  ALA    37     -23.316  17.530  31.596  1.00  0.00           H  
ATOM    560  HB1 ALA    37     -22.265  16.786  29.597  1.00  0.00           H  
ATOM    561  HB2 ALA    37     -20.914  17.174  30.640  1.00  0.00           H  
ATOM    562  HB3 ALA    37     -21.385  15.490  30.419  1.00  0.00           H  
ATOM    563  N   PHE    38     -24.618  15.458  30.706  1.00  0.00           N  
ATOM    564  CA  PHE    38     -25.724  14.531  30.556  1.00  0.00           C  
ATOM    565  C   PHE    38     -25.368  13.539  29.481  1.00  0.00           C  
ATOM    566  O   PHE    38     -25.300  13.917  28.316  1.00  0.00           O  
ATOM    567  CB  PHE    38     -26.999  15.289  30.165  1.00  0.00           C  
ATOM    568  CG  PHE    38     -27.625  16.003  31.337  1.00  0.00           C  
ATOM    569  CD1 PHE    38     -26.918  17.008  32.027  1.00  0.00           C  
ATOM    570  CD2 PHE    38     -28.912  15.644  31.778  1.00  0.00           C  
ATOM    571  CE1 PHE    38     -27.505  17.679  33.082  1.00  0.00           C  
ATOM    572  CE2 PHE    38     -29.478  16.314  32.851  1.00  0.00           C  
ATOM    573  CZ  PHE    38     -28.783  17.333  33.491  1.00  0.00           C  
ATOM    574  H   PHE    38     -24.580  16.209  30.026  1.00  0.00           H  
ATOM    575  HA  PHE    38     -25.922  13.992  31.484  1.00  0.00           H  
ATOM    576  HB3 PHE    38     -27.736  14.601  29.744  1.00  0.00           H  
ATOM    577  HB2 PHE    38     -26.793  16.019  29.381  1.00  0.00           H  
ATOM    578  HD1 PHE    38     -25.926  17.308  31.731  1.00  0.00           H  
ATOM    579  HD2 PHE    38     -29.466  14.860  31.282  1.00  0.00           H  
ATOM    580  HE1 PHE    38     -26.966  18.466  33.587  1.00  0.00           H  
ATOM    581  HE2 PHE    38     -30.469  16.048  33.186  1.00  0.00           H  
ATOM    582  HZ  PHE    38     -29.240  17.855  34.319  1.00  0.00           H  
ATOM    583  N   ASP    39     -25.177  12.285  29.890  1.00  0.00           N  
ATOM    584  CA  ASP    39     -24.915  11.195  28.977  1.00  0.00           C  
ATOM    585  C   ASP    39     -26.236  10.833  28.289  1.00  0.00           C  
ATOM    586  O   ASP    39     -27.151  10.371  28.962  1.00  0.00           O  
ATOM    587  CB  ASP    39     -24.305  10.015  29.746  1.00  0.00           C  
ATOM    588  CG  ASP    39     -23.683   8.975  28.835  1.00  0.00           C  
ATOM    589  OD1 ASP    39     -24.309   8.640  27.811  1.00  0.00           O  
ATOM    590  OD2 ASP    39     -22.612   8.466  29.214  1.00  0.00           O1-
ATOM    591  H   ASP    39     -25.276  12.039  30.867  1.00  0.00           H  
ATOM    592  HA  ASP    39     -24.192  11.529  28.228  1.00  0.00           H  
ATOM    593  HB3 ASP    39     -25.039   9.524  30.380  1.00  0.00           H  
ATOM    594  HB2 ASP    39     -23.525  10.390  30.407  1.00  0.00           H  
ATOM    595  N   CYS    40     -26.301  11.050  26.968  1.00  0.00           N  
ATOM    596  CA  CYS    40     -27.466  10.731  26.145  1.00  0.00           C  
ATOM    597  C   CYS    40     -27.732   9.220  26.071  1.00  0.00           C  
ATOM    598  O   CYS    40     -28.895   8.825  26.023  1.00  0.00           O  
ATOM    599  CB  CYS    40     -27.326  11.285  24.716  1.00  0.00           C  
ATOM    600  SG  CYS    40     -27.370  13.098  24.729  1.00  0.00           S  
ATOM    601  H   CYS    40     -25.514  11.472  26.490  1.00  0.00           H  
ATOM    602  HA  CYS    40     -28.341  11.191  26.609  1.00  0.00           H  
ATOM    603  HB3 CYS    40     -28.139  10.935  24.078  1.00  0.00           H  
ATOM    604  HB2 CYS    40     -26.392  10.955  24.258  1.00  0.00           H  
ATOM    605  HG  CYS    40     -27.146  13.257  23.422  1.00  0.00           H  
ATOM    606  N   GLN    41     -26.664   8.404  26.074  1.00  0.00           N  
ATOM    607  CA  GLN    41     -26.764   6.948  26.031  1.00  0.00           C  
ATOM    608  C   GLN    41     -27.341   6.374  27.323  1.00  0.00           C  
ATOM    609  O   GLN    41     -28.363   5.691  27.267  1.00  0.00           O  
ATOM    610  CB  GLN    41     -25.393   6.307  25.730  1.00  0.00           C  
ATOM    611  CG  GLN    41     -24.829   6.646  24.342  1.00  0.00           C  
ATOM    612  CD  GLN    41     -25.744   6.154  23.220  1.00  0.00           C  
ATOM    613  OE1 GLN    41     -26.388   5.115  23.349  1.00  0.00           O  
ATOM    614  NE2 GLN    41     -25.805   6.896  22.115  1.00  0.00           N  
ATOM    615  H   GLN    41     -25.736   8.787  26.194  1.00  0.00           H  
ATOM    616  HA  GLN    41     -27.469   6.689  25.240  1.00  0.00           H  
ATOM    617  HB3 GLN    41     -25.472   5.222  25.821  1.00  0.00           H  
ATOM    618  HB2 GLN    41     -24.671   6.592  26.488  1.00  0.00           H  
ATOM    619  HG3 GLN    41     -23.851   6.182  24.217  1.00  0.00           H  
ATOM    620  HG2 GLN    41     -24.677   7.722  24.252  1.00  0.00           H  
ATOM    621 HE22 GLN    41     -26.398   6.608  21.350  1.00  0.00           H  
ATOM    622 HE21 GLN    41     -25.267   7.745  22.033  1.00  0.00           H  
ATOM    623  N   ARG    42     -26.685   6.677  28.456  1.00  0.00           N  
ATOM    624  CA  ARG    42     -27.127   6.215  29.771  1.00  0.00           C  
ATOM    625  C   ARG    42     -28.416   6.883  30.242  1.00  0.00           C  
ATOM    626  O   ARG    42     -29.135   6.276  31.031  1.00  0.00           O  
ATOM    627  CB  ARG    42     -26.060   6.477  30.847  1.00  0.00           C  
ATOM    628  CG  ARG    42     -24.786   5.659  30.683  1.00  0.00           C  
ATOM    629  CD  ARG    42     -23.973   5.620  31.981  1.00  0.00           C  
ATOM    630  NE  ARG    42     -22.725   4.902  31.743  1.00  0.00           N  
ATOM    631  CZ  ARG    42     -21.622   5.448  31.221  1.00  0.00           C  
ATOM    632  NH1 ARG    42     -21.474   6.774  31.119  1.00  0.00           N  
ATOM    633  NH2 ARG    42     -20.674   4.627  30.769  1.00  0.00           N1+
ATOM    634  H   ARG    42     -25.865   7.268  28.421  1.00  0.00           H  
ATOM    635  HA  ARG    42     -27.313   5.141  29.714  1.00  0.00           H  
ATOM    636  HB3 ARG    42     -26.484   6.211  31.818  1.00  0.00           H  
ATOM    637  HB2 ARG    42     -25.821   7.537  30.909  1.00  0.00           H  
ATOM    638  HG3 ARG    42     -24.191   5.946  29.815  1.00  0.00           H  
ATOM    639  HG2 ARG    42     -25.116   4.636  30.497  1.00  0.00           H  
ATOM    640  HD3 ARG    42     -24.506   4.974  32.680  1.00  0.00           H  
ATOM    641  HD2 ARG    42     -23.868   6.585  32.478  1.00  0.00           H  
ATOM    642  HE  ARG    42     -22.779   3.897  31.825  1.00  0.00           H  
ATOM    643 HH12 ARG    42     -20.669   7.177  30.666  1.00  0.00           H  
ATOM    644 HH11 ARG    42     -22.233   7.387  31.385  1.00  0.00           H  
ATOM    645 HH22 ARG    42     -19.842   4.998  30.334  1.00  0.00           H  
ATOM    646 HH21 ARG    42     -20.795   3.626  30.823  1.00  0.00           H  
ATOM    647  N   ASN    43     -28.640   8.137  29.818  1.00  0.00           N  
ATOM    648  CA  ASN    43     -29.630   9.058  30.386  1.00  0.00           C  
ATOM    649  C   ASN    43     -29.315   9.393  31.854  1.00  0.00           C  
ATOM    650  O   ASN    43     -30.225   9.718  32.613  1.00  0.00           O  
ATOM    651  CB  ASN    43     -31.075   8.537  30.195  1.00  0.00           C  
ATOM    652  CG  ASN    43     -31.435   8.391  28.719  1.00  0.00           C  
ATOM    653  OD1 ASN    43     -31.219   9.315  27.938  1.00  0.00           O  
ATOM    654  ND2 ASN    43     -31.996   7.244  28.334  1.00  0.00           N  
ATOM    655  H   ASN    43     -28.000   8.555  29.156  1.00  0.00           H  
ATOM    656  HA  ASN    43     -29.533   9.999  29.844  1.00  0.00           H  
ATOM    657  HB3 ASN    43     -31.784   9.255  30.608  1.00  0.00           H  
ATOM    658  HB2 ASN    43     -31.251   7.605  30.730  1.00  0.00           H  
ATOM    659 HD22 ASN    43     -32.243   7.107  27.365  1.00  0.00           H  
ATOM    660 HD21 ASN    43     -32.151   6.501  28.999  1.00  0.00           H  
ATOM    661  N   GLU    44     -28.028   9.313  32.220  1.00  0.00           N  
ATOM    662  CA  GLU    44     -27.519   9.659  33.535  1.00  0.00           C  
ATOM    663  C   GLU    44     -26.543  10.812  33.372  1.00  0.00           C  
ATOM    664  O   GLU    44     -25.780  10.845  32.406  1.00  0.00           O  
ATOM    665  CB  GLU    44     -26.763   8.472  34.150  1.00  0.00           C  
ATOM    666  CG  GLU    44     -27.644   7.262  34.499  1.00  0.00           C  
ATOM    667  CD  GLU    44     -26.809   6.164  35.157  1.00  0.00           C  
ATOM    668  OE1 GLU    44     -26.074   6.499  36.112  1.00  0.00           O  
ATOM    669  OE2 GLU    44     -26.905   5.011  34.686  1.00  0.00           O1-
ATOM    670  H   GLU    44     -27.336   9.053  31.532  1.00  0.00           H  
ATOM    671  HA  GLU    44     -28.321   9.962  34.211  1.00  0.00           H  
ATOM    672  HB3 GLU    44     -26.254   8.817  35.053  1.00  0.00           H  
ATOM    673  HB2 GLU    44     -25.970   8.151  33.471  1.00  0.00           H  
ATOM    674  HG3 GLU    44     -28.129   6.869  33.605  1.00  0.00           H  
ATOM    675  HG2 GLU    44     -28.437   7.556  35.187  1.00  0.00           H  
ATOM    676  N   LYS    45     -26.538  11.708  34.363  1.00  0.00           N  
ATOM    677  CA  LYS    45     -25.507  12.726  34.477  1.00  0.00           C  
ATOM    678  C   LYS    45     -24.198  12.110  34.991  1.00  0.00           C  
ATOM    679  O   LYS    45     -24.211  11.263  35.883  1.00  0.00           O  
ATOM    680  CB  LYS    45     -26.006  13.921  35.303  1.00  0.00           C  
ATOM    681  CG  LYS    45     -26.657  13.552  36.646  1.00  0.00           C  
ATOM    682  CD  LYS    45     -27.095  14.791  37.444  1.00  0.00           C  
ATOM    683  CE  LYS    45     -26.235  15.047  38.687  1.00  0.00           C  
ATOM    684  NZ  LYS    45     -26.482  14.029  39.723  1.00  0.00           N1+
ATOM    685  H   LYS    45     -27.182  11.620  35.134  1.00  0.00           H  
ATOM    686  HA  LYS    45     -25.340  13.098  33.471  1.00  0.00           H  
ATOM    687  HB3 LYS    45     -26.741  14.466  34.707  1.00  0.00           H  
ATOM    688  HB2 LYS    45     -25.183  14.619  35.465  1.00  0.00           H  
ATOM    689  HG3 LYS    45     -25.975  12.935  37.231  1.00  0.00           H  
ATOM    690  HG2 LYS    45     -27.538  12.934  36.469  1.00  0.00           H  
ATOM    691  HD3 LYS    45     -28.141  14.688  37.735  1.00  0.00           H  
ATOM    692  HD2 LYS    45     -27.059  15.678  36.809  1.00  0.00           H  
ATOM    693  HE3 LYS    45     -26.476  16.023  39.108  1.00  0.00           H  
ATOM    694  HE2 LYS    45     -25.177  15.065  38.424  1.00  0.00           H  
ATOM    695  HZ1 LYS    45     -25.918  14.231  40.536  1.00  0.00           H  
ATOM    696  HZ2 LYS    45     -27.458  14.040  39.983  1.00  0.00           H  
ATOM    697  HZ3 LYS    45     -26.240  13.116  39.366  1.00  0.00           H  
ATOM    698  N   VAL    46     -23.097  12.538  34.374  1.00  0.00           N  
ATOM    699  CA  VAL    46     -21.749  12.032  34.589  1.00  0.00           C  
ATOM    700  C   VAL    46     -20.788  13.212  34.801  1.00  0.00           C  
ATOM    701  O   VAL    46     -21.137  14.344  34.476  1.00  0.00           O  
ATOM    702  CB  VAL    46     -21.280  11.234  33.349  1.00  0.00           C  
ATOM    703  CG1 VAL    46     -22.036   9.901  33.223  1.00  0.00           C  
ATOM    704  CG2 VAL    46     -21.386  12.028  32.036  1.00  0.00           C  
ATOM    705  H   VAL    46     -23.181  13.263  33.671  1.00  0.00           H  
ATOM    706  HA  VAL    46     -21.702  11.385  35.466  1.00  0.00           H  
ATOM    707  HB  VAL    46     -20.225  10.989  33.485  1.00  0.00           H  
ATOM    708 HG11 VAL    46     -21.671   9.332  32.368  1.00  0.00           H  
ATOM    709 HG12 VAL    46     -21.897   9.284  34.111  1.00  0.00           H  
ATOM    710 HG13 VAL    46     -23.107  10.049  33.083  1.00  0.00           H  
ATOM    711 HG21 VAL    46     -20.642  11.686  31.323  1.00  0.00           H  
ATOM    712 HG22 VAL    46     -22.369  11.908  31.584  1.00  0.00           H  
ATOM    713 HG23 VAL    46     -21.269  13.099  32.163  1.00  0.00           H  
ATOM    714  N   ALA    47     -19.596  12.924  35.337  1.00  0.00           N  
ATOM    715  CA  ALA    47     -18.512  13.892  35.480  1.00  0.00           C  
ATOM    716  C   ALA    47     -17.502  13.671  34.357  1.00  0.00           C  
ATOM    717  O   ALA    47     -17.157  12.524  34.078  1.00  0.00           O  
ATOM    718  CB  ALA    47     -17.816  13.690  36.830  1.00  0.00           C  
ATOM    719  H   ALA    47     -19.361  11.964  35.559  1.00  0.00           H  
ATOM    720  HA  ALA    47     -18.893  14.913  35.444  1.00  0.00           H  
ATOM    721  HB1 ALA    47     -17.004  14.406  36.968  1.00  0.00           H  
ATOM    722  HB2 ALA    47     -18.500  13.815  37.663  1.00  0.00           H  
ATOM    723  HB3 ALA    47     -17.392  12.690  36.913  1.00  0.00           H  
ATOM    724  N   LEU    48     -17.043  14.766  33.739  1.00  0.00           N  
ATOM    725  CA  LEU    48     -16.030  14.741  32.690  1.00  0.00           C  
ATOM    726  C   LEU    48     -14.923  15.707  33.070  1.00  0.00           C  
ATOM    727  O   LEU    48     -15.216  16.854  33.388  1.00  0.00           O  
ATOM    728  CB  LEU    48     -16.602  15.110  31.306  1.00  0.00           C  
ATOM    729  CG  LEU    48     -17.600  14.067  30.770  1.00  0.00           C  
ATOM    730  CD1 LEU    48     -18.981  14.201  31.407  1.00  0.00           C  
ATOM    731  CD2 LEU    48     -17.709  14.033  29.236  1.00  0.00           C  
ATOM    732  H   LEU    48     -17.373  15.683  34.019  1.00  0.00           H  
ATOM    733  HA  LEU    48     -15.610  13.746  32.618  1.00  0.00           H  
ATOM    734  HB3 LEU    48     -15.760  15.171  30.615  1.00  0.00           H  
ATOM    735  HB2 LEU    48     -17.050  16.104  31.324  1.00  0.00           H  
ATOM    736  HG  LEU    48     -17.215  13.093  31.063  1.00  0.00           H  
ATOM    737 HD11 LEU    48     -19.770  14.051  30.674  1.00  0.00           H  
ATOM    738 HD12 LEU    48     -19.104  13.433  32.166  1.00  0.00           H  
ATOM    739 HD13 LEU    48     -19.142  15.170  31.881  1.00  0.00           H  
ATOM    740 HD21 LEU    48     -17.944  13.027  28.899  1.00  0.00           H  
ATOM    741 HD22 LEU    48     -18.519  14.647  28.855  1.00  0.00           H  
ATOM    742 HD23 LEU    48     -16.782  14.311  28.743  1.00  0.00           H  
ATOM    743  N   LYS    49     -13.679  15.227  32.999  1.00  0.00           N  
ATOM    744  CA  LYS    49     -12.485  16.006  33.279  1.00  0.00           C  
ATOM    745  C   LYS    49     -11.682  16.139  31.994  1.00  0.00           C  
ATOM    746  O   LYS    49     -11.244  15.126  31.458  1.00  0.00           O  
ATOM    747  CB  LYS    49     -11.680  15.301  34.378  1.00  0.00           C  
ATOM    748  CG  LYS    49     -10.360  16.004  34.753  1.00  0.00           C  
ATOM    749  CD  LYS    49      -9.667  15.346  35.955  1.00  0.00           C  
ATOM    750  CE  LYS    49      -9.329  13.859  35.733  1.00  0.00           C  
ATOM    751  NZ  LYS    49      -8.738  13.246  36.933  1.00  0.00           N1+
ATOM    752  H   LYS    49     -13.531  14.263  32.723  1.00  0.00           H  
ATOM    753  HA  LYS    49     -12.740  16.997  33.642  1.00  0.00           H  
ATOM    754  HB3 LYS    49     -11.480  14.281  34.052  1.00  0.00           H  
ATOM    755  HB2 LYS    49     -12.303  15.220  35.270  1.00  0.00           H  
ATOM    756  HG3 LYS    49     -10.557  17.052  34.981  1.00  0.00           H  
ATOM    757  HG2 LYS    49      -9.674  16.002  33.906  1.00  0.00           H  
ATOM    758  HD3 LYS    49     -10.303  15.451  36.836  1.00  0.00           H  
ATOM    759  HD2 LYS    49      -8.751  15.895  36.178  1.00  0.00           H  
ATOM    760  HE3 LYS    49      -8.635  13.748  34.899  1.00  0.00           H  
ATOM    761  HE2 LYS    49     -10.216  13.273  35.496  1.00  0.00           H  
ATOM    762  HZ1 LYS    49      -8.484  12.286  36.727  1.00  0.00           H  
ATOM    763  HZ2 LYS    49      -7.903  13.745  37.202  1.00  0.00           H  
ATOM    764  HZ3 LYS    49      -9.403  13.258  37.693  1.00  0.00           H  
ATOM    765  N   LYS    50     -11.467  17.382  31.556  1.00  0.00           N  
ATOM    766  CA  LYS    50     -10.565  17.704  30.462  1.00  0.00           C  
ATOM    767  C   LYS    50      -9.146  17.790  31.008  1.00  0.00           C  
ATOM    768  O   LYS    50      -8.948  18.392  32.057  1.00  0.00           O  
ATOM    769  CB  LYS    50     -10.974  19.046  29.868  1.00  0.00           C  
ATOM    770  CG  LYS    50     -10.088  19.540  28.719  1.00  0.00           C  
ATOM    771  CD  LYS    50     -10.489  20.924  28.199  1.00  0.00           C  
ATOM    772  CE  LYS    50      -9.689  21.228  26.943  1.00  0.00           C  
ATOM    773  NZ  LYS    50      -9.960  22.545  26.361  1.00  0.00           N1+
ATOM    774  H   LYS    50     -11.840  18.168  32.074  1.00  0.00           H  
ATOM    775  HA  LYS    50     -10.641  16.944  29.686  1.00  0.00           H  
ATOM    776  HB3 LYS    50     -10.942  19.748  30.673  1.00  0.00           H  
ATOM    777  HB2 LYS    50     -12.014  19.006  29.560  1.00  0.00           H  
ATOM    778  HG3 LYS    50     -10.125  18.809  27.911  1.00  0.00           H  
ATOM    779  HG2 LYS    50      -9.043  19.596  29.026  1.00  0.00           H  
ATOM    780  HD3 LYS    50     -10.288  21.679  28.959  1.00  0.00           H  
ATOM    781  HD2 LYS    50     -11.558  20.965  27.989  1.00  0.00           H  
ATOM    782  HE3 LYS    50      -9.985  20.482  26.214  1.00  0.00           H  
ATOM    783  HE2 LYS    50      -8.619  21.137  27.133  1.00  0.00           H  
ATOM    784  HZ1 LYS    50      -9.496  22.597  25.464  1.00  0.00           H  
ATOM    785  HZ2 LYS    50     -10.956  22.677  26.242  1.00  0.00           H  
ATOM    786  HZ3 LYS    50      -9.592  23.264  26.969  1.00  0.00           H  
ATOM    787  N   VAL    51      -8.191  17.228  30.269  1.00  0.00           N  
ATOM    788  CA  VAL    51      -6.793  17.246  30.642  1.00  0.00           C  
ATOM    789  C   VAL    51      -5.981  17.624  29.401  1.00  0.00           C  
ATOM    790  O   VAL    51      -6.199  17.046  28.337  1.00  0.00           O  
ATOM    791  CB  VAL    51      -6.340  15.862  31.186  1.00  0.00           C  
ATOM    792  CG1 VAL    51      -4.865  15.785  31.621  1.00  0.00           C  
ATOM    793  CG2 VAL    51      -7.247  15.333  32.311  1.00  0.00           C  
ATOM    794  H   VAL    51      -8.430  16.724  29.424  1.00  0.00           H  
ATOM    795  HA  VAL    51      -6.630  18.012  31.389  1.00  0.00           H  
ATOM    796  HB  VAL    51      -6.450  15.154  30.381  1.00  0.00           H  
ATOM    797 HG11 VAL    51      -4.341  15.008  31.068  1.00  0.00           H  
ATOM    798 HG12 VAL    51      -4.327  16.722  31.486  1.00  0.00           H  
ATOM    799 HG13 VAL    51      -4.778  15.516  32.673  1.00  0.00           H  
ATOM    800 HG21 VAL    51      -6.875  14.387  32.706  1.00  0.00           H  
ATOM    801 HG22 VAL    51      -7.301  16.041  33.139  1.00  0.00           H  
ATOM    802 HG23 VAL    51      -8.261  15.144  31.959  1.00  0.00           H  
ATOM    803  N   SER    52      -5.036  18.560  29.571  1.00  0.00           N  
ATOM    804  CA  SER    52      -4.116  18.994  28.517  1.00  0.00           C  
ATOM    805  C   SER    52      -2.675  18.811  29.024  1.00  0.00           C  
ATOM    806  O   SER    52      -2.026  19.798  29.373  1.00  0.00           O  
ATOM    807  CB  SER    52      -4.407  20.462  28.152  1.00  0.00           C  
ATOM    808  OG  SER    52      -5.731  20.615  27.691  1.00  0.00           O  
ATOM    809  H   SER    52      -4.917  18.993  30.476  1.00  0.00           H  
ATOM    810  HA  SER    52      -4.233  18.401  27.608  1.00  0.00           H  
ATOM    811  HB3 SER    52      -3.729  20.804  27.368  1.00  0.00           H  
ATOM    812  HB2 SER    52      -4.269  21.121  29.011  1.00  0.00           H  
ATOM    813  HG  SER    52      -5.790  20.365  26.760  1.00  0.00           H  
ATOM    814  N   PRO    53      -2.210  17.547  29.117  1.00  0.00           N  
ATOM    815  CA  PRO    53      -0.907  17.240  29.716  1.00  0.00           C  
ATOM    816  C   PRO    53       0.289  17.295  28.755  1.00  0.00           C  
ATOM    817  O   PRO    53       1.415  17.163  29.224  1.00  0.00           O  
ATOM    818  CB  PRO    53      -1.119  15.810  30.219  1.00  0.00           C  
ATOM    819  CD  PRO    53      -2.913  16.319  28.739  1.00  0.00           C  
ATOM    820  CG  PRO    53      -2.002  15.179  29.159  1.00  0.00           C  
ATOM    821  HA  PRO    53      -0.700  17.905  30.555  1.00  0.00           H  
ATOM    822  HB3 PRO    53      -1.637  15.840  31.178  1.00  0.00           H  
ATOM    823  HB2 PRO    53      -0.198  15.251  30.356  1.00  0.00           H  
ATOM    824  HD2 PRO    53      -3.140  16.279  27.672  1.00  0.00           H  
ATOM    825  HD3 PRO    53      -3.838  16.210  29.279  1.00  0.00           H  
ATOM    826  HG3 PRO    53      -2.541  14.304  29.499  1.00  0.00           H  
ATOM    827  HG2 PRO    53      -1.386  14.875  28.311  1.00  0.00           H  
ATOM    828  N   PHE    54       0.052  17.434  27.441  1.00  0.00           N  
ATOM    829  CA  PHE    54       1.068  17.189  26.414  1.00  0.00           C  
ATOM    830  C   PHE    54       2.288  18.094  26.435  1.00  0.00           C  
ATOM    831  O   PHE    54       3.308  17.697  25.872  1.00  0.00           O  
ATOM    832  CB  PHE    54       0.426  17.229  25.024  1.00  0.00           C  
ATOM    833  CG  PHE    54      -0.672  16.204  24.903  1.00  0.00           C  
ATOM    834  CD1 PHE    54      -0.446  14.864  25.273  1.00  0.00           C  
ATOM    835  CD2 PHE    54      -1.936  16.582  24.431  1.00  0.00           C  
ATOM    836  CE1 PHE    54      -1.485  13.950  25.233  1.00  0.00           C  
ATOM    837  CE2 PHE    54      -2.956  15.643  24.385  1.00  0.00           C  
ATOM    838  CZ  PHE    54      -2.733  14.337  24.783  1.00  0.00           C  
ATOM    839  H   PHE    54      -0.897  17.544  27.112  1.00  0.00           H  
ATOM    840  HA  PHE    54       1.468  16.192  26.599  1.00  0.00           H  
ATOM    841  HB3 PHE    54       1.168  17.060  24.244  1.00  0.00           H  
ATOM    842  HB2 PHE    54       0.012  18.222  24.839  1.00  0.00           H  
ATOM    843  HD1 PHE    54       0.523  14.530  25.613  1.00  0.00           H  
ATOM    844  HD2 PHE    54      -2.105  17.599  24.119  1.00  0.00           H  
ATOM    845  HE1 PHE    54      -1.321  12.926  25.533  1.00  0.00           H  
ATOM    846  HE2 PHE    54      -3.938  15.903  24.037  1.00  0.00           H  
ATOM    847  HZ  PHE    54      -3.534  13.616  24.743  1.00  0.00           H  
ATOM    848  N   GLU    55       2.175  19.271  27.067  1.00  0.00           N  
ATOM    849  CA  GLU    55       3.267  20.226  27.090  1.00  0.00           C  
ATOM    850  C   GLU    55       4.507  19.704  27.827  1.00  0.00           C  
ATOM    851  O   GLU    55       5.598  19.821  27.273  1.00  0.00           O  
ATOM    852  CB  GLU    55       2.800  21.588  27.640  1.00  0.00           C  
ATOM    853  CG  GLU    55       3.762  22.744  27.292  1.00  0.00           C  
ATOM    854  CD  GLU    55       3.904  22.937  25.780  1.00  0.00           C  
ATOM    855  OE1 GLU    55       2.845  23.010  25.118  1.00  0.00           O  
ATOM    856  OE2 GLU    55       5.060  22.961  25.306  1.00  0.00           O1-
ATOM    857  H   GLU    55       1.311  19.536  27.518  1.00  0.00           H  
ATOM    858  HA  GLU    55       3.547  20.348  26.043  1.00  0.00           H  
ATOM    859  HB3 GLU    55       2.692  21.531  28.724  1.00  0.00           H  
ATOM    860  HB2 GLU    55       1.802  21.819  27.263  1.00  0.00           H  
ATOM    861  HG3 GLU    55       4.748  22.583  27.721  1.00  0.00           H  
ATOM    862  HG2 GLU    55       3.389  23.674  27.722  1.00  0.00           H  
ATOM    863  N   HIS    56       4.332  19.129  29.030  1.00  0.00           N  
ATOM    864  CA  HIS    56       5.455  18.627  29.827  1.00  0.00           C  
ATOM    865  C   HIS    56       5.337  17.123  30.031  1.00  0.00           C  
ATOM    866  O   HIS    56       4.231  16.583  30.091  1.00  0.00           O  
ATOM    867  CB  HIS    56       5.533  19.321  31.201  1.00  0.00           C  
ATOM    868  ND1 HIS    56       5.397  21.591  32.318  1.00  0.00           N  
ATOM    869  CG  HIS    56       5.578  20.829  31.180  1.00  0.00           C  
ATOM    870  NE2 HIS    56       5.692  23.038  30.657  1.00  0.00           N  
ATOM    871  CD2 HIS    56       5.806  21.737  30.171  1.00  0.00           C  
ATOM    872  CE1 HIS    56       5.453  22.873  31.951  1.00  0.00           C  
ATOM    873  H   HIS    56       3.404  19.009  29.411  1.00  0.00           H  
ATOM    874  HA  HIS    56       6.404  18.817  29.322  1.00  0.00           H  
ATOM    875  HB3 HIS    56       6.435  18.990  31.716  1.00  0.00           H  
ATOM    876  HB2 HIS    56       4.711  19.001  31.837  1.00  0.00           H  
ATOM    877  HD1 HIS    56       5.227  21.244  33.251  1.00  0.00           H  
ATOM    878  HD2 HIS    56       6.060  21.562  29.138  1.00  0.00           H  
ATOM    879  HE1 HIS    56       5.325  23.697  32.639  1.00  0.00           H  
ATOM    880  N   GLN    57       6.510  16.495  30.209  1.00  0.00           N  
ATOM    881  CA  GLN    57       6.648  15.085  30.547  1.00  0.00           C  
ATOM    882  C   GLN    57       5.936  14.729  31.853  1.00  0.00           C  
ATOM    883  O   GLN    57       5.275  13.699  31.885  1.00  0.00           O  
ATOM    884  CB  GLN    57       8.137  14.707  30.627  1.00  0.00           C  
ATOM    885  CG  GLN    57       8.390  13.235  31.016  1.00  0.00           C  
ATOM    886  CD  GLN    57       9.872  12.960  31.217  1.00  0.00           C  
ATOM    887  OE1 GLN    57      10.648  13.054  30.272  1.00  0.00           O  
ATOM    888  NE2 GLN    57      10.275  12.608  32.440  1.00  0.00           N  
ATOM    889  H   GLN    57       7.370  17.021  30.144  1.00  0.00           H  
ATOM    890  HA  GLN    57       6.191  14.508  29.741  1.00  0.00           H  
ATOM    891  HB3 GLN    57       8.635  15.363  31.344  1.00  0.00           H  
ATOM    892  HB2 GLN    57       8.605  14.906  29.662  1.00  0.00           H  
ATOM    893  HG3 GLN    57       8.016  12.579  30.231  1.00  0.00           H  
ATOM    894  HG2 GLN    57       7.873  12.955  31.930  1.00  0.00           H  
ATOM    895 HE22 GLN    57      11.251  12.412  32.607  1.00  0.00           H  
ATOM    896 HE21 GLN    57       9.616  12.497  33.196  1.00  0.00           H  
ATOM    897  N   THR    58       6.090  15.563  32.894  1.00  0.00           N  
ATOM    898  CA  THR    58       5.528  15.297  34.216  1.00  0.00           C  
ATOM    899  C   THR    58       3.999  15.186  34.208  1.00  0.00           C  
ATOM    900  O   THR    58       3.469  14.275  34.838  1.00  0.00           O  
ATOM    901  CB  THR    58       5.905  16.377  35.252  1.00  0.00           C  
ATOM    902  OG1 THR    58       7.312  16.500  35.297  1.00  0.00           O  
ATOM    903  CG2 THR    58       5.397  16.080  36.678  1.00  0.00           C  
ATOM    904  H   THR    58       6.663  16.390  32.807  1.00  0.00           H  
ATOM    905  HA  THR    58       5.930  14.339  34.553  1.00  0.00           H  
ATOM    906  HB  THR    58       5.514  17.345  34.935  1.00  0.00           H  
ATOM    907  HG1 THR    58       7.546  17.089  36.018  1.00  0.00           H  
ATOM    908 HG21 THR    58       5.807  16.793  37.393  1.00  0.00           H  
ATOM    909 HG22 THR    58       4.312  16.152  36.754  1.00  0.00           H  
ATOM    910 HG23 THR    58       5.691  15.081  37.002  1.00  0.00           H  
ATOM    911  N   TYR    59       3.319  16.073  33.465  1.00  0.00           N  
ATOM    912  CA  TYR    59       1.872  15.991  33.296  1.00  0.00           C  
ATOM    913  C   TYR    59       1.458  14.730  32.550  1.00  0.00           C  
ATOM    914  O   TYR    59       0.527  14.064  32.993  1.00  0.00           O  
ATOM    915  CB  TYR    59       1.344  17.220  32.556  1.00  0.00           C  
ATOM    916  CG  TYR    59       1.547  18.512  33.296  1.00  0.00           C  
ATOM    917  CD1 TYR    59       1.036  18.648  34.595  1.00  0.00           C  
ATOM    918  CD2 TYR    59       2.245  19.577  32.702  1.00  0.00           C  
ATOM    919  CE1 TYR    59       1.222  19.845  35.307  1.00  0.00           C  
ATOM    920  CE2 TYR    59       2.428  20.775  33.415  1.00  0.00           C  
ATOM    921  CZ  TYR    59       1.914  20.911  34.716  1.00  0.00           C  
ATOM    922  OH  TYR    59       2.077  22.074  35.408  1.00  0.00           O  
ATOM    923  H   TYR    59       3.802  16.792  32.946  1.00  0.00           H  
ATOM    924  HA  TYR    59       1.417  15.940  34.286  1.00  0.00           H  
ATOM    925  HB3 TYR    59       0.273  17.113  32.391  1.00  0.00           H  
ATOM    926  HB2 TYR    59       1.826  17.294  31.586  1.00  0.00           H  
ATOM    927  HD1 TYR    59       0.514  17.827  35.062  1.00  0.00           H  
ATOM    928  HD2 TYR    59       2.601  19.497  31.686  1.00  0.00           H  
ATOM    929  HE1 TYR    59       0.848  19.941  36.316  1.00  0.00           H  
ATOM    930  HE2 TYR    59       2.920  21.611  32.944  1.00  0.00           H  
ATOM    931  HH  TYR    59       2.542  22.751  34.913  1.00  0.00           H  
ATOM    932  N   SER    60       2.185  14.410  31.467  1.00  0.00           N  
ATOM    933  CA  SER    60       1.965  13.215  30.663  1.00  0.00           C  
ATOM    934  C   SER    60       2.193  11.919  31.452  1.00  0.00           C  
ATOM    935  O   SER    60       1.427  10.978  31.254  1.00  0.00           O  
ATOM    936  CB  SER    60       2.864  13.253  29.421  1.00  0.00           C  
ATOM    937  OG  SER    60       2.464  14.264  28.527  1.00  0.00           O  
ATOM    938  H   SER    60       2.930  15.022  31.159  1.00  0.00           H  
ATOM    939  HA  SER    60       0.924  13.212  30.335  1.00  0.00           H  
ATOM    940  HB3 SER    60       2.776  12.320  28.877  1.00  0.00           H  
ATOM    941  HB2 SER    60       3.910  13.403  29.678  1.00  0.00           H  
ATOM    942  HG  SER    60       3.103  14.312  27.811  1.00  0.00           H  
ATOM    943  N   GLN    61       3.190  11.907  32.360  1.00  0.00           N  
ATOM    944  CA  GLN    61       3.444  10.813  33.296  1.00  0.00           C  
ATOM    945  C   GLN    61       2.214  10.557  34.156  1.00  0.00           C  
ATOM    946  O   GLN    61       1.633   9.484  34.044  1.00  0.00           O  
ATOM    947  CB  GLN    61       4.642  11.087  34.224  1.00  0.00           C  
ATOM    948  CG  GLN    61       6.037  10.914  33.617  1.00  0.00           C  
ATOM    949  CD  GLN    61       7.082  11.141  34.709  1.00  0.00           C  
ATOM    950  OE1 GLN    61       7.117  10.403  35.692  1.00  0.00           O  
ATOM    951  NE2 GLN    61       7.917  12.171  34.565  1.00  0.00           N  
ATOM    952  H   GLN    61       3.798  12.713  32.439  1.00  0.00           H  
ATOM    953  HA  GLN    61       3.648   9.908  32.720  1.00  0.00           H  
ATOM    954  HB3 GLN    61       4.572  10.414  35.080  1.00  0.00           H  
ATOM    955  HB2 GLN    61       4.566  12.086  34.644  1.00  0.00           H  
ATOM    956  HG3 GLN    61       6.198  11.587  32.780  1.00  0.00           H  
ATOM    957  HG2 GLN    61       6.154   9.902  33.229  1.00  0.00           H  
ATOM    958 HE22 GLN    61       8.609  12.360  35.276  1.00  0.00           H  
ATOM    959 HE21 GLN    61       7.820  12.796  33.779  1.00  0.00           H  
ATOM    960  N   ARG    62       1.811  11.563  34.948  1.00  0.00           N  
ATOM    961  CA  ARG    62       0.662  11.481  35.849  1.00  0.00           C  
ATOM    962  C   ARG    62      -0.625  11.059  35.141  1.00  0.00           C  
ATOM    963  O   ARG    62      -1.341  10.212  35.671  1.00  0.00           O  
ATOM    964  CB  ARG    62       0.447  12.827  36.549  1.00  0.00           C  
ATOM    965  CG  ARG    62       1.628  13.228  37.440  1.00  0.00           C  
ATOM    966  CD  ARG    62       1.400  14.570  38.131  1.00  0.00           C  
ATOM    967  NE  ARG    62       0.392  14.454  39.194  1.00  0.00           N  
ATOM    968  CZ  ARG    62       0.502  14.962  40.432  1.00  0.00           C  
ATOM    969  NH1 ARG    62       1.605  15.623  40.812  1.00  0.00           N  
ATOM    970  NH2 ARG    62      -0.513  14.814  41.294  1.00  0.00           N1+
ATOM    971  H   ARG    62       2.321  12.436  34.946  1.00  0.00           H  
ATOM    972  HA  ARG    62       0.891  10.725  36.603  1.00  0.00           H  
ATOM    973  HB3 ARG    62      -0.459  12.784  37.155  1.00  0.00           H  
ATOM    974  HB2 ARG    62       0.279  13.602  35.800  1.00  0.00           H  
ATOM    975  HG3 ARG    62       2.587  13.226  36.926  1.00  0.00           H  
ATOM    976  HG2 ARG    62       1.716  12.461  38.209  1.00  0.00           H  
ATOM    977  HD3 ARG    62       0.956  15.270  37.421  1.00  0.00           H  
ATOM    978  HD2 ARG    62       2.347  15.015  38.433  1.00  0.00           H  
ATOM    979  HE  ARG    62      -0.474  14.005  38.934  1.00  0.00           H  
ATOM    980 HH12 ARG    62       1.675  16.015  41.740  1.00  0.00           H  
ATOM    981 HH11 ARG    62       2.371  15.739  40.166  1.00  0.00           H  
ATOM    982 HH22 ARG    62      -0.449  15.184  42.233  1.00  0.00           H  
ATOM    983 HH21 ARG    62      -1.363  14.346  41.015  1.00  0.00           H  
ATOM    984  N   THR    63      -0.851  11.614  33.939  1.00  0.00           N  
ATOM    985  CA  THR    63      -1.981  11.264  33.098  1.00  0.00           C  
ATOM    986  C   THR    63      -1.938   9.800  32.658  1.00  0.00           C  
ATOM    987  O   THR    63      -2.930   9.113  32.875  1.00  0.00           O  
ATOM    988  CB  THR    63      -2.092  12.144  31.837  1.00  0.00           C  
ATOM    989  OG1 THR    63      -2.278  13.481  32.247  1.00  0.00           O  
ATOM    990  CG2 THR    63      -3.262  11.765  30.919  1.00  0.00           C  
ATOM    991  H   THR    63      -0.223  12.319  33.575  1.00  0.00           H  
ATOM    992  HA  THR    63      -2.886  11.408  33.694  1.00  0.00           H  
ATOM    993  HB  THR    63      -1.163  12.109  31.267  1.00  0.00           H  
ATOM    994  HG1 THR    63      -2.584  13.993  31.495  1.00  0.00           H  
ATOM    995 HG21 THR    63      -3.419  12.499  30.136  1.00  0.00           H  
ATOM    996 HG22 THR    63      -3.091  10.817  30.409  1.00  0.00           H  
ATOM    997 HG23 THR    63      -4.188  11.696  31.490  1.00  0.00           H  
ATOM    998  N   TYR    64      -0.807   9.326  32.104  1.00  0.00           N  
ATOM    999  CA  TYR    64      -0.700   7.935  31.675  1.00  0.00           C  
ATOM   1000  C   TYR    64      -0.938   6.946  32.822  1.00  0.00           C  
ATOM   1001  O   TYR    64      -1.696   6.000  32.623  1.00  0.00           O  
ATOM   1002  CB  TYR    64       0.629   7.619  30.968  1.00  0.00           C  
ATOM   1003  CG  TYR    64       0.630   6.184  30.469  1.00  0.00           C  
ATOM   1004  CD1 TYR    64      -0.074   5.868  29.291  1.00  0.00           C  
ATOM   1005  CD2 TYR    64       1.210   5.151  31.236  1.00  0.00           C  
ATOM   1006  CE1 TYR    64      -0.189   4.529  28.879  1.00  0.00           C  
ATOM   1007  CE2 TYR    64       1.066   3.813  30.827  1.00  0.00           C  
ATOM   1008  CZ  TYR    64       0.373   3.500  29.649  1.00  0.00           C  
ATOM   1009  OH  TYR    64       0.259   2.202  29.250  1.00  0.00           O  
ATOM   1010  H   TYR    64      -0.000   9.922  31.964  1.00  0.00           H  
ATOM   1011  HA  TYR    64      -1.499   7.781  30.946  1.00  0.00           H  
ATOM   1012  HB3 TYR    64       1.477   7.782  31.636  1.00  0.00           H  
ATOM   1013  HB2 TYR    64       0.773   8.288  30.118  1.00  0.00           H  
ATOM   1014  HD1 TYR    64      -0.534   6.649  28.704  1.00  0.00           H  
ATOM   1015  HD2 TYR    64       1.733   5.376  32.154  1.00  0.00           H  
ATOM   1016  HE1 TYR    64      -0.690   4.284  27.960  1.00  0.00           H  
ATOM   1017  HE2 TYR    64       1.486   3.010  31.399  1.00  0.00           H  
ATOM   1018  HH  TYR    64       0.596   1.576  29.894  1.00  0.00           H  
ATOM   1019  N   ARG    65      -0.315   7.199  33.988  1.00  0.00           N  
ATOM   1020  CA  ARG    65      -0.459   6.348  35.167  1.00  0.00           C  
ATOM   1021  C   ARG    65      -1.906   6.271  35.624  1.00  0.00           C  
ATOM   1022  O   ARG    65      -2.365   5.155  35.833  1.00  0.00           O  
ATOM   1023  CB  ARG    65       0.418   6.805  36.346  1.00  0.00           C  
ATOM   1024  CG  ARG    65       1.858   6.291  36.283  1.00  0.00           C  
ATOM   1025  CD  ARG    65       2.668   6.975  35.194  1.00  0.00           C  
ATOM   1026  NE  ARG    65       4.047   6.526  35.178  1.00  0.00           N  
ATOM   1027  CZ  ARG    65       5.033   7.108  35.874  1.00  0.00           C  
ATOM   1028  NH1 ARG    65       4.831   8.168  36.672  1.00  0.00           N  
ATOM   1029  NH2 ARG    65       6.255   6.598  35.765  1.00  0.00           N1+
ATOM   1030  H   ARG    65       0.271   8.019  34.079  1.00  0.00           H  
ATOM   1031  HA  ARG    65      -0.147   5.343  34.873  1.00  0.00           H  
ATOM   1032  HB3 ARG    65       0.005   6.410  37.277  1.00  0.00           H  
ATOM   1033  HB2 ARG    65       0.389   7.891  36.453  1.00  0.00           H  
ATOM   1034  HG3 ARG    65       1.899   5.206  36.188  1.00  0.00           H  
ATOM   1035  HG2 ARG    65       2.322   6.526  37.242  1.00  0.00           H  
ATOM   1036  HD3 ARG    65       2.706   8.028  35.426  1.00  0.00           H  
ATOM   1037  HD2 ARG    65       2.232   6.840  34.205  1.00  0.00           H  
ATOM   1038  HE  ARG    65       4.245   5.697  34.636  1.00  0.00           H  
ATOM   1039 HH12 ARG    65       5.612   8.609  37.138  1.00  0.00           H  
ATOM   1040 HH11 ARG    65       3.904   8.551  36.783  1.00  0.00           H  
ATOM   1041 HH22 ARG    65       7.017   6.902  36.361  1.00  0.00           H  
ATOM   1042 HH21 ARG    65       6.426   5.811  35.157  1.00  0.00           H  
ATOM   1043  N   GLU    66      -2.604   7.418  35.716  1.00  0.00           N  
ATOM   1044  CA  GLU    66      -4.018   7.436  36.070  1.00  0.00           C  
ATOM   1045  C   GLU    66      -4.846   6.597  35.095  1.00  0.00           C  
ATOM   1046  O   GLU    66      -5.504   5.667  35.548  1.00  0.00           O  
ATOM   1047  CB  GLU    66      -4.580   8.864  36.179  1.00  0.00           C  
ATOM   1048  CG  GLU    66      -6.059   8.877  36.628  1.00  0.00           C  
ATOM   1049  CD  GLU    66      -6.684  10.258  36.574  1.00  0.00           C  
ATOM   1050  OE1 GLU    66      -6.330  11.079  37.446  1.00  0.00           O  
ATOM   1051  OE2 GLU    66      -7.524  10.473  35.674  1.00  0.00           O1-
ATOM   1052  H   GLU    66      -2.166   8.309  35.517  1.00  0.00           H  
ATOM   1053  HA  GLU    66      -4.100   6.978  37.058  1.00  0.00           H  
ATOM   1054  HB3 GLU    66      -4.474   9.381  35.224  1.00  0.00           H  
ATOM   1055  HB2 GLU    66      -3.983   9.431  36.894  1.00  0.00           H  
ATOM   1056  HG3 GLU    66      -6.132   8.520  37.655  1.00  0.00           H  
ATOM   1057  HG2 GLU    66      -6.684   8.231  36.012  1.00  0.00           H  
ATOM   1058  N   ILE    67      -4.771   6.892  33.785  1.00  0.00           N  
ATOM   1059  CA  ILE    67      -5.552   6.156  32.794  1.00  0.00           C  
ATOM   1060  C   ILE    67      -5.255   4.651  32.822  1.00  0.00           C  
ATOM   1061  O   ILE    67      -6.208   3.877  32.819  1.00  0.00           O  
ATOM   1062  CB  ILE    67      -5.425   6.689  31.335  1.00  0.00           C  
ATOM   1063  CG2 ILE    67      -5.950   5.704  30.268  1.00  0.00           C  
ATOM   1064  CG1 ILE    67      -6.238   7.984  31.124  1.00  0.00           C  
ATOM   1065  CD1 ILE    67      -5.628   9.251  31.701  1.00  0.00           C  
ATOM   1066  H   ILE    67      -4.189   7.651  33.455  1.00  0.00           H  
ATOM   1067  HA  ILE    67      -6.597   6.268  33.091  1.00  0.00           H  
ATOM   1068  HB  ILE    67      -4.371   6.887  31.126  1.00  0.00           H  
ATOM   1069 HG21 ILE    67      -5.720   6.063  29.265  1.00  0.00           H  
ATOM   1070 HG22 ILE    67      -5.526   4.714  30.342  1.00  0.00           H  
ATOM   1071 HG23 ILE    67      -7.032   5.586  30.337  1.00  0.00           H  
ATOM   1072 HG13 ILE    67      -7.250   7.861  31.509  1.00  0.00           H  
ATOM   1073 HG12 ILE    67      -6.361   8.166  30.055  1.00  0.00           H  
ATOM   1074 HD11 ILE    67      -6.235  10.114  31.440  1.00  0.00           H  
ATOM   1075 HD12 ILE    67      -5.538   9.226  32.786  1.00  0.00           H  
ATOM   1076 HD13 ILE    67      -4.659   9.409  31.241  1.00  0.00           H  
ATOM   1077  N   TRP    68      -3.969   4.268  32.872  1.00  0.00           N  
ATOM   1078  CA  TRP    68      -3.585   2.864  32.890  1.00  0.00           C  
ATOM   1079  C   TRP    68      -4.081   2.138  34.142  1.00  0.00           C  
ATOM   1080  O   TRP    68      -4.607   1.033  34.026  1.00  0.00           O  
ATOM   1081  CB  TRP    68      -2.070   2.709  32.733  1.00  0.00           C  
ATOM   1082  CG  TRP    68      -1.645   1.290  32.532  1.00  0.00           C  
ATOM   1083  CD2 TRP    68      -1.213   0.307  33.513  1.00  0.00           C  
ATOM   1084  CD1 TRP    68      -1.685   0.637  31.352  1.00  0.00           C  
ATOM   1085  NE1 TRP    68      -1.272  -0.662  31.511  1.00  0.00           N  
ATOM   1086  CE2 TRP    68      -0.941  -0.913  32.821  1.00  0.00           C  
ATOM   1087  CE3 TRP    68      -1.000   0.327  34.910  1.00  0.00           C  
ATOM   1088  CZ2 TRP    68      -0.403  -2.029  33.462  1.00  0.00           C  
ATOM   1089  CZ3 TRP    68      -0.448  -0.789  35.565  1.00  0.00           C  
ATOM   1090  CH2 TRP    68      -0.108  -1.936  34.823  1.00  0.00           C  
ATOM   1091  H   TRP    68      -3.224   4.954  32.878  1.00  0.00           H  
ATOM   1092  HA  TRP    68      -4.055   2.398  32.021  1.00  0.00           H  
ATOM   1093  HB3 TRP    68      -1.542   3.130  33.591  1.00  0.00           H  
ATOM   1094  HB2 TRP    68      -1.737   3.276  31.863  1.00  0.00           H  
ATOM   1095  HD1 TRP    68      -1.974   1.091  30.424  1.00  0.00           H  
ATOM   1096  HE1 TRP    68      -1.201  -1.304  30.735  1.00  0.00           H  
ATOM   1097  HE3 TRP    68      -1.210   1.227  35.469  1.00  0.00           H  
ATOM   1098  HZ2 TRP    68      -0.135  -2.914  32.904  1.00  0.00           H  
ATOM   1099  HZ3 TRP    68      -0.227  -0.740  36.621  1.00  0.00           H  
ATOM   1100  HH2 TRP    68       0.441  -2.747  35.259  1.00  0.00           H  
ATOM   1101  N   ILE    69      -3.924   2.786  35.307  1.00  0.00           N  
ATOM   1102  CA  ILE    69      -4.388   2.268  36.580  1.00  0.00           C  
ATOM   1103  C   ILE    69      -5.909   2.096  36.579  1.00  0.00           C  
ATOM   1104  O   ILE    69      -6.348   0.957  36.680  1.00  0.00           O  
ATOM   1105  CB  ILE    69      -3.937   3.133  37.786  1.00  0.00           C  
ATOM   1106  CG2 ILE    69      -4.659   2.776  39.092  1.00  0.00           C  
ATOM   1107  CG1 ILE    69      -2.415   2.994  38.008  1.00  0.00           C  
ATOM   1108  CD1 ILE    69      -1.830   4.084  38.915  1.00  0.00           C  
ATOM   1109  H   ILE    69      -3.487   3.700  35.324  1.00  0.00           H  
ATOM   1110  HA  ILE    69      -3.946   1.276  36.702  1.00  0.00           H  
ATOM   1111  HB  ILE    69      -4.155   4.178  37.562  1.00  0.00           H  
ATOM   1112 HG21 ILE    69      -4.231   3.284  39.955  1.00  0.00           H  
ATOM   1113 HG22 ILE    69      -5.714   3.041  39.081  1.00  0.00           H  
ATOM   1114 HG23 ILE    69      -4.569   1.707  39.248  1.00  0.00           H  
ATOM   1115 HG13 ILE    69      -1.879   3.006  37.061  1.00  0.00           H  
ATOM   1116 HG12 ILE    69      -2.199   2.016  38.441  1.00  0.00           H  
ATOM   1117 HD11 ILE    69      -0.752   4.166  38.773  1.00  0.00           H  
ATOM   1118 HD12 ILE    69      -2.260   5.062  38.697  1.00  0.00           H  
ATOM   1119 HD13 ILE    69      -2.003   3.862  39.967  1.00  0.00           H  
ATOM   1120  N   LEU    70      -6.667   3.195  36.420  1.00  0.00           N  
ATOM   1121  CA  LEU    70      -8.129   3.196  36.488  1.00  0.00           C  
ATOM   1122  C   LEU    70      -8.793   2.270  35.459  1.00  0.00           C  
ATOM   1123  O   LEU    70      -9.832   1.700  35.786  1.00  0.00           O  
ATOM   1124  CB  LEU    70      -8.689   4.625  36.348  1.00  0.00           C  
ATOM   1125  CG  LEU    70      -8.676   5.473  37.635  1.00  0.00           C  
ATOM   1126  CD1 LEU    70      -7.277   5.865  38.106  1.00  0.00           C  
ATOM   1127  CD2 LEU    70      -9.550   6.729  37.487  1.00  0.00           C  
ATOM   1128  H   LEU    70      -6.224   4.094  36.277  1.00  0.00           H  
ATOM   1129  HA  LEU    70      -8.406   2.814  37.473  1.00  0.00           H  
ATOM   1130  HB3 LEU    70      -9.732   4.541  36.047  1.00  0.00           H  
ATOM   1131  HB2 LEU    70      -8.180   5.149  35.540  1.00  0.00           H  
ATOM   1132  HG  LEU    70      -9.128   4.872  38.425  1.00  0.00           H  
ATOM   1133 HD11 LEU    70      -7.352   6.538  38.954  1.00  0.00           H  
ATOM   1134 HD12 LEU    70      -6.680   5.010  38.416  1.00  0.00           H  
ATOM   1135 HD13 LEU    70      -6.749   6.413  37.348  1.00  0.00           H  
ATOM   1136 HD21 LEU    70      -9.761   7.175  38.459  1.00  0.00           H  
ATOM   1137 HD22 LEU    70      -9.061   7.486  36.872  1.00  0.00           H  
ATOM   1138 HD23 LEU    70     -10.511   6.499  37.028  1.00  0.00           H  
ATOM   1139  N   SER    71      -8.185   2.105  34.269  1.00  0.00           N  
ATOM   1140  CA  SER    71      -8.648   1.152  33.259  1.00  0.00           C  
ATOM   1141  C   SER    71      -8.530  -0.308  33.725  1.00  0.00           C  
ATOM   1142  O   SER    71      -9.456  -1.080  33.484  1.00  0.00           O  
ATOM   1143  CB  SER    71      -7.938   1.387  31.908  1.00  0.00           C  
ATOM   1144  OG  SER    71      -6.597   0.934  31.899  1.00  0.00           O  
ATOM   1145  H   SER    71      -7.333   2.608  34.055  1.00  0.00           H  
ATOM   1146  HA  SER    71      -9.709   1.358  33.100  1.00  0.00           H  
ATOM   1147  HB3 SER    71      -7.976   2.439  31.625  1.00  0.00           H  
ATOM   1148  HB2 SER    71      -8.467   0.846  31.123  1.00  0.00           H  
ATOM   1149  HG  SER    71      -6.171   1.222  31.086  1.00  0.00           H  
ATOM   1150  N   ARG    72      -7.412  -0.651  34.389  1.00  0.00           N  
ATOM   1151  CA  ARG    72      -7.163  -1.992  34.907  1.00  0.00           C  
ATOM   1152  C   ARG    72      -7.983  -2.293  36.170  1.00  0.00           C  
ATOM   1153  O   ARG    72      -8.493  -3.407  36.283  1.00  0.00           O  
ATOM   1154  CB  ARG    72      -5.657  -2.196  35.166  1.00  0.00           C  
ATOM   1155  CG  ARG    72      -5.274  -3.671  35.404  1.00  0.00           C  
ATOM   1156  CD  ARG    72      -5.122  -4.487  34.110  1.00  0.00           C  
ATOM   1157  NE  ARG    72      -3.881  -4.130  33.406  1.00  0.00           N  
ATOM   1158  CZ  ARG    72      -3.515  -4.568  32.191  1.00  0.00           C  
ATOM   1159  NH1 ARG    72      -4.307  -5.377  31.474  1.00  0.00           N  
ATOM   1160  NH2 ARG    72      -2.332  -4.192  31.690  1.00  0.00           N1+
ATOM   1161  H   ARG    72      -6.691   0.041  34.549  1.00  0.00           H  
ATOM   1162  HA  ARG    72      -7.476  -2.702  34.140  1.00  0.00           H  
ATOM   1163  HB3 ARG    72      -5.363  -1.603  36.034  1.00  0.00           H  
ATOM   1164  HB2 ARG    72      -5.074  -1.800  34.333  1.00  0.00           H  
ATOM   1165  HG3 ARG    72      -5.890  -4.180  36.145  1.00  0.00           H  
ATOM   1166  HG2 ARG    72      -4.281  -3.630  35.854  1.00  0.00           H  
ATOM   1167  HD3 ARG    72      -5.911  -4.193  33.418  1.00  0.00           H  
ATOM   1168  HD2 ARG    72      -5.238  -5.557  34.279  1.00  0.00           H  
ATOM   1169  HE  ARG    72      -3.251  -3.521  33.909  1.00  0.00           H  
ATOM   1170 HH12 ARG    72      -4.023  -5.702  30.561  1.00  0.00           H  
ATOM   1171 HH11 ARG    72      -5.197  -5.671  31.849  1.00  0.00           H  
ATOM   1172 HH22 ARG    72      -2.033  -4.517  30.781  1.00  0.00           H  
ATOM   1173 HH21 ARG    72      -1.738  -3.564  32.211  1.00  0.00           H  
ATOM   1174  N   MET    73      -8.092  -1.308  37.085  1.00  0.00           N  
ATOM   1175  CA  MET    73      -8.871  -1.424  38.319  1.00  0.00           C  
ATOM   1176  C   MET    73     -10.362  -1.555  38.024  1.00  0.00           C  
ATOM   1177  O   MET    73     -10.892  -0.796  37.214  1.00  0.00           O  
ATOM   1178  CB  MET    73      -8.650  -0.240  39.308  1.00  0.00           C  
ATOM   1179  CG  MET    73      -7.217   0.277  39.534  1.00  0.00           C  
ATOM   1180  SD  MET    73      -6.895   1.200  41.068  1.00  0.00           S  
ATOM   1181  CE  MET    73      -5.218   0.653  41.516  1.00  0.00           C  
ATOM   1182  H   MET    73      -7.640  -0.417  36.915  1.00  0.00           H  
ATOM   1183  HA  MET    73      -8.593  -2.353  38.805  1.00  0.00           H  
ATOM   1184  HB3 MET    73      -9.088  -0.490  40.273  1.00  0.00           H  
ATOM   1185  HB2 MET    73      -9.233   0.614  38.957  1.00  0.00           H  
ATOM   1186  HG3 MET    73      -7.079   1.073  38.824  1.00  0.00           H  
ATOM   1187  HG2 MET    73      -6.449  -0.464  39.332  1.00  0.00           H  
ATOM   1188  HE1 MET    73      -4.599   1.508  41.788  1.00  0.00           H  
ATOM   1189  HE2 MET    73      -5.267  -0.006  42.381  1.00  0.00           H  
ATOM   1190  HE3 MET    73      -4.730   0.100  40.715  1.00  0.00           H  
ATOM   1191  N   ASP    74     -11.008  -2.486  38.734  1.00  0.00           N  
ATOM   1192  CA  ASP    74     -12.454  -2.550  38.806  1.00  0.00           C  
ATOM   1193  C   ASP    74     -12.812  -2.797  40.264  1.00  0.00           C  
ATOM   1194  O   ASP    74     -12.654  -3.914  40.755  1.00  0.00           O  
ATOM   1195  CB  ASP    74     -13.087  -3.624  37.899  1.00  0.00           C  
ATOM   1196  CG  ASP    74     -14.619  -3.573  37.980  1.00  0.00           C  
ATOM   1197  OD1 ASP    74     -15.158  -2.445  37.887  1.00  0.00           O  
ATOM   1198  OD2 ASP    74     -15.225  -4.658  38.103  1.00  0.00           O1-
ATOM   1199  H   ASP    74     -10.504  -3.103  39.358  1.00  0.00           H  
ATOM   1200  HA  ASP    74     -12.864  -1.576  38.529  1.00  0.00           H  
ATOM   1201  HB3 ASP    74     -12.742  -4.616  38.195  1.00  0.00           H  
ATOM   1202  HB2 ASP    74     -12.784  -3.490  36.861  1.00  0.00           H  
ATOM   1203  N   HIS    75     -13.322  -1.753  40.919  1.00  0.00           N  
ATOM   1204  CA  HIS    75     -13.805  -1.871  42.279  1.00  0.00           C  
ATOM   1205  C   HIS    75     -14.826  -0.782  42.556  1.00  0.00           C  
ATOM   1206  O   HIS    75     -14.758   0.297  41.971  1.00  0.00           O  
ATOM   1207  CB  HIS    75     -12.615  -1.839  43.240  1.00  0.00           C  
ATOM   1208  ND1 HIS    75     -13.007  -3.500  45.115  1.00  0.00           N  
ATOM   1209  CG  HIS    75     -12.932  -2.200  44.653  1.00  0.00           C  
ATOM   1210  NE2 HIS    75     -13.441  -2.183  46.854  1.00  0.00           N  
ATOM   1211  CD2 HIS    75     -13.159  -1.404  45.737  1.00  0.00           C  
ATOM   1212  CE1 HIS    75     -13.309  -3.426  46.413  1.00  0.00           C  
ATOM   1213  H   HIS    75     -13.454  -0.861  40.463  1.00  0.00           H  
ATOM   1214  HA  HIS    75     -14.319  -2.830  42.379  1.00  0.00           H  
ATOM   1215  HB3 HIS    75     -12.083  -0.888  43.202  1.00  0.00           H  
ATOM   1216  HB2 HIS    75     -11.938  -2.614  42.920  1.00  0.00           H  
ATOM   1217  HD1 HIS    75     -12.855  -4.343  44.579  1.00  0.00           H  
ATOM   1218  HD2 HIS    75     -13.113  -0.336  45.756  1.00  0.00           H  
ATOM   1219  HE1 HIS    75     -13.413  -4.280  47.059  1.00  0.00           H  
ATOM   1220  N   GLU    76     -15.751  -1.108  43.466  1.00  0.00           N  
ATOM   1221  CA  GLU    76     -16.831  -0.241  43.923  1.00  0.00           C  
ATOM   1222  C   GLU    76     -16.313   1.053  44.556  1.00  0.00           C  
ATOM   1223  O   GLU    76     -16.850   2.117  44.261  1.00  0.00           O  
ATOM   1224  CB  GLU    76     -17.671  -0.990  44.965  1.00  0.00           C  
ATOM   1225  CG  GLU    76     -18.286  -2.309  44.468  1.00  0.00           C  
ATOM   1226  CD  GLU    76     -18.988  -3.059  45.600  1.00  0.00           C  
ATOM   1227  OE1 GLU    76     -19.491  -2.385  46.526  1.00  0.00           O  
ATOM   1228  OE2 GLU    76     -18.992  -4.306  45.536  1.00  0.00           O1-
ATOM   1229  H   GLU    76     -15.723  -2.024  43.891  1.00  0.00           H  
ATOM   1230  HA  GLU    76     -17.458   0.013  43.066  1.00  0.00           H  
ATOM   1231  HB3 GLU    76     -18.473  -0.331  45.305  1.00  0.00           H  
ATOM   1232  HB2 GLU    76     -17.059  -1.195  45.847  1.00  0.00           H  
ATOM   1233  HG3 GLU    76     -17.520  -2.965  44.054  1.00  0.00           H  
ATOM   1234  HG2 GLU    76     -19.005  -2.118  43.671  1.00  0.00           H  
ATOM   1235  N   ASN    77     -15.276   0.917  45.402  1.00  0.00           N  
ATOM   1236  CA  ASN    77     -14.632   2.016  46.119  1.00  0.00           C  
ATOM   1237  C   ASN    77     -13.573   2.758  45.318  1.00  0.00           C  
ATOM   1238  O   ASN    77     -12.920   3.622  45.898  1.00  0.00           O  
ATOM   1239  CB  ASN    77     -13.995   1.576  47.457  1.00  0.00           C  
ATOM   1240  CG  ASN    77     -14.973   0.923  48.408  1.00  0.00           C  
ATOM   1241  OD1 ASN    77     -14.819  -0.235  48.783  1.00  0.00           O  
ATOM   1242  ND2 ASN    77     -15.977   1.692  48.817  1.00  0.00           N  
ATOM   1243  H   ASN    77     -14.915  -0.007  45.588  1.00  0.00           H  
ATOM   1244  HA  ASN    77     -15.403   2.748  46.316  1.00  0.00           H  
ATOM   1245  HB3 ASN    77     -13.600   2.441  47.993  1.00  0.00           H  
ATOM   1246  HB2 ASN    77     -13.148   0.921  47.316  1.00  0.00           H  
ATOM   1247 HD22 ASN    77     -16.668   1.334  49.459  1.00  0.00           H  
ATOM   1248 HD21 ASN    77     -16.065   2.641  48.476  1.00  0.00           H  
ATOM   1249  N   ILE    78     -13.386   2.438  44.038  1.00  0.00           N  
ATOM   1250  CA  ILE    78     -12.456   3.178  43.205  1.00  0.00           C  
ATOM   1251  C   ILE    78     -13.228   3.713  42.011  1.00  0.00           C  
ATOM   1252  O   ILE    78     -14.088   3.027  41.458  1.00  0.00           O  
ATOM   1253  CB  ILE    78     -11.270   2.310  42.721  1.00  0.00           C  
ATOM   1254  CG2 ILE    78     -10.300   3.117  41.826  1.00  0.00           C  
ATOM   1255  CG1 ILE    78     -10.535   1.718  43.943  1.00  0.00           C  
ATOM   1256  CD1 ILE    78      -9.300   0.904  43.598  1.00  0.00           C  
ATOM   1257  H   ILE    78     -13.954   1.736  43.583  1.00  0.00           H  
ATOM   1258  HA  ILE    78     -12.041   4.041  43.727  1.00  0.00           H  
ATOM   1259  HB  ILE    78     -11.656   1.476  42.131  1.00  0.00           H  
ATOM   1260 HG21 ILE    78      -9.411   2.550  41.562  1.00  0.00           H  
ATOM   1261 HG22 ILE    78     -10.752   3.383  40.878  1.00  0.00           H  
ATOM   1262 HG23 ILE    78      -9.975   4.032  42.318  1.00  0.00           H  
ATOM   1263 HG13 ILE    78     -11.205   1.078  44.517  1.00  0.00           H  
ATOM   1264 HG12 ILE    78     -10.232   2.511  44.619  1.00  0.00           H  
ATOM   1265 HD11 ILE    78      -9.061   0.231  44.419  1.00  0.00           H  
ATOM   1266 HD12 ILE    78      -9.427   0.339  42.675  1.00  0.00           H  
ATOM   1267 HD13 ILE    78      -8.442   1.562  43.474  1.00  0.00           H  
ATOM   1268  N   VAL    79     -12.888   4.947  41.633  1.00  0.00           N  
ATOM   1269  CA  VAL    79     -13.403   5.579  40.438  1.00  0.00           C  
ATOM   1270  C   VAL    79     -12.992   4.799  39.181  1.00  0.00           C  
ATOM   1271  O   VAL    79     -11.818   4.491  38.990  1.00  0.00           O  
ATOM   1272  CB  VAL    79     -12.903   7.026  40.339  1.00  0.00           C  
ATOM   1273  CG1 VAL    79     -13.178   7.672  38.984  1.00  0.00           C  
ATOM   1274  CG2 VAL    79     -13.531   7.884  41.451  1.00  0.00           C  
ATOM   1275  H   VAL    79     -12.177   5.457  42.142  1.00  0.00           H  
ATOM   1276  HA  VAL    79     -14.491   5.599  40.495  1.00  0.00           H  
ATOM   1277  HB  VAL    79     -11.820   7.037  40.481  1.00  0.00           H  
ATOM   1278 HG11 VAL    79     -12.721   8.654  39.008  1.00  0.00           H  
ATOM   1279 HG12 VAL    79     -12.712   7.169  38.137  1.00  0.00           H  
ATOM   1280 HG13 VAL    79     -14.246   7.764  38.791  1.00  0.00           H  
ATOM   1281 HG21 VAL    79     -13.391   8.944  41.255  1.00  0.00           H  
ATOM   1282 HG22 VAL    79     -14.609   7.730  41.509  1.00  0.00           H  
ATOM   1283 HG23 VAL    79     -13.111   7.661  42.429  1.00  0.00           H  
ATOM   1284  N   LYS    80     -13.997   4.516  38.353  1.00  0.00           N  
ATOM   1285  CA  LYS    80     -13.849   3.809  37.094  1.00  0.00           C  
ATOM   1286  C   LYS    80     -13.938   4.822  35.957  1.00  0.00           C  
ATOM   1287  O   LYS    80     -14.601   5.850  36.107  1.00  0.00           O  
ATOM   1288  CB  LYS    80     -15.003   2.804  36.990  1.00  0.00           C  
ATOM   1289  CG  LYS    80     -14.885   1.622  37.970  1.00  0.00           C  
ATOM   1290  CD  LYS    80     -16.229   0.935  38.274  1.00  0.00           C  
ATOM   1291  CE  LYS    80     -17.159   0.729  37.065  1.00  0.00           C  
ATOM   1292  NZ  LYS    80     -16.528  -0.111  36.035  1.00  0.00           N1+
ATOM   1293  H   LYS    80     -14.920   4.867  38.551  1.00  0.00           H  
ATOM   1294  HA  LYS    80     -12.895   3.279  37.040  1.00  0.00           H  
ATOM   1295  HB3 LYS    80     -15.056   2.404  35.976  1.00  0.00           H  
ATOM   1296  HB2 LYS    80     -15.940   3.338  37.154  1.00  0.00           H  
ATOM   1297  HG3 LYS    80     -14.443   1.942  38.915  1.00  0.00           H  
ATOM   1298  HG2 LYS    80     -14.188   0.890  37.560  1.00  0.00           H  
ATOM   1299  HD3 LYS    80     -16.760   1.497  39.040  1.00  0.00           H  
ATOM   1300  HD2 LYS    80     -16.025  -0.034  38.732  1.00  0.00           H  
ATOM   1301  HE3 LYS    80     -17.466   1.676  36.623  1.00  0.00           H  
ATOM   1302  HE2 LYS    80     -18.072   0.232  37.394  1.00  0.00           H  
ATOM   1303  HZ1 LYS    80     -17.175  -0.281  35.279  1.00  0.00           H  
ATOM   1304  HZ2 LYS    80     -15.701   0.347  35.680  1.00  0.00           H  
ATOM   1305  HZ3 LYS    80     -16.257  -0.994  36.453  1.00  0.00           H  
ATOM   1306  N   ILE    81     -13.310   4.487  34.824  1.00  0.00           N  
ATOM   1307  CA  ILE    81     -13.411   5.299  33.622  1.00  0.00           C  
ATOM   1308  C   ILE    81     -14.397   4.619  32.671  1.00  0.00           C  
ATOM   1309  O   ILE    81     -14.106   3.562  32.112  1.00  0.00           O  
ATOM   1310  CB  ILE    81     -12.055   5.505  32.910  1.00  0.00           C  
ATOM   1311  CG2 ILE    81     -12.233   6.292  31.593  1.00  0.00           C  
ATOM   1312  CG1 ILE    81     -11.071   6.230  33.854  1.00  0.00           C  
ATOM   1313  CD1 ILE    81      -9.620   6.261  33.354  1.00  0.00           C  
ATOM   1314  H   ILE    81     -12.783   3.628  34.754  1.00  0.00           H  
ATOM   1315  HA  ILE    81     -13.784   6.297  33.860  1.00  0.00           H  
ATOM   1316  HB  ILE    81     -11.625   4.531  32.671  1.00  0.00           H  
ATOM   1317 HG21 ILE    81     -11.274   6.570  31.166  1.00  0.00           H  
ATOM   1318 HG22 ILE    81     -12.748   5.711  30.828  1.00  0.00           H  
ATOM   1319 HG23 ILE    81     -12.802   7.207  31.749  1.00  0.00           H  
ATOM   1320 HG13 ILE    81     -11.072   5.752  34.829  1.00  0.00           H  
ATOM   1321 HG12 ILE    81     -11.419   7.244  34.042  1.00  0.00           H  
ATOM   1322 HD11 ILE    81      -8.971   6.712  34.104  1.00  0.00           H  
ATOM   1323 HD12 ILE    81      -9.246   5.258  33.145  1.00  0.00           H  
ATOM   1324 HD13 ILE    81      -9.508   6.861  32.453  1.00  0.00           H  
ATOM   1325  N   HIS    82     -15.554   5.265  32.529  1.00  0.00           N  
ATOM   1326  CA  HIS    82     -16.632   4.863  31.643  1.00  0.00           C  
ATOM   1327  C   HIS    82     -16.314   5.101  30.169  1.00  0.00           C  
ATOM   1328  O   HIS    82     -16.609   4.237  29.345  1.00  0.00           O  
ATOM   1329  CB  HIS    82     -17.865   5.681  32.020  1.00  0.00           C  
ATOM   1330  ND1 HIS    82     -18.730   4.010  33.762  1.00  0.00           N  
ATOM   1331  CG  HIS    82     -18.484   5.305  33.337  1.00  0.00           C  
ATOM   1332  NE2 HIS    82     -19.306   5.337  35.448  1.00  0.00           N  
ATOM   1333  CD2 HIS    82     -18.895   6.107  34.364  1.00  0.00           C  
ATOM   1334  CE1 HIS    82     -19.202   4.091  35.011  1.00  0.00           C  
ATOM   1335  H   HIS    82     -15.688   6.137  33.023  1.00  0.00           H  
ATOM   1336  HA  HIS    82     -16.836   3.799  31.772  1.00  0.00           H  
ATOM   1337  HB3 HIS    82     -18.593   5.675  31.224  1.00  0.00           H  
ATOM   1338  HB2 HIS    82     -17.586   6.733  32.099  1.00  0.00           H  
ATOM   1339  HD1 HIS    82     -18.548   3.163  33.244  1.00  0.00           H  
ATOM   1340  HD2 HIS    82     -18.954   7.178  34.369  1.00  0.00           H  
ATOM   1341  HE1 HIS    82     -19.463   3.227  35.606  1.00  0.00           H  
ATOM   1342  N   ASP    83     -15.758   6.279  29.869  1.00  0.00           N  
ATOM   1343  CA  ASP    83     -15.507   6.716  28.506  1.00  0.00           C  
ATOM   1344  C   ASP    83     -14.303   7.652  28.506  1.00  0.00           C  
ATOM   1345  O   ASP    83     -14.036   8.311  29.509  1.00  0.00           O  
ATOM   1346  CB  ASP    83     -16.757   7.366  27.868  1.00  0.00           C  
ATOM   1347  CG  ASP    83     -16.610   7.708  26.381  1.00  0.00           C  
ATOM   1348  OD1 ASP    83     -15.827   7.014  25.698  1.00  0.00           O  
ATOM   1349  OD2 ASP    83     -17.371   8.593  25.933  1.00  0.00           O1-
ATOM   1350  H   ASP    83     -15.511   6.932  30.600  1.00  0.00           H  
ATOM   1351  HA  ASP    83     -15.234   5.843  27.921  1.00  0.00           H  
ATOM   1352  HB3 ASP    83     -17.011   8.280  28.396  1.00  0.00           H  
ATOM   1353  HB2 ASP    83     -17.604   6.690  27.978  1.00  0.00           H  
ATOM   1354  N   ILE    84     -13.608   7.704  27.366  1.00  0.00           N  
ATOM   1355  CA  ILE    84     -12.583   8.694  27.110  1.00  0.00           C  
ATOM   1356  C   ILE    84     -12.818   9.282  25.719  1.00  0.00           C  
ATOM   1357  O   ILE    84     -12.951   8.531  24.755  1.00  0.00           O  
ATOM   1358  CB  ILE    84     -11.147   8.126  27.195  1.00  0.00           C  
ATOM   1359  CG2 ILE    84     -10.090   9.205  26.882  1.00  0.00           C  
ATOM   1360  CG1 ILE    84     -10.901   7.497  28.585  1.00  0.00           C  
ATOM   1361  CD1 ILE    84      -9.601   6.709  28.721  1.00  0.00           C  
ATOM   1362  H   ILE    84     -13.919   7.164  26.567  1.00  0.00           H  
ATOM   1363  HA  ILE    84     -12.689   9.481  27.845  1.00  0.00           H  
ATOM   1364  HB  ILE    84     -11.041   7.339  26.448  1.00  0.00           H  
ATOM   1365 HG21 ILE    84      -9.090   8.834  27.055  1.00  0.00           H  
ATOM   1366 HG22 ILE    84     -10.125   9.543  25.847  1.00  0.00           H  
ATOM   1367 HG23 ILE    84     -10.199  10.074  27.527  1.00  0.00           H  
ATOM   1368 HG13 ILE    84     -11.696   6.794  28.822  1.00  0.00           H  
ATOM   1369 HG12 ILE    84     -10.942   8.273  29.351  1.00  0.00           H  
ATOM   1370 HD11 ILE    84      -9.690   5.934  29.482  1.00  0.00           H  
ATOM   1371 HD12 ILE    84      -9.343   6.217  27.786  1.00  0.00           H  
ATOM   1372 HD13 ILE    84      -8.785   7.365  29.022  1.00  0.00           H  
ATOM   1373  N   ILE    85     -12.846  10.617  25.641  1.00  0.00           N  
ATOM   1374  CA  ILE    85     -13.046  11.328  24.387  1.00  0.00           C  
ATOM   1375  C   ILE    85     -11.752  12.058  24.048  1.00  0.00           C  
ATOM   1376  O   ILE    85     -11.215  12.790  24.874  1.00  0.00           O  
ATOM   1377  CB  ILE    85     -14.176  12.382  24.466  1.00  0.00           C  
ATOM   1378  CG2 ILE    85     -14.386  13.155  23.146  1.00  0.00           C  
ATOM   1379  CG1 ILE    85     -15.501  11.765  24.950  1.00  0.00           C  
ATOM   1380  CD1 ILE    85     -16.433  12.808  25.564  1.00  0.00           C  
ATOM   1381  H   ILE    85     -12.694  11.177  26.470  1.00  0.00           H  
ATOM   1382  HA  ILE    85     -13.295  10.641  23.575  1.00  0.00           H  
ATOM   1383  HB  ILE    85     -13.895  13.135  25.185  1.00  0.00           H  
ATOM   1384 HG21 ILE    85     -15.224  13.847  23.225  1.00  0.00           H  
ATOM   1385 HG22 ILE    85     -13.520  13.756  22.868  1.00  0.00           H  
ATOM   1386 HG23 ILE    85     -14.605  12.475  22.322  1.00  0.00           H  
ATOM   1387 HG13 ILE    85     -15.340  10.993  25.702  1.00  0.00           H  
ATOM   1388 HG12 ILE    85     -15.998  11.256  24.122  1.00  0.00           H  
ATOM   1389 HD11 ILE    85     -16.536  12.659  26.640  1.00  0.00           H  
ATOM   1390 HD12 ILE    85     -16.083  13.825  25.410  1.00  0.00           H  
ATOM   1391 HD13 ILE    85     -17.414  12.732  25.109  1.00  0.00           H  
ATOM   1392  N   THR    86     -11.301  11.846  22.813  1.00  0.00           N  
ATOM   1393  CA  THR    86     -10.158  12.515  22.218  1.00  0.00           C  
ATOM   1394  C   THR    86     -10.346  12.540  20.708  1.00  0.00           C  
ATOM   1395  O   THR    86     -11.247  11.891  20.168  1.00  0.00           O  
ATOM   1396  CB  THR    86      -8.829  11.776  22.505  1.00  0.00           C  
ATOM   1397  OG1 THR    86      -8.853  10.414  22.126  1.00  0.00           O  
ATOM   1398  CG2 THR    86      -8.408  11.936  23.946  1.00  0.00           C  
ATOM   1399  H   THR    86     -11.802  11.224  22.196  1.00  0.00           H  
ATOM   1400  HA  THR    86     -10.108  13.549  22.567  1.00  0.00           H  
ATOM   1401  HB  THR    86      -8.028  12.227  21.917  1.00  0.00           H  
ATOM   1402  HG1 THR    86      -8.093   9.977  22.517  1.00  0.00           H  
ATOM   1403 HG21 THR    86      -7.383  11.626  24.096  1.00  0.00           H  
ATOM   1404 HG22 THR    86      -8.392  12.999  24.097  1.00  0.00           H  
ATOM   1405 HG23 THR    86      -9.056  11.452  24.674  1.00  0.00           H  
ATOM   1406  N   SER    87      -9.461  13.297  20.049  1.00  0.00           N  
ATOM   1407  CA  SER    87      -9.408  13.374  18.601  1.00  0.00           C  
ATOM   1408  C   SER    87      -9.001  12.033  17.975  1.00  0.00           C  
ATOM   1409  O   SER    87      -8.381  11.192  18.632  1.00  0.00           O  
ATOM   1410  CB  SER    87      -8.424  14.466  18.183  1.00  0.00           C  
ATOM   1411  OG  SER    87      -8.844  15.734  18.639  1.00  0.00           O  
ATOM   1412  H   SER    87      -8.760  13.824  20.551  1.00  0.00           H  
ATOM   1413  HA  SER    87     -10.403  13.639  18.234  1.00  0.00           H  
ATOM   1414  HB3 SER    87      -8.408  14.500  17.097  1.00  0.00           H  
ATOM   1415  HB2 SER    87      -7.415  14.249  18.531  1.00  0.00           H  
ATOM   1416  HG  SER    87      -8.221  16.398  18.330  1.00  0.00           H  
ATOM   1417  N   SER    88      -9.363  11.884  16.693  1.00  0.00           N  
ATOM   1418  CA  SER    88      -9.068  10.713  15.871  1.00  0.00           C  
ATOM   1419  C   SER    88      -7.577  10.478  15.642  1.00  0.00           C  
ATOM   1420  O   SER    88      -7.189   9.355  15.343  1.00  0.00           O  
ATOM   1421  CB  SER    88      -9.743  10.880  14.495  1.00  0.00           C  
ATOM   1422  OG  SER    88      -9.649   9.687  13.736  1.00  0.00           O  
ATOM   1423  H   SER    88      -9.826  12.647  16.219  1.00  0.00           H  
ATOM   1424  HA  SER    88      -9.459   9.835  16.384  1.00  0.00           H  
ATOM   1425  HB3 SER    88      -9.266  11.683  13.930  1.00  0.00           H  
ATOM   1426  HB2 SER    88     -10.789  11.172  14.589  1.00  0.00           H  
ATOM   1427  HG  SER    88     -10.046   9.844  12.875  1.00  0.00           H  
ATOM   1428  N   THR    89      -6.772  11.535  15.731  1.00  0.00           N  
ATOM   1429  CA  THR    89      -5.353  11.438  15.457  1.00  0.00           C  
ATOM   1430  C   THR    89      -4.580  11.986  16.646  1.00  0.00           C  
ATOM   1431  O   THR    89      -5.094  12.828  17.382  1.00  0.00           O  
ATOM   1432  CB  THR    89      -4.956  12.252  14.203  1.00  0.00           C  
ATOM   1433  OG1 THR    89      -5.890  12.036  13.162  1.00  0.00           O  
ATOM   1434  CG2 THR    89      -3.583  11.854  13.641  1.00  0.00           C  
ATOM   1435  H   THR    89      -7.136  12.449  15.957  1.00  0.00           H  
ATOM   1436  HA  THR    89      -5.033  10.403  15.318  1.00  0.00           H  
ATOM   1437  HB  THR    89      -4.956  13.320  14.423  1.00  0.00           H  
ATOM   1438  HG1 THR    89      -6.698  12.520  13.371  1.00  0.00           H  
ATOM   1439 HG21 THR    89      -3.405  12.358  12.691  1.00  0.00           H  
ATOM   1440 HG22 THR    89      -2.758  12.113  14.297  1.00  0.00           H  
ATOM   1441 HG23 THR    89      -3.526  10.782  13.449  1.00  0.00           H  
ATOM   1442  N   PHE    90      -3.332  11.528  16.774  1.00  0.00           N  
ATOM   1443  CA  PHE    90      -2.336  12.121  17.648  1.00  0.00           C  
ATOM   1444  C   PHE    90      -2.113  13.602  17.375  1.00  0.00           C  
ATOM   1445  O   PHE    90      -1.969  14.363  18.331  1.00  0.00           O  
ATOM   1446  CB  PHE    90      -1.026  11.377  17.448  1.00  0.00           C  
ATOM   1447  CG  PHE    90       0.154  11.856  18.252  1.00  0.00           C  
ATOM   1448  CD1 PHE    90       0.847  13.022  17.876  1.00  0.00           C  
ATOM   1449  CD2 PHE    90       0.502  11.208  19.446  1.00  0.00           C  
ATOM   1450  CE1 PHE    90       1.893  13.497  18.645  1.00  0.00           C  
ATOM   1451  CE2 PHE    90       1.610  11.654  20.140  1.00  0.00           C  
ATOM   1452  CZ  PHE    90       2.302  12.786  19.754  1.00  0.00           C  
ATOM   1453  H   PHE    90      -2.993  10.820  16.138  1.00  0.00           H  
ATOM   1454  HA  PHE    90      -2.667  12.000  18.681  1.00  0.00           H  
ATOM   1455  HB3 PHE    90      -0.750  11.336  16.392  1.00  0.00           H  
ATOM   1456  HB2 PHE    90      -1.239  10.382  17.769  1.00  0.00           H  
ATOM   1457  HD1 PHE    90       0.547  13.568  16.996  1.00  0.00           H  
ATOM   1458  HD2 PHE    90      -0.042  10.344  19.794  1.00  0.00           H  
ATOM   1459  HE1 PHE    90       2.400  14.409  18.371  1.00  0.00           H  
ATOM   1460  HE2 PHE    90       1.934  11.135  21.017  1.00  0.00           H  
ATOM   1461  HZ  PHE    90       3.154  13.119  20.327  1.00  0.00           H  
ATOM   1462  N   GLU    91      -2.047  13.957  16.078  1.00  0.00           N  
ATOM   1463  CA  GLU    91      -1.818  15.319  15.608  1.00  0.00           C  
ATOM   1464  C   GLU    91      -2.849  16.276  16.164  1.00  0.00           C  
ATOM   1465  O   GLU    91      -2.489  17.282  16.773  1.00  0.00           O  
ATOM   1466  CB  GLU    91      -1.905  15.432  14.068  1.00  0.00           C  
ATOM   1467  CG  GLU    91      -0.998  14.529  13.247  1.00  0.00           C  
ATOM   1468  CD  GLU    91       0.336  14.276  13.902  1.00  0.00           C  
ATOM   1469  OE1 GLU    91       1.006  15.285  14.211  1.00  0.00           O  
ATOM   1470  OE2 GLU    91       0.614  13.084  14.135  1.00  0.00           O1-
ATOM   1471  H   GLU    91      -2.119  13.250  15.362  1.00  0.00           H  
ATOM   1472  HA  GLU    91      -0.841  15.647  15.967  1.00  0.00           H  
ATOM   1473  HB3 GLU    91      -1.689  16.465  13.786  1.00  0.00           H  
ATOM   1474  HB2 GLU    91      -2.923  15.248  13.721  1.00  0.00           H  
ATOM   1475  HG3 GLU    91      -0.782  15.076  12.337  1.00  0.00           H  
ATOM   1476  HG2 GLU    91      -1.481  13.590  12.987  1.00  0.00           H  
ATOM   1477  N   GLU    92      -4.112  15.894  15.943  1.00  0.00           N  
ATOM   1478  CA  GLU    92      -5.279  16.619  16.389  1.00  0.00           C  
ATOM   1479  C   GLU    92      -5.403  16.652  17.910  1.00  0.00           C  
ATOM   1480  O   GLU    92      -5.923  17.637  18.423  1.00  0.00           O  
ATOM   1481  CB  GLU    92      -6.534  15.944  15.838  1.00  0.00           C  
ATOM   1482  CG  GLU    92      -6.718  15.960  14.320  1.00  0.00           C  
ATOM   1483  CD  GLU    92      -8.079  15.345  14.003  1.00  0.00           C  
ATOM   1484  OE1 GLU    92      -9.079  16.073  14.186  1.00  0.00           O  
ATOM   1485  OE2 GLU    92      -8.102  14.144  13.654  1.00  0.00           O1-
ATOM   1486  H   GLU    92      -4.287  15.045  15.427  1.00  0.00           H  
ATOM   1487  HA  GLU    92      -5.224  17.644  16.018  1.00  0.00           H  
ATOM   1488  HB3 GLU    92      -7.408  16.412  16.295  1.00  0.00           H  
ATOM   1489  HB2 GLU    92      -6.519  14.900  16.153  1.00  0.00           H  
ATOM   1490  HG3 GLU    92      -5.928  15.406  13.813  1.00  0.00           H  
ATOM   1491  HG2 GLU    92      -6.689  16.982  13.939  1.00  0.00           H  
ATOM   1492  N   MET    93      -4.983  15.570  18.591  1.00  0.00           N  
ATOM   1493  CA  MET    93      -5.138  15.411  20.030  1.00  0.00           C  
ATOM   1494  C   MET    93      -4.308  16.453  20.787  1.00  0.00           C  
ATOM   1495  O   MET    93      -3.081  16.378  20.800  1.00  0.00           O  
ATOM   1496  CB  MET    93      -4.816  13.966  20.452  1.00  0.00           C  
ATOM   1497  CG  MET    93      -5.079  13.690  21.940  1.00  0.00           C  
ATOM   1498  SD  MET    93      -4.711  12.003  22.482  1.00  0.00           S  
ATOM   1499  CE  MET    93      -2.927  11.972  22.168  1.00  0.00           C  
ATOM   1500  H   MET    93      -4.573  14.790  18.094  1.00  0.00           H  
ATOM   1501  HA  MET    93      -6.194  15.577  20.258  1.00  0.00           H  
ATOM   1502  HB3 MET    93      -3.780  13.734  20.207  1.00  0.00           H  
ATOM   1503  HB2 MET    93      -5.428  13.275  19.873  1.00  0.00           H  
ATOM   1504  HG3 MET    93      -6.125  13.892  22.170  1.00  0.00           H  
ATOM   1505  HG2 MET    93      -4.497  14.363  22.559  1.00  0.00           H  
ATOM   1506  HE1 MET    93      -2.457  11.222  22.802  1.00  0.00           H  
ATOM   1507  HE2 MET    93      -2.723  11.731  21.125  1.00  0.00           H  
ATOM   1508  HE3 MET    93      -2.470  12.935  22.391  1.00  0.00           H  
ATOM   1509  N   LYS    94      -5.026  17.408  21.386  1.00  0.00           N  
ATOM   1510  CA  LYS    94      -4.485  18.430  22.276  1.00  0.00           C  
ATOM   1511  C   LYS    94      -5.014  18.204  23.688  1.00  0.00           C  
ATOM   1512  O   LYS    94      -4.315  18.489  24.658  1.00  0.00           O  
ATOM   1513  CB  LYS    94      -4.936  19.832  21.817  1.00  0.00           C  
ATOM   1514  CG  LYS    94      -4.569  20.208  20.375  1.00  0.00           C  
ATOM   1515  CD  LYS    94      -3.070  20.098  20.047  1.00  0.00           C  
ATOM   1516  CE  LYS    94      -2.757  20.360  18.567  1.00  0.00           C  
ATOM   1517  NZ  LYS    94      -3.058  21.747  18.172  1.00  0.00           N1+
ATOM   1518  H   LYS    94      -6.027  17.420  21.256  1.00  0.00           H  
ATOM   1519  HA  LYS    94      -3.396  18.389  22.319  1.00  0.00           H  
ATOM   1520  HB3 LYS    94      -4.509  20.579  22.488  1.00  0.00           H  
ATOM   1521  HB2 LYS    94      -6.019  19.927  21.921  1.00  0.00           H  
ATOM   1522  HG3 LYS    94      -4.901  21.232  20.197  1.00  0.00           H  
ATOM   1523  HG2 LYS    94      -5.143  19.599  19.683  1.00  0.00           H  
ATOM   1524  HD3 LYS    94      -2.702  19.102  20.291  1.00  0.00           H  
ATOM   1525  HD2 LYS    94      -2.505  20.790  20.674  1.00  0.00           H  
ATOM   1526  HE3 LYS    94      -3.324  19.677  17.933  1.00  0.00           H  
ATOM   1527  HE2 LYS    94      -1.701  20.169  18.371  1.00  0.00           H  
ATOM   1528  HZ1 LYS    94      -2.830  21.874  17.194  1.00  0.00           H  
ATOM   1529  HZ2 LYS    94      -4.040  21.932  18.310  1.00  0.00           H  
ATOM   1530  HZ3 LYS    94      -2.510  22.387  18.728  1.00  0.00           H  
ATOM   1531  N   ASP    95      -6.243  17.685  23.769  1.00  0.00           N  
ATOM   1532  CA  ASP    95      -6.985  17.499  25.001  1.00  0.00           C  
ATOM   1533  C   ASP    95      -7.451  16.054  25.063  1.00  0.00           C  
ATOM   1534  O   ASP    95      -7.673  15.428  24.024  1.00  0.00           O  
ATOM   1535  CB  ASP    95      -8.197  18.450  25.085  1.00  0.00           C  
ATOM   1536  CG  ASP    95      -7.845  19.898  24.729  1.00  0.00           C  
ATOM   1537  OD1 ASP    95      -6.772  20.355  25.174  1.00  0.00           O  
ATOM   1538  OD2 ASP    95      -8.708  20.566  24.122  1.00  0.00           O1-
ATOM   1539  H   ASP    95      -6.745  17.452  22.926  1.00  0.00           H  
ATOM   1540  HA  ASP    95      -6.339  17.684  25.860  1.00  0.00           H  
ATOM   1541  HB3 ASP    95      -8.634  18.425  26.083  1.00  0.00           H  
ATOM   1542  HB2 ASP    95      -8.969  18.113  24.391  1.00  0.00           H  
ATOM   1543  N   ILE    96      -7.619  15.574  26.296  1.00  0.00           N  
ATOM   1544  CA  ILE    96      -8.256  14.304  26.581  1.00  0.00           C  
ATOM   1545  C   ILE    96      -9.349  14.542  27.609  1.00  0.00           C  
ATOM   1546  O   ILE    96      -9.151  15.334  28.522  1.00  0.00           O  
ATOM   1547  CB  ILE    96      -7.254  13.221  27.085  1.00  0.00           C  
ATOM   1548  CG2 ILE    96      -6.022  13.103  26.163  1.00  0.00           C  
ATOM   1549  CG1 ILE    96      -6.776  13.387  28.545  1.00  0.00           C  
ATOM   1550  CD1 ILE    96      -6.148  12.137  29.146  1.00  0.00           C  
ATOM   1551  H   ILE    96      -7.384  16.145  27.098  1.00  0.00           H  
ATOM   1552  HA  ILE    96      -8.814  13.969  25.723  1.00  0.00           H  
ATOM   1553  HB  ILE    96      -7.789  12.272  27.018  1.00  0.00           H  
ATOM   1554 HG21 ILE    96      -5.501  12.157  26.311  1.00  0.00           H  
ATOM   1555 HG22 ILE    96      -6.278  13.177  25.111  1.00  0.00           H  
ATOM   1556 HG23 ILE    96      -5.310  13.906  26.358  1.00  0.00           H  
ATOM   1557 HG13 ILE    96      -7.577  13.634  29.235  1.00  0.00           H  
ATOM   1558 HG12 ILE    96      -6.052  14.200  28.570  1.00  0.00           H  
ATOM   1559 HD11 ILE    96      -6.042  12.249  30.224  1.00  0.00           H  
ATOM   1560 HD12 ILE    96      -6.767  11.257  28.968  1.00  0.00           H  
ATOM   1561 HD13 ILE    96      -5.164  11.942  28.720  1.00  0.00           H  
ATOM   1562  N   TYR    97     -10.484  13.861  27.443  1.00  0.00           N  
ATOM   1563  CA  TYR    97     -11.596  13.964  28.373  1.00  0.00           C  
ATOM   1564  C   TYR    97     -11.822  12.593  28.963  1.00  0.00           C  
ATOM   1565  O   TYR    97     -12.015  11.655  28.203  1.00  0.00           O  
ATOM   1566  CB  TYR    97     -12.863  14.445  27.672  1.00  0.00           C  
ATOM   1567  CG  TYR    97     -12.692  15.779  26.986  1.00  0.00           C  
ATOM   1568  CD1 TYR    97     -12.313  15.851  25.631  1.00  0.00           C  
ATOM   1569  CD2 TYR    97     -12.894  16.961  27.719  1.00  0.00           C  
ATOM   1570  CE1 TYR    97     -12.128  17.099  25.014  1.00  0.00           C  
ATOM   1571  CE2 TYR    97     -12.776  18.208  27.081  1.00  0.00           C  
ATOM   1572  CZ  TYR    97     -12.371  18.279  25.738  1.00  0.00           C  
ATOM   1573  OH  TYR    97     -12.219  19.494  25.138  1.00  0.00           O  
ATOM   1574  H   TYR    97     -10.607  13.243  26.652  1.00  0.00           H  
ATOM   1575  HA  TYR    97     -11.386  14.676  29.160  1.00  0.00           H  
ATOM   1576  HB3 TYR    97     -13.676  14.529  28.395  1.00  0.00           H  
ATOM   1577  HB2 TYR    97     -13.186  13.701  26.960  1.00  0.00           H  
ATOM   1578  HD1 TYR    97     -12.165  14.959  25.051  1.00  0.00           H  
ATOM   1579  HD2 TYR    97     -13.185  16.915  28.759  1.00  0.00           H  
ATOM   1580  HE1 TYR    97     -11.828  17.149  23.978  1.00  0.00           H  
ATOM   1581  HE2 TYR    97     -12.992  19.115  27.624  1.00  0.00           H  
ATOM   1582  HH  TYR    97     -12.334  20.225  25.748  1.00  0.00           H  
ATOM   1583  N   ILE    98     -11.815  12.506  30.292  1.00  0.00           N  
ATOM   1584  CA  ILE    98     -12.092  11.269  31.001  1.00  0.00           C  
ATOM   1585  C   ILE    98     -13.485  11.399  31.601  1.00  0.00           C  
ATOM   1586  O   ILE    98     -13.739  12.357  32.325  1.00  0.00           O  
ATOM   1587  CB  ILE    98     -11.090  11.038  32.153  1.00  0.00           C  
ATOM   1588  CG2 ILE    98     -11.440   9.799  33.006  1.00  0.00           C  
ATOM   1589  CG1 ILE    98      -9.654  10.914  31.600  1.00  0.00           C  
ATOM   1590  CD1 ILE    98      -8.587  10.980  32.696  1.00  0.00           C  
ATOM   1591  H   ILE    98     -11.648  13.330  30.855  1.00  0.00           H  
ATOM   1592  HA  ILE    98     -12.058  10.402  30.336  1.00  0.00           H  
ATOM   1593  HB  ILE    98     -11.117  11.910  32.810  1.00  0.00           H  
ATOM   1594 HG21 ILE    98     -10.701   9.635  33.790  1.00  0.00           H  
ATOM   1595 HG22 ILE    98     -12.403   9.877  33.511  1.00  0.00           H  
ATOM   1596 HG23 ILE    98     -11.455   8.909  32.383  1.00  0.00           H  
ATOM   1597 HG13 ILE    98      -9.440  11.709  30.886  1.00  0.00           H  
ATOM   1598 HG12 ILE    98      -9.552   9.981  31.044  1.00  0.00           H  
ATOM   1599 HD11 ILE    98      -7.732  11.575  32.374  1.00  0.00           H  
ATOM   1600 HD12 ILE    98      -8.967  11.444  33.606  1.00  0.00           H  
ATOM   1601 HD13 ILE    98      -8.229   9.984  32.958  1.00  0.00           H  
ATOM   1602  N   VAL    99     -14.338  10.420  31.299  1.00  0.00           N  
ATOM   1603  CA  VAL    99     -15.699  10.359  31.792  1.00  0.00           C  
ATOM   1604  C   VAL    99     -15.769   9.295  32.881  1.00  0.00           C  
ATOM   1605  O   VAL    99     -15.225   8.203  32.723  1.00  0.00           O  
ATOM   1606  CB  VAL    99     -16.696   9.941  30.692  1.00  0.00           C  
ATOM   1607  CG1 VAL    99     -18.162  10.008  31.166  1.00  0.00           C  
ATOM   1608  CG2 VAL    99     -16.465  10.762  29.410  1.00  0.00           C  
ATOM   1609  H   VAL    99     -14.049   9.656  30.699  1.00  0.00           H  
ATOM   1610  HA  VAL    99     -16.007  11.325  32.189  1.00  0.00           H  
ATOM   1611  HB  VAL    99     -16.519   8.899  30.435  1.00  0.00           H  
ATOM   1612 HG11 VAL    99     -18.847   9.781  30.350  1.00  0.00           H  
ATOM   1613 HG12 VAL    99     -18.381   9.293  31.959  1.00  0.00           H  
ATOM   1614 HG13 VAL    99     -18.407  11.002  31.539  1.00  0.00           H  
ATOM   1615 HG21 VAL    99     -17.319  10.728  28.740  1.00  0.00           H  
ATOM   1616 HG22 VAL    99     -16.226  11.798  29.625  1.00  0.00           H  
ATOM   1617 HG23 VAL    99     -15.617  10.374  28.846  1.00  0.00           H  
ATOM   1618  N   GLU   100     -16.485   9.637  33.947  1.00  0.00           N  
ATOM   1619  CA  GLU   100     -16.690   8.771  35.087  1.00  0.00           C  
ATOM   1620  C   GLU   100     -18.011   9.116  35.758  1.00  0.00           C  
ATOM   1621  O   GLU   100     -18.634  10.127  35.428  1.00  0.00           O  
ATOM   1622  CB  GLU   100     -15.516   8.919  36.037  1.00  0.00           C  
ATOM   1623  CG  GLU   100     -15.302  10.356  36.505  1.00  0.00           C  
ATOM   1624  CD  GLU   100     -14.132  10.305  37.435  1.00  0.00           C  
ATOM   1625  OE1 GLU   100     -13.011  10.044  36.953  1.00  0.00           O  
ATOM   1626  OE2 GLU   100     -14.369  10.481  38.643  1.00  0.00           O1-
ATOM   1627  H   GLU   100     -16.907  10.556  34.006  1.00  0.00           H  
ATOM   1628  HA  GLU   100     -16.737   7.732  34.760  1.00  0.00           H  
ATOM   1629  HB3 GLU   100     -14.619   8.546  35.538  1.00  0.00           H  
ATOM   1630  HB2 GLU   100     -15.665   8.264  36.897  1.00  0.00           H  
ATOM   1631  HG3 GLU   100     -16.181  10.752  37.006  1.00  0.00           H  
ATOM   1632  HG2 GLU   100     -15.065  11.028  35.680  1.00  0.00           H  
ATOM   1633  N   CYS   101     -18.423   8.228  36.676  1.00  0.00           N  
ATOM   1634  CA  CYS   101     -19.687   8.321  37.398  1.00  0.00           C  
ATOM   1635  C   CYS   101     -19.724   9.631  38.178  1.00  0.00           C  
ATOM   1636  O   CYS   101     -18.740   9.933  38.845  1.00  0.00           O  
ATOM   1637  CB  CYS   101     -19.887   7.130  38.356  1.00  0.00           C  
ATOM   1638  SG  CYS   101     -21.532   7.165  39.129  1.00  0.00           S  
ATOM   1639  H   CYS   101     -17.851   7.422  36.882  1.00  0.00           H  
ATOM   1640  HA  CYS   101     -20.490   8.316  36.657  1.00  0.00           H  
ATOM   1641  HB3 CYS   101     -19.130   7.130  39.142  1.00  0.00           H  
ATOM   1642  HB2 CYS   101     -19.789   6.181  37.835  1.00  0.00           H  
ATOM   1643  HG  CYS   101     -21.381   6.046  39.841  1.00  0.00           H  
ATOM   1644  N   PHE   102     -20.831  10.379  38.083  1.00  0.00           N  
ATOM   1645  CA  PHE   102     -20.964  11.595  38.865  1.00  0.00           C  
ATOM   1646  C   PHE   102     -21.179  11.265  40.348  1.00  0.00           C  
ATOM   1647  O   PHE   102     -22.039  10.455  40.683  1.00  0.00           O  
ATOM   1648  CB  PHE   102     -22.074  12.499  38.319  1.00  0.00           C  
ATOM   1649  CG  PHE   102     -22.130  13.825  39.042  1.00  0.00           C  
ATOM   1650  CD1 PHE   102     -21.137  14.796  38.799  1.00  0.00           C  
ATOM   1651  CD2 PHE   102     -23.049  14.027  40.087  1.00  0.00           C  
ATOM   1652  CE1 PHE   102     -21.095  15.952  39.562  1.00  0.00           C  
ATOM   1653  CE2 PHE   102     -23.017  15.208  40.810  1.00  0.00           C  
ATOM   1654  CZ  PHE   102     -22.035  16.159  40.561  1.00  0.00           C  
ATOM   1655  H   PHE   102     -21.624  10.082  37.533  1.00  0.00           H  
ATOM   1656  HA  PHE   102     -20.030  12.152  38.759  1.00  0.00           H  
ATOM   1657  HB3 PHE   102     -23.045  12.002  38.359  1.00  0.00           H  
ATOM   1658  HB2 PHE   102     -21.885  12.720  37.274  1.00  0.00           H  
ATOM   1659  HD1 PHE   102     -20.414  14.646  38.016  1.00  0.00           H  
ATOM   1660  HD2 PHE   102     -23.780  13.268  40.324  1.00  0.00           H  
ATOM   1661  HE1 PHE   102     -20.335  16.696  39.372  1.00  0.00           H  
ATOM   1662  HE2 PHE   102     -23.752  15.380  41.581  1.00  0.00           H  
ATOM   1663  HZ  PHE   102     -22.007  17.067  41.145  1.00  0.00           H  
ATOM   1664  N   MET   103     -20.390  11.934  41.185  1.00  0.00           N  
ATOM   1665  CA  MET   103     -20.387  11.860  42.632  1.00  0.00           C  
ATOM   1666  C   MET   103     -20.789  13.235  43.133  1.00  0.00           C  
ATOM   1667  O   MET   103     -20.114  14.198  42.814  1.00  0.00           O  
ATOM   1668  CB  MET   103     -18.980  11.474  43.154  1.00  0.00           C  
ATOM   1669  CG  MET   103     -18.218  10.384  42.369  1.00  0.00           C  
ATOM   1670  SD  MET   103     -18.771   8.676  42.475  1.00  0.00           S  
ATOM   1671  CE  MET   103     -18.472   8.393  44.240  1.00  0.00           C  
ATOM   1672  H   MET   103     -19.697  12.560  40.796  1.00  0.00           H  
ATOM   1673  HA  MET   103     -21.139  11.176  42.983  1.00  0.00           H  
ATOM   1674  HB3 MET   103     -19.062  11.185  44.201  1.00  0.00           H  
ATOM   1675  HB2 MET   103     -18.335  12.354  43.162  1.00  0.00           H  
ATOM   1676  HG3 MET   103     -17.176  10.377  42.670  1.00  0.00           H  
ATOM   1677  HG2 MET   103     -18.198  10.624  41.314  1.00  0.00           H  
ATOM   1678  HE1 MET   103     -18.637   7.351  44.500  1.00  0.00           H  
ATOM   1679  HE2 MET   103     -17.459   8.665  44.513  1.00  0.00           H  
ATOM   1680  HE3 MET   103     -19.145   8.995  44.845  1.00  0.00           H  
ATOM   1681  N   GLU   104     -21.869  13.363  43.907  1.00  0.00           N  
ATOM   1682  CA  GLU   104     -22.329  14.693  44.314  1.00  0.00           C  
ATOM   1683  C   GLU   104     -21.255  15.551  44.999  1.00  0.00           C  
ATOM   1684  O   GLU   104     -21.128  16.731  44.675  1.00  0.00           O  
ATOM   1685  CB  GLU   104     -23.563  14.587  45.205  1.00  0.00           C  
ATOM   1686  CG  GLU   104     -24.182  15.965  45.521  1.00  0.00           C  
ATOM   1687  CD  GLU   104     -25.183  15.868  46.656  1.00  0.00           C  
ATOM   1688  OE1 GLU   104     -26.059  14.982  46.564  1.00  0.00           O  
ATOM   1689  OE2 GLU   104     -25.039  16.673  47.602  1.00  0.00           O1-
ATOM   1690  H   GLU   104     -22.415  12.562  44.189  1.00  0.00           H  
ATOM   1691  HA  GLU   104     -22.622  15.228  43.416  1.00  0.00           H  
ATOM   1692  HB3 GLU   104     -23.301  14.065  46.128  1.00  0.00           H  
ATOM   1693  HB2 GLU   104     -24.311  13.964  44.713  1.00  0.00           H  
ATOM   1694  HG3 GLU   104     -24.685  16.359  44.638  1.00  0.00           H  
ATOM   1695  HG2 GLU   104     -23.447  16.713  45.813  1.00  0.00           H  
ATOM   1696  N   THR   105     -20.513  14.928  45.919  1.00  0.00           N  
ATOM   1697  CA  THR   105     -19.613  15.655  46.790  1.00  0.00           C  
ATOM   1698  C   THR   105     -18.317  14.872  47.023  1.00  0.00           C  
ATOM   1699  O   THR   105     -18.154  13.771  46.502  1.00  0.00           O  
ATOM   1700  CB  THR   105     -20.312  15.983  48.141  1.00  0.00           C  
ATOM   1701  OG1 THR   105     -21.638  16.431  47.937  1.00  0.00           O  
ATOM   1702  CG2 THR   105     -19.643  17.118  48.916  1.00  0.00           C  
ATOM   1703  H   THR   105     -20.623  13.937  46.092  1.00  0.00           H  
ATOM   1704  HA  THR   105     -19.302  16.586  46.313  1.00  0.00           H  
ATOM   1705  HB  THR   105     -20.370  15.095  48.773  1.00  0.00           H  
ATOM   1706  HG1 THR   105     -22.156  15.712  47.566  1.00  0.00           H  
ATOM   1707 HG21 THR   105     -20.354  17.678  49.524  1.00  0.00           H  
ATOM   1708 HG22 THR   105     -18.902  16.746  49.604  1.00  0.00           H  
ATOM   1709 HG23 THR   105     -19.151  17.812  48.240  1.00  0.00           H  
ATOM   1710  N   ASP   106     -17.410  15.485  47.782  1.00  0.00           N  
ATOM   1711  CA  ASP   106     -16.152  14.928  48.254  1.00  0.00           C  
ATOM   1712  C   ASP   106     -16.121  15.049  49.784  1.00  0.00           C  
ATOM   1713  O   ASP   106     -16.885  15.832  50.349  1.00  0.00           O  
ATOM   1714  CB  ASP   106     -14.938  15.639  47.612  1.00  0.00           C  
ATOM   1715  CG  ASP   106     -15.052  17.167  47.608  1.00  0.00           C  
ATOM   1716  OD1 ASP   106     -15.527  17.726  48.615  1.00  0.00           O  
ATOM   1717  OD2 ASP   106     -14.602  17.774  46.624  1.00  0.00           O1-
ATOM   1718  H   ASP   106     -17.616  16.403  48.149  1.00  0.00           H  
ATOM   1719  HA  ASP   106     -16.123  13.872  48.028  1.00  0.00           H  
ATOM   1720  HB3 ASP   106     -14.868  15.311  46.576  1.00  0.00           H  
ATOM   1721  HB2 ASP   106     -14.004  15.349  48.092  1.00  0.00           H  
ATOM   1722  N   LEU   107     -15.218  14.314  50.453  1.00  0.00           N  
ATOM   1723  CA  LEU   107     -15.070  14.442  51.902  1.00  0.00           C  
ATOM   1724  C   LEU   107     -14.614  15.844  52.314  1.00  0.00           C  
ATOM   1725  O   LEU   107     -15.101  16.310  53.334  1.00  0.00           O  
ATOM   1726  CB  LEU   107     -14.134  13.382  52.516  1.00  0.00           C  
ATOM   1727  CG  LEU   107     -14.724  11.981  52.735  1.00  0.00           C  
ATOM   1728  CD1 LEU   107     -13.655  11.071  53.364  1.00  0.00           C  
ATOM   1729  CD2 LEU   107     -15.970  11.986  53.638  1.00  0.00           C  
ATOM   1730  H   LEU   107     -14.595  13.683  49.963  1.00  0.00           H  
ATOM   1731  HA  LEU   107     -16.062  14.315  52.336  1.00  0.00           H  
ATOM   1732  HB3 LEU   107     -13.804  13.723  53.497  1.00  0.00           H  
ATOM   1733  HB2 LEU   107     -13.233  13.292  51.925  1.00  0.00           H  
ATOM   1734  HG  LEU   107     -14.989  11.566  51.767  1.00  0.00           H  
ATOM   1735 HD11 LEU   107     -13.936  10.021  53.277  1.00  0.00           H  
ATOM   1736 HD12 LEU   107     -12.681  11.197  52.893  1.00  0.00           H  
ATOM   1737 HD13 LEU   107     -13.531  11.279  54.427  1.00  0.00           H  
ATOM   1738 HD21 LEU   107     -16.207  10.978  53.984  1.00  0.00           H  
ATOM   1739 HD22 LEU   107     -15.797  12.593  54.528  1.00  0.00           H  
ATOM   1740 HD23 LEU   107     -16.867  12.377  53.169  1.00  0.00           H  
ATOM   1741  N   CYS   108     -13.757  16.524  51.531  1.00  0.00           N  
ATOM   1742  CA  CYS   108     -13.282  17.858  51.904  1.00  0.00           C  
ATOM   1743  C   CYS   108     -14.395  18.911  52.016  1.00  0.00           C  
ATOM   1744  O   CYS   108     -14.381  19.658  52.995  1.00  0.00           O  
ATOM   1745  CB  CYS   108     -12.098  18.320  51.043  1.00  0.00           C  
ATOM   1746  SG  CYS   108     -12.330  18.601  49.276  1.00  0.00           S  
ATOM   1747  H   CYS   108     -13.409  16.121  50.671  1.00  0.00           H  
ATOM   1748  HA  CYS   108     -12.875  17.749  52.912  1.00  0.00           H  
ATOM   1749  HB3 CYS   108     -11.285  17.608  51.127  1.00  0.00           H  
ATOM   1750  HB2 CYS   108     -11.703  19.248  51.458  1.00  0.00           H  
ATOM   1751  N   ARG   109     -15.377  18.916  51.094  1.00  0.00           N  
ATOM   1752  CA  ARG   109     -16.540  19.794  51.211  1.00  0.00           C  
ATOM   1753  C   ARG   109     -17.426  19.394  52.394  1.00  0.00           C  
ATOM   1754  O   ARG   109     -17.839  20.289  53.126  1.00  0.00           O  
ATOM   1755  CB  ARG   109     -17.396  19.863  49.932  1.00  0.00           C  
ATOM   1756  CG  ARG   109     -18.447  21.003  49.983  1.00  0.00           C  
ATOM   1757  CD  ARG   109     -19.822  20.682  49.389  1.00  0.00           C  
ATOM   1758  NE  ARG   109     -19.762  20.280  47.982  1.00  0.00           N  
ATOM   1759  CZ  ARG   109     -20.817  19.847  47.271  1.00  0.00           C  
ATOM   1760  NH1 ARG   109     -22.028  19.724  47.834  1.00  0.00           N  
ATOM   1761  NH2 ARG   109     -20.653  19.516  45.985  1.00  0.00           N1+
ATOM   1762  H   ARG   109     -15.349  18.297  50.288  1.00  0.00           H  
ATOM   1763  HA  ARG   109     -16.166  20.802  51.403  1.00  0.00           H  
ATOM   1764  HB3 ARG   109     -17.886  18.901  49.809  1.00  0.00           H  
ATOM   1765  HB2 ARG   109     -16.772  20.000  49.049  1.00  0.00           H  
ATOM   1766  HG3 ARG   109     -18.042  21.969  49.684  1.00  0.00           H  
ATOM   1767  HG2 ARG   109     -18.713  21.186  51.019  1.00  0.00           H  
ATOM   1768  HD3 ARG   109     -20.414  21.597  49.385  1.00  0.00           H  
ATOM   1769  HD2 ARG   109     -20.359  19.969  50.016  1.00  0.00           H  
ATOM   1770  HE  ARG   109     -18.852  20.300  47.544  1.00  0.00           H  
ATOM   1771 HH12 ARG   109     -22.800  19.332  47.310  1.00  0.00           H  
ATOM   1772 HH11 ARG   109     -22.161  19.939  48.810  1.00  0.00           H  
ATOM   1773 HH22 ARG   109     -21.417  19.112  45.460  1.00  0.00           H  
ATOM   1774 HH21 ARG   109     -19.745  19.578  45.548  1.00  0.00           H  
ATOM   1775  N   LEU   110     -17.707  18.089  52.574  1.00  0.00           N  
ATOM   1776  CA  LEU   110     -18.551  17.617  53.677  1.00  0.00           C  
ATOM   1777  C   LEU   110     -17.996  18.014  55.042  1.00  0.00           C  
ATOM   1778  O   LEU   110     -18.755  18.505  55.868  1.00  0.00           O  
ATOM   1779  CB  LEU   110     -18.745  16.088  53.652  1.00  0.00           C  
ATOM   1780  CG  LEU   110     -19.652  15.555  52.530  1.00  0.00           C  
ATOM   1781  CD1 LEU   110     -19.762  14.020  52.619  1.00  0.00           C  
ATOM   1782  CD2 LEU   110     -21.038  16.232  52.497  1.00  0.00           C  
ATOM   1783  H   LEU   110     -17.333  17.390  51.945  1.00  0.00           H  
ATOM   1784  HA  LEU   110     -19.517  18.113  53.579  1.00  0.00           H  
ATOM   1785  HB3 LEU   110     -19.180  15.766  54.601  1.00  0.00           H  
ATOM   1786  HB2 LEU   110     -17.771  15.601  53.595  1.00  0.00           H  
ATOM   1787  HG  LEU   110     -19.162  15.778  51.587  1.00  0.00           H  
ATOM   1788 HD11 LEU   110     -19.572  13.570  51.644  1.00  0.00           H  
ATOM   1789 HD12 LEU   110     -19.039  13.593  53.315  1.00  0.00           H  
ATOM   1790 HD13 LEU   110     -20.748  13.688  52.945  1.00  0.00           H  
ATOM   1791 HD21 LEU   110     -21.837  15.527  52.267  1.00  0.00           H  
ATOM   1792 HD22 LEU   110     -21.292  16.693  53.452  1.00  0.00           H  
ATOM   1793 HD23 LEU   110     -21.074  17.009  51.734  1.00  0.00           H  
ATOM   1794  N   LEU   111     -16.679  17.862  55.229  1.00  0.00           N  
ATOM   1795  CA  LEU   111     -15.988  18.209  56.463  1.00  0.00           C  
ATOM   1796  C   LEU   111     -16.051  19.701  56.803  1.00  0.00           C  
ATOM   1797  O   LEU   111     -15.978  20.021  57.988  1.00  0.00           O  
ATOM   1798  CB  LEU   111     -14.524  17.738  56.384  1.00  0.00           C  
ATOM   1799  CG  LEU   111     -14.355  16.205  56.319  1.00  0.00           C  
ATOM   1800  CD1 LEU   111     -12.939  15.804  55.884  1.00  0.00           C  
ATOM   1801  CD2 LEU   111     -14.778  15.484  57.599  1.00  0.00           C  
ATOM   1802  H   LEU   111     -16.109  17.463  54.492  1.00  0.00           H  
ATOM   1803  HA  LEU   111     -16.503  17.695  57.273  1.00  0.00           H  
ATOM   1804  HB3 LEU   111     -13.958  18.108  57.241  1.00  0.00           H  
ATOM   1805  HB2 LEU   111     -14.064  18.191  55.504  1.00  0.00           H  
ATOM   1806  HG  LEU   111     -15.050  15.810  55.588  1.00  0.00           H  
ATOM   1807 HD11 LEU   111     -13.005  15.206  54.984  1.00  0.00           H  
ATOM   1808 HD12 LEU   111     -12.312  16.664  55.659  1.00  0.00           H  
ATOM   1809 HD13 LEU   111     -12.424  15.184  56.616  1.00  0.00           H  
ATOM   1810 HD21 LEU   111     -15.186  14.498  57.376  1.00  0.00           H  
ATOM   1811 HD22 LEU   111     -13.924  15.345  58.258  1.00  0.00           H  
ATOM   1812 HD23 LEU   111     -15.518  16.027  58.182  1.00  0.00           H  
ATOM   1813  N   LYS   112     -16.226  20.574  55.791  1.00  0.00           N  
ATOM   1814  CA  LYS   112     -16.338  22.019  55.978  1.00  0.00           C  
ATOM   1815  C   LYS   112     -17.520  22.405  56.888  1.00  0.00           C  
ATOM   1816  O   LYS   112     -17.354  23.305  57.707  1.00  0.00           O  
ATOM   1817  CB  LYS   112     -16.383  22.755  54.606  1.00  0.00           C  
ATOM   1818  CG  LYS   112     -17.777  23.234  54.141  1.00  0.00           C  
ATOM   1819  CD  LYS   112     -17.817  23.969  52.804  1.00  0.00           C  
ATOM   1820  CE  LYS   112     -19.245  24.410  52.437  1.00  0.00           C  
ATOM   1821  NZ  LYS   112     -19.787  25.411  53.378  1.00  0.00           N1+
ATOM   1822  H   LYS   112     -16.289  20.233  54.842  1.00  0.00           H  
ATOM   1823  HA  LYS   112     -15.426  22.337  56.488  1.00  0.00           H  
ATOM   1824  HB3 LYS   112     -15.902  22.153  53.833  1.00  0.00           H  
ATOM   1825  HB2 LYS   112     -15.761  23.646  54.694  1.00  0.00           H  
ATOM   1826  HG3 LYS   112     -18.151  23.944  54.876  1.00  0.00           H  
ATOM   1827  HG2 LYS   112     -18.488  22.412  54.120  1.00  0.00           H  
ATOM   1828  HD3 LYS   112     -17.425  23.316  52.023  1.00  0.00           H  
ATOM   1829  HD2 LYS   112     -17.156  24.836  52.837  1.00  0.00           H  
ATOM   1830  HE3 LYS   112     -19.913  23.548  52.408  1.00  0.00           H  
ATOM   1831  HE2 LYS   112     -19.248  24.846  51.437  1.00  0.00           H  
ATOM   1832  HZ1 LYS   112     -20.718  25.679  53.093  1.00  0.00           H  
ATOM   1833  HZ2 LYS   112     -19.823  25.017  54.307  1.00  0.00           H  
ATOM   1834  HZ3 LYS   112     -19.191  26.227  53.386  1.00  0.00           H  
ATOM   1835  N   THR   113     -18.688  21.762  56.707  1.00  0.00           N  
ATOM   1836  CA  THR   113     -19.920  22.202  57.361  1.00  0.00           C  
ATOM   1837  C   THR   113     -20.785  21.050  57.888  1.00  0.00           C  
ATOM   1838  O   THR   113     -21.862  21.324  58.415  1.00  0.00           O  
ATOM   1839  CB  THR   113     -20.773  23.097  56.419  1.00  0.00           C  
ATOM   1840  OG1 THR   113     -21.797  23.757  57.140  1.00  0.00           O  
ATOM   1841  CG2 THR   113     -21.448  22.338  55.257  1.00  0.00           C  
ATOM   1842  H   THR   113     -18.759  21.012  56.033  1.00  0.00           H  
ATOM   1843  HA  THR   113     -19.679  22.785  58.252  1.00  0.00           H  
ATOM   1844  HB  THR   113     -20.137  23.878  56.007  1.00  0.00           H  
ATOM   1845  HG1 THR   113     -22.353  23.089  57.556  1.00  0.00           H  
ATOM   1846 HG21 THR   113     -21.931  23.038  54.574  1.00  0.00           H  
ATOM   1847 HG22 THR   113     -20.725  21.764  54.679  1.00  0.00           H  
ATOM   1848 HG23 THR   113     -22.220  21.649  55.602  1.00  0.00           H  
ATOM   1849  N   GLN   114     -20.341  19.796  57.749  1.00  0.00           N  
ATOM   1850  CA  GLN   114     -21.128  18.663  58.202  1.00  0.00           C  
ATOM   1851  C   GLN   114     -20.361  17.924  59.277  1.00  0.00           C  
ATOM   1852  O   GLN   114     -19.224  17.517  59.051  1.00  0.00           O  
ATOM   1853  CB  GLN   114     -21.484  17.730  57.022  1.00  0.00           C  
ATOM   1854  CG  GLN   114     -22.822  16.995  57.236  1.00  0.00           C  
ATOM   1855  CD  GLN   114     -24.027  17.938  57.372  1.00  0.00           C  
ATOM   1856  OE1 GLN   114     -25.043  17.563  57.949  1.00  0.00           O  
ATOM   1857  NE2 GLN   114     -23.929  19.170  56.861  1.00  0.00           N  
ATOM   1858  H   GLN   114     -19.455  19.589  57.306  1.00  0.00           H  
ATOM   1859  HA  GLN   114     -22.041  19.004  58.687  1.00  0.00           H  
ATOM   1860  HB3 GLN   114     -20.698  16.991  56.857  1.00  0.00           H  
ATOM   1861  HB2 GLN   114     -21.532  18.297  56.090  1.00  0.00           H  
ATOM   1862  HG3 GLN   114     -22.764  16.368  58.127  1.00  0.00           H  
ATOM   1863  HG2 GLN   114     -23.009  16.324  56.398  1.00  0.00           H  
ATOM   1864 HE22 GLN   114     -24.703  19.813  56.943  1.00  0.00           H  
ATOM   1865 HE21 GLN   114     -23.081  19.469  56.403  1.00  0.00           H  
ATOM   1866  N   LYS   115     -21.044  17.728  60.410  1.00  0.00           N  
ATOM   1867  CA  LYS   115     -20.607  16.849  61.479  1.00  0.00           C  
ATOM   1868  C   LYS   115     -20.937  15.423  61.043  1.00  0.00           C  
ATOM   1869  O   LYS   115     -22.061  15.164  60.607  1.00  0.00           O  
ATOM   1870  CB  LYS   115     -21.355  17.182  62.789  1.00  0.00           C  
ATOM   1871  CG  LYS   115     -21.385  18.673  63.174  1.00  0.00           C  
ATOM   1872  CD  LYS   115     -20.017  19.322  63.440  1.00  0.00           C  
ATOM   1873  CE  LYS   115     -19.452  19.003  64.830  1.00  0.00           C  
ATOM   1874  NZ  LYS   115     -18.177  19.704  65.052  1.00  0.00           N1+
ATOM   1875  H   LYS   115     -21.981  18.094  60.497  1.00  0.00           H  
ATOM   1876  HA  LYS   115     -19.530  16.950  61.635  1.00  0.00           H  
ATOM   1877  HB3 LYS   115     -20.933  16.596  63.607  1.00  0.00           H  
ATOM   1878  HB2 LYS   115     -22.395  16.860  62.703  1.00  0.00           H  
ATOM   1879  HG3 LYS   115     -22.014  18.795  64.056  1.00  0.00           H  
ATOM   1880  HG2 LYS   115     -21.894  19.238  62.392  1.00  0.00           H  
ATOM   1881  HD3 LYS   115     -20.119  20.403  63.331  1.00  0.00           H  
ATOM   1882  HD2 LYS   115     -19.302  19.020  62.674  1.00  0.00           H  
ATOM   1883  HE3 LYS   115     -19.287  17.930  64.937  1.00  0.00           H  
ATOM   1884  HE2 LYS   115     -20.155  19.303  65.607  1.00  0.00           H  
ATOM   1885  HZ1 LYS   115     -17.823  19.480  65.971  1.00  0.00           H  
ATOM   1886  HZ2 LYS   115     -17.508  19.405  64.355  1.00  0.00           H  
ATOM   1887  HZ3 LYS   115     -18.318  20.701  64.978  1.00  0.00           H  
ATOM   1888  N   LEU   116     -19.959  14.526  61.171  1.00  0.00           N  
ATOM   1889  CA  LEU   116     -20.165  13.115  60.891  1.00  0.00           C  
ATOM   1890  C   LEU   116     -20.481  12.434  62.221  1.00  0.00           C  
ATOM   1891  O   LEU   116     -19.734  12.610  63.185  1.00  0.00           O  
ATOM   1892  CB  LEU   116     -18.900  12.515  60.251  1.00  0.00           C  
ATOM   1893  CG  LEU   116     -18.632  12.937  58.791  1.00  0.00           C  
ATOM   1894  CD1 LEU   116     -18.158  14.396  58.666  1.00  0.00           C  
ATOM   1895  CD2 LEU   116     -17.637  11.984  58.105  1.00  0.00           C  
ATOM   1896  H   LEU   116     -19.058  14.790  61.541  1.00  0.00           H  
ATOM   1897  HA  LEU   116     -20.998  12.956  60.202  1.00  0.00           H  
ATOM   1898  HB3 LEU   116     -18.988  11.428  60.291  1.00  0.00           H  
ATOM   1899  HB2 LEU   116     -18.035  12.786  60.850  1.00  0.00           H  
ATOM   1900  HG  LEU   116     -19.573  12.839  58.246  1.00  0.00           H  
ATOM   1901 HD11 LEU   116     -17.399  14.508  57.895  1.00  0.00           H  
ATOM   1902 HD12 LEU   116     -18.989  15.034  58.368  1.00  0.00           H  
ATOM   1903 HD13 LEU   116     -17.744  14.789  59.595  1.00  0.00           H  
ATOM   1904 HD21 LEU   116     -17.838  11.923  57.035  1.00  0.00           H  
ATOM   1905 HD22 LEU   116     -16.607  12.318  58.225  1.00  0.00           H  
ATOM   1906 HD23 LEU   116     -17.698  10.971  58.502  1.00  0.00           H  
ATOM   1907  N   SER   117     -21.561  11.638  62.242  1.00  0.00           N  
ATOM   1908  CA  SER   117     -21.831  10.707  63.341  1.00  0.00           C  
ATOM   1909  C   SER   117     -20.839   9.545  63.277  1.00  0.00           C  
ATOM   1910  O   SER   117     -20.276   9.316  62.208  1.00  0.00           O  
ATOM   1911  CB  SER   117     -23.288  10.205  63.266  1.00  0.00           C  
ATOM   1912  OG  SER   117     -23.479   9.191  62.296  1.00  0.00           O  
ATOM   1913  H   SER   117     -22.141  11.550  61.421  1.00  0.00           H  
ATOM   1914  HA  SER   117     -21.698  11.239  64.286  1.00  0.00           H  
ATOM   1915  HB3 SER   117     -23.973  11.030  63.067  1.00  0.00           H  
ATOM   1916  HB2 SER   117     -23.580   9.791  64.232  1.00  0.00           H  
ATOM   1917  HG  SER   117     -24.359   8.821  62.410  1.00  0.00           H  
ATOM   1918  N   ASN   118     -20.687   8.791  64.377  1.00  0.00           N  
ATOM   1919  CA  ASN   118     -19.795   7.630  64.399  1.00  0.00           C  
ATOM   1920  C   ASN   118     -20.107   6.599  63.301  1.00  0.00           C  
ATOM   1921  O   ASN   118     -19.161   6.061  62.732  1.00  0.00           O  
ATOM   1922  CB  ASN   118     -19.781   6.932  65.770  1.00  0.00           C  
ATOM   1923  CG  ASN   118     -18.536   6.048  65.900  1.00  0.00           C  
ATOM   1924  OD1 ASN   118     -17.489   6.524  66.326  1.00  0.00           O  
ATOM   1925  ND2 ASN   118     -18.628   4.781  65.486  1.00  0.00           N  
ATOM   1926  H   ASN   118     -21.185   9.007  65.228  1.00  0.00           H  
ATOM   1927  HA  ASN   118     -18.785   7.984  64.178  1.00  0.00           H  
ATOM   1928  HB3 ASN   118     -20.692   6.356  65.943  1.00  0.00           H  
ATOM   1929  HB2 ASN   118     -19.732   7.679  66.564  1.00  0.00           H  
ATOM   1930 HD22 ASN   118     -17.819   4.178  65.513  1.00  0.00           H  
ATOM   1931 HD21 ASN   118     -19.498   4.423  65.116  1.00  0.00           H  
ATOM   1932  N   ASP   119     -21.396   6.374  62.992  1.00  0.00           N  
ATOM   1933  CA  ASP   119     -21.810   5.516  61.878  1.00  0.00           C  
ATOM   1934  C   ASP   119     -21.255   5.967  60.532  1.00  0.00           C  
ATOM   1935  O   ASP   119     -20.721   5.124  59.813  1.00  0.00           O  
ATOM   1936  CB  ASP   119     -23.333   5.314  61.748  1.00  0.00           C  
ATOM   1937  CG  ASP   119     -23.968   4.539  62.900  1.00  0.00           C  
ATOM   1938  OD1 ASP   119     -23.215   3.973  63.723  1.00  0.00           O  
ATOM   1939  OD2 ASP   119     -25.215   4.470  62.890  1.00  0.00           O1-
ATOM   1940  H   ASP   119     -22.131   6.846  63.499  1.00  0.00           H  
ATOM   1941  HA  ASP   119     -21.364   4.538  62.069  1.00  0.00           H  
ATOM   1942  HB3 ASP   119     -23.557   4.773  60.827  1.00  0.00           H  
ATOM   1943  HB2 ASP   119     -23.814   6.292  61.691  1.00  0.00           H  
ATOM   1944  N   HIS   120     -21.343   7.276  60.241  1.00  0.00           N  
ATOM   1945  CA  HIS   120     -20.748   7.866  59.047  1.00  0.00           C  
ATOM   1946  C   HIS   120     -19.235   7.680  59.011  1.00  0.00           C  
ATOM   1947  O   HIS   120     -18.743   7.180  58.004  1.00  0.00           O  
ATOM   1948  CB  HIS   120     -21.090   9.355  58.914  1.00  0.00           C  
ATOM   1949  ND1 HIS   120     -23.468   9.968  59.522  1.00  0.00           N  
ATOM   1950  CG  HIS   120     -22.526   9.621  58.575  1.00  0.00           C  
ATOM   1951  NE2 HIS   120     -24.533   9.946  57.574  1.00  0.00           N  
ATOM   1952  CD2 HIS   120     -23.192   9.613  57.372  1.00  0.00           C  
ATOM   1953  CE1 HIS   120     -24.624  10.147  58.883  1.00  0.00           C  
ATOM   1954  H   HIS   120     -21.782   7.909  60.895  1.00  0.00           H  
ATOM   1955  HA  HIS   120     -21.158   7.347  58.177  1.00  0.00           H  
ATOM   1956  HB3 HIS   120     -20.483   9.818  58.139  1.00  0.00           H  
ATOM   1957  HB2 HIS   120     -20.847   9.894  59.827  1.00  0.00           H  
ATOM   1958  HD1 HIS   120     -23.328  10.008  60.525  1.00  0.00           H  
ATOM   1959  HD2 HIS   120     -22.808   9.398  56.388  1.00  0.00           H  
ATOM   1960  HE1 HIS   120     -25.546  10.411  59.380  1.00  0.00           H  
ATOM   1961  N   ILE   121     -18.539   8.021  60.114  1.00  0.00           N  
ATOM   1962  CA  ILE   121     -17.088   7.857  60.240  1.00  0.00           C  
ATOM   1963  C   ILE   121     -16.663   6.407  59.971  1.00  0.00           C  
ATOM   1964  O   ILE   121     -15.729   6.189  59.203  1.00  0.00           O  
ATOM   1965  CB  ILE   121     -16.528   8.172  61.658  1.00  0.00           C  
ATOM   1966  CG2 ILE   121     -14.987   8.035  61.733  1.00  0.00           C  
ATOM   1967  CG1 ILE   121     -16.968   9.521  62.238  1.00  0.00           C  
ATOM   1968  CD1 ILE   121     -16.386  10.728  61.555  1.00  0.00           C  
ATOM   1969  H   ILE   121     -19.024   8.405  60.915  1.00  0.00           H  
ATOM   1970  HA  ILE   121     -16.608   8.506  59.505  1.00  0.00           H  
ATOM   1971  HB  ILE   121     -16.934   7.438  62.355  1.00  0.00           H  
ATOM   1972 HG21 ILE   121     -14.626   8.278  62.730  1.00  0.00           H  
ATOM   1973 HG22 ILE   121     -14.624   7.028  61.532  1.00  0.00           H  
ATOM   1974 HG23 ILE   121     -14.489   8.697  61.025  1.00  0.00           H  
ATOM   1975 HG13 ILE   121     -16.699   9.556  63.294  1.00  0.00           H  
ATOM   1976 HG12 ILE   121     -18.034   9.622  62.219  1.00  0.00           H  
ATOM   1977 HD11 ILE   121     -16.759  11.623  62.047  1.00  0.00           H  
ATOM   1978 HD12 ILE   121     -15.311  10.722  61.706  1.00  0.00           H  
ATOM   1979 HD13 ILE   121     -16.638  10.753  60.499  1.00  0.00           H  
ATOM   1980  N   CYS   122     -17.367   5.463  60.615  1.00  0.00           N  
ATOM   1981  CA  CYS   122     -17.122   4.032  60.536  1.00  0.00           C  
ATOM   1982  C   CYS   122     -17.310   3.509  59.115  1.00  0.00           C  
ATOM   1983  O   CYS   122     -16.440   2.792  58.624  1.00  0.00           O  
ATOM   1984  CB  CYS   122     -17.971   3.250  61.556  1.00  0.00           C  
ATOM   1985  SG  CYS   122     -17.483   1.504  61.626  1.00  0.00           S  
ATOM   1986  H   CYS   122     -18.117   5.746  61.235  1.00  0.00           H  
ATOM   1987  HA  CYS   122     -16.074   3.880  60.784  1.00  0.00           H  
ATOM   1988  HB3 CYS   122     -19.034   3.320  61.321  1.00  0.00           H  
ATOM   1989  HB2 CYS   122     -17.842   3.666  62.555  1.00  0.00           H  
ATOM   1990  HG  CYS   122     -18.271   1.174  62.653  1.00  0.00           H  
ATOM   1991  N   TYR   123     -18.417   3.919  58.474  1.00  0.00           N  
ATOM   1992  CA  TYR   123     -18.728   3.520  57.114  1.00  0.00           C  
ATOM   1993  C   TYR   123     -17.740   4.081  56.090  1.00  0.00           C  
ATOM   1994  O   TYR   123     -17.292   3.328  55.229  1.00  0.00           O  
ATOM   1995  CB  TYR   123     -20.169   3.898  56.733  1.00  0.00           C  
ATOM   1996  CG  TYR   123     -20.579   3.352  55.376  1.00  0.00           C  
ATOM   1997  CD1 TYR   123     -20.351   1.995  55.066  1.00  0.00           C  
ATOM   1998  CD2 TYR   123     -21.155   4.195  54.407  1.00  0.00           C  
ATOM   1999  CE1 TYR   123     -20.684   1.479  53.805  1.00  0.00           C  
ATOM   2000  CE2 TYR   123     -21.507   3.673  53.148  1.00  0.00           C  
ATOM   2001  CZ  TYR   123     -21.255   2.323  52.838  1.00  0.00           C  
ATOM   2002  OH  TYR   123     -21.543   1.832  51.598  1.00  0.00           O  
ATOM   2003  H   TYR   123     -19.089   4.516  58.940  1.00  0.00           H  
ATOM   2004  HA  TYR   123     -18.630   2.435  57.102  1.00  0.00           H  
ATOM   2005  HB3 TYR   123     -20.284   4.984  56.743  1.00  0.00           H  
ATOM   2006  HB2 TYR   123     -20.871   3.524  57.473  1.00  0.00           H  
ATOM   2007  HD1 TYR   123     -19.882   1.338  55.777  1.00  0.00           H  
ATOM   2008  HD2 TYR   123     -21.335   5.238  54.626  1.00  0.00           H  
ATOM   2009  HE1 TYR   123     -20.485   0.443  53.575  1.00  0.00           H  
ATOM   2010  HE2 TYR   123     -21.969   4.310  52.411  1.00  0.00           H  
ATOM   2011  HH  TYR   123     -21.886   2.489  50.985  1.00  0.00           H  
ATOM   2012  N   PHE   124     -17.397   5.373  56.204  1.00  0.00           N  
ATOM   2013  CA  PHE   124     -16.422   5.998  55.316  1.00  0.00           C  
ATOM   2014  C   PHE   124     -15.033   5.404  55.455  1.00  0.00           C  
ATOM   2015  O   PHE   124     -14.405   5.140  54.434  1.00  0.00           O  
ATOM   2016  CB  PHE   124     -16.366   7.516  55.511  1.00  0.00           C  
ATOM   2017  CG  PHE   124     -17.639   8.200  55.085  1.00  0.00           C  
ATOM   2018  CD1 PHE   124     -18.205   7.938  53.823  1.00  0.00           C  
ATOM   2019  CD2 PHE   124     -18.233   9.163  55.919  1.00  0.00           C  
ATOM   2020  CE1 PHE   124     -19.372   8.580  53.454  1.00  0.00           C  
ATOM   2021  CE2 PHE   124     -19.400   9.795  55.525  1.00  0.00           C  
ATOM   2022  CZ  PHE   124     -19.965   9.505  54.296  1.00  0.00           C  
ATOM   2023  H   PHE   124     -17.806   5.956  56.924  1.00  0.00           H  
ATOM   2024  HA  PHE   124     -16.731   5.772  54.297  1.00  0.00           H  
ATOM   2025  HB3 PHE   124     -15.541   7.955  54.948  1.00  0.00           H  
ATOM   2026  HB2 PHE   124     -16.174   7.737  56.563  1.00  0.00           H  
ATOM   2027  HD1 PHE   124     -17.752   7.245  53.132  1.00  0.00           H  
ATOM   2028  HD2 PHE   124     -17.786   9.400  56.871  1.00  0.00           H  
ATOM   2029  HE1 PHE   124     -19.818   8.376  52.495  1.00  0.00           H  
ATOM   2030  HE2 PHE   124     -19.854  10.542  56.157  1.00  0.00           H  
ATOM   2031  HZ  PHE   124     -20.852  10.031  53.982  1.00  0.00           H  
ATOM   2032  N   LEU   125     -14.609   5.147  56.702  1.00  0.00           N  
ATOM   2033  CA  LEU   125     -13.344   4.484  56.968  1.00  0.00           C  
ATOM   2034  C   LEU   125     -13.292   3.080  56.363  1.00  0.00           C  
ATOM   2035  O   LEU   125     -12.282   2.755  55.745  1.00  0.00           O  
ATOM   2036  CB  LEU   125     -13.038   4.447  58.475  1.00  0.00           C  
ATOM   2037  CG  LEU   125     -11.655   3.832  58.785  1.00  0.00           C  
ATOM   2038  CD1 LEU   125     -10.508   4.676  58.191  1.00  0.00           C  
ATOM   2039  CD2 LEU   125     -11.483   3.588  60.282  1.00  0.00           C  
ATOM   2040  H   LEU   125     -15.180   5.388  57.503  1.00  0.00           H  
ATOM   2041  HA  LEU   125     -12.579   5.082  56.471  1.00  0.00           H  
ATOM   2042  HB3 LEU   125     -13.815   3.878  58.987  1.00  0.00           H  
ATOM   2043  HB2 LEU   125     -13.085   5.457  58.886  1.00  0.00           H  
ATOM   2044  HG  LEU   125     -11.586   2.842  58.341  1.00  0.00           H  
ATOM   2045 HD11 LEU   125      -9.713   4.877  58.910  1.00  0.00           H  
ATOM   2046 HD12 LEU   125     -10.054   4.158  57.348  1.00  0.00           H  
ATOM   2047 HD13 LEU   125     -10.846   5.648  57.832  1.00  0.00           H  
ATOM   2048 HD21 LEU   125     -10.452   3.717  60.600  1.00  0.00           H  
ATOM   2049 HD22 LEU   125     -12.080   4.283  60.868  1.00  0.00           H  
ATOM   2050 HD23 LEU   125     -11.783   2.574  60.542  1.00  0.00           H  
ATOM   2051  N   TYR   126     -14.378   2.301  56.518  1.00  0.00           N  
ATOM   2052  CA  TYR   126     -14.489   0.967  55.940  1.00  0.00           C  
ATOM   2053  C   TYR   126     -14.277   0.963  54.427  1.00  0.00           C  
ATOM   2054  O   TYR   126     -13.483   0.169  53.936  1.00  0.00           O  
ATOM   2055  CB  TYR   126     -15.835   0.304  56.286  1.00  0.00           C  
ATOM   2056  CG  TYR   126     -16.023  -1.000  55.534  1.00  0.00           C  
ATOM   2057  CD1 TYR   126     -15.315  -2.142  55.955  1.00  0.00           C  
ATOM   2058  CD2 TYR   126     -16.807  -1.048  54.361  1.00  0.00           C  
ATOM   2059  CE1 TYR   126     -15.438  -3.345  55.240  1.00  0.00           C  
ATOM   2060  CE2 TYR   126     -16.910  -2.248  53.633  1.00  0.00           C  
ATOM   2061  CZ  TYR   126     -16.250  -3.405  54.093  1.00  0.00           C  
ATOM   2062  OH  TYR   126     -16.416  -4.598  53.452  1.00  0.00           O  
ATOM   2063  H   TYR   126     -15.172   2.634  57.051  1.00  0.00           H  
ATOM   2064  HA  TYR   126     -13.696   0.360  56.377  1.00  0.00           H  
ATOM   2065  HB3 TYR   126     -16.667   0.964  56.045  1.00  0.00           H  
ATOM   2066  HB2 TYR   126     -15.903   0.114  57.357  1.00  0.00           H  
ATOM   2067  HD1 TYR   126     -14.689  -2.103  56.834  1.00  0.00           H  
ATOM   2068  HD2 TYR   126     -17.326  -0.166  54.015  1.00  0.00           H  
ATOM   2069  HE1 TYR   126     -14.925  -4.227  55.591  1.00  0.00           H  
ATOM   2070  HE2 TYR   126     -17.524  -2.287  52.746  1.00  0.00           H  
ATOM   2071  HH  TYR   126     -17.058  -4.570  52.739  1.00  0.00           H  
ATOM   2072  N   GLN   127     -15.015   1.834  53.732  1.00  0.00           N  
ATOM   2073  CA  GLN   127     -14.970   1.944  52.285  1.00  0.00           C  
ATOM   2074  C   GLN   127     -13.606   2.372  51.764  1.00  0.00           C  
ATOM   2075  O   GLN   127     -13.147   1.843  50.756  1.00  0.00           O  
ATOM   2076  CB  GLN   127     -16.003   2.964  51.852  1.00  0.00           C  
ATOM   2077  CG  GLN   127     -17.433   2.466  52.039  1.00  0.00           C  
ATOM   2078  CD  GLN   127     -18.379   3.549  51.580  1.00  0.00           C  
ATOM   2079  OE1 GLN   127     -18.876   3.468  50.466  1.00  0.00           O  
ATOM   2080  NE2 GLN   127     -18.591   4.570  52.411  1.00  0.00           N  
ATOM   2081  H   GLN   127     -15.659   2.447  54.215  1.00  0.00           H  
ATOM   2082  HA  GLN   127     -15.213   0.971  51.852  1.00  0.00           H  
ATOM   2083  HB3 GLN   127     -15.835   3.200  50.807  1.00  0.00           H  
ATOM   2084  HB2 GLN   127     -15.853   3.894  52.404  1.00  0.00           H  
ATOM   2085  HG3 GLN   127     -17.652   2.193  53.068  1.00  0.00           H  
ATOM   2086  HG2 GLN   127     -17.600   1.566  51.445  1.00  0.00           H  
ATOM   2087 HE22 GLN   127     -19.237   5.303  52.143  1.00  0.00           H  
ATOM   2088 HE21 GLN   127     -18.167   4.582  53.327  1.00  0.00           H  
ATOM   2089  N   MET   128     -12.975   3.305  52.483  1.00  0.00           N  
ATOM   2090  CA  MET   128     -11.648   3.780  52.158  1.00  0.00           C  
ATOM   2091  C   MET   128     -10.599   2.672  52.298  1.00  0.00           C  
ATOM   2092  O   MET   128      -9.794   2.517  51.386  1.00  0.00           O  
ATOM   2093  CB  MET   128     -11.356   4.998  53.029  1.00  0.00           C  
ATOM   2094  CG  MET   128     -10.256   5.896  52.473  1.00  0.00           C  
ATOM   2095  SD  MET   128     -10.430   7.622  52.995  1.00  0.00           S  
ATOM   2096  CE  MET   128     -10.523   7.463  54.798  1.00  0.00           C  
ATOM   2097  H   MET   128     -13.416   3.703  53.302  1.00  0.00           H  
ATOM   2098  HA  MET   128     -11.678   4.099  51.114  1.00  0.00           H  
ATOM   2099  HB3 MET   128     -11.096   4.661  54.033  1.00  0.00           H  
ATOM   2100  HB2 MET   128     -12.258   5.597  53.136  1.00  0.00           H  
ATOM   2101  HG3 MET   128     -10.272   5.895  51.383  1.00  0.00           H  
ATOM   2102  HG2 MET   128      -9.297   5.489  52.764  1.00  0.00           H  
ATOM   2103  HE1 MET   128     -11.124   8.272  55.205  1.00  0.00           H  
ATOM   2104  HE2 MET   128     -10.993   6.540  55.128  1.00  0.00           H  
ATOM   2105  HE3 MET   128      -9.527   7.521  55.235  1.00  0.00           H  
ATOM   2106  N   LEU   129     -10.679   1.879  53.382  1.00  0.00           N  
ATOM   2107  CA  LEU   129      -9.820   0.719  53.606  1.00  0.00           C  
ATOM   2108  C   LEU   129     -10.108  -0.446  52.659  1.00  0.00           C  
ATOM   2109  O   LEU   129      -9.156  -1.107  52.261  1.00  0.00           O  
ATOM   2110  CB  LEU   129      -9.925   0.228  55.057  1.00  0.00           C  
ATOM   2111  CG  LEU   129      -9.334   1.178  56.110  1.00  0.00           C  
ATOM   2112  CD1 LEU   129      -9.534   0.597  57.516  1.00  0.00           C  
ATOM   2113  CD2 LEU   129      -7.854   1.497  55.859  1.00  0.00           C  
ATOM   2114  H   LEU   129     -11.379   2.063  54.089  1.00  0.00           H  
ATOM   2115  HA  LEU   129      -8.793   1.025  53.413  1.00  0.00           H  
ATOM   2116  HB3 LEU   129      -9.419  -0.735  55.149  1.00  0.00           H  
ATOM   2117  HB2 LEU   129     -10.976   0.056  55.290  1.00  0.00           H  
ATOM   2118  HG  LEU   129      -9.864   2.127  56.069  1.00  0.00           H  
ATOM   2119 HD11 LEU   129      -8.753   0.915  58.202  1.00  0.00           H  
ATOM   2120 HD12 LEU   129     -10.466   0.961  57.937  1.00  0.00           H  
ATOM   2121 HD13 LEU   129      -9.571  -0.492  57.518  1.00  0.00           H  
ATOM   2122 HD21 LEU   129      -7.378   1.933  56.738  1.00  0.00           H  
ATOM   2123 HD22 LEU   129      -7.296   0.595  55.628  1.00  0.00           H  
ATOM   2124 HD23 LEU   129      -7.726   2.202  55.038  1.00  0.00           H  
ATOM   2125  N   ARG   130     -11.378  -0.691  52.299  1.00  0.00           N  
ATOM   2126  CA  ARG   130     -11.719  -1.746  51.348  1.00  0.00           C  
ATOM   2127  C   ARG   130     -11.201  -1.428  49.941  1.00  0.00           C  
ATOM   2128  O   ARG   130     -10.661  -2.322  49.289  1.00  0.00           O  
ATOM   2129  CB  ARG   130     -13.224  -2.050  51.354  1.00  0.00           C  
ATOM   2130  CG  ARG   130     -13.563  -3.188  50.373  1.00  0.00           C  
ATOM   2131  CD  ARG   130     -14.971  -3.735  50.530  1.00  0.00           C  
ATOM   2132  NE  ARG   130     -15.982  -2.827  49.993  1.00  0.00           N  
ATOM   2133  CZ  ARG   130     -17.011  -3.178  49.207  1.00  0.00           C  
ATOM   2134  NH1 ARG   130     -17.231  -4.450  48.839  1.00  0.00           N  
ATOM   2135  NH2 ARG   130     -17.832  -2.218  48.772  1.00  0.00           N1+
ATOM   2136  H   ARG   130     -12.140  -0.151  52.690  1.00  0.00           H  
ATOM   2137  HA  ARG   130     -11.213  -2.654  51.682  1.00  0.00           H  
ATOM   2138  HB3 ARG   130     -13.809  -1.158  51.126  1.00  0.00           H  
ATOM   2139  HB2 ARG   130     -13.502  -2.348  52.367  1.00  0.00           H  
ATOM   2140  HG3 ARG   130     -12.849  -4.009  50.431  1.00  0.00           H  
ATOM   2141  HG2 ARG   130     -13.474  -2.788  49.367  1.00  0.00           H  
ATOM   2142  HD3 ARG   130     -15.187  -3.773  51.587  1.00  0.00           H  
ATOM   2143  HD2 ARG   130     -15.034  -4.751  50.164  1.00  0.00           H  
ATOM   2144  HE  ARG   130     -15.855  -1.848  50.212  1.00  0.00           H  
ATOM   2145 HH12 ARG   130     -18.008  -4.681  48.232  1.00  0.00           H  
ATOM   2146 HH11 ARG   130     -16.659  -5.206  49.197  1.00  0.00           H  
ATOM   2147 HH22 ARG   130     -18.568  -2.428  48.098  1.00  0.00           H  
ATOM   2148 HH21 ARG   130     -17.679  -1.257  49.035  1.00  0.00           H  
ATOM   2149  N   GLY   131     -11.331  -0.156  49.533  1.00  0.00           N  
ATOM   2150  CA  GLY   131     -10.774   0.355  48.288  1.00  0.00           C  
ATOM   2151  C   GLY   131      -9.249   0.325  48.330  1.00  0.00           C  
ATOM   2152  O   GLY   131      -8.633  -0.085  47.351  1.00  0.00           O  
ATOM   2153  H   GLY   131     -11.809   0.509  50.127  1.00  0.00           H  
ATOM   2154  HA3 GLY   131     -11.093   1.388  48.148  1.00  0.00           H  
ATOM   2155  HA2 GLY   131     -11.135  -0.229  47.441  1.00  0.00           H  
ATOM   2156  N   LEU   132      -8.648   0.708  49.470  1.00  0.00           N  
ATOM   2157  CA  LEU   132      -7.204   0.687  49.666  1.00  0.00           C  
ATOM   2158  C   LEU   132      -6.622  -0.725  49.629  1.00  0.00           C  
ATOM   2159  O   LEU   132      -5.532  -0.890  49.088  1.00  0.00           O  
ATOM   2160  CB  LEU   132      -6.806   1.398  50.976  1.00  0.00           C  
ATOM   2161  CG  LEU   132      -5.281   1.574  51.146  1.00  0.00           C  
ATOM   2162  CD1 LEU   132      -4.709   2.419  49.991  1.00  0.00           C  
ATOM   2163  CD2 LEU   132      -4.922   2.117  52.542  1.00  0.00           C  
ATOM   2164  H   LEU   132      -9.202   1.057  50.241  1.00  0.00           H  
ATOM   2165  HA  LEU   132      -6.782   1.230  48.823  1.00  0.00           H  
ATOM   2166  HB3 LEU   132      -7.203   0.839  51.822  1.00  0.00           H  
ATOM   2167  HB2 LEU   132      -7.269   2.384  51.016  1.00  0.00           H  
ATOM   2168  HG  LEU   132      -4.802   0.596  51.102  1.00  0.00           H  
ATOM   2169 HD11 LEU   132      -4.009   3.168  50.331  1.00  0.00           H  
ATOM   2170 HD12 LEU   132      -4.182   1.790  49.273  1.00  0.00           H  
ATOM   2171 HD13 LEU   132      -5.482   2.961  49.448  1.00  0.00           H  
ATOM   2172 HD21 LEU   132      -4.208   1.463  53.042  1.00  0.00           H  
ATOM   2173 HD22 LEU   132      -4.481   3.113  52.507  1.00  0.00           H  
ATOM   2174 HD23 LEU   132      -5.798   2.184  53.187  1.00  0.00           H  
ATOM   2175  N   LYS   133      -7.348  -1.712  50.184  1.00  0.00           N  
ATOM   2176  CA  LYS   133      -6.912  -3.103  50.190  1.00  0.00           C  
ATOM   2177  C   LYS   133      -6.810  -3.643  48.778  1.00  0.00           C  
ATOM   2178  O   LYS   133      -5.810  -4.288  48.477  1.00  0.00           O  
ATOM   2179  CB  LYS   133      -7.812  -4.011  51.042  1.00  0.00           C  
ATOM   2180  CG  LYS   133      -7.208  -5.425  51.208  1.00  0.00           C  
ATOM   2181  CD  LYS   133      -7.972  -6.300  52.206  1.00  0.00           C  
ATOM   2182  CE  LYS   133      -9.069  -7.152  51.584  1.00  0.00           C  
ATOM   2183  NZ  LYS   133      -8.522  -8.428  51.096  1.00  0.00           N1+
ATOM   2184  H   LYS   133      -8.224  -1.503  50.648  1.00  0.00           H  
ATOM   2185  HA  LYS   133      -5.912  -3.122  50.618  1.00  0.00           H  
ATOM   2186  HB3 LYS   133      -8.820  -4.067  50.629  1.00  0.00           H  
ATOM   2187  HB2 LYS   133      -7.914  -3.563  52.029  1.00  0.00           H  
ATOM   2188  HG3 LYS   133      -6.175  -5.337  51.543  1.00  0.00           H  
ATOM   2189  HG2 LYS   133      -7.157  -5.942  50.249  1.00  0.00           H  
ATOM   2190  HD3 LYS   133      -8.373  -5.686  53.001  1.00  0.00           H  
ATOM   2191  HD2 LYS   133      -7.311  -6.994  52.703  1.00  0.00           H  
ATOM   2192  HE3 LYS   133      -9.559  -6.620  50.769  1.00  0.00           H  
ATOM   2193  HE2 LYS   133      -9.819  -7.390  52.335  1.00  0.00           H  
ATOM   2194  HZ1 LYS   133      -9.271  -8.984  50.706  1.00  0.00           H  
ATOM   2195  HZ2 LYS   133      -7.828  -8.252  50.384  1.00  0.00           H  
ATOM   2196  HZ3 LYS   133      -8.094  -8.927  51.865  1.00  0.00           H  
ATOM   2197  N   TYR   134      -7.797  -3.293  47.935  1.00  0.00           N  
ATOM   2198  CA  TYR   134      -7.751  -3.544  46.509  1.00  0.00           C  
ATOM   2199  C   TYR   134      -6.476  -2.910  45.935  1.00  0.00           C  
ATOM   2200  O   TYR   134      -5.621  -3.659  45.488  1.00  0.00           O  
ATOM   2201  CB  TYR   134      -9.069  -3.089  45.844  1.00  0.00           C  
ATOM   2202  CG  TYR   134      -9.294  -3.567  44.421  1.00  0.00           C  
ATOM   2203  CD1 TYR   134      -9.383  -4.937  44.132  1.00  0.00           C  
ATOM   2204  CD2 TYR   134      -9.462  -2.652  43.373  1.00  0.00           C  
ATOM   2205  CE1 TYR   134      -9.606  -5.386  42.818  1.00  0.00           C  
ATOM   2206  CE2 TYR   134      -9.660  -3.090  42.050  1.00  0.00           C  
ATOM   2207  CZ  TYR   134      -9.715  -4.463  41.768  1.00  0.00           C  
ATOM   2208  OH  TYR   134      -9.887  -4.897  40.486  1.00  0.00           O  
ATOM   2209  H   TYR   134      -8.583  -2.756  48.276  1.00  0.00           H  
ATOM   2210  HA  TYR   134      -7.669  -4.626  46.386  1.00  0.00           H  
ATOM   2211  HB3 TYR   134      -9.169  -2.006  45.877  1.00  0.00           H  
ATOM   2212  HB2 TYR   134      -9.907  -3.476  46.426  1.00  0.00           H  
ATOM   2213  HD1 TYR   134      -9.292  -5.643  44.929  1.00  0.00           H  
ATOM   2214  HD2 TYR   134      -9.437  -1.606  43.580  1.00  0.00           H  
ATOM   2215  HE1 TYR   134      -9.699  -6.437  42.605  1.00  0.00           H  
ATOM   2216  HE2 TYR   134      -9.779  -2.368  41.258  1.00  0.00           H  
ATOM   2217  HH  TYR   134     -10.031  -5.845  40.428  1.00  0.00           H  
ATOM   2218  N   ILE   135      -6.283  -1.586  46.053  1.00  0.00           N  
ATOM   2219  CA  ILE   135      -5.101  -0.885  45.524  1.00  0.00           C  
ATOM   2220  C   ILE   135      -3.746  -1.511  45.932  1.00  0.00           C  
ATOM   2221  O   ILE   135      -2.895  -1.705  45.067  1.00  0.00           O  
ATOM   2222  CB  ILE   135      -5.076   0.614  45.926  1.00  0.00           C  
ATOM   2223  CG2 ILE   135      -3.822   1.376  45.466  1.00  0.00           C  
ATOM   2224  CG1 ILE   135      -6.312   1.373  45.426  1.00  0.00           C  
ATOM   2225  CD1 ILE   135      -6.568   2.665  46.216  1.00  0.00           C  
ATOM   2226  H   ILE   135      -6.989  -1.012  46.497  1.00  0.00           H  
ATOM   2227  HA  ILE   135      -5.163  -0.942  44.438  1.00  0.00           H  
ATOM   2228  HB  ILE   135      -5.097   0.653  47.015  1.00  0.00           H  
ATOM   2229 HG21 ILE   135      -3.946   2.455  45.552  1.00  0.00           H  
ATOM   2230 HG22 ILE   135      -2.984   1.137  46.108  1.00  0.00           H  
ATOM   2231 HG23 ILE   135      -3.571   1.161  44.429  1.00  0.00           H  
ATOM   2232 HG13 ILE   135      -7.196   0.752  45.501  1.00  0.00           H  
ATOM   2233 HG12 ILE   135      -6.205   1.594  44.364  1.00  0.00           H  
ATOM   2234 HD11 ILE   135      -7.627   2.749  46.448  1.00  0.00           H  
ATOM   2235 HD12 ILE   135      -6.032   2.687  47.163  1.00  0.00           H  
ATOM   2236 HD13 ILE   135      -6.266   3.553  45.667  1.00  0.00           H  
ATOM   2237  N   HIS   136      -3.605  -1.876  47.216  1.00  0.00           N  
ATOM   2238  CA  HIS   136      -2.433  -2.560  47.765  1.00  0.00           C  
ATOM   2239  C   HIS   136      -2.233  -3.985  47.248  1.00  0.00           C  
ATOM   2240  O   HIS   136      -1.082  -4.404  47.136  1.00  0.00           O  
ATOM   2241  CB  HIS   136      -2.517  -2.603  49.299  1.00  0.00           C  
ATOM   2242  ND1 HIS   136      -2.139  -1.176  51.348  1.00  0.00           N  
ATOM   2243  CG  HIS   136      -2.194  -1.300  49.972  1.00  0.00           C  
ATOM   2244  NE2 HIS   136      -1.646   0.824  50.524  1.00  0.00           N  
ATOM   2245  CD2 HIS   136      -1.895  -0.053  49.471  1.00  0.00           C  
ATOM   2246  CE1 HIS   136      -1.826   0.094  51.614  1.00  0.00           C  
ATOM   2247  H   HIS   136      -4.353  -1.677  47.870  1.00  0.00           H  
ATOM   2248  HA  HIS   136      -1.540  -2.004  47.474  1.00  0.00           H  
ATOM   2249  HB3 HIS   136      -1.837  -3.351  49.708  1.00  0.00           H  
ATOM   2250  HB2 HIS   136      -3.517  -2.908  49.610  1.00  0.00           H  
ATOM   2251  HD1 HIS   136      -2.311  -1.904  52.026  1.00  0.00           H  
ATOM   2252  HD2 HIS   136      -1.836   0.284  48.447  1.00  0.00           H  
ATOM   2253  HE1 HIS   136      -1.720   0.488  52.615  1.00  0.00           H  
ATOM   2254  N   SER   137      -3.330  -4.699  46.941  1.00  0.00           N  
ATOM   2255  CA  SER   137      -3.293  -6.030  46.328  1.00  0.00           C  
ATOM   2256  C   SER   137      -2.683  -5.971  44.929  1.00  0.00           C  
ATOM   2257  O   SER   137      -1.901  -6.850  44.574  1.00  0.00           O  
ATOM   2258  CB  SER   137      -4.695  -6.629  46.180  1.00  0.00           C  
ATOM   2259  OG  SER   137      -5.334  -6.762  47.424  1.00  0.00           O  
ATOM   2260  H   SER   137      -4.246  -4.287  47.065  1.00  0.00           H  
ATOM   2261  HA  SER   137      -2.684  -6.686  46.954  1.00  0.00           H  
ATOM   2262  HB3 SER   137      -4.589  -7.620  45.743  1.00  0.00           H  
ATOM   2263  HB2 SER   137      -5.334  -6.069  45.502  1.00  0.00           H  
ATOM   2264  HG  SER   137      -5.505  -5.881  47.778  1.00  0.00           H  
ATOM   2265  N   ALA   138      -3.015  -4.887  44.203  1.00  0.00           N  
ATOM   2266  CA  ALA   138      -2.408  -4.490  42.937  1.00  0.00           C  
ATOM   2267  C   ALA   138      -0.911  -4.196  43.057  1.00  0.00           C  
ATOM   2268  O   ALA   138      -0.258  -4.057  42.027  1.00  0.00           O  
ATOM   2269  CB  ALA   138      -3.125  -3.237  42.393  1.00  0.00           C  
ATOM   2270  H   ALA   138      -3.672  -4.226  44.594  1.00  0.00           H  
ATOM   2271  HA  ALA   138      -2.535  -5.311  42.231  1.00  0.00           H  
ATOM   2272  HB1 ALA   138      -2.484  -2.359  42.355  1.00  0.00           H  
ATOM   2273  HB2 ALA   138      -3.497  -3.405  41.383  1.00  0.00           H  
ATOM   2274  HB3 ALA   138      -3.963  -2.947  43.019  1.00  0.00           H  
ATOM   2275  N   ASN   139      -0.409  -4.057  44.296  1.00  0.00           N  
ATOM   2276  CA  ASN   139       0.933  -3.604  44.622  1.00  0.00           C  
ATOM   2277  C   ASN   139       1.116  -2.139  44.203  1.00  0.00           C  
ATOM   2278  O   ASN   139       2.220  -1.729  43.873  1.00  0.00           O  
ATOM   2279  CB  ASN   139       1.994  -4.553  44.006  1.00  0.00           C  
ATOM   2280  CG  ASN   139       3.400  -4.348  44.566  1.00  0.00           C  
ATOM   2281  OD1 ASN   139       3.574  -3.732  45.613  1.00  0.00           O  
ATOM   2282  ND2 ASN   139       4.410  -4.848  43.857  1.00  0.00           N  
ATOM   2283  H   ASN   139      -1.017  -4.211  45.089  1.00  0.00           H  
ATOM   2284  HA  ASN   139       1.028  -3.603  45.708  1.00  0.00           H  
ATOM   2285  HB3 ASN   139       2.038  -4.456  42.920  1.00  0.00           H  
ATOM   2286  HB2 ASN   139       1.720  -5.587  44.215  1.00  0.00           H  
ATOM   2287 HD22 ASN   139       5.361  -4.709  44.167  1.00  0.00           H  
ATOM   2288 HD21 ASN   139       4.236  -5.340  42.992  1.00  0.00           H  
ATOM   2289  N   VAL   140       0.026  -1.371  44.202  1.00  0.00           N  
ATOM   2290  CA  VAL   140       0.058   0.038  43.873  1.00  0.00           C  
ATOM   2291  C   VAL   140      -0.145   0.804  45.175  1.00  0.00           C  
ATOM   2292  O   VAL   140      -0.789   0.311  46.099  1.00  0.00           O  
ATOM   2293  CB  VAL   140      -1.030   0.399  42.832  1.00  0.00           C  
ATOM   2294  CG1 VAL   140      -1.137   1.911  42.548  1.00  0.00           C  
ATOM   2295  CG2 VAL   140      -0.780  -0.335  41.503  1.00  0.00           C  
ATOM   2296  H   VAL   140      -0.870  -1.747  44.483  1.00  0.00           H  
ATOM   2297  HA  VAL   140       1.016   0.338  43.462  1.00  0.00           H  
ATOM   2298  HB  VAL   140      -1.993   0.053  43.207  1.00  0.00           H  
ATOM   2299 HG11 VAL   140      -1.811   2.100  41.712  1.00  0.00           H  
ATOM   2300 HG12 VAL   140      -1.546   2.459  43.396  1.00  0.00           H  
ATOM   2301 HG13 VAL   140      -0.170   2.345  42.293  1.00  0.00           H  
ATOM   2302 HG21 VAL   140      -1.646  -0.254  40.845  1.00  0.00           H  
ATOM   2303 HG22 VAL   140       0.066   0.101  40.976  1.00  0.00           H  
ATOM   2304 HG23 VAL   140      -0.569  -1.395  41.633  1.00  0.00           H  
ATOM   2305  N   LEU   141       0.457   1.988  45.231  1.00  0.00           N  
ATOM   2306  CA  LEU   141       0.261   2.937  46.305  1.00  0.00           C  
ATOM   2307  C   LEU   141      -0.441   4.123  45.689  1.00  0.00           C  
ATOM   2308  O   LEU   141      -0.030   4.561  44.618  1.00  0.00           O  
ATOM   2309  CB  LEU   141       1.610   3.401  46.854  1.00  0.00           C  
ATOM   2310  CG  LEU   141       2.545   2.275  47.255  1.00  0.00           C  
ATOM   2311  CD1 LEU   141       3.830   2.859  47.820  1.00  0.00           C  
ATOM   2312  CD2 LEU   141       1.887   1.307  48.229  1.00  0.00           C  
ATOM   2313  H   LEU   141       1.011   2.312  44.448  1.00  0.00           H  
ATOM   2314  HA  LEU   141      -0.353   2.530  47.111  1.00  0.00           H  
ATOM   2315  HB3 LEU   141       1.426   4.026  47.729  1.00  0.00           H  
ATOM   2316  HB2 LEU   141       2.126   4.005  46.111  1.00  0.00           H  
ATOM   2317  HG  LEU   141       2.826   1.715  46.362  1.00  0.00           H  
ATOM   2318 HD11 LEU   141       4.546   2.052  47.921  1.00  0.00           H  
ATOM   2319 HD12 LEU   141       4.253   3.604  47.148  1.00  0.00           H  
ATOM   2320 HD13 LEU   141       3.674   3.331  48.789  1.00  0.00           H  
ATOM   2321 HD21 LEU   141       2.636   0.962  48.927  1.00  0.00           H  
ATOM   2322 HD22 LEU   141       1.064   1.759  48.784  1.00  0.00           H  
ATOM   2323 HD23 LEU   141       1.506   0.430  47.706  1.00  0.00           H  
ATOM   2324  N   HIS   142      -1.457   4.636  46.382  1.00  0.00           N  
ATOM   2325  CA  HIS   142      -2.130   5.851  45.957  1.00  0.00           C  
ATOM   2326  C   HIS   142      -1.238   7.078  46.186  1.00  0.00           C  
ATOM   2327  O   HIS   142      -1.122   7.900  45.277  1.00  0.00           O  
ATOM   2328  CB  HIS   142      -3.491   5.927  46.650  1.00  0.00           C  
ATOM   2329  ND1 HIS   142      -4.127   8.412  46.679  1.00  0.00           N  
ATOM   2330  CG  HIS   142      -4.334   7.110  46.256  1.00  0.00           C  
ATOM   2331  NE2 HIS   142      -5.878   8.478  45.344  1.00  0.00           N  
ATOM   2332  CD2 HIS   142      -5.426   7.169  45.430  1.00  0.00           C  
ATOM   2333  CE1 HIS   142      -5.057   9.174  46.106  1.00  0.00           C  
ATOM   2334  H   HIS   142      -1.722   4.240  47.277  1.00  0.00           H  
ATOM   2335  HA  HIS   142      -2.326   5.781  44.885  1.00  0.00           H  
ATOM   2336  HB3 HIS   142      -3.380   5.855  47.721  1.00  0.00           H  
ATOM   2337  HB2 HIS   142      -4.062   5.038  46.380  1.00  0.00           H  
ATOM   2338  HD1 HIS   142      -3.440   8.727  47.341  1.00  0.00           H  
ATOM   2339  HD2 HIS   142      -5.926   6.376  44.900  1.00  0.00           H  
ATOM   2340  HE1 HIS   142      -5.143  10.238  46.249  1.00  0.00           H  
ATOM   2341  N   ARG   143      -0.594   7.146  47.369  1.00  0.00           N  
ATOM   2342  CA  ARG   143       0.415   8.140  47.761  1.00  0.00           C  
ATOM   2343  C   ARG   143      -0.091   9.585  47.898  1.00  0.00           C  
ATOM   2344  O   ARG   143       0.727  10.451  48.195  1.00  0.00           O  
ATOM   2345  CB  ARG   143       1.630   8.083  46.808  1.00  0.00           C  
ATOM   2346  CG  ARG   143       2.540   6.870  47.031  1.00  0.00           C  
ATOM   2347  CD  ARG   143       3.283   6.448  45.756  1.00  0.00           C  
ATOM   2348  NE  ARG   143       3.895   7.598  45.082  1.00  0.00           N  
ATOM   2349  CZ  ARG   143       4.981   8.277  45.475  1.00  0.00           C  
ATOM   2350  NH1 ARG   143       5.713   7.878  46.518  1.00  0.00           N  
ATOM   2351  NH2 ARG   143       5.347   9.368  44.793  1.00  0.00           N1+
ATOM   2352  H   ARG   143      -0.746   6.410  48.049  1.00  0.00           H  
ATOM   2353  HA  ARG   143       0.746   7.842  48.756  1.00  0.00           H  
ATOM   2354  HB3 ARG   143       2.258   8.964  46.913  1.00  0.00           H  
ATOM   2355  HB2 ARG   143       1.297   8.116  45.771  1.00  0.00           H  
ATOM   2356  HG3 ARG   143       1.864   6.054  47.256  1.00  0.00           H  
ATOM   2357  HG2 ARG   143       3.185   6.960  47.905  1.00  0.00           H  
ATOM   2358  HD3 ARG   143       2.626   5.900  45.082  1.00  0.00           H  
ATOM   2359  HD2 ARG   143       4.104   5.779  46.010  1.00  0.00           H  
ATOM   2360  HE  ARG   143       3.368   7.957  44.293  1.00  0.00           H  
ATOM   2361 HH12 ARG   143       6.536   8.391  46.801  1.00  0.00           H  
ATOM   2362 HH11 ARG   143       5.457   7.046  47.037  1.00  0.00           H  
ATOM   2363 HH22 ARG   143       6.155   9.902  45.078  1.00  0.00           H  
ATOM   2364 HH21 ARG   143       4.784   9.692  44.019  1.00  0.00           H  
ATOM   2365  N   ASP   144      -1.393   9.840  47.716  1.00  0.00           N  
ATOM   2366  CA  ASP   144      -1.967  11.175  47.874  1.00  0.00           C  
ATOM   2367  C   ASP   144      -3.374  11.108  48.472  1.00  0.00           C  
ATOM   2368  O   ASP   144      -4.231  11.898  48.093  1.00  0.00           O  
ATOM   2369  CB  ASP   144      -1.943  11.994  46.560  1.00  0.00           C  
ATOM   2370  CG  ASP   144      -2.089  13.512  46.774  1.00  0.00           C  
ATOM   2371  OD1 ASP   144      -1.848  13.989  47.907  1.00  0.00           O  
ATOM   2372  OD2 ASP   144      -2.395  14.196  45.775  1.00  0.00           O1-
ATOM   2373  H   ASP   144      -1.998   9.098  47.406  1.00  0.00           H  
ATOM   2374  HA  ASP   144      -1.382  11.693  48.637  1.00  0.00           H  
ATOM   2375  HB3 ASP   144      -2.752  11.657  45.909  1.00  0.00           H  
ATOM   2376  HB2 ASP   144      -1.020  11.792  46.030  1.00  0.00           H  
ATOM   2377  N   LEU   145      -3.615  10.173  49.400  1.00  0.00           N  
ATOM   2378  CA  LEU   145      -4.894  10.039  50.099  1.00  0.00           C  
ATOM   2379  C   LEU   145      -5.176  11.334  50.875  1.00  0.00           C  
ATOM   2380  O   LEU   145      -4.332  11.778  51.654  1.00  0.00           O  
ATOM   2381  CB  LEU   145      -4.829   8.906  51.135  1.00  0.00           C  
ATOM   2382  CG  LEU   145      -4.635   7.452  50.708  1.00  0.00           C  
ATOM   2383  CD1 LEU   145      -5.874   6.811  50.097  1.00  0.00           C  
ATOM   2384  CD2 LEU   145      -3.371   7.235  49.891  1.00  0.00           C  
ATOM   2385  H   LEU   145      -2.877   9.549  49.690  1.00  0.00           H  
ATOM   2386  HA  LEU   145      -5.689   9.840  49.376  1.00  0.00           H  
ATOM   2387  HB3 LEU   145      -5.688   8.944  51.802  1.00  0.00           H  
ATOM   2388  HB2 LEU   145      -3.964   9.132  51.723  1.00  0.00           H  
ATOM   2389  HG  LEU   145      -4.456   6.908  51.637  1.00  0.00           H  
ATOM   2390 HD11 LEU   145      -5.653   6.494  49.080  1.00  0.00           H  
ATOM   2391 HD12 LEU   145      -6.159   5.910  50.639  1.00  0.00           H  
ATOM   2392 HD13 LEU   145      -6.725   7.491  50.109  1.00  0.00           H  
ATOM   2393 HD21 LEU   145      -3.188   6.170  49.801  1.00  0.00           H  
ATOM   2394 HD22 LEU   145      -3.429   7.665  48.905  1.00  0.00           H  
ATOM   2395 HD23 LEU   145      -2.499   7.664  50.386  1.00  0.00           H  
ATOM   2396  N   LYS   146      -6.354  11.904  50.641  1.00  0.00           N  
ATOM   2397  CA  LYS   146      -6.821  13.111  51.305  1.00  0.00           C  
ATOM   2398  C   LYS   146      -8.328  13.206  51.067  1.00  0.00           C  
ATOM   2399  O   LYS   146      -8.810  12.613  50.103  1.00  0.00           O  
ATOM   2400  CB  LYS   146      -6.068  14.362  50.792  1.00  0.00           C  
ATOM   2401  CG  LYS   146      -6.204  14.618  49.281  1.00  0.00           C  
ATOM   2402  CD  LYS   146      -5.435  15.861  48.832  1.00  0.00           C  
ATOM   2403  CE  LYS   146      -5.264  15.927  47.310  1.00  0.00           C  
ATOM   2404  NZ  LYS   146      -4.533  17.135  46.902  1.00  0.00           N1+
ATOM   2405  H   LYS   146      -7.004  11.485  49.990  1.00  0.00           H  
ATOM   2406  HA  LYS   146      -6.620  12.973  52.367  1.00  0.00           H  
ATOM   2407  HB3 LYS   146      -5.011  14.270  51.039  1.00  0.00           H  
ATOM   2408  HB2 LYS   146      -6.410  15.245  51.330  1.00  0.00           H  
ATOM   2409  HG3 LYS   146      -7.250  14.730  48.997  1.00  0.00           H  
ATOM   2410  HG2 LYS   146      -5.833  13.752  48.741  1.00  0.00           H  
ATOM   2411  HD3 LYS   146      -4.460  15.868  49.316  1.00  0.00           H  
ATOM   2412  HD2 LYS   146      -5.958  16.752  49.182  1.00  0.00           H  
ATOM   2413  HE3 LYS   146      -6.234  15.909  46.810  1.00  0.00           H  
ATOM   2414  HE2 LYS   146      -4.699  15.064  46.963  1.00  0.00           H  
ATOM   2415  HZ1 LYS   146      -4.391  17.118  45.902  1.00  0.00           H  
ATOM   2416  HZ2 LYS   146      -5.054  17.959  47.163  1.00  0.00           H  
ATOM   2417  HZ3 LYS   146      -3.633  17.144  47.367  1.00  0.00           H  
ATOM   2418  N   PRO   147      -9.045  13.980  51.904  1.00  0.00           N  
ATOM   2419  CA  PRO   147     -10.498  14.143  51.765  1.00  0.00           C  
ATOM   2420  C   PRO   147     -11.031  14.599  50.397  1.00  0.00           C  
ATOM   2421  O   PRO   147     -12.082  14.112  49.991  1.00  0.00           O  
ATOM   2422  CB  PRO   147     -10.851  15.134  52.870  1.00  0.00           C  
ATOM   2423  CD  PRO   147      -8.557  14.644  53.112  1.00  0.00           C  
ATOM   2424  CG  PRO   147      -9.806  14.906  53.934  1.00  0.00           C  
ATOM   2425  HA  PRO   147     -10.936  13.172  52.005  1.00  0.00           H  
ATOM   2426  HB3 PRO   147     -11.865  15.005  53.227  1.00  0.00           H  
ATOM   2427  HB2 PRO   147     -10.749  16.158  52.528  1.00  0.00           H  
ATOM   2428  HD2 PRO   147      -8.101  15.592  52.826  1.00  0.00           H  
ATOM   2429  HD3 PRO   147      -7.833  14.083  53.698  1.00  0.00           H  
ATOM   2430  HG3 PRO   147     -10.060  14.030  54.533  1.00  0.00           H  
ATOM   2431  HG2 PRO   147      -9.709  15.763  54.592  1.00  0.00           H  
ATOM   2432  N   CYS   148     -10.311  15.479  49.681  1.00  0.00           N  
ATOM   2433  CA  CYS   148     -10.735  15.907  48.344  1.00  0.00           C  
ATOM   2434  C   CYS   148     -10.664  14.793  47.292  1.00  0.00           C  
ATOM   2435  O   CYS   148     -11.480  14.798  46.376  1.00  0.00           O  
ATOM   2436  CB  CYS   148      -9.957  17.152  47.891  1.00  0.00           C  
ATOM   2437  SG  CYS   148     -10.394  18.745  48.644  1.00  0.00           S  
ATOM   2438  H   CYS   148      -9.450  15.862  50.043  1.00  0.00           H  
ATOM   2439  HA  CYS   148     -11.793  16.157  48.392  1.00  0.00           H  
ATOM   2440  HB3 CYS   148     -10.112  17.312  46.833  1.00  0.00           H  
ATOM   2441  HB2 CYS   148      -8.884  16.995  48.007  1.00  0.00           H  
ATOM   2442  N   ASN   149      -9.746  13.830  47.462  1.00  0.00           N  
ATOM   2443  CA  ASN   149      -9.649  12.650  46.599  1.00  0.00           C  
ATOM   2444  C   ASN   149     -10.696  11.584  46.900  1.00  0.00           C  
ATOM   2445  O   ASN   149     -10.828  10.658  46.103  1.00  0.00           O  
ATOM   2446  CB  ASN   149      -8.218  12.083  46.681  1.00  0.00           C  
ATOM   2447  CG  ASN   149      -7.240  12.960  45.903  1.00  0.00           C  
ATOM   2448  OD1 ASN   149      -7.632  13.709  45.013  1.00  0.00           O  
ATOM   2449  ND2 ASN   149      -5.949  12.866  46.191  1.00  0.00           N  
ATOM   2450  H   ASN   149      -9.130  13.854  48.261  1.00  0.00           H  
ATOM   2451  HA  ASN   149      -9.857  12.985  45.581  1.00  0.00           H  
ATOM   2452  HB3 ASN   149      -8.170  11.096  46.219  1.00  0.00           H  
ATOM   2453  HB2 ASN   149      -7.892  11.955  47.714  1.00  0.00           H  
ATOM   2454 HD22 ASN   149      -5.280  13.374  45.627  1.00  0.00           H  
ATOM   2455 HD21 ASN   149      -5.606  12.270  46.935  1.00  0.00           H  
ATOM   2456  N   ILE   150     -11.432  11.731  48.004  1.00  0.00           N  
ATOM   2457  CA  ILE   150     -12.474  10.804  48.382  1.00  0.00           C  
ATOM   2458  C   ILE   150     -13.822  11.412  47.992  1.00  0.00           C  
ATOM   2459  O   ILE   150     -14.211  12.426  48.561  1.00  0.00           O  
ATOM   2460  CB  ILE   150     -12.445  10.556  49.905  1.00  0.00           C  
ATOM   2461  CG2 ILE   150     -13.497   9.535  50.286  1.00  0.00           C  
ATOM   2462  CG1 ILE   150     -11.070  10.082  50.414  1.00  0.00           C  
ATOM   2463  CD1 ILE   150     -10.510   8.823  49.739  1.00  0.00           C  
ATOM   2464  H   ILE   150     -11.300  12.534  48.604  1.00  0.00           H  
ATOM   2465  HA  ILE   150     -12.362   9.848  47.867  1.00  0.00           H  
ATOM   2466  HB  ILE   150     -12.668  11.483  50.433  1.00  0.00           H  
ATOM   2467 HG21 ILE   150     -13.349   9.170  51.299  1.00  0.00           H  
ATOM   2468 HG22 ILE   150     -14.509   9.926  50.205  1.00  0.00           H  
ATOM   2469 HG23 ILE   150     -13.392   8.698  49.609  1.00  0.00           H  
ATOM   2470 HG13 ILE   150     -11.113   9.936  51.492  1.00  0.00           H  
ATOM   2471 HG12 ILE   150     -10.353  10.876  50.279  1.00  0.00           H  
ATOM   2472 HD11 ILE   150      -9.514   8.595  50.119  1.00  0.00           H  
ATOM   2473 HD12 ILE   150     -11.138   7.951  49.917  1.00  0.00           H  
ATOM   2474 HD13 ILE   150     -10.421   8.961  48.666  1.00  0.00           H  
ATOM   2475  N   LEU   151     -14.494  10.786  47.021  1.00  0.00           N  
ATOM   2476  CA  LEU   151     -15.758  11.254  46.470  1.00  0.00           C  
ATOM   2477  C   LEU   151     -16.915  10.465  47.065  1.00  0.00           C  
ATOM   2478  O   LEU   151     -16.774   9.262  47.243  1.00  0.00           O  
ATOM   2479  CB  LEU   151     -15.745  11.081  44.949  1.00  0.00           C  
ATOM   2480  CG  LEU   151     -14.592  11.801  44.241  1.00  0.00           C  
ATOM   2481  CD1 LEU   151     -14.731  11.645  42.725  1.00  0.00           C  
ATOM   2482  CD2 LEU   151     -14.506  13.277  44.637  1.00  0.00           C  
ATOM   2483  H   LEU   151     -14.115   9.943  46.607  1.00  0.00           H  
ATOM   2484  HA  LEU   151     -15.908  12.304  46.691  1.00  0.00           H  
ATOM   2485  HB3 LEU   151     -16.686  11.471  44.569  1.00  0.00           H  
ATOM   2486  HB2 LEU   151     -15.704  10.023  44.689  1.00  0.00           H  
ATOM   2487  HG  LEU   151     -13.652  11.324  44.523  1.00  0.00           H  
ATOM   2488 HD11 LEU   151     -13.883  12.074  42.193  1.00  0.00           H  
ATOM   2489 HD12 LEU   151     -14.799  10.596  42.437  1.00  0.00           H  
ATOM   2490 HD13 LEU   151     -15.635  12.143  42.388  1.00  0.00           H  
ATOM   2491 HD21 LEU   151     -14.164  13.853  43.789  1.00  0.00           H  
ATOM   2492 HD22 LEU   151     -15.469  13.686  44.942  1.00  0.00           H  
ATOM   2493 HD23 LEU   151     -13.791  13.430  45.445  1.00  0.00           H  
ATOM   2494  N   LEU   152     -18.037  11.147  47.333  1.00  0.00           N  
ATOM   2495  CA  LEU   152     -19.237  10.555  47.908  1.00  0.00           C  
ATOM   2496  C   LEU   152     -20.405  10.683  46.939  1.00  0.00           C  
ATOM   2497  O   LEU   152     -20.615  11.744  46.354  1.00  0.00           O  
ATOM   2498  CB  LEU   152     -19.611  11.163  49.279  1.00  0.00           C  
ATOM   2499  CG  LEU   152     -18.596  10.877  50.400  1.00  0.00           C  
ATOM   2500  CD1 LEU   152     -18.273   9.387  50.545  1.00  0.00           C  
ATOM   2501  CD2 LEU   152     -17.321  11.709  50.222  1.00  0.00           C  
ATOM   2502  H   LEU   152     -18.090  12.135  47.111  1.00  0.00           H  
ATOM   2503  HA  LEU   152     -19.052   9.506  48.063  1.00  0.00           H  
ATOM   2504  HB3 LEU   152     -20.569  10.744  49.593  1.00  0.00           H  
ATOM   2505  HB2 LEU   152     -19.780  12.238  49.187  1.00  0.00           H  
ATOM   2506  HG  LEU   152     -19.063  11.196  51.333  1.00  0.00           H  
ATOM   2507 HD11 LEU   152     -17.803   9.193  51.504  1.00  0.00           H  
ATOM   2508 HD12 LEU   152     -19.147   8.749  50.419  1.00  0.00           H  
ATOM   2509 HD13 LEU   152     -17.533   9.092  49.809  1.00  0.00           H  
ATOM   2510 HD21 LEU   152     -16.452  11.110  49.957  1.00  0.00           H  
ATOM   2511 HD22 LEU   152     -17.438  12.470  49.453  1.00  0.00           H  
ATOM   2512 HD23 LEU   152     -17.093  12.265  51.120  1.00  0.00           H  
ATOM   2513  N   ASN   153     -21.159   9.585  46.841  1.00  0.00           N  
ATOM   2514  CA  ASN   153     -22.456   9.493  46.180  1.00  0.00           C  
ATOM   2515  C   ASN   153     -23.557   9.532  47.235  1.00  0.00           C  
ATOM   2516  O   ASN   153     -23.291   9.618  48.437  1.00  0.00           O  
ATOM   2517  CB  ASN   153     -22.546   8.135  45.444  1.00  0.00           C  
ATOM   2518  CG  ASN   153     -21.782   8.069  44.138  1.00  0.00           C  
ATOM   2519  OD1 ASN   153     -21.730   9.047  43.410  1.00  0.00           O  
ATOM   2520  ND2 ASN   153     -21.232   6.903  43.804  1.00  0.00           N  
ATOM   2521  H   ASN   153     -20.877   8.760  47.355  1.00  0.00           H  
ATOM   2522  HA  ASN   153     -22.569  10.325  45.482  1.00  0.00           H  
ATOM   2523  HB3 ASN   153     -23.568   7.900  45.148  1.00  0.00           H  
ATOM   2524  HB2 ASN   153     -22.247   7.342  46.119  1.00  0.00           H  
ATOM   2525 HD22 ASN   153     -20.727   6.824  42.934  1.00  0.00           H  
ATOM   2526 HD21 ASN   153     -21.327   6.098  44.407  1.00  0.00           H  
ATOM   2527  N   ALA   154     -24.797   9.382  46.743  1.00  0.00           N  
ATOM   2528  CA  ALA   154     -25.952   9.004  47.546  1.00  0.00           C  
ATOM   2529  C   ALA   154     -25.716   7.667  48.256  1.00  0.00           C  
ATOM   2530  O   ALA   154     -24.950   6.830  47.770  1.00  0.00           O  
ATOM   2531  CB  ALA   154     -27.185   8.904  46.642  1.00  0.00           C  
ATOM   2532  H   ALA   154     -24.926   9.331  45.743  1.00  0.00           H  
ATOM   2533  HA  ALA   154     -26.117   9.785  48.291  1.00  0.00           H  
ATOM   2534  HB1 ALA   154     -28.077   8.644  47.214  1.00  0.00           H  
ATOM   2535  HB2 ALA   154     -27.384   9.854  46.145  1.00  0.00           H  
ATOM   2536  HB3 ALA   154     -27.055   8.145  45.868  1.00  0.00           H  
ATOM   2537  N   ALA   155     -26.351   7.524  49.427  1.00  0.00           N  
ATOM   2538  CA  ALA   155     -26.163   6.398  50.342  1.00  0.00           C  
ATOM   2539  C   ALA   155     -24.732   6.311  50.897  1.00  0.00           C  
ATOM   2540  O   ALA   155     -24.344   5.251  51.386  1.00  0.00           O  
ATOM   2541  CB  ALA   155     -26.595   5.073  49.678  1.00  0.00           C  
ATOM   2542  H   ALA   155     -26.965   8.258  49.752  1.00  0.00           H  
ATOM   2543  HA  ALA   155     -26.819   6.581  51.193  1.00  0.00           H  
ATOM   2544  HB1 ALA   155     -26.680   4.277  50.418  1.00  0.00           H  
ATOM   2545  HB2 ALA   155     -27.570   5.173  49.201  1.00  0.00           H  
ATOM   2546  HB3 ALA   155     -25.887   4.732  48.922  1.00  0.00           H  
ATOM   2547  N   CYS   156     -23.973   7.421  50.812  1.00  0.00           N  
ATOM   2548  CA  CYS   156     -22.618   7.552  51.329  1.00  0.00           C  
ATOM   2549  C   CYS   156     -21.638   6.565  50.671  1.00  0.00           C  
ATOM   2550  O   CYS   156     -20.684   6.166  51.334  1.00  0.00           O  
ATOM   2551  CB  CYS   156     -22.607   7.452  52.876  1.00  0.00           C  
ATOM   2552  SG  CYS   156     -23.363   8.936  53.586  1.00  0.00           S  
ATOM   2553  H   CYS   156     -24.355   8.246  50.371  1.00  0.00           H  
ATOM   2554  HA  CYS   156     -22.264   8.543  51.043  1.00  0.00           H  
ATOM   2555  HB3 CYS   156     -21.614   7.350  53.297  1.00  0.00           H  
ATOM   2556  HB2 CYS   156     -23.154   6.581  53.233  1.00  0.00           H  
ATOM   2557  HG  CYS   156     -23.371   8.500  54.849  1.00  0.00           H  
ATOM   2558  N   ASP   157     -21.855   6.182  49.394  1.00  0.00           N  
ATOM   2559  CA  ASP   157     -20.869   5.378  48.663  1.00  0.00           C  
ATOM   2560  C   ASP   157     -19.624   6.207  48.409  1.00  0.00           C  
ATOM   2561  O   ASP   157     -19.746   7.329  47.940  1.00  0.00           O  
ATOM   2562  CB  ASP   157     -21.330   4.720  47.352  1.00  0.00           C  
ATOM   2563  CG  ASP   157     -22.529   3.800  47.525  1.00  0.00           C  
ATOM   2564  OD1 ASP   157     -22.576   3.115  48.570  1.00  0.00           O  
ATOM   2565  OD2 ASP   157     -23.321   3.723  46.562  1.00  0.00           O1-
ATOM   2566  H   ASP   157     -22.667   6.503  48.885  1.00  0.00           H  
ATOM   2567  HA  ASP   157     -20.615   4.558  49.326  1.00  0.00           H  
ATOM   2568  HB3 ASP   157     -20.520   4.127  46.923  1.00  0.00           H  
ATOM   2569  HB2 ASP   157     -21.575   5.474  46.615  1.00  0.00           H  
ATOM   2570  N   LEU   158     -18.468   5.645  48.749  1.00  0.00           N  
ATOM   2571  CA  LEU   158     -17.198   6.333  48.720  1.00  0.00           C  
ATOM   2572  C   LEU   158     -16.366   5.747  47.594  1.00  0.00           C  
ATOM   2573  O   LEU   158     -16.196   4.532  47.571  1.00  0.00           O  
ATOM   2574  CB  LEU   158     -16.552   6.167  50.104  1.00  0.00           C  
ATOM   2575  CG  LEU   158     -15.219   6.885  50.330  1.00  0.00           C  
ATOM   2576  CD1 LEU   158     -14.934   6.998  51.841  1.00  0.00           C  
ATOM   2577  CD2 LEU   158     -14.022   6.240  49.589  1.00  0.00           C  
ATOM   2578  H   LEU   158     -18.469   4.714  49.149  1.00  0.00           H  
ATOM   2579  HA  LEU   158     -17.351   7.387  48.544  1.00  0.00           H  
ATOM   2580  HB3 LEU   158     -16.432   5.117  50.322  1.00  0.00           H  
ATOM   2581  HB2 LEU   158     -17.268   6.546  50.835  1.00  0.00           H  
ATOM   2582  HG  LEU   158     -15.384   7.883  49.938  1.00  0.00           H  
ATOM   2583 HD11 LEU   158     -13.893   6.818  52.104  1.00  0.00           H  
ATOM   2584 HD12 LEU   158     -15.190   7.992  52.209  1.00  0.00           H  
ATOM   2585 HD13 LEU   158     -15.534   6.290  52.406  1.00  0.00           H  
ATOM   2586 HD21 LEU   158     -13.100   6.264  50.170  1.00  0.00           H  
ATOM   2587 HD22 LEU   158     -14.205   5.191  49.356  1.00  0.00           H  
ATOM   2588 HD23 LEU   158     -13.809   6.752  48.654  1.00  0.00           H  
ATOM   2589  N   ARG   159     -15.828   6.619  46.731  1.00  0.00           N  
ATOM   2590  CA  ARG   159     -14.855   6.249  45.718  1.00  0.00           C  
ATOM   2591  C   ARG   159     -13.598   7.086  45.858  1.00  0.00           C  
ATOM   2592  O   ARG   159     -13.690   8.310  45.896  1.00  0.00           O  
ATOM   2593  CB  ARG   159     -15.402   6.428  44.304  1.00  0.00           C  
ATOM   2594  CG  ARG   159     -16.507   5.438  43.954  1.00  0.00           C  
ATOM   2595  CD  ARG   159     -16.772   5.456  42.455  1.00  0.00           C  
ATOM   2596  NE  ARG   159     -17.870   4.570  42.061  1.00  0.00           N  
ATOM   2597  CZ  ARG   159     -17.913   3.894  40.900  1.00  0.00           C  
ATOM   2598  NH1 ARG   159     -16.916   3.981  40.008  1.00  0.00           N  
ATOM   2599  NH2 ARG   159     -18.968   3.117  40.629  1.00  0.00           N1+
ATOM   2600  H   ARG   159     -16.021   7.609  46.832  1.00  0.00           H  
ATOM   2601  HA  ARG   159     -14.606   5.209  45.842  1.00  0.00           H  
ATOM   2602  HB3 ARG   159     -14.583   6.254  43.605  1.00  0.00           H  
ATOM   2603  HB2 ARG   159     -15.721   7.453  44.133  1.00  0.00           H  
ATOM   2604  HG3 ARG   159     -17.410   5.516  44.558  1.00  0.00           H  
ATOM   2605  HG2 ARG   159     -16.077   4.466  44.188  1.00  0.00           H  
ATOM   2606  HD3 ARG   159     -15.895   4.958  42.054  1.00  0.00           H  
ATOM   2607  HD2 ARG   159     -16.790   6.445  41.997  1.00  0.00           H  
ATOM   2608  HE  ARG   159     -18.648   4.506  42.701  1.00  0.00           H  
ATOM   2609 HH12 ARG   159     -16.948   3.470  39.140  1.00  0.00           H  
ATOM   2610 HH11 ARG   159     -16.096   4.521  40.242  1.00  0.00           H  
ATOM   2611 HH22 ARG   159     -19.017   2.598  39.765  1.00  0.00           H  
ATOM   2612 HH21 ARG   159     -19.721   3.033  41.297  1.00  0.00           H  
ATOM   2613  N   ILE   160     -12.443   6.416  45.862  1.00  0.00           N  
ATOM   2614  CA  ILE   160     -11.172   7.106  45.789  1.00  0.00           C  
ATOM   2615  C   ILE   160     -10.816   7.374  44.319  1.00  0.00           C  
ATOM   2616  O   ILE   160     -10.999   6.509  43.460  1.00  0.00           O  
ATOM   2617  CB  ILE   160     -10.043   6.318  46.474  1.00  0.00           C  
ATOM   2618  CG2 ILE   160      -9.590   5.065  45.715  1.00  0.00           C  
ATOM   2619  CG1 ILE   160      -8.850   7.242  46.722  1.00  0.00           C  
ATOM   2620  CD1 ILE   160      -7.881   6.699  47.748  1.00  0.00           C  
ATOM   2621  H   ILE   160     -12.428   5.404  45.825  1.00  0.00           H  
ATOM   2622  HA  ILE   160     -11.267   8.060  46.312  1.00  0.00           H  
ATOM   2623  HB  ILE   160     -10.429   5.996  47.443  1.00  0.00           H  
ATOM   2624 HG21 ILE   160      -8.970   4.440  46.350  1.00  0.00           H  
ATOM   2625 HG22 ILE   160     -10.455   4.476  45.425  1.00  0.00           H  
ATOM   2626 HG23 ILE   160      -9.024   5.307  44.820  1.00  0.00           H  
ATOM   2627 HG13 ILE   160      -9.170   8.232  47.043  1.00  0.00           H  
ATOM   2628 HG12 ILE   160      -8.320   7.410  45.786  1.00  0.00           H  
ATOM   2629 HD11 ILE   160      -7.147   7.485  47.912  1.00  0.00           H  
ATOM   2630 HD12 ILE   160      -8.374   6.466  48.692  1.00  0.00           H  
ATOM   2631 HD13 ILE   160      -7.354   5.813  47.392  1.00  0.00           H  
ATOM   2632  N   CYS   161     -10.324   8.589  44.082  1.00  0.00           N  
ATOM   2633  CA  CYS   161      -9.951   9.098  42.774  1.00  0.00           C  
ATOM   2634  C   CYS   161      -8.543   9.694  42.863  1.00  0.00           C  
ATOM   2635  O   CYS   161      -7.955   9.713  43.940  1.00  0.00           O  
ATOM   2636  CB  CYS   161     -10.971  10.160  42.316  1.00  0.00           C  
ATOM   2637  SG  CYS   161     -10.915  10.382  40.512  1.00  0.00           S  
ATOM   2638  H   CYS   161     -10.209   9.239  44.849  1.00  0.00           H  
ATOM   2639  HA  CYS   161      -9.918   8.284  42.047  1.00  0.00           H  
ATOM   2640  HB3 CYS   161     -10.783  11.119  42.802  1.00  0.00           H  
ATOM   2641  HB2 CYS   161     -11.980   9.880  42.608  1.00  0.00           H  
ATOM   2642  HG  CYS   161     -12.034  11.107  40.417  1.00  0.00           H  
ATOM   2643  N   ASP   162      -8.050  10.208  41.727  1.00  0.00           N  
ATOM   2644  CA  ASP   162      -6.789  10.922  41.567  1.00  0.00           C  
ATOM   2645  C   ASP   162      -5.591  10.010  41.874  1.00  0.00           C  
ATOM   2646  O   ASP   162      -4.966  10.129  42.929  1.00  0.00           O  
ATOM   2647  CB  ASP   162      -6.728  12.237  42.378  1.00  0.00           C  
ATOM   2648  CG  ASP   162      -5.452  13.049  42.124  1.00  0.00           C  
ATOM   2649  OD1 ASP   162      -4.989  13.042  40.961  1.00  0.00           O  
ATOM   2650  OD2 ASP   162      -4.977  13.687  43.088  1.00  0.00           O1-
ATOM   2651  H   ASP   162      -8.619  10.154  40.895  1.00  0.00           H  
ATOM   2652  HA  ASP   162      -6.741  11.177  40.506  1.00  0.00           H  
ATOM   2653  HB3 ASP   162      -6.743  11.969  43.430  1.00  0.00           H  
ATOM   2654  HB2 ASP   162      -7.600  12.862  42.183  1.00  0.00           H  
ATOM   2655  N   PHE   163      -5.276   9.136  40.916  1.00  0.00           N  
ATOM   2656  CA  PHE   163      -4.092   8.284  40.963  1.00  0.00           C  
ATOM   2657  C   PHE   163      -2.941   8.903  40.163  1.00  0.00           C  
ATOM   2658  O   PHE   163      -2.178   8.169  39.536  1.00  0.00           O  
ATOM   2659  CB  PHE   163      -4.452   6.879  40.460  1.00  0.00           C  
ATOM   2660  CG  PHE   163      -5.322   6.092  41.408  1.00  0.00           C  
ATOM   2661  CD1 PHE   163      -6.686   6.414  41.561  1.00  0.00           C  
ATOM   2662  CD2 PHE   163      -4.754   5.088  42.217  1.00  0.00           C  
ATOM   2663  CE1 PHE   163      -7.479   5.670  42.416  1.00  0.00           C  
ATOM   2664  CE2 PHE   163      -5.565   4.353  43.064  1.00  0.00           C  
ATOM   2665  CZ  PHE   163      -6.924   4.626  43.144  1.00  0.00           C  
ATOM   2666  H   PHE   163      -5.824   9.102  40.068  1.00  0.00           H  
ATOM   2667  HA  PHE   163      -3.725   8.179  41.987  1.00  0.00           H  
ATOM   2668  HB3 PHE   163      -3.563   6.278  40.272  1.00  0.00           H  
ATOM   2669  HB2 PHE   163      -4.964   6.953  39.500  1.00  0.00           H  
ATOM   2670  HD1 PHE   163      -7.131   7.225  41.007  1.00  0.00           H  
ATOM   2671  HD2 PHE   163      -3.704   4.852  42.148  1.00  0.00           H  
ATOM   2672  HE1 PHE   163      -8.529   5.901  42.508  1.00  0.00           H  
ATOM   2673  HE2 PHE   163      -5.133   3.553  43.645  1.00  0.00           H  
ATOM   2674  HZ  PHE   163      -7.550   4.024  43.784  1.00  0.00           H  
ATOM   2675  N   GLY   164      -2.821  10.241  40.190  1.00  0.00           N  
ATOM   2676  CA  GLY   164      -1.767  10.962  39.482  1.00  0.00           C  
ATOM   2677  C   GLY   164      -0.395  10.670  40.104  1.00  0.00           C  
ATOM   2678  O   GLY   164       0.565  10.440  39.370  1.00  0.00           O  
ATOM   2679  H   GLY   164      -3.496  10.793  40.704  1.00  0.00           H  
ATOM   2680  HA3 GLY   164      -1.968  12.032  39.540  1.00  0.00           H  
ATOM   2681  HA2 GLY   164      -1.770  10.691  38.425  1.00  0.00           H  
ATOM   2682  N   LEU   165      -0.319  10.639  41.447  1.00  0.00           N  
ATOM   2683  CA  LEU   165       0.904  10.337  42.195  1.00  0.00           C  
ATOM   2684  C   LEU   165       1.181   8.851  42.365  1.00  0.00           C  
ATOM   2685  O   LEU   165       2.292   8.519  42.787  1.00  0.00           O  
ATOM   2686  CB  LEU   165       0.850  10.980  43.596  1.00  0.00           C  
ATOM   2687  CG  LEU   165       0.907  12.513  43.570  1.00  0.00           C  
ATOM   2688  CD1 LEU   165       1.028  13.082  44.986  1.00  0.00           C  
ATOM   2689  CD2 LEU   165       2.055  13.030  42.686  1.00  0.00           C  
ATOM   2690  H   LEU   165      -1.148  10.816  41.997  1.00  0.00           H  
ATOM   2691  HA  LEU   165       1.760  10.715  41.637  1.00  0.00           H  
ATOM   2692  HB3 LEU   165       1.696  10.630  44.191  1.00  0.00           H  
ATOM   2693  HB2 LEU   165      -0.044  10.647  44.127  1.00  0.00           H  
ATOM   2694  HG  LEU   165      -0.032  12.875  43.152  1.00  0.00           H  
ATOM   2695 HD11 LEU   165       1.925  13.683  45.103  1.00  0.00           H  
ATOM   2696 HD12 LEU   165       0.191  13.737  45.211  1.00  0.00           H  
ATOM   2697 HD13 LEU   165       1.075  12.300  45.743  1.00  0.00           H  
ATOM   2698 HD21 LEU   165       2.384  14.028  42.972  1.00  0.00           H  
ATOM   2699 HD22 LEU   165       2.925  12.375  42.734  1.00  0.00           H  
ATOM   2700 HD23 LEU   165       1.745  13.077  41.642  1.00  0.00           H  
ATOM   2701  N   ALA   166       0.188   7.996  42.078  1.00  0.00           N  
ATOM   2702  CA  ALA   166       0.283   6.569  42.315  1.00  0.00           C  
ATOM   2703  C   ALA   166       1.462   5.926  41.581  1.00  0.00           C  
ATOM   2704  O   ALA   166       1.693   6.208  40.405  1.00  0.00           O  
ATOM   2705  CB  ALA   166      -1.036   5.884  41.945  1.00  0.00           C  
ATOM   2706  H   ALA   166      -0.692   8.343  41.723  1.00  0.00           H  
ATOM   2707  HA  ALA   166       0.451   6.492  43.386  1.00  0.00           H  
ATOM   2708  HB1 ALA   166      -1.003   4.812  42.138  1.00  0.00           H  
ATOM   2709  HB2 ALA   166      -1.863   6.301  42.519  1.00  0.00           H  
ATOM   2710  HB3 ALA   166      -1.261   6.024  40.889  1.00  0.00           H  
ATOM   2711  N   ARG   167       2.192   5.094  42.323  1.00  0.00           N  
ATOM   2712  CA  ARG   167       3.295   4.295  41.817  1.00  0.00           C  
ATOM   2713  C   ARG   167       3.074   2.869  42.280  1.00  0.00           C  
ATOM   2714  O   ARG   167       2.420   2.637  43.296  1.00  0.00           O  
ATOM   2715  CB  ARG   167       4.635   4.795  42.383  1.00  0.00           C  
ATOM   2716  CG  ARG   167       5.132   6.104  41.764  1.00  0.00           C  
ATOM   2717  CD  ARG   167       6.466   6.504  42.390  1.00  0.00           C  
ATOM   2718  NE  ARG   167       7.112   7.633  41.710  1.00  0.00           N  
ATOM   2719  CZ  ARG   167       8.043   7.533  40.745  1.00  0.00           C  
ATOM   2720  NH1 ARG   167       8.468   6.338  40.306  1.00  0.00           N  
ATOM   2721  NH2 ARG   167       8.549   8.649  40.207  1.00  0.00           N1+
ATOM   2722  H   ARG   167       1.910   4.902  43.275  1.00  0.00           H  
ATOM   2723  HA  ARG   167       3.325   4.306  40.725  1.00  0.00           H  
ATOM   2724  HB3 ARG   167       5.402   4.042  42.194  1.00  0.00           H  
ATOM   2725  HB2 ARG   167       4.573   4.891  43.469  1.00  0.00           H  
ATOM   2726  HG3 ARG   167       4.393   6.866  42.012  1.00  0.00           H  
ATOM   2727  HG2 ARG   167       5.193   6.071  40.675  1.00  0.00           H  
ATOM   2728  HD3 ARG   167       7.126   5.663  42.603  1.00  0.00           H  
ATOM   2729  HD2 ARG   167       6.200   6.934  43.355  1.00  0.00           H  
ATOM   2730  HE  ARG   167       6.781   8.551  41.966  1.00  0.00           H  
ATOM   2731 HH12 ARG   167       9.082   6.267  39.504  1.00  0.00           H  
ATOM   2732 HH11 ARG   167       8.112   5.491  40.721  1.00  0.00           H  
ATOM   2733 HH22 ARG   167       9.244   8.589  39.476  1.00  0.00           H  
ATOM   2734 HH21 ARG   167       8.254   9.557  40.533  1.00  0.00           H  
ATOM   2735  N   ILE   168       3.702   1.938  41.559  1.00  0.00           N  
ATOM   2736  CA  ILE   168       3.813   0.572  42.033  1.00  0.00           C  
ATOM   2737  C   ILE   168       4.866   0.521  43.142  1.00  0.00           C  
ATOM   2738  O   ILE   168       5.948   1.092  42.984  1.00  0.00           O  
ATOM   2739  CB  ILE   168       4.180  -0.392  40.898  1.00  0.00           C  
ATOM   2740  CG2 ILE   168       4.463  -1.830  41.384  1.00  0.00           C  
ATOM   2741  CG1 ILE   168       3.039  -0.435  39.856  1.00  0.00           C  
ATOM   2742  CD1 ILE   168       3.325   0.244  38.531  1.00  0.00           C  
ATOM   2743  H   ILE   168       4.237   2.185  40.740  1.00  0.00           H  
ATOM   2744  HA  ILE   168       2.855   0.257  42.433  1.00  0.00           H  
ATOM   2745  HB  ILE   168       5.091   0.012  40.471  1.00  0.00           H  
ATOM   2746 HG21 ILE   168       4.684  -2.494  40.558  1.00  0.00           H  
ATOM   2747 HG22 ILE   168       5.320  -1.891  42.052  1.00  0.00           H  
ATOM   2748 HG23 ILE   168       3.605  -2.258  41.895  1.00  0.00           H  
ATOM   2749 HG13 ILE   168       2.127  -0.016  40.273  1.00  0.00           H  
ATOM   2750 HG12 ILE   168       2.777  -1.471  39.633  1.00  0.00           H  
ATOM   2751 HD11 ILE   168       2.430   0.776  38.207  1.00  0.00           H  
ATOM   2752 HD12 ILE   168       4.119   0.985  38.611  1.00  0.00           H  
ATOM   2753 HD13 ILE   168       3.575  -0.473  37.758  1.00  0.00           H  
ATOM   2754  N   ALA   169       4.497  -0.139  44.249  1.00  0.00           N  
ATOM   2755  CA  ALA   169       5.328  -0.253  45.435  1.00  0.00           C  
ATOM   2756  C   ALA   169       6.651  -0.936  45.098  1.00  0.00           C  
ATOM   2757  O   ALA   169       6.686  -1.918  44.353  1.00  0.00           O  
ATOM   2758  CB  ALA   169       4.590  -0.991  46.566  1.00  0.00           C  
ATOM   2759  H   ALA   169       3.602  -0.614  44.277  1.00  0.00           H  
ATOM   2760  HA  ALA   169       5.521   0.768  45.772  1.00  0.00           H  
ATOM   2761  HB1 ALA   169       4.752  -0.479  47.515  1.00  0.00           H  
ATOM   2762  HB2 ALA   169       3.513  -1.026  46.403  1.00  0.00           H  
ATOM   2763  HB3 ALA   169       4.951  -2.008  46.705  1.00  0.00           H  
ATOM   2764  N   ASP   170       7.710  -0.364  45.665  1.00  0.00           N  
ATOM   2765  CA  ASP   170       9.049  -0.887  45.556  1.00  0.00           C  
ATOM   2766  C   ASP   170       9.713  -0.627  46.911  1.00  0.00           C  
ATOM   2767  O   ASP   170      10.448   0.353  47.049  1.00  0.00           O  
ATOM   2768  CB  ASP   170       9.834  -0.325  44.357  1.00  0.00           C  
ATOM   2769  CG  ASP   170      11.093  -1.149  44.057  1.00  0.00           C  
ATOM   2770  OD1 ASP   170      11.355  -2.135  44.782  1.00  0.00           O  
ATOM   2771  OD2 ASP   170      11.786  -0.765  43.093  1.00  0.00           O1-
ATOM   2772  H   ASP   170       7.588   0.425  46.285  1.00  0.00           H  
ATOM   2773  HA  ASP   170       8.979  -1.959  45.383  1.00  0.00           H  
ATOM   2774  HB3 ASP   170      10.104   0.717  44.530  1.00  0.00           H  
ATOM   2775  HB2 ASP   170       9.189  -0.354  43.479  1.00  0.00           H  
ATOM   2776  N   PRO   171       9.408  -1.491  47.904  1.00  0.00           N  
ATOM   2777  CA  PRO   171       9.952  -1.339  49.258  1.00  0.00           C  
ATOM   2778  C   PRO   171      11.477  -1.508  49.352  1.00  0.00           C  
ATOM   2779  O   PRO   171      12.057  -0.985  50.301  1.00  0.00           O  
ATOM   2780  CB  PRO   171       9.195  -2.394  50.078  1.00  0.00           C  
ATOM   2781  CD  PRO   171       8.525  -2.658  47.811  1.00  0.00           C  
ATOM   2782  CG  PRO   171       8.801  -3.460  49.071  1.00  0.00           C  
ATOM   2783  HA  PRO   171       9.707  -0.346  49.637  1.00  0.00           H  
ATOM   2784  HB3 PRO   171       8.296  -1.941  50.499  1.00  0.00           H  
ATOM   2785  HB2 PRO   171       9.769  -2.802  50.912  1.00  0.00           H  
ATOM   2786  HD2 PRO   171       8.700  -3.296  46.945  1.00  0.00           H  
ATOM   2787  HD3 PRO   171       7.489  -2.317  47.792  1.00  0.00           H  
ATOM   2788  HG3 PRO   171       7.953  -4.066  49.391  1.00  0.00           H  
ATOM   2789  HG2 PRO   171       9.647  -4.128  48.901  1.00  0.00           H  
ATOM   2790  N   GLU   172      12.103  -2.188  48.370  1.00  0.00           N  
ATOM   2791  CA  GLU   172      13.557  -2.338  48.295  1.00  0.00           C  
ATOM   2792  C   GLU   172      14.278  -0.996  48.134  1.00  0.00           C  
ATOM   2793  O   GLU   172      15.276  -0.760  48.812  1.00  0.00           O  
ATOM   2794  CB  GLU   172      13.966  -3.249  47.126  1.00  0.00           C  
ATOM   2795  CG  GLU   172      13.425  -4.683  47.211  1.00  0.00           C  
ATOM   2796  CD  GLU   172      14.107  -5.588  46.184  1.00  0.00           C  
ATOM   2797  OE1 GLU   172      14.217  -5.161  45.013  1.00  0.00           O  
ATOM   2798  OE2 GLU   172      14.527  -6.690  46.596  1.00  0.00           O1-
ATOM   2799  H   GLU   172      11.572  -2.586  47.608  1.00  0.00           H  
ATOM   2800  HA  GLU   172      13.898  -2.796  49.226  1.00  0.00           H  
ATOM   2801  HB3 GLU   172      15.056  -3.285  47.072  1.00  0.00           H  
ATOM   2802  HB2 GLU   172      13.639  -2.804  46.184  1.00  0.00           H  
ATOM   2803  HG3 GLU   172      12.348  -4.699  47.041  1.00  0.00           H  
ATOM   2804  HG2 GLU   172      13.597  -5.087  48.210  1.00  0.00           H  
ATOM   2805  N   SER   173      13.740  -0.149  47.244  1.00  0.00           N  
ATOM   2806  CA  SER   173      14.287   1.159  46.909  1.00  0.00           C  
ATOM   2807  C   SER   173      13.801   2.291  47.831  1.00  0.00           C  
ATOM   2808  O   SER   173      14.031   3.443  47.482  1.00  0.00           O  
ATOM   2809  CB  SER   173      14.011   1.440  45.417  1.00  0.00           C  
ATOM   2810  OG  SER   173      12.638   1.611  45.147  1.00  0.00           O  
ATOM   2811  H   SER   173      12.904  -0.420  46.746  1.00  0.00           H  
ATOM   2812  HA  SER   173      15.372   1.118  47.025  1.00  0.00           H  
ATOM   2813  HB3 SER   173      14.387   0.621  44.801  1.00  0.00           H  
ATOM   2814  HB2 SER   173      14.540   2.336  45.091  1.00  0.00           H  
ATOM   2815  HG  SER   173      12.292   0.786  44.792  1.00  0.00           H  
ATOM   2816  N   GLU   174      13.153   1.985  48.969  1.00  0.00           N  
ATOM   2817  CA  GLU   174      12.505   2.978  49.829  1.00  0.00           C  
ATOM   2818  C   GLU   174      13.431   4.026  50.477  1.00  0.00           C  
ATOM   2819  O   GLU   174      13.004   5.168  50.627  1.00  0.00           O  
ATOM   2820  CB  GLU   174      11.666   2.260  50.895  1.00  0.00           C  
ATOM   2821  CG  GLU   174      10.851   3.208  51.802  1.00  0.00           C  
ATOM   2822  CD  GLU   174      10.029   2.472  52.851  1.00  0.00           C  
ATOM   2823  OE1 GLU   174      10.285   1.266  53.065  1.00  0.00           O  
ATOM   2824  OE2 GLU   174       9.125   3.128  53.411  1.00  0.00           O1-
ATOM   2825  H   GLU   174      13.003   1.016  49.212  1.00  0.00           H  
ATOM   2826  HA  GLU   174      11.804   3.520  49.192  1.00  0.00           H  
ATOM   2827  HB3 GLU   174      12.324   1.634  51.502  1.00  0.00           H  
ATOM   2828  HB2 GLU   174      10.975   1.580  50.396  1.00  0.00           H  
ATOM   2829  HG3 GLU   174      10.182   3.815  51.191  1.00  0.00           H  
ATOM   2830  HG2 GLU   174      11.495   3.892  52.351  1.00  0.00           H  
ATOM   2831  N   GLN   175      14.649   3.646  50.894  1.00  0.00           N  
ATOM   2832  CA  GLN   175      15.528   4.546  51.646  1.00  0.00           C  
ATOM   2833  C   GLN   175      16.038   5.737  50.823  1.00  0.00           C  
ATOM   2834  O   GLN   175      16.350   5.582  49.644  1.00  0.00           O  
ATOM   2835  CB  GLN   175      16.688   3.763  52.290  1.00  0.00           C  
ATOM   2836  CG  GLN   175      16.254   2.847  53.452  1.00  0.00           C  
ATOM   2837  CD  GLN   175      15.989   3.605  54.755  1.00  0.00           C  
ATOM   2838  OE1 GLN   175      16.860   3.681  55.618  1.00  0.00           O  
ATOM   2839  NE2 GLN   175      14.786   4.161  54.913  1.00  0.00           N  
ATOM   2840  H   GLN   175      14.971   2.701  50.742  1.00  0.00           H  
ATOM   2841  HA  GLN   175      14.921   4.958  52.445  1.00  0.00           H  
ATOM   2842  HB3 GLN   175      17.461   4.447  52.646  1.00  0.00           H  
ATOM   2843  HB2 GLN   175      17.169   3.154  51.523  1.00  0.00           H  
ATOM   2844  HG3 GLN   175      17.050   2.127  53.648  1.00  0.00           H  
ATOM   2845  HG2 GLN   175      15.378   2.256  53.180  1.00  0.00           H  
ATOM   2846 HE22 GLN   175      14.568   4.660  55.763  1.00  0.00           H  
ATOM   2847 HE21 GLN   175      14.085   4.089  54.189  1.00  0.00           H  
ATOM   2848  N   SER   176      16.116   6.899  51.483  1.00  0.00           N  
ATOM   2849  CA  SER   176      16.590   8.153  50.908  1.00  0.00           C  
ATOM   2850  C   SER   176      17.266   8.989  52.004  1.00  0.00           C  
ATOM   2851  O   SER   176      17.249   8.606  53.169  1.00  0.00           O  
ATOM   2852  CB  SER   176      15.403   8.892  50.253  1.00  0.00           C  
ATOM   2853  OG  SER   176      15.847  10.005  49.504  1.00  0.00           O  
ATOM   2854  H   SER   176      15.827   6.945  52.451  1.00  0.00           H  
ATOM   2855  HA  SER   176      17.345   7.937  50.150  1.00  0.00           H  
ATOM   2856  HB3 SER   176      14.687   9.226  51.007  1.00  0.00           H  
ATOM   2857  HB2 SER   176      14.864   8.226  49.580  1.00  0.00           H  
ATOM   2858  HG  SER   176      15.199  10.711  49.580  1.00  0.00           H  
ATOM   2859  N   GLY   177      17.852  10.131  51.621  1.00  0.00           N  
ATOM   2860  CA  GLY   177      18.461  11.076  52.552  1.00  0.00           C  
ATOM   2861  C   GLY   177      17.391  11.855  53.329  1.00  0.00           C  
ATOM   2862  O   GLY   177      16.189  11.739  53.074  1.00  0.00           O  
ATOM   2863  H   GLY   177      17.796  10.408  50.651  1.00  0.00           H  
ATOM   2864  HA3 GLY   177      19.075  11.778  51.988  1.00  0.00           H  
ATOM   2865  HA2 GLY   177      19.121  10.555  53.247  1.00  0.00           H  
ATOM   2866  N   THR   178      17.853  12.677  54.279  1.00  0.00           N  
ATOM   2867  CA  THR   178      16.988  13.546  55.071  1.00  0.00           C  
ATOM   2868  C   THR   178      16.604  14.807  54.312  1.00  0.00           C  
ATOM   2869  O   THR   178      17.398  15.307  53.515  1.00  0.00           O  
ATOM   2870  CB  THR   178      17.636  13.997  56.394  1.00  0.00           C  
ATOM   2871  OG1 THR   178      18.249  12.878  56.975  1.00  0.00           O  
ATOM   2872  CG2 THR   178      16.643  14.550  57.434  1.00  0.00           C  
ATOM   2873  H   THR   178      18.841  12.730  54.479  1.00  0.00           H  
ATOM   2874  HA  THR   178      16.056  13.039  55.287  1.00  0.00           H  
ATOM   2875  HB  THR   178      18.413  14.740  56.205  1.00  0.00           H  
ATOM   2876  HG1 THR   178      18.431  13.072  57.897  1.00  0.00           H  
ATOM   2877 HG21 THR   178      17.173  14.924  58.310  1.00  0.00           H  
ATOM   2878 HG22 THR   178      16.025  15.362  57.071  1.00  0.00           H  
ATOM   2879 HG23 THR   178      15.959  13.771  57.771  1.00  0.00           H  
ATOM   2880  N   LEU   179      15.382  15.283  54.587  1.00  0.00           N  
ATOM   2881  CA  LEU   179      14.782  16.467  53.987  1.00  0.00           C  
ATOM   2882  C   LEU   179      14.662  16.332  52.465  1.00  0.00           C  
ATOM   2883  O   LEU   179      14.807  17.331  51.761  1.00  0.00           O  
ATOM   2884  CB  LEU   179      15.531  17.766  54.384  1.00  0.00           C  
ATOM   2885  CG  LEU   179      15.683  18.017  55.893  1.00  0.00           C  
ATOM   2886  CD1 LEU   179      16.339  19.378  56.156  1.00  0.00           C  
ATOM   2887  CD2 LEU   179      14.356  17.899  56.648  1.00  0.00           C  
ATOM   2888  H   LEU   179      14.796  14.790  55.249  1.00  0.00           H  
ATOM   2889  HA  LEU   179      13.769  16.524  54.371  1.00  0.00           H  
ATOM   2890  HB3 LEU   179      14.993  18.618  53.964  1.00  0.00           H  
ATOM   2891  HB2 LEU   179      16.519  17.787  53.922  1.00  0.00           H  
ATOM   2892  HG  LEU   179      16.378  17.281  56.286  1.00  0.00           H  
ATOM   2893 HD11 LEU   179      16.674  19.458  57.191  1.00  0.00           H  
ATOM   2894 HD12 LEU   179      17.210  19.532  55.518  1.00  0.00           H  
ATOM   2895 HD13 LEU   179      15.645  20.199  55.970  1.00  0.00           H  
ATOM   2896 HD21 LEU   179      14.438  18.299  57.658  1.00  0.00           H  
ATOM   2897 HD22 LEU   179      13.595  18.464  56.125  1.00  0.00           H  
ATOM   2898 HD23 LEU   179      14.030  16.862  56.740  1.00  0.00           H  
ATOM   2899  N   THR   180      14.426  15.103  51.971  1.00  0.00           N  
ATOM   2900  CA  THR   180      14.230  14.889  50.546  1.00  0.00           C  
ATOM   2901  C   THR   180      12.858  15.440  50.159  1.00  0.00           C  
ATOM   2902  O   THR   180      11.866  15.106  50.807  1.00  0.00           O  
ATOM   2903  CB  THR   180      14.282  13.402  50.129  1.00  0.00           C  
ATOM   2904  OG1 THR   180      15.544  12.865  50.464  1.00  0.00           O  
ATOM   2905  CG2 THR   180      14.098  13.183  48.614  1.00  0.00           C  
ATOM   2906  H   THR   180      14.303  14.311  52.585  1.00  0.00           H  
ATOM   2907  HA  THR   180      15.009  15.426  49.998  1.00  0.00           H  
ATOM   2908  HB  THR   180      13.529  12.831  50.674  1.00  0.00           H  
ATOM   2909  HG1 THR   180      15.630  12.827  51.421  1.00  0.00           H  
ATOM   2910 HG21 THR   180      14.263  12.138  48.349  1.00  0.00           H  
ATOM   2911 HG22 THR   180      13.091  13.428  48.282  1.00  0.00           H  
ATOM   2912 HG23 THR   180      14.801  13.783  48.035  1.00  0.00           H  
ATOM   2913  N   GLU   181      12.837  16.274  49.112  1.00  0.00           N  
ATOM   2914  CA  GLU   181      11.619  16.884  48.594  1.00  0.00           C  
ATOM   2915  C   GLU   181      10.597  15.826  48.188  1.00  0.00           C  
ATOM   2916  O   GLU   181      10.974  14.792  47.633  1.00  0.00           O  
ATOM   2917  CB  GLU   181      11.959  17.786  47.391  1.00  0.00           C  
ATOM   2918  CG  GLU   181      12.886  18.967  47.729  1.00  0.00           C  
ATOM   2919  CD  GLU   181      12.266  19.905  48.764  1.00  0.00           C  
ATOM   2920  OE1 GLU   181      11.255  20.550  48.410  1.00  0.00           O  
ATOM   2921  OE2 GLU   181      12.792  19.936  49.898  1.00  0.00           O1-
ATOM   2922  H   GLU   181      13.698  16.527  48.649  1.00  0.00           H  
ATOM   2923  HA  GLU   181      11.183  17.482  49.397  1.00  0.00           H  
ATOM   2924  HB3 GLU   181      11.038  18.172  46.948  1.00  0.00           H  
ATOM   2925  HB2 GLU   181      12.431  17.188  46.609  1.00  0.00           H  
ATOM   2926  HG3 GLU   181      13.092  19.542  46.827  1.00  0.00           H  
ATOM   2927  HG2 GLU   181      13.851  18.610  48.092  1.00  0.00           H  
ATOM   2928  N   TYR   182       9.326  16.107  48.490  1.00  0.00           N  
ATOM   2929  CA  TYR   182       8.251  15.194  48.162  1.00  0.00           C  
ATOM   2930  C   TYR   182       7.070  15.938  47.542  1.00  0.00           C  
ATOM   2931  O   TYR   182       6.834  17.106  47.844  1.00  0.00           O  
ATOM   2932  CB  TYR   182       7.868  14.353  49.389  1.00  0.00           C  
ATOM   2933  CG  TYR   182       6.922  13.246  48.991  1.00  0.00           C  
ATOM   2934  CD1 TYR   182       7.368  12.237  48.111  1.00  0.00           C  
ATOM   2935  CD2 TYR   182       5.584  13.268  49.417  1.00  0.00           C  
ATOM   2936  CE1 TYR   182       6.458  11.303  47.588  1.00  0.00           C  
ATOM   2937  CE2 TYR   182       4.698  12.296  48.937  1.00  0.00           C  
ATOM   2938  CZ  TYR   182       5.107  11.357  47.974  1.00  0.00           C  
ATOM   2939  OH  TYR   182       4.219  10.429  47.520  1.00  0.00           O  
ATOM   2940  H   TYR   182       9.076  16.980  48.932  1.00  0.00           H  
ATOM   2941  HA  TYR   182       8.594  14.515  47.379  1.00  0.00           H  
ATOM   2942  HB3 TYR   182       7.428  14.979  50.168  1.00  0.00           H  
ATOM   2943  HB2 TYR   182       8.758  13.892  49.821  1.00  0.00           H  
ATOM   2944  HD1 TYR   182       8.401  12.204  47.796  1.00  0.00           H  
ATOM   2945  HD2 TYR   182       5.241  14.010  50.122  1.00  0.00           H  
ATOM   2946  HE1 TYR   182       6.804  10.549  46.901  1.00  0.00           H  
ATOM   2947  HE2 TYR   182       3.718  12.226  49.365  1.00  0.00           H  
ATOM   2948  HH  TYR   182       3.338  10.533  47.892  1.00  0.00           H  
ATOM   2949  N   VAL   183       6.376  15.213  46.658  1.00  0.00           N  
ATOM   2950  CA  VAL   183       5.311  15.702  45.799  1.00  0.00           C  
ATOM   2951  C   VAL   183       3.933  15.804  46.469  1.00  0.00           C  
ATOM   2952  O   VAL   183       3.249  16.794  46.213  1.00  0.00           O  
ATOM   2953  CB  VAL   183       5.167  14.796  44.550  1.00  0.00           C  
ATOM   2954  CG1 VAL   183       6.385  14.950  43.628  1.00  0.00           C  
ATOM   2955  CG2 VAL   183       4.933  13.301  44.866  1.00  0.00           C  
ATOM   2956  H   VAL   183       6.649  14.254  46.499  1.00  0.00           H  
ATOM   2957  HA  VAL   183       5.586  16.706  45.465  1.00  0.00           H  
ATOM   2958  HB  VAL   183       4.306  15.143  43.976  1.00  0.00           H  
ATOM   2959 HG11 VAL   183       6.263  14.366  42.715  1.00  0.00           H  
ATOM   2960 HG12 VAL   183       6.528  15.989  43.332  1.00  0.00           H  
ATOM   2961 HG13 VAL   183       7.303  14.614  44.113  1.00  0.00           H  
ATOM   2962 HG21 VAL   183       4.873  12.723  43.944  1.00  0.00           H  
ATOM   2963 HG22 VAL   183       5.760  12.885  45.437  1.00  0.00           H  
ATOM   2964 HG23 VAL   183       4.019  13.102  45.416  1.00  0.00           H  
ATOM   2965  N   ALA   184       3.521  14.803  47.272  1.00  0.00           N  
ATOM   2966  CA  ALA   184       2.140  14.730  47.759  1.00  0.00           C  
ATOM   2967  C   ALA   184       1.823  15.780  48.808  1.00  0.00           C  
ATOM   2968  O   ALA   184       2.723  16.434  49.341  1.00  0.00           O  
ATOM   2969  CB  ALA   184       1.766  13.340  48.283  1.00  0.00           C  
ATOM   2970  H   ALA   184       4.126  14.020  47.470  1.00  0.00           H  
ATOM   2971  HA  ALA   184       1.487  14.945  46.912  1.00  0.00           H  
ATOM   2972  HB1 ALA   184       0.701  13.165  48.141  1.00  0.00           H  
ATOM   2973  HB2 ALA   184       2.280  12.553  47.734  1.00  0.00           H  
ATOM   2974  HB3 ALA   184       1.939  13.235  49.354  1.00  0.00           H  
ATOM   2975  N   THR   185       0.513  15.901  49.064  1.00  0.00           N  
ATOM   2976  CA  THR   185      -0.049  16.853  50.004  1.00  0.00           C  
ATOM   2977  C   THR   185       0.544  16.655  51.399  1.00  0.00           C  
ATOM   2978  O   THR   185       0.499  15.547  51.936  1.00  0.00           O  
ATOM   2979  CB  THR   185      -1.582  16.738  50.116  1.00  0.00           C  
ATOM   2980  OG1 THR   185      -2.137  16.859  48.821  1.00  0.00           O  
ATOM   2981  CG2 THR   185      -2.210  17.810  51.027  1.00  0.00           C  
ATOM   2982  H   THR   185      -0.147  15.296  48.592  1.00  0.00           H  
ATOM   2983  HA  THR   185       0.200  17.852  49.638  1.00  0.00           H  
ATOM   2984  HB  THR   185      -1.857  15.749  50.486  1.00  0.00           H  
ATOM   2985  HG1 THR   185      -1.949  16.041  48.345  1.00  0.00           H  
ATOM   2986 HG21 THR   185      -3.299  17.754  50.993  1.00  0.00           H  
ATOM   2987 HG22 THR   185      -1.923  17.685  52.072  1.00  0.00           H  
ATOM   2988 HG23 THR   185      -1.922  18.815  50.718  1.00  0.00           H  
ATOM   2989  N   ARG   186       1.133  17.744  51.906  1.00  0.00           N  
ATOM   2990  CA  ARG   186       1.944  17.761  53.108  1.00  0.00           C  
ATOM   2991  C   ARG   186       1.241  17.271  54.369  1.00  0.00           C  
ATOM   2992  O   ARG   186       1.862  16.529  55.123  1.00  0.00           O  
ATOM   2993  CB  ARG   186       2.576  19.140  53.262  1.00  0.00           C  
ATOM   2994  CG  ARG   186       3.182  19.394  54.647  1.00  0.00           C  
ATOM   2995  CD  ARG   186       4.086  20.604  54.703  1.00  0.00           C  
ATOM   2996  NE  ARG   186       3.547  21.735  53.948  1.00  0.00           N  
ATOM   2997  CZ  ARG   186       3.911  22.027  52.688  1.00  0.00           C  
ATOM   2998  NH1 ARG   186       4.925  21.385  52.086  1.00  0.00           N  
ATOM   2999  NH2 ARG   186       3.253  22.982  52.023  1.00  0.00           N1+
ATOM   3000  H   ARG   186       1.113  18.604  51.377  1.00  0.00           H  
ATOM   3001  HA  ARG   186       2.765  17.080  52.932  1.00  0.00           H  
ATOM   3002  HB3 ARG   186       1.821  19.906  53.073  1.00  0.00           H  
ATOM   3003  HB2 ARG   186       3.335  19.252  52.487  1.00  0.00           H  
ATOM   3004  HG3 ARG   186       3.811  18.533  54.877  1.00  0.00           H  
ATOM   3005  HG2 ARG   186       2.419  19.460  55.418  1.00  0.00           H  
ATOM   3006  HD3 ARG   186       5.134  20.377  54.547  1.00  0.00           H  
ATOM   3007  HD2 ARG   186       3.980  20.961  55.725  1.00  0.00           H  
ATOM   3008  HE  ARG   186       2.788  22.245  54.380  1.00  0.00           H  
ATOM   3009 HH12 ARG   186       5.202  21.627  51.146  1.00  0.00           H  
ATOM   3010 HH11 ARG   186       5.420  20.659  52.582  1.00  0.00           H  
ATOM   3011 HH22 ARG   186       3.513  23.221  51.076  1.00  0.00           H  
ATOM   3012 HH21 ARG   186       2.502  23.489  52.468  1.00  0.00           H  
ATOM   3013  N   TRP   187      -0.019  17.673  54.575  1.00  0.00           N  
ATOM   3014  CA  TRP   187      -0.768  17.340  55.786  1.00  0.00           C  
ATOM   3015  C   TRP   187      -0.957  15.843  56.032  1.00  0.00           C  
ATOM   3016  O   TRP   187      -1.113  15.443  57.184  1.00  0.00           O  
ATOM   3017  CB  TRP   187      -2.128  18.020  55.743  1.00  0.00           C  
ATOM   3018  CG  TRP   187      -2.122  19.508  55.638  1.00  0.00           C  
ATOM   3019  CD2 TRP   187      -3.229  20.339  55.220  1.00  0.00           C  
ATOM   3020  CD1 TRP   187      -1.110  20.354  55.945  1.00  0.00           C  
ATOM   3021  NE1 TRP   187      -1.532  21.655  55.777  1.00  0.00           N  
ATOM   3022  CE2 TRP   187      -2.836  21.705  55.330  1.00  0.00           C  
ATOM   3023  CE3 TRP   187      -4.532  20.065  54.752  1.00  0.00           C  
ATOM   3024  CZ2 TRP   187      -3.708  22.755  55.004  1.00  0.00           C  
ATOM   3025  CZ3 TRP   187      -5.408  21.109  54.407  1.00  0.00           C  
ATOM   3026  CH2 TRP   187      -4.999  22.450  54.538  1.00  0.00           C  
ATOM   3027  H   TRP   187      -0.476  18.279  53.909  1.00  0.00           H  
ATOM   3028  HA  TRP   187      -0.219  17.734  56.638  1.00  0.00           H  
ATOM   3029  HB3 TRP   187      -2.692  17.752  56.635  1.00  0.00           H  
ATOM   3030  HB2 TRP   187      -2.699  17.640  54.897  1.00  0.00           H  
ATOM   3031  HD1 TRP   187      -0.135  20.050  56.295  1.00  0.00           H  
ATOM   3032  HE1 TRP   187      -0.933  22.449  55.960  1.00  0.00           H  
ATOM   3033  HE3 TRP   187      -4.863  19.041  54.662  1.00  0.00           H  
ATOM   3034  HZ2 TRP   187      -3.389  23.783  55.100  1.00  0.00           H  
ATOM   3035  HZ3 TRP   187      -6.401  20.880  54.050  1.00  0.00           H  
ATOM   3036  HH2 TRP   187      -5.680  23.247  54.277  1.00  0.00           H  
ATOM   3037  N   TYR   188      -0.918  15.055  54.951  1.00  0.00           N  
ATOM   3038  CA  TYR   188      -1.096  13.611  54.985  1.00  0.00           C  
ATOM   3039  C   TYR   188       0.217  12.883  54.707  1.00  0.00           C  
ATOM   3040  O   TYR   188       0.180  11.674  54.509  1.00  0.00           O  
ATOM   3041  CB  TYR   188      -2.201  13.209  53.992  1.00  0.00           C  
ATOM   3042  CG  TYR   188      -3.459  14.019  54.209  1.00  0.00           C  
ATOM   3043  CD1 TYR   188      -4.403  13.628  55.172  1.00  0.00           C  
ATOM   3044  CD2 TYR   188      -3.640  15.217  53.499  1.00  0.00           C  
ATOM   3045  CE1 TYR   188      -5.483  14.469  55.499  1.00  0.00           C  
ATOM   3046  CE2 TYR   188      -4.732  16.045  53.795  1.00  0.00           C  
ATOM   3047  CZ  TYR   188      -5.638  15.685  54.806  1.00  0.00           C  
ATOM   3048  OH  TYR   188      -6.668  16.532  55.071  1.00  0.00           O  
ATOM   3049  H   TYR   188      -0.759  15.464  54.041  1.00  0.00           H  
ATOM   3050  HA  TYR   188      -1.415  13.285  55.977  1.00  0.00           H  
ATOM   3051  HB3 TYR   188      -2.439  12.152  54.089  1.00  0.00           H  
ATOM   3052  HB2 TYR   188      -1.864  13.357  52.965  1.00  0.00           H  
ATOM   3053  HD1 TYR   188      -4.303  12.667  55.629  1.00  0.00           H  
ATOM   3054  HD2 TYR   188      -2.923  15.521  52.751  1.00  0.00           H  
ATOM   3055  HE1 TYR   188      -6.198  14.169  56.252  1.00  0.00           H  
ATOM   3056  HE2 TYR   188      -4.860  16.973  53.258  1.00  0.00           H  
ATOM   3057  HH  TYR   188      -7.292  16.246  55.756  1.00  0.00           H  
ATOM   3058  N   ARG   189       1.361  13.587  54.723  1.00  0.00           N  
ATOM   3059  CA  ARG   189       2.663  12.937  54.666  1.00  0.00           C  
ATOM   3060  C   ARG   189       2.963  12.303  56.018  1.00  0.00           C  
ATOM   3061  O   ARG   189       2.896  12.973  57.050  1.00  0.00           O  
ATOM   3062  CB  ARG   189       3.780  13.929  54.331  1.00  0.00           C  
ATOM   3063  CG  ARG   189       3.730  14.483  52.908  1.00  0.00           C  
ATOM   3064  CD  ARG   189       4.888  15.455  52.700  1.00  0.00           C  
ATOM   3065  NE  ARG   189       4.742  16.291  51.507  1.00  0.00           N  
ATOM   3066  CZ  ARG   189       5.540  17.339  51.258  1.00  0.00           C  
ATOM   3067  NH1 ARG   189       6.572  17.615  52.065  1.00  0.00           N  
ATOM   3068  NH2 ARG   189       5.297  18.120  50.201  1.00  0.00           N1+
ATOM   3069  H   ARG   189       1.351  14.582  54.904  1.00  0.00           H  
ATOM   3070  HA  ARG   189       2.648  12.168  53.889  1.00  0.00           H  
ATOM   3071  HB3 ARG   189       4.749  13.447  54.467  1.00  0.00           H  
ATOM   3072  HB2 ARG   189       3.751  14.750  55.048  1.00  0.00           H  
ATOM   3073  HG3 ARG   189       2.771  14.922  52.659  1.00  0.00           H  
ATOM   3074  HG2 ARG   189       3.856  13.636  52.232  1.00  0.00           H  
ATOM   3075  HD3 ARG   189       5.802  14.896  52.534  1.00  0.00           H  
ATOM   3076  HD2 ARG   189       5.043  16.060  53.590  1.00  0.00           H  
ATOM   3077  HE  ARG   189       3.983  16.081  50.868  1.00  0.00           H  
ATOM   3078 HH12 ARG   189       7.189  18.386  51.861  1.00  0.00           H  
ATOM   3079 HH11 ARG   189       6.769  17.022  52.858  1.00  0.00           H  
ATOM   3080 HH22 ARG   189       5.930  18.863  49.946  1.00  0.00           H  
ATOM   3081 HH21 ARG   189       4.522  17.901  49.587  1.00  0.00           H  
ATOM   3082  N   ALA   190       3.338  11.025  55.963  1.00  0.00           N  
ATOM   3083  CA  ALA   190       3.947  10.316  57.068  1.00  0.00           C  
ATOM   3084  C   ALA   190       5.274  10.942  57.556  1.00  0.00           C  
ATOM   3085  O   ALA   190       5.954  11.659  56.820  1.00  0.00           O  
ATOM   3086  CB  ALA   190       4.094   8.849  56.667  1.00  0.00           C  
ATOM   3087  H   ALA   190       3.333  10.543  55.076  1.00  0.00           H  
ATOM   3088  HA  ALA   190       3.236  10.382  57.881  1.00  0.00           H  
ATOM   3089  HB1 ALA   190       4.474   8.276  57.501  1.00  0.00           H  
ATOM   3090  HB2 ALA   190       3.135   8.418  56.390  1.00  0.00           H  
ATOM   3091  HB3 ALA   190       4.753   8.702  55.821  1.00  0.00           H  
ATOM   3092  N   PRO   191       5.633  10.690  58.824  1.00  0.00           N  
ATOM   3093  CA  PRO   191       6.884  11.209  59.381  1.00  0.00           C  
ATOM   3094  C   PRO   191       8.163  10.727  58.680  1.00  0.00           C  
ATOM   3095  O   PRO   191       9.092  11.528  58.591  1.00  0.00           O  
ATOM   3096  CB  PRO   191       6.828  10.820  60.863  1.00  0.00           C  
ATOM   3097  CD  PRO   191       4.799  10.101  59.860  1.00  0.00           C  
ATOM   3098  CG  PRO   191       5.775   9.730  60.960  1.00  0.00           C  
ATOM   3099  HA  PRO   191       6.865  12.299  59.310  1.00  0.00           H  
ATOM   3100  HB3 PRO   191       6.525  11.685  61.452  1.00  0.00           H  
ATOM   3101  HB2 PRO   191       7.790  10.486  61.248  1.00  0.00           H  
ATOM   3102  HD2 PRO   191       4.204   9.251  59.542  1.00  0.00           H  
ATOM   3103  HD3 PRO   191       4.119  10.877  60.211  1.00  0.00           H  
ATOM   3104  HG3 PRO   191       5.312   9.657  61.944  1.00  0.00           H  
ATOM   3105  HG2 PRO   191       6.248   8.774  60.739  1.00  0.00           H  
ATOM   3106  N   GLU   192       8.187   9.486  58.147  1.00  0.00           N  
ATOM   3107  CA  GLU   192       9.345   8.959  57.419  1.00  0.00           C  
ATOM   3108  C   GLU   192       9.662   9.717  56.132  1.00  0.00           C  
ATOM   3109  O   GLU   192      10.808   9.636  55.715  1.00  0.00           O  
ATOM   3110  CB  GLU   192       9.285   7.444  57.111  1.00  0.00           C  
ATOM   3111  CG  GLU   192       8.278   6.979  56.026  1.00  0.00           C  
ATOM   3112  CD  GLU   192       6.864   6.833  56.520  1.00  0.00           C  
ATOM   3113  OE1 GLU   192       6.664   7.103  57.718  1.00  0.00           O  
ATOM   3114  OE2 GLU   192       5.997   6.457  55.702  1.00  0.00           O1-
ATOM   3115  H   GLU   192       7.393   8.862  58.230  1.00  0.00           H  
ATOM   3116  HA  GLU   192      10.190   9.090  58.092  1.00  0.00           H  
ATOM   3117  HB3 GLU   192       9.137   6.889  58.038  1.00  0.00           H  
ATOM   3118  HB2 GLU   192      10.278   7.132  56.785  1.00  0.00           H  
ATOM   3119  HG3 GLU   192       8.577   6.005  55.638  1.00  0.00           H  
ATOM   3120  HG2 GLU   192       8.212   7.665  55.190  1.00  0.00           H  
ATOM   3121  N   ILE   193       8.697  10.430  55.521  1.00  0.00           N  
ATOM   3122  CA  ILE   193       8.949  11.238  54.321  1.00  0.00           C  
ATOM   3123  C   ILE   193      10.044  12.259  54.569  1.00  0.00           C  
ATOM   3124  O   ILE   193      10.991  12.350  53.788  1.00  0.00           O  
ATOM   3125  CB  ILE   193       7.743  12.095  53.839  1.00  0.00           C  
ATOM   3126  CG2 ILE   193       8.137  13.084  52.705  1.00  0.00           C  
ATOM   3127  CG1 ILE   193       6.685  11.216  53.243  1.00  0.00           C  
ATOM   3128  CD1 ILE   193       5.838  10.388  54.172  1.00  0.00           C  
ATOM   3129  H   ILE   193       7.765  10.468  55.910  1.00  0.00           H  
ATOM   3130  HA  ILE   193       9.278  10.567  53.526  1.00  0.00           H  
ATOM   3131  HB  ILE   193       7.305  12.659  54.664  1.00  0.00           H  
ATOM   3132 HG21 ILE   193       7.282  13.457  52.152  1.00  0.00           H  
ATOM   3133 HG22 ILE   193       8.656  13.968  53.078  1.00  0.00           H  
ATOM   3134 HG23 ILE   193       8.782  12.602  51.968  1.00  0.00           H  
ATOM   3135 HG13 ILE   193       7.254  10.612  52.562  1.00  0.00           H  
ATOM   3136 HG12 ILE   193       5.991  11.834  52.672  1.00  0.00           H  
ATOM   3137 HD11 ILE   193       5.047   9.852  53.660  1.00  0.00           H  
ATOM   3138 HD12 ILE   193       6.391   9.719  54.825  1.00  0.00           H  
ATOM   3139 HD13 ILE   193       5.316  11.143  54.713  1.00  0.00           H  
ATOM   3140  N   MET   194       9.847  12.994  55.671  1.00  0.00           N  
ATOM   3141  CA  MET   194      10.743  14.024  56.152  1.00  0.00           C  
ATOM   3142  C   MET   194      12.135  13.477  56.433  1.00  0.00           C  
ATOM   3143  O   MET   194      13.128  14.152  56.172  1.00  0.00           O  
ATOM   3144  CB  MET   194      10.157  14.736  57.377  1.00  0.00           C  
ATOM   3145  CG  MET   194       8.672  15.084  57.226  1.00  0.00           C  
ATOM   3146  SD  MET   194       8.205  16.064  55.780  1.00  0.00           S  
ATOM   3147  CE  MET   194       6.432  15.967  56.057  1.00  0.00           C  
ATOM   3148  H   MET   194       9.031  12.816  56.239  1.00  0.00           H  
ATOM   3149  HA  MET   194      10.796  14.773  55.395  1.00  0.00           H  
ATOM   3150  HB3 MET   194      10.725  15.645  57.583  1.00  0.00           H  
ATOM   3151  HB2 MET   194      10.270  14.108  58.262  1.00  0.00           H  
ATOM   3152  HG3 MET   194       8.334  15.635  58.096  1.00  0.00           H  
ATOM   3153  HG2 MET   194       8.078  14.168  57.225  1.00  0.00           H  
ATOM   3154  HE1 MET   194       5.925  16.779  55.538  1.00  0.00           H  
ATOM   3155  HE2 MET   194       6.058  15.014  55.688  1.00  0.00           H  
ATOM   3156  HE3 MET   194       6.209  16.019  57.121  1.00  0.00           H  
ATOM   3157  N   LEU   195      12.143  12.248  56.955  1.00  0.00           N  
ATOM   3158  CA  LEU   195      13.304  11.596  57.496  1.00  0.00           C  
ATOM   3159  C   LEU   195      14.105  10.790  56.476  1.00  0.00           C  
ATOM   3160  O   LEU   195      15.270  11.117  56.290  1.00  0.00           O  
ATOM   3161  CB  LEU   195      12.844  10.758  58.687  1.00  0.00           C  
ATOM   3162  CG  LEU   195      12.289  11.560  59.875  1.00  0.00           C  
ATOM   3163  CD1 LEU   195      12.046  10.622  61.067  1.00  0.00           C  
ATOM   3164  CD2 LEU   195      13.153  12.788  60.225  1.00  0.00           C  
ATOM   3165  H   LEU   195      11.265  11.767  57.085  1.00  0.00           H  
ATOM   3166  HA  LEU   195      14.009  12.349  57.847  1.00  0.00           H  
ATOM   3167  HB3 LEU   195      13.698  10.223  59.044  1.00  0.00           H  
ATOM   3168  HB2 LEU   195      12.133   9.998  58.372  1.00  0.00           H  
ATOM   3169  HG  LEU   195      11.320  11.954  59.581  1.00  0.00           H  
ATOM   3170 HD11 LEU   195      11.322  11.057  61.756  1.00  0.00           H  
ATOM   3171 HD12 LEU   195      11.647   9.661  60.742  1.00  0.00           H  
ATOM   3172 HD13 LEU   195      12.966  10.417  61.613  1.00  0.00           H  
ATOM   3173 HD21 LEU   195      12.752  13.341  61.065  1.00  0.00           H  
ATOM   3174 HD22 LEU   195      14.180  12.515  60.464  1.00  0.00           H  
ATOM   3175 HD23 LEU   195      13.171  13.521  59.420  1.00  0.00           H  
ATOM   3176  N   THR   196      13.553   9.712  55.900  1.00  0.00           N  
ATOM   3177  CA  THR   196      14.361   8.743  55.148  1.00  0.00           C  
ATOM   3178  C   THR   196      13.552   7.892  54.148  1.00  0.00           C  
ATOM   3179  O   THR   196      14.049   6.858  53.722  1.00  0.00           O  
ATOM   3180  CB  THR   196      15.146   7.762  56.088  1.00  0.00           C  
ATOM   3181  OG1 THR   196      15.730   8.423  57.177  1.00  0.00           O  
ATOM   3182  CG2 THR   196      16.371   7.036  55.505  1.00  0.00           C  
ATOM   3183  H   THR   196      12.578   9.487  56.053  1.00  0.00           H  
ATOM   3184  HA  THR   196      15.077   9.293  54.536  1.00  0.00           H  
ATOM   3185  HB  THR   196      14.453   7.022  56.492  1.00  0.00           H  
ATOM   3186  HG1 THR   196      16.314   7.811  57.628  1.00  0.00           H  
ATOM   3187 HG21 THR   196      16.701   6.260  56.194  1.00  0.00           H  
ATOM   3188 HG22 THR   196      16.227   6.556  54.542  1.00  0.00           H  
ATOM   3189 HG23 THR   196      17.216   7.715  55.404  1.00  0.00           H  
ATOM   3190  N   SER   197      12.331   8.282  53.759  1.00  0.00           N  
ATOM   3191  CA  SER   197      11.535   7.463  52.841  1.00  0.00           C  
ATOM   3192  C   SER   197      11.197   8.251  51.586  1.00  0.00           C  
ATOM   3193  O   SER   197      10.755   9.396  51.678  1.00  0.00           O  
ATOM   3194  CB  SER   197      10.268   6.979  53.538  1.00  0.00           C  
ATOM   3195  OG  SER   197       9.521   6.092  52.725  1.00  0.00           O  
ATOM   3196  H   SER   197      11.911   9.133  54.109  1.00  0.00           H  
ATOM   3197  HA  SER   197      12.064   6.562  52.531  1.00  0.00           H  
ATOM   3198  HB3 SER   197       9.660   7.852  53.757  1.00  0.00           H  
ATOM   3199  HB2 SER   197      10.523   6.478  54.470  1.00  0.00           H  
ATOM   3200  HG  SER   197       9.452   5.238  53.169  1.00  0.00           H  
ATOM   3201  N   LYS   198      11.357   7.580  50.437  1.00  0.00           N  
ATOM   3202  CA  LYS   198      10.880   8.074  49.151  1.00  0.00           C  
ATOM   3203  C   LYS   198       9.445   7.641  48.842  1.00  0.00           C  
ATOM   3204  O   LYS   198       8.910   8.087  47.828  1.00  0.00           O  
ATOM   3205  CB  LYS   198      11.877   7.731  48.039  1.00  0.00           C  
ATOM   3206  CG  LYS   198      12.018   6.261  47.631  1.00  0.00           C  
ATOM   3207  CD  LYS   198      13.005   6.107  46.470  1.00  0.00           C  
ATOM   3208  CE  LYS   198      14.452   6.487  46.798  1.00  0.00           C  
ATOM   3209  NZ  LYS   198      15.327   6.213  45.648  1.00  0.00           N1+
ATOM   3210  H   LYS   198      11.756   6.650  50.448  1.00  0.00           H  
ATOM   3211  HA  LYS   198      10.847   9.165  49.187  1.00  0.00           H  
ATOM   3212  HB3 LYS   198      12.844   8.135  48.334  1.00  0.00           H  
ATOM   3213  HB2 LYS   198      11.589   8.294  47.150  1.00  0.00           H  
ATOM   3214  HG3 LYS   198      11.046   5.868  47.339  1.00  0.00           H  
ATOM   3215  HG2 LYS   198      12.346   5.652  48.454  1.00  0.00           H  
ATOM   3216  HD3 LYS   198      12.670   6.737  45.645  1.00  0.00           H  
ATOM   3217  HD2 LYS   198      12.970   5.089  46.093  1.00  0.00           H  
ATOM   3218  HE3 LYS   198      14.806   5.922  47.657  1.00  0.00           H  
ATOM   3219  HE2 LYS   198      14.543   7.544  47.045  1.00  0.00           H  
ATOM   3220  HZ1 LYS   198      16.278   6.456  45.888  1.00  0.00           H  
ATOM   3221  HZ2 LYS   198      15.279   5.229  45.426  1.00  0.00           H  
ATOM   3222  HZ3 LYS   198      15.028   6.758  44.853  1.00  0.00           H  
ATOM   3223  N   LEU   199       8.835   6.852  49.744  1.00  0.00           N  
ATOM   3224  CA  LEU   199       7.414   6.534  49.770  1.00  0.00           C  
ATOM   3225  C   LEU   199       6.949   5.515  48.758  1.00  0.00           C  
ATOM   3226  O   LEU   199       5.844   5.617  48.220  1.00  0.00           O  
ATOM   3227  CB  LEU   199       6.584   7.806  49.710  1.00  0.00           C  
ATOM   3228  CG  LEU   199       6.898   8.785  50.832  1.00  0.00           C  
ATOM   3229  CD1 LEU   199       6.033  10.016  50.599  1.00  0.00           C  
ATOM   3230  CD2 LEU   199       6.770   8.138  52.233  1.00  0.00           C  
ATOM   3231  H   LEU   199       9.355   6.558  50.561  1.00  0.00           H  
ATOM   3232  HA  LEU   199       7.245   5.977  50.685  1.00  0.00           H  
ATOM   3233  HB3 LEU   199       5.543   7.513  49.700  1.00  0.00           H  
ATOM   3234  HB2 LEU   199       6.723   8.326  48.769  1.00  0.00           H  
ATOM   3235  HG  LEU   199       7.932   9.113  50.733  1.00  0.00           H  
ATOM   3236 HD11 LEU   199       6.645  10.890  50.394  1.00  0.00           H  
ATOM   3237 HD12 LEU   199       5.354   9.828  49.783  1.00  0.00           H  
ATOM   3238 HD13 LEU   199       5.369  10.238  51.419  1.00  0.00           H  
ATOM   3239 HD21 LEU   199       7.485   8.555  52.939  1.00  0.00           H  
ATOM   3240 HD22 LEU   199       5.770   8.225  52.634  1.00  0.00           H  
ATOM   3241 HD23 LEU   199       6.965   7.078  52.296  1.00  0.00           H  
ATOM   3242  N   TYR   200       7.780   4.492  48.590  1.00  0.00           N  
ATOM   3243  CA  TYR   200       7.419   3.334  47.797  1.00  0.00           C  
ATOM   3244  C   TYR   200       7.045   2.162  48.697  1.00  0.00           C  
ATOM   3245  O   TYR   200       7.292   1.023  48.311  1.00  0.00           O  
ATOM   3246  CB  TYR   200       8.565   2.989  46.851  1.00  0.00           C  
ATOM   3247  CG  TYR   200       9.015   4.093  45.926  1.00  0.00           C  
ATOM   3248  CD1 TYR   200       8.169   5.152  45.532  1.00  0.00           C  
ATOM   3249  CD2 TYR   200      10.329   4.039  45.443  1.00  0.00           C  
ATOM   3250  CE1 TYR   200       8.676   6.186  44.729  1.00  0.00           C  
ATOM   3251  CE2 TYR   200      10.802   5.023  44.563  1.00  0.00           C  
ATOM   3252  CZ  TYR   200       9.986   6.115  44.228  1.00  0.00           C  
ATOM   3253  OH  TYR   200      10.461   7.104  43.421  1.00  0.00           O  
ATOM   3254  H   TYR   200       8.665   4.462  49.075  1.00  0.00           H  
ATOM   3255  HA  TYR   200       6.542   3.515  47.177  1.00  0.00           H  
ATOM   3256  HB3 TYR   200       8.295   2.148  46.215  1.00  0.00           H  
ATOM   3257  HB2 TYR   200       9.427   2.678  47.444  1.00  0.00           H  
ATOM   3258  HD1 TYR   200       7.149   5.219  45.875  1.00  0.00           H  
ATOM   3259  HD2 TYR   200      10.969   3.229  45.745  1.00  0.00           H  
ATOM   3260  HE1 TYR   200       8.062   7.040  44.495  1.00  0.00           H  
ATOM   3261  HE2 TYR   200      11.803   4.949  44.165  1.00  0.00           H  
ATOM   3262  HH  TYR   200      11.354   6.940  43.109  1.00  0.00           H  
ATOM   3263  N   THR   201       6.394   2.433  49.839  1.00  0.00           N  
ATOM   3264  CA  THR   201       5.857   1.378  50.692  1.00  0.00           C  
ATOM   3265  C   THR   201       4.435   1.717  51.130  1.00  0.00           C  
ATOM   3266  O   THR   201       4.107   2.886  51.322  1.00  0.00           O  
ATOM   3267  CB  THR   201       6.740   1.152  51.936  1.00  0.00           C  
ATOM   3268  OG1 THR   201       7.997   0.718  51.471  1.00  0.00           O  
ATOM   3269  CG2 THR   201       6.236   0.075  52.912  1.00  0.00           C  
ATOM   3270  H   THR   201       6.189   3.384  50.106  1.00  0.00           H  
ATOM   3271  HA  THR   201       5.794   0.436  50.140  1.00  0.00           H  
ATOM   3272  HB  THR   201       6.877   2.091  52.474  1.00  0.00           H  
ATOM   3273  HG1 THR   201       8.638   0.776  52.190  1.00  0.00           H  
ATOM   3274 HG21 THR   201       6.991  -0.145  53.667  1.00  0.00           H  
ATOM   3275 HG22 THR   201       5.346   0.393  53.451  1.00  0.00           H  
ATOM   3276 HG23 THR   201       6.008  -0.858  52.395  1.00  0.00           H  
ATOM   3277  N   LYS   202       3.628   0.654  51.279  1.00  0.00           N  
ATOM   3278  CA  LYS   202       2.209   0.664  51.640  1.00  0.00           C  
ATOM   3279  C   LYS   202       1.879   1.355  52.962  1.00  0.00           C  
ATOM   3280  O   LYS   202       0.763   1.854  53.103  1.00  0.00           O  
ATOM   3281  CB  LYS   202       1.689  -0.787  51.599  1.00  0.00           C  
ATOM   3282  CG  LYS   202       1.502  -1.281  50.156  1.00  0.00           C  
ATOM   3283  CD  LYS   202       1.190  -2.771  50.001  1.00  0.00           C  
ATOM   3284  CE  LYS   202       2.432  -3.572  49.590  1.00  0.00           C  
ATOM   3285  NZ  LYS   202       2.102  -4.988  49.371  1.00  0.00           N1+
ATOM   3286  H   LYS   202       4.013  -0.261  51.098  1.00  0.00           H  
ATOM   3287  HA  LYS   202       1.675   1.248  50.894  1.00  0.00           H  
ATOM   3288  HB3 LYS   202       0.727  -0.861  52.108  1.00  0.00           H  
ATOM   3289  HB2 LYS   202       2.368  -1.442  52.146  1.00  0.00           H  
ATOM   3290  HG3 LYS   202       2.400  -1.068  49.580  1.00  0.00           H  
ATOM   3291  HG2 LYS   202       0.705  -0.707  49.691  1.00  0.00           H  
ATOM   3292  HD3 LYS   202       0.418  -2.892  49.240  1.00  0.00           H  
ATOM   3293  HD2 LYS   202       0.776  -3.168  50.928  1.00  0.00           H  
ATOM   3294  HE3 LYS   202       3.206  -3.498  50.355  1.00  0.00           H  
ATOM   3295  HE2 LYS   202       2.853  -3.176  48.664  1.00  0.00           H  
ATOM   3296  HZ1 LYS   202       2.932  -5.488  49.089  1.00  0.00           H  
ATOM   3297  HZ2 LYS   202       1.739  -5.388  50.225  1.00  0.00           H  
ATOM   3298  HZ3 LYS   202       1.405  -5.061  48.643  1.00  0.00           H  
ATOM   3299  N   ALA   203       2.864   1.426  53.872  1.00  0.00           N  
ATOM   3300  CA  ALA   203       2.789   2.147  55.136  1.00  0.00           C  
ATOM   3301  C   ALA   203       2.475   3.640  54.982  1.00  0.00           C  
ATOM   3302  O   ALA   203       1.875   4.197  55.902  1.00  0.00           O  
ATOM   3303  CB  ALA   203       4.107   1.968  55.899  1.00  0.00           C  
ATOM   3304  H   ALA   203       3.754   0.998  53.662  1.00  0.00           H  
ATOM   3305  HA  ALA   203       1.986   1.699  55.725  1.00  0.00           H  
ATOM   3306  HB1 ALA   203       4.105   2.504  56.847  1.00  0.00           H  
ATOM   3307  HB2 ALA   203       4.290   0.917  56.126  1.00  0.00           H  
ATOM   3308  HB3 ALA   203       4.958   2.333  55.320  1.00  0.00           H  
ATOM   3309  N   ILE   204       2.846   4.262  53.843  1.00  0.00           N  
ATOM   3310  CA  ILE   204       2.507   5.662  53.608  1.00  0.00           C  
ATOM   3311  C   ILE   204       0.993   5.891  53.499  1.00  0.00           C  
ATOM   3312  O   ILE   204       0.504   6.846  54.103  1.00  0.00           O  
ATOM   3313  CB  ILE   204       3.165   6.312  52.366  1.00  0.00           C  
ATOM   3314  CG2 ILE   204       2.679   5.751  51.006  1.00  0.00           C  
ATOM   3315  CG1 ILE   204       2.938   7.847  52.470  1.00  0.00           C  
ATOM   3316  CD1 ILE   204       3.302   8.635  51.247  1.00  0.00           C  
ATOM   3317  H   ILE   204       3.332   3.768  53.107  1.00  0.00           H  
ATOM   3318  HA  ILE   204       2.858   6.213  54.484  1.00  0.00           H  
ATOM   3319  HB  ILE   204       4.237   6.120  52.433  1.00  0.00           H  
ATOM   3320 HG21 ILE   204       3.411   5.940  50.221  1.00  0.00           H  
ATOM   3321 HG22 ILE   204       2.496   4.681  51.033  1.00  0.00           H  
ATOM   3322 HG23 ILE   204       1.749   6.224  50.694  1.00  0.00           H  
ATOM   3323 HG13 ILE   204       3.464   8.237  53.342  1.00  0.00           H  
ATOM   3324 HG12 ILE   204       1.899   8.121  52.619  1.00  0.00           H  
ATOM   3325 HD11 ILE   204       3.302   9.704  51.454  1.00  0.00           H  
ATOM   3326 HD12 ILE   204       4.262   8.304  50.937  1.00  0.00           H  
ATOM   3327 HD13 ILE   204       2.606   8.465  50.425  1.00  0.00           H  
ATOM   3328  N   ASP   205       0.284   5.032  52.749  1.00  0.00           N  
ATOM   3329  CA  ASP   205      -1.155   5.177  52.559  1.00  0.00           C  
ATOM   3330  C   ASP   205      -1.916   5.068  53.871  1.00  0.00           C  
ATOM   3331  O   ASP   205      -2.805   5.882  54.095  1.00  0.00           O  
ATOM   3332  CB  ASP   205      -1.780   4.227  51.528  1.00  0.00           C  
ATOM   3333  CG  ASP   205      -1.234   4.356  50.103  1.00  0.00           C  
ATOM   3334  OD1 ASP   205      -0.444   5.289  49.848  1.00  0.00           O  
ATOM   3335  OD2 ASP   205      -1.713   3.587  49.243  1.00  0.00           O1-
ATOM   3336  H   ASP   205       0.737   4.267  52.270  1.00  0.00           H  
ATOM   3337  HA  ASP   205      -1.316   6.194  52.193  1.00  0.00           H  
ATOM   3338  HB3 ASP   205      -2.840   4.468  51.490  1.00  0.00           H  
ATOM   3339  HB2 ASP   205      -1.663   3.197  51.863  1.00  0.00           H  
ATOM   3340  N   ILE   206      -1.506   4.125  54.731  1.00  0.00           N  
ATOM   3341  CA  ILE   206      -2.085   3.934  56.053  1.00  0.00           C  
ATOM   3342  C   ILE   206      -2.026   5.182  56.931  1.00  0.00           C  
ATOM   3343  O   ILE   206      -3.025   5.486  57.583  1.00  0.00           O  
ATOM   3344  CB  ILE   206      -1.396   2.784  56.825  1.00  0.00           C  
ATOM   3345  CG2 ILE   206      -1.821   2.707  58.303  1.00  0.00           C  
ATOM   3346  CG1 ILE   206      -1.608   1.437  56.102  1.00  0.00           C  
ATOM   3347  CD1 ILE   206      -3.069   0.969  56.005  1.00  0.00           C  
ATOM   3348  H   ILE   206      -0.745   3.511  54.475  1.00  0.00           H  
ATOM   3349  HA  ILE   206      -3.143   3.714  55.914  1.00  0.00           H  
ATOM   3350  HB  ILE   206      -0.321   2.969  56.819  1.00  0.00           H  
ATOM   3351 HG21 ILE   206      -1.352   1.879  58.818  1.00  0.00           H  
ATOM   3352 HG22 ILE   206      -1.542   3.580  58.891  1.00  0.00           H  
ATOM   3353 HG23 ILE   206      -2.896   2.586  58.341  1.00  0.00           H  
ATOM   3354 HG13 ILE   206      -1.012   0.667  56.588  1.00  0.00           H  
ATOM   3355 HG12 ILE   206      -1.199   1.497  55.093  1.00  0.00           H  
ATOM   3356 HD11 ILE   206      -3.113   0.060  55.412  1.00  0.00           H  
ATOM   3357 HD12 ILE   206      -3.487   0.741  56.985  1.00  0.00           H  
ATOM   3358 HD13 ILE   206      -3.719   1.688  55.510  1.00  0.00           H  
ATOM   3359  N   TRP   207      -0.875   5.875  56.922  1.00  0.00           N  
ATOM   3360  CA  TRP   207      -0.713   7.122  57.652  1.00  0.00           C  
ATOM   3361  C   TRP   207      -1.748   8.161  57.227  1.00  0.00           C  
ATOM   3362  O   TRP   207      -2.385   8.759  58.089  1.00  0.00           O  
ATOM   3363  CB  TRP   207       0.688   7.706  57.449  1.00  0.00           C  
ATOM   3364  CG  TRP   207       0.898   8.973  58.215  1.00  0.00           C  
ATOM   3365  CD2 TRP   207       1.319   9.084  59.594  1.00  0.00           C  
ATOM   3366  CD1 TRP   207       0.608  10.231  57.806  1.00  0.00           C  
ATOM   3367  NE1 TRP   207       0.844  11.115  58.835  1.00  0.00           N  
ATOM   3368  CE2 TRP   207       1.262  10.458  59.968  1.00  0.00           C  
ATOM   3369  CE3 TRP   207       1.731   8.152  60.569  1.00  0.00           C  
ATOM   3370  CZ2 TRP   207       1.577  10.881  61.261  1.00  0.00           C  
ATOM   3371  CZ3 TRP   207       2.088   8.578  61.859  1.00  0.00           C  
ATOM   3372  CH2 TRP   207       1.994   9.936  62.202  1.00  0.00           C  
ATOM   3373  H   TRP   207      -0.096   5.567  56.357  1.00  0.00           H  
ATOM   3374  HA  TRP   207      -0.852   6.909  58.714  1.00  0.00           H  
ATOM   3375  HB3 TRP   207       0.878   7.905  56.396  1.00  0.00           H  
ATOM   3376  HB2 TRP   207       1.439   6.983  57.768  1.00  0.00           H  
ATOM   3377  HD1 TRP   207       0.234  10.483  56.826  1.00  0.00           H  
ATOM   3378  HE1 TRP   207       0.688  12.110  58.749  1.00  0.00           H  
ATOM   3379  HE3 TRP   207       1.775   7.103  60.320  1.00  0.00           H  
ATOM   3380  HZ2 TRP   207       1.477  11.911  61.540  1.00  0.00           H  
ATOM   3381  HZ3 TRP   207       2.406   7.865  62.600  1.00  0.00           H  
ATOM   3382  HH2 TRP   207       2.211  10.269  63.195  1.00  0.00           H  
ATOM   3383  N   SER   208      -1.886   8.335  55.906  1.00  0.00           N  
ATOM   3384  CA  SER   208      -2.813   9.283  55.319  1.00  0.00           C  
ATOM   3385  C   SER   208      -4.265   8.948  55.670  1.00  0.00           C  
ATOM   3386  O   SER   208      -5.005   9.867  56.000  1.00  0.00           O  
ATOM   3387  CB  SER   208      -2.665   9.288  53.806  1.00  0.00           C  
ATOM   3388  OG  SER   208      -1.366   9.604  53.373  1.00  0.00           O  
ATOM   3389  H   SER   208      -1.312   7.809  55.260  1.00  0.00           H  
ATOM   3390  HA  SER   208      -2.573  10.276  55.704  1.00  0.00           H  
ATOM   3391  HB3 SER   208      -3.328  10.061  53.424  1.00  0.00           H  
ATOM   3392  HB2 SER   208      -2.943   8.322  53.387  1.00  0.00           H  
ATOM   3393  HG  SER   208      -1.329   9.523  52.417  1.00  0.00           H  
ATOM   3394  N   ILE   209      -4.636   7.653  55.663  1.00  0.00           N  
ATOM   3395  CA  ILE   209      -5.946   7.202  56.132  1.00  0.00           C  
ATOM   3396  C   ILE   209      -6.171   7.543  57.611  1.00  0.00           C  
ATOM   3397  O   ILE   209      -7.274   7.956  57.955  1.00  0.00           O  
ATOM   3398  CB  ILE   209      -6.184   5.671  55.972  1.00  0.00           C  
ATOM   3399  CG2 ILE   209      -7.548   5.215  56.535  1.00  0.00           C  
ATOM   3400  CG1 ILE   209      -6.057   5.180  54.517  1.00  0.00           C  
ATOM   3401  CD1 ILE   209      -6.830   6.006  53.492  1.00  0.00           C  
ATOM   3402  H   ILE   209      -3.980   6.938  55.375  1.00  0.00           H  
ATOM   3403  HA  ILE   209      -6.704   7.743  55.564  1.00  0.00           H  
ATOM   3404  HB  ILE   209      -5.418   5.142  56.540  1.00  0.00           H  
ATOM   3405 HG21 ILE   209      -7.726   4.165  56.326  1.00  0.00           H  
ATOM   3406 HG22 ILE   209      -7.617   5.312  57.618  1.00  0.00           H  
ATOM   3407 HG23 ILE   209      -8.375   5.769  56.096  1.00  0.00           H  
ATOM   3408 HG13 ILE   209      -6.368   4.139  54.451  1.00  0.00           H  
ATOM   3409 HG12 ILE   209      -5.018   5.162  54.223  1.00  0.00           H  
ATOM   3410 HD11 ILE   209      -7.103   5.387  52.639  1.00  0.00           H  
ATOM   3411 HD12 ILE   209      -7.732   6.437  53.920  1.00  0.00           H  
ATOM   3412 HD13 ILE   209      -6.225   6.834  53.126  1.00  0.00           H  
ATOM   3413  N   GLY   210      -5.126   7.400  58.442  1.00  0.00           N  
ATOM   3414  CA  GLY   210      -5.153   7.760  59.855  1.00  0.00           C  
ATOM   3415  C   GLY   210      -5.380   9.259  60.035  1.00  0.00           C  
ATOM   3416  O   GLY   210      -6.203   9.650  60.856  1.00  0.00           O  
ATOM   3417  H   GLY   210      -4.253   7.041  58.078  1.00  0.00           H  
ATOM   3418  HA3 GLY   210      -4.209   7.482  60.318  1.00  0.00           H  
ATOM   3419  HA2 GLY   210      -5.943   7.219  60.373  1.00  0.00           H  
ATOM   3420  N   CYS   211      -4.710  10.094  59.227  1.00  0.00           N  
ATOM   3421  CA  CYS   211      -4.906  11.541  59.192  1.00  0.00           C  
ATOM   3422  C   CYS   211      -6.338  11.909  58.788  1.00  0.00           C  
ATOM   3423  O   CYS   211      -6.918  12.796  59.412  1.00  0.00           O  
ATOM   3424  CB  CYS   211      -3.946  12.211  58.211  1.00  0.00           C  
ATOM   3425  SG  CYS   211      -2.239  12.134  58.751  1.00  0.00           S  
ATOM   3426  H   CYS   211      -4.030   9.716  58.579  1.00  0.00           H  
ATOM   3427  HA  CYS   211      -4.723  11.937  60.193  1.00  0.00           H  
ATOM   3428  HB3 CYS   211      -4.206  13.253  58.020  1.00  0.00           H  
ATOM   3429  HB2 CYS   211      -3.965  11.659  57.284  1.00  0.00           H  
ATOM   3430  HG  CYS   211      -1.739  12.843  57.735  1.00  0.00           H  
ATOM   3431  N   ILE   212      -6.892  11.202  57.786  1.00  0.00           N  
ATOM   3432  CA  ILE   212      -8.274  11.379  57.350  1.00  0.00           C  
ATOM   3433  C   ILE   212      -9.260  10.950  58.441  1.00  0.00           C  
ATOM   3434  O   ILE   212     -10.228  11.668  58.654  1.00  0.00           O  
ATOM   3435  CB  ILE   212      -8.628  10.616  56.045  1.00  0.00           C  
ATOM   3436  CG2 ILE   212     -10.115  10.769  55.645  1.00  0.00           C  
ATOM   3437  CG1 ILE   212      -7.769  11.098  54.862  1.00  0.00           C  
ATOM   3438  CD1 ILE   212      -7.725  10.113  53.689  1.00  0.00           C  
ATOM   3439  H   ILE   212      -6.351  10.493  57.306  1.00  0.00           H  
ATOM   3440  HA  ILE   212      -8.422  12.445  57.163  1.00  0.00           H  
ATOM   3441  HB  ILE   212      -8.423   9.557  56.200  1.00  0.00           H  
ATOM   3442 HG21 ILE   212     -10.312  10.354  54.658  1.00  0.00           H  
ATOM   3443 HG22 ILE   212     -10.791  10.272  56.332  1.00  0.00           H  
ATOM   3444 HG23 ILE   212     -10.404  11.819  55.608  1.00  0.00           H  
ATOM   3445 HG13 ILE   212      -6.754  11.334  55.166  1.00  0.00           H  
ATOM   3446 HG12 ILE   212      -8.170  12.045  54.506  1.00  0.00           H  
ATOM   3447 HD11 ILE   212      -6.800  10.253  53.136  1.00  0.00           H  
ATOM   3448 HD12 ILE   212      -7.764   9.075  54.015  1.00  0.00           H  
ATOM   3449 HD13 ILE   212      -8.550  10.281  52.996  1.00  0.00           H  
ATOM   3450  N   MET   213      -8.986   9.835  59.140  1.00  0.00           N  
ATOM   3451  CA  MET   213      -9.793   9.369  60.262  1.00  0.00           C  
ATOM   3452  C   MET   213      -9.852  10.402  61.386  1.00  0.00           C  
ATOM   3453  O   MET   213     -10.955  10.735  61.806  1.00  0.00           O  
ATOM   3454  CB  MET   213      -9.323   7.994  60.761  1.00  0.00           C  
ATOM   3455  CG  MET   213     -10.204   7.451  61.894  1.00  0.00           C  
ATOM   3456  SD  MET   213      -9.753   5.802  62.459  1.00  0.00           S  
ATOM   3457  CE  MET   213     -11.201   5.532  63.493  1.00  0.00           C  
ATOM   3458  H   MET   213      -8.177   9.275  58.898  1.00  0.00           H  
ATOM   3459  HA  MET   213     -10.809   9.246  59.889  1.00  0.00           H  
ATOM   3460  HB3 MET   213      -8.286   8.041  61.090  1.00  0.00           H  
ATOM   3461  HB2 MET   213      -9.338   7.286  59.931  1.00  0.00           H  
ATOM   3462  HG3 MET   213     -11.242   7.429  61.560  1.00  0.00           H  
ATOM   3463  HG2 MET   213     -10.167   8.101  62.768  1.00  0.00           H  
ATOM   3464  HE1 MET   213     -11.192   4.508  63.860  1.00  0.00           H  
ATOM   3465  HE2 MET   213     -11.160   6.229  64.327  1.00  0.00           H  
ATOM   3466  HE3 MET   213     -12.125   5.693  62.938  1.00  0.00           H  
ATOM   3467  N   ALA   214      -8.688  10.937  61.786  1.00  0.00           N  
ATOM   3468  CA  ALA   214      -8.579  12.031  62.746  1.00  0.00           C  
ATOM   3469  C   ALA   214      -9.343  13.285  62.320  1.00  0.00           C  
ATOM   3470  O   ALA   214      -9.999  13.898  63.160  1.00  0.00           O  
ATOM   3471  CB  ALA   214      -7.110  12.381  62.966  1.00  0.00           C  
ATOM   3472  H   ALA   214      -7.821  10.606  61.381  1.00  0.00           H  
ATOM   3473  HA  ALA   214      -9.000  11.694  63.696  1.00  0.00           H  
ATOM   3474  HB1 ALA   214      -7.003  13.366  63.416  1.00  0.00           H  
ATOM   3475  HB2 ALA   214      -6.643  11.673  63.644  1.00  0.00           H  
ATOM   3476  HB3 ALA   214      -6.545  12.383  62.034  1.00  0.00           H  
ATOM   3477  N   GLU   215      -9.278  13.620  61.022  1.00  0.00           N  
ATOM   3478  CA  GLU   215     -10.025  14.737  60.470  1.00  0.00           C  
ATOM   3479  C   GLU   215     -11.530  14.516  60.448  1.00  0.00           C  
ATOM   3480  O   GLU   215     -12.257  15.473  60.685  1.00  0.00           O  
ATOM   3481  CB  GLU   215      -9.488  15.151  59.102  1.00  0.00           C  
ATOM   3482  CG  GLU   215     -10.246  16.349  58.483  1.00  0.00           C  
ATOM   3483  CD  GLU   215      -9.637  16.812  57.174  1.00  0.00           C  
ATOM   3484  OE1 GLU   215      -8.611  16.217  56.787  1.00  0.00           O  
ATOM   3485  OE2 GLU   215     -10.214  17.743  56.573  1.00  0.00           O1-
ATOM   3486  H   GLU   215      -8.707  13.085  60.380  1.00  0.00           H  
ATOM   3487  HA  GLU   215      -9.876  15.563  61.153  1.00  0.00           H  
ATOM   3488  HB3 GLU   215      -9.523  14.300  58.421  1.00  0.00           H  
ATOM   3489  HB2 GLU   215      -8.433  15.405  59.217  1.00  0.00           H  
ATOM   3490  HG3 GLU   215     -10.272  17.190  59.168  1.00  0.00           H  
ATOM   3491  HG2 GLU   215     -11.284  16.095  58.279  1.00  0.00           H  
ATOM   3492  N   MET   216     -11.983  13.283  60.199  1.00  0.00           N  
ATOM   3493  CA  MET   216     -13.397  12.954  60.276  1.00  0.00           C  
ATOM   3494  C   MET   216     -13.947  13.112  61.707  1.00  0.00           C  
ATOM   3495  O   MET   216     -15.086  13.554  61.844  1.00  0.00           O  
ATOM   3496  CB  MET   216     -13.677  11.570  59.666  1.00  0.00           C  
ATOM   3497  CG  MET   216     -13.517  11.474  58.146  1.00  0.00           C  
ATOM   3498  SD  MET   216     -14.130   9.918  57.439  1.00  0.00           S  
ATOM   3499  CE  MET   216     -12.868   8.752  58.011  1.00  0.00           C  
ATOM   3500  H   MET   216     -11.340  12.533  59.977  1.00  0.00           H  
ATOM   3501  HA  MET   216     -13.944  13.675  59.672  1.00  0.00           H  
ATOM   3502  HB3 MET   216     -14.720  11.346  59.803  1.00  0.00           H  
ATOM   3503  HB2 MET   216     -13.105  10.793  60.173  1.00  0.00           H  
ATOM   3504  HG3 MET   216     -12.489  11.623  57.831  1.00  0.00           H  
ATOM   3505  HG2 MET   216     -14.085  12.277  57.676  1.00  0.00           H  
ATOM   3506  HE1 MET   216     -13.025   7.780  57.542  1.00  0.00           H  
ATOM   3507  HE2 MET   216     -11.865   9.091  57.771  1.00  0.00           H  
ATOM   3508  HE3 MET   216     -12.941   8.618  59.089  1.00  0.00           H  
ATOM   3509  N   LEU   217     -13.126  12.821  62.734  1.00  0.00           N  
ATOM   3510  CA  LEU   217     -13.496  12.994  64.141  1.00  0.00           C  
ATOM   3511  C   LEU   217     -13.704  14.464  64.542  1.00  0.00           C  
ATOM   3512  O   LEU   217     -14.688  14.750  65.222  1.00  0.00           O  
ATOM   3513  CB  LEU   217     -12.448  12.348  65.077  1.00  0.00           C  
ATOM   3514  CG  LEU   217     -12.265  10.827  64.926  1.00  0.00           C  
ATOM   3515  CD1 LEU   217     -11.158  10.298  65.857  1.00  0.00           C  
ATOM   3516  CD2 LEU   217     -13.580  10.048  65.079  1.00  0.00           C  
ATOM   3517  H   LEU   217     -12.197  12.467  62.549  1.00  0.00           H  
ATOM   3518  HA  LEU   217     -14.453  12.491  64.288  1.00  0.00           H  
ATOM   3519  HB3 LEU   217     -12.727  12.550  66.113  1.00  0.00           H  
ATOM   3520  HB2 LEU   217     -11.486  12.833  64.928  1.00  0.00           H  
ATOM   3521  HG  LEU   217     -11.922  10.635  63.921  1.00  0.00           H  
ATOM   3522 HD11 LEU   217     -10.507   9.603  65.325  1.00  0.00           H  
ATOM   3523 HD12 LEU   217     -10.527  11.098  66.244  1.00  0.00           H  
ATOM   3524 HD13 LEU   217     -11.569   9.767  66.715  1.00  0.00           H  
ATOM   3525 HD21 LEU   217     -13.432   9.070  65.538  1.00  0.00           H  
ATOM   3526 HD22 LEU   217     -14.300  10.588  65.695  1.00  0.00           H  
ATOM   3527 HD23 LEU   217     -14.042   9.889  64.107  1.00  0.00           H  
ATOM   3528  N   SER   218     -12.779  15.355  64.141  1.00  0.00           N  
ATOM   3529  CA  SER   218     -12.767  16.757  64.577  1.00  0.00           C  
ATOM   3530  C   SER   218     -13.325  17.760  63.566  1.00  0.00           C  
ATOM   3531  O   SER   218     -13.586  18.893  63.966  1.00  0.00           O  
ATOM   3532  CB  SER   218     -11.327  17.173  64.939  1.00  0.00           C  
ATOM   3533  OG  SER   218     -11.096  16.919  66.305  1.00  0.00           O  
ATOM   3534  H   SER   218     -11.994  15.045  63.584  1.00  0.00           H  
ATOM   3535  HA  SER   218     -13.388  16.877  65.467  1.00  0.00           H  
ATOM   3536  HB3 SER   218     -11.156  18.242  64.795  1.00  0.00           H  
ATOM   3537  HB2 SER   218     -10.591  16.662  64.317  1.00  0.00           H  
ATOM   3538  HG  SER   218     -10.203  17.196  66.526  1.00  0.00           H  
ATOM   3539  N   ASN   219     -13.435  17.382  62.284  1.00  0.00           N  
ATOM   3540  CA  ASN   219     -13.676  18.292  61.152  1.00  0.00           C  
ATOM   3541  C   ASN   219     -12.500  19.257  60.913  1.00  0.00           C  
ATOM   3542  O   ASN   219     -12.688  20.294  60.279  1.00  0.00           O  
ATOM   3543  CB  ASN   219     -15.010  19.067  61.300  1.00  0.00           C  
ATOM   3544  CG  ASN   219     -16.206  18.133  61.400  1.00  0.00           C  
ATOM   3545  OD1 ASN   219     -16.694  17.836  62.490  1.00  0.00           O  
ATOM   3546  ND2 ASN   219     -16.676  17.677  60.243  1.00  0.00           N  
ATOM   3547  H   ASN   219     -13.202  16.431  62.026  1.00  0.00           H  
ATOM   3548  HA  ASN   219     -13.738  17.670  60.258  1.00  0.00           H  
ATOM   3549  HB3 ASN   219     -15.168  19.708  60.433  1.00  0.00           H  
ATOM   3550  HB2 ASN   219     -15.007  19.747  62.151  1.00  0.00           H  
ATOM   3551 HD22 ASN   219     -17.495  17.086  60.211  1.00  0.00           H  
ATOM   3552 HD21 ASN   219     -16.253  17.974  59.375  1.00  0.00           H  
ATOM   3553  N   ARG   220     -11.312  18.914  61.429  1.00  0.00           N  
ATOM   3554  CA  ARG   220     -10.088  19.685  61.273  1.00  0.00           C  
ATOM   3555  C   ARG   220      -8.958  18.722  60.983  1.00  0.00           C  
ATOM   3556  O   ARG   220      -8.911  17.637  61.557  1.00  0.00           O  
ATOM   3557  CB  ARG   220      -9.754  20.475  62.552  1.00  0.00           C  
ATOM   3558  CG  ARG   220     -10.685  21.666  62.781  1.00  0.00           C  
ATOM   3559  CD  ARG   220     -10.304  22.488  64.014  1.00  0.00           C  
ATOM   3560  NE  ARG   220     -11.102  23.719  64.082  1.00  0.00           N  
ATOM   3561  CZ  ARG   220     -10.647  24.977  63.954  1.00  0.00           C  
ATOM   3562  NH1 ARG   220      -9.340  25.239  63.815  1.00  0.00           N  
ATOM   3563  NH2 ARG   220     -11.523  25.990  63.969  1.00  0.00           N1+
ATOM   3564  H   ARG   220     -11.218  18.036  61.918  1.00  0.00           H  
ATOM   3565  HA  ARG   220     -10.175  20.375  60.430  1.00  0.00           H  
ATOM   3566  HB3 ARG   220      -8.737  20.864  62.470  1.00  0.00           H  
ATOM   3567  HB2 ARG   220      -9.757  19.817  63.423  1.00  0.00           H  
ATOM   3568  HG3 ARG   220     -11.677  21.246  62.955  1.00  0.00           H  
ATOM   3569  HG2 ARG   220     -10.772  22.303  61.900  1.00  0.00           H  
ATOM   3570  HD3 ARG   220      -9.231  22.608  64.164  1.00  0.00           H  
ATOM   3571  HD2 ARG   220     -10.656  21.927  64.881  1.00  0.00           H  
ATOM   3572  HE  ARG   220     -12.096  23.581  64.197  1.00  0.00           H  
ATOM   3573 HH12 ARG   220      -9.011  26.188  63.718  1.00  0.00           H  
ATOM   3574 HH11 ARG   220      -8.674  24.480  63.802  1.00  0.00           H  
ATOM   3575 HH22 ARG   220     -11.205  26.944  63.878  1.00  0.00           H  
ATOM   3576 HH21 ARG   220     -12.512  25.809  64.069  1.00  0.00           H  
ATOM   3577  N   VAL   221      -8.031  19.173  60.135  1.00  0.00           N  
ATOM   3578  CA  VAL   221      -6.804  18.457  59.830  1.00  0.00           C  
ATOM   3579  C   VAL   221      -5.984  18.288  61.121  1.00  0.00           C  
ATOM   3580  O   VAL   221      -5.866  19.249  61.885  1.00  0.00           O  
ATOM   3581  CB  VAL   221      -5.966  19.253  58.804  1.00  0.00           C  
ATOM   3582  CG1 VAL   221      -4.655  18.549  58.418  1.00  0.00           C  
ATOM   3583  CG2 VAL   221      -6.781  19.551  57.533  1.00  0.00           C  
ATOM   3584  H   VAL   221      -8.138  20.080  59.706  1.00  0.00           H  
ATOM   3585  HA  VAL   221      -7.059  17.479  59.416  1.00  0.00           H  
ATOM   3586  HB  VAL   221      -5.704  20.214  59.248  1.00  0.00           H  
ATOM   3587 HG11 VAL   221      -4.103  19.163  57.710  1.00  0.00           H  
ATOM   3588 HG12 VAL   221      -3.996  18.390  59.267  1.00  0.00           H  
ATOM   3589 HG13 VAL   221      -4.844  17.580  57.952  1.00  0.00           H  
ATOM   3590 HG21 VAL   221      -6.209  20.179  56.857  1.00  0.00           H  
ATOM   3591 HG22 VAL   221      -7.042  18.635  57.002  1.00  0.00           H  
ATOM   3592 HG23 VAL   221      -7.705  20.089  57.740  1.00  0.00           H  
ATOM   3593  N   LEU   222      -5.485  17.066  61.361  1.00  0.00           N  
ATOM   3594  CA  LEU   222      -4.718  16.751  62.565  1.00  0.00           C  
ATOM   3595  C   LEU   222      -3.358  17.461  62.550  1.00  0.00           C  
ATOM   3596  O   LEU   222      -2.992  18.070  63.554  1.00  0.00           O  
ATOM   3597  CB  LEU   222      -4.557  15.223  62.722  1.00  0.00           C  
ATOM   3598  CG  LEU   222      -4.290  14.740  64.171  1.00  0.00           C  
ATOM   3599  CD1 LEU   222      -4.284  13.205  64.259  1.00  0.00           C  
ATOM   3600  CD2 LEU   222      -3.051  15.318  64.860  1.00  0.00           C  
ATOM   3601  H   LEU   222      -5.648  16.311  60.710  1.00  0.00           H  
ATOM   3602  HA  LEU   222      -5.289  17.120  63.420  1.00  0.00           H  
ATOM   3603  HB3 LEU   222      -3.783  14.848  62.051  1.00  0.00           H  
ATOM   3604  HB2 LEU   222      -5.480  14.752  62.382  1.00  0.00           H  
ATOM   3605  HG  LEU   222      -5.123  15.102  64.760  1.00  0.00           H  
ATOM   3606 HD11 LEU   222      -3.343  12.798  64.626  1.00  0.00           H  
ATOM   3607 HD12 LEU   222      -5.064  12.853  64.932  1.00  0.00           H  
ATOM   3608 HD13 LEU   222      -4.451  12.753  63.284  1.00  0.00           H  
ATOM   3609 HD21 LEU   222      -2.539  14.585  65.482  1.00  0.00           H  
ATOM   3610 HD22 LEU   222      -2.327  15.687  64.153  1.00  0.00           H  
ATOM   3611 HD23 LEU   222      -3.330  16.148  65.509  1.00  0.00           H  
ATOM   3612  N   PHE   223      -2.647  17.375  61.417  1.00  0.00           N  
ATOM   3613  CA  PHE   223      -1.299  17.912  61.279  1.00  0.00           C  
ATOM   3614  C   PHE   223      -1.257  18.941  60.136  1.00  0.00           C  
ATOM   3615  O   PHE   223      -0.696  18.638  59.085  1.00  0.00           O  
ATOM   3616  CB  PHE   223      -0.327  16.761  60.964  1.00  0.00           C  
ATOM   3617  CG  PHE   223      -0.451  15.498  61.772  1.00  0.00           C  
ATOM   3618  CD1 PHE   223      -0.043  15.453  63.115  1.00  0.00           C  
ATOM   3619  CD2 PHE   223      -1.032  14.360  61.180  1.00  0.00           C  
ATOM   3620  CE1 PHE   223      -0.168  14.267  63.825  1.00  0.00           C  
ATOM   3621  CE2 PHE   223      -1.150  13.188  61.910  1.00  0.00           C  
ATOM   3622  CZ  PHE   223      -0.712  13.142  63.224  1.00  0.00           C  
ATOM   3623  H   PHE   223      -3.016  16.869  60.626  1.00  0.00           H  
ATOM   3624  HA  PHE   223      -0.961  18.403  62.193  1.00  0.00           H  
ATOM   3625  HB3 PHE   223       0.698  17.123  61.053  1.00  0.00           H  
ATOM   3626  HB2 PHE   223      -0.471  16.428  59.937  1.00  0.00           H  
ATOM   3627  HD1 PHE   223       0.369  16.331  63.587  1.00  0.00           H  
ATOM   3628  HD2 PHE   223      -1.375  14.396  60.158  1.00  0.00           H  
ATOM   3629  HE1 PHE   223       0.156  14.224  64.854  1.00  0.00           H  
ATOM   3630  HE2 PHE   223      -1.581  12.304  61.467  1.00  0.00           H  
ATOM   3631  HZ  PHE   223      -0.794  12.226  63.789  1.00  0.00           H  
ATOM   3632  N   PRO   224      -1.852  20.140  60.302  1.00  0.00           N  
ATOM   3633  CA  PRO   224      -1.754  21.171  59.266  1.00  0.00           C  
ATOM   3634  C   PRO   224      -0.406  21.912  59.308  1.00  0.00           C  
ATOM   3635  O   PRO   224      -0.321  22.971  59.930  1.00  0.00           O  
ATOM   3636  CB  PRO   224      -2.973  22.062  59.525  1.00  0.00           C  
ATOM   3637  CD  PRO   224      -2.802  20.519  61.339  1.00  0.00           C  
ATOM   3638  CG  PRO   224      -3.215  21.949  61.021  1.00  0.00           C  
ATOM   3639  HA  PRO   224      -1.891  20.725  58.289  1.00  0.00           H  
ATOM   3640  HB3 PRO   224      -3.830  21.655  58.987  1.00  0.00           H  
ATOM   3641  HB2 PRO   224      -2.853  23.094  59.192  1.00  0.00           H  
ATOM   3642  HD2 PRO   224      -2.409  20.419  62.351  1.00  0.00           H  
ATOM   3643  HD3 PRO   224      -3.663  19.879  61.226  1.00  0.00           H  
ATOM   3644  HG3 PRO   224      -4.242  22.176  61.312  1.00  0.00           H  
ATOM   3645  HG2 PRO   224      -2.557  22.641  61.547  1.00  0.00           H  
ATOM   3646  N   GLY   225       0.636  21.331  58.689  1.00  0.00           N  
ATOM   3647  CA  GLY   225       1.979  21.909  58.660  1.00  0.00           C  
ATOM   3648  C   GLY   225       1.987  23.081  57.683  1.00  0.00           C  
ATOM   3649  O   GLY   225       1.462  22.968  56.573  1.00  0.00           O  
ATOM   3650  H   GLY   225       0.514  20.437  58.232  1.00  0.00           H  
ATOM   3651  HA3 GLY   225       2.698  21.168  58.314  1.00  0.00           H  
ATOM   3652  HA2 GLY   225       2.299  22.221  59.655  1.00  0.00           H  
ATOM   3653  N   LYS   226       2.610  24.194  58.099  1.00  0.00           N  
ATOM   3654  CA  LYS   226       2.779  25.390  57.271  1.00  0.00           C  
ATOM   3655  C   LYS   226       3.739  25.147  56.105  1.00  0.00           C  
ATOM   3656  O   LYS   226       3.491  25.623  54.999  1.00  0.00           O  
ATOM   3657  CB  LYS   226       3.290  26.563  58.134  1.00  0.00           C  
ATOM   3658  CG  LYS   226       2.346  26.961  59.277  1.00  0.00           C  
ATOM   3659  CD  LYS   226       0.987  27.512  58.806  1.00  0.00           C  
ATOM   3660  CE  LYS   226      -0.097  27.429  59.885  1.00  0.00           C  
ATOM   3661  NZ  LYS   226      -0.466  26.030  60.170  1.00  0.00           N1+
ATOM   3662  H   LYS   226       3.017  24.228  59.027  1.00  0.00           H  
ATOM   3663  HA  LYS   226       1.816  25.638  56.827  1.00  0.00           H  
ATOM   3664  HB3 LYS   226       3.469  27.438  57.506  1.00  0.00           H  
ATOM   3665  HB2 LYS   226       4.256  26.298  58.568  1.00  0.00           H  
ATOM   3666  HG3 LYS   226       2.836  27.713  59.896  1.00  0.00           H  
ATOM   3667  HG2 LYS   226       2.203  26.104  59.934  1.00  0.00           H  
ATOM   3668  HD3 LYS   226       0.624  27.015  57.909  1.00  0.00           H  
ATOM   3669  HD2 LYS   226       1.116  28.557  58.524  1.00  0.00           H  
ATOM   3670  HE3 LYS   226      -0.992  27.956  59.552  1.00  0.00           H  
ATOM   3671  HE2 LYS   226       0.237  27.913  60.804  1.00  0.00           H  
ATOM   3672  HZ1 LYS   226      -1.186  26.004  60.878  1.00  0.00           H  
ATOM   3673  HZ2 LYS   226      -0.806  25.584  59.330  1.00  0.00           H  
ATOM   3674  HZ3 LYS   226       0.344  25.525  60.503  1.00  0.00           H  
ATOM   3675  N   HIS   227       4.802  24.391  56.384  1.00  0.00           N  
ATOM   3676  CA  HIS   227       5.864  24.068  55.446  1.00  0.00           C  
ATOM   3677  C   HIS   227       6.391  22.671  55.755  1.00  0.00           C  
ATOM   3678  O   HIS   227       5.924  22.026  56.696  1.00  0.00           O  
ATOM   3679  CB  HIS   227       6.967  25.141  55.526  1.00  0.00           C  
ATOM   3680  ND1 HIS   227       8.493  24.670  57.516  1.00  0.00           N  
ATOM   3681  CG  HIS   227       7.489  25.411  56.915  1.00  0.00           C  
ATOM   3682  NE2 HIS   227       7.924  26.250  58.975  1.00  0.00           N  
ATOM   3683  CD2 HIS   227       7.142  26.379  57.828  1.00  0.00           C  
ATOM   3684  CE1 HIS   227       8.711  25.213  58.718  1.00  0.00           C  
ATOM   3685  H   HIS   227       4.912  24.014  57.315  1.00  0.00           H  
ATOM   3686  HA  HIS   227       5.467  24.036  54.429  1.00  0.00           H  
ATOM   3687  HB3 HIS   227       6.577  26.082  55.133  1.00  0.00           H  
ATOM   3688  HB2 HIS   227       7.808  24.888  54.880  1.00  0.00           H  
ATOM   3689  HD1 HIS   227       8.998  23.898  57.108  1.00  0.00           H  
ATOM   3690  HD2 HIS   227       6.401  27.161  57.745  1.00  0.00           H  
ATOM   3691  HE1 HIS   227       9.452  24.848  59.413  1.00  0.00           H  
ATOM   3692  N   TYR   228       7.348  22.234  54.923  1.00  0.00           N  
ATOM   3693  CA  TYR   228       7.961  20.910  54.933  1.00  0.00           C  
ATOM   3694  C   TYR   228       8.336  20.400  56.332  1.00  0.00           C  
ATOM   3695  O   TYR   228       7.849  19.349  56.743  1.00  0.00           O  
ATOM   3696  CB  TYR   228       9.179  20.916  53.995  1.00  0.00           C  
ATOM   3697  CG  TYR   228       9.815  19.550  53.870  1.00  0.00           C  
ATOM   3698  CD1 TYR   228       9.401  18.693  52.837  1.00  0.00           C  
ATOM   3699  CD2 TYR   228      10.770  19.110  54.807  1.00  0.00           C  
ATOM   3700  CE1 TYR   228       9.936  17.399  52.736  1.00  0.00           C  
ATOM   3701  CE2 TYR   228      11.277  17.804  54.726  1.00  0.00           C  
ATOM   3702  CZ  TYR   228      10.895  16.970  53.665  1.00  0.00           C  
ATOM   3703  OH  TYR   228      11.473  15.752  53.505  1.00  0.00           O  
ATOM   3704  H   TYR   228       7.662  22.847  54.184  1.00  0.00           H  
ATOM   3705  HA  TYR   228       7.247  20.204  54.514  1.00  0.00           H  
ATOM   3706  HB3 TYR   228       9.931  21.630  54.337  1.00  0.00           H  
ATOM   3707  HB2 TYR   228       8.879  21.253  53.001  1.00  0.00           H  
ATOM   3708  HD1 TYR   228       8.704  19.049  52.095  1.00  0.00           H  
ATOM   3709  HD2 TYR   228      11.078  19.756  55.612  1.00  0.00           H  
ATOM   3710  HE1 TYR   228       9.646  16.753  51.920  1.00  0.00           H  
ATOM   3711  HE2 TYR   228      11.955  17.426  55.470  1.00  0.00           H  
ATOM   3712  HH  TYR   228      12.109  15.534  54.189  1.00  0.00           H  
ATOM   3713  N   ILE   229       9.199  21.164  57.018  1.00  0.00           N  
ATOM   3714  CA  ILE   229       9.734  20.809  58.329  1.00  0.00           C  
ATOM   3715  C   ILE   229       8.669  20.874  59.424  1.00  0.00           C  
ATOM   3716  O   ILE   229       8.661  20.003  60.294  1.00  0.00           O  
ATOM   3717  CB  ILE   229      10.879  21.759  58.774  1.00  0.00           C  
ATOM   3718  CG2 ILE   229      11.483  21.380  60.147  1.00  0.00           C  
ATOM   3719  CG1 ILE   229      11.986  21.894  57.712  1.00  0.00           C  
ATOM   3720  CD1 ILE   229      12.806  20.624  57.489  1.00  0.00           C  
ATOM   3721  H   ILE   229       9.574  21.997  56.592  1.00  0.00           H  
ATOM   3722  HA  ILE   229      10.100  19.782  58.284  1.00  0.00           H  
ATOM   3723  HB  ILE   229      10.463  22.761  58.885  1.00  0.00           H  
ATOM   3724 HG21 ILE   229      12.362  21.986  60.366  1.00  0.00           H  
ATOM   3725 HG22 ILE   229      10.789  21.543  60.972  1.00  0.00           H  
ATOM   3726 HG23 ILE   229      11.792  20.334  60.176  1.00  0.00           H  
ATOM   3727 HG13 ILE   229      12.665  22.692  58.017  1.00  0.00           H  
ATOM   3728 HG12 ILE   229      11.572  22.228  56.761  1.00  0.00           H  
ATOM   3729 HD11 ILE   229      13.219  20.631  56.481  1.00  0.00           H  
ATOM   3730 HD12 ILE   229      13.644  20.576  58.185  1.00  0.00           H  
ATOM   3731 HD13 ILE   229      12.222  19.714  57.613  1.00  0.00           H  
ATOM   3732  N   ASP   230       7.790  21.892  59.350  1.00  0.00           N  
ATOM   3733  CA  ASP   230       6.723  22.116  60.323  1.00  0.00           C  
ATOM   3734  C   ASP   230       5.758  20.933  60.397  1.00  0.00           C  
ATOM   3735  O   ASP   230       5.192  20.686  61.460  1.00  0.00           O  
ATOM   3736  CB  ASP   230       5.908  23.394  60.040  1.00  0.00           C  
ATOM   3737  CG  ASP   230       4.983  23.774  61.201  1.00  0.00           C  
ATOM   3738  OD1 ASP   230       5.426  23.622  62.361  1.00  0.00           O  
ATOM   3739  OD2 ASP   230       3.868  24.253  60.903  1.00  0.00           O1-
ATOM   3740  H   ASP   230       7.848  22.557  58.593  1.00  0.00           H  
ATOM   3741  HA  ASP   230       7.216  22.208  61.292  1.00  0.00           H  
ATOM   3742  HB3 ASP   230       5.312  23.257  59.138  1.00  0.00           H  
ATOM   3743  HB2 ASP   230       6.562  24.239  59.865  1.00  0.00           H  
ATOM   3744  N   GLN   231       5.608  20.208  59.279  1.00  0.00           N  
ATOM   3745  CA  GLN   231       4.790  19.018  59.236  1.00  0.00           C  
ATOM   3746  C   GLN   231       5.245  17.970  60.246  1.00  0.00           C  
ATOM   3747  O   GLN   231       4.392  17.515  61.003  1.00  0.00           O  
ATOM   3748  CB  GLN   231       4.767  18.435  57.822  1.00  0.00           C  
ATOM   3749  CG  GLN   231       3.793  17.253  57.667  1.00  0.00           C  
ATOM   3750  CD  GLN   231       2.361  17.663  57.987  1.00  0.00           C  
ATOM   3751  OE1 GLN   231       1.957  18.794  57.733  1.00  0.00           O  
ATOM   3752  NE2 GLN   231       1.580  16.732  58.516  1.00  0.00           N  
ATOM   3753  H   GLN   231       6.099  20.466  58.434  1.00  0.00           H  
ATOM   3754  HA  GLN   231       3.789  19.343  59.523  1.00  0.00           H  
ATOM   3755  HB3 GLN   231       5.773  18.135  57.543  1.00  0.00           H  
ATOM   3756  HB2 GLN   231       4.500  19.223  57.122  1.00  0.00           H  
ATOM   3757  HG3 GLN   231       4.089  16.412  58.296  1.00  0.00           H  
ATOM   3758  HG2 GLN   231       3.827  16.886  56.645  1.00  0.00           H  
ATOM   3759 HE22 GLN   231       0.614  16.950  58.717  1.00  0.00           H  
ATOM   3760 HE21 GLN   231       1.931  15.801  58.693  1.00  0.00           H  
ATOM   3761  N   LEU   232       6.562  17.685  60.293  1.00  0.00           N  
ATOM   3762  CA  LEU   232       7.137  16.785  61.288  1.00  0.00           C  
ATOM   3763  C   LEU   232       6.938  17.294  62.713  1.00  0.00           C  
ATOM   3764  O   LEU   232       6.649  16.479  63.581  1.00  0.00           O  
ATOM   3765  CB  LEU   232       8.633  16.514  61.044  1.00  0.00           C  
ATOM   3766  CG  LEU   232       9.183  15.325  61.869  1.00  0.00           C  
ATOM   3767  CD1 LEU   232       8.448  13.997  61.580  1.00  0.00           C  
ATOM   3768  CD2 LEU   232      10.696  15.183  61.673  1.00  0.00           C  
ATOM   3769  H   LEU   232       7.206  18.147  59.667  1.00  0.00           H  
ATOM   3770  HA  LEU   232       6.594  15.846  61.191  1.00  0.00           H  
ATOM   3771  HB3 LEU   232       9.203  17.416  61.270  1.00  0.00           H  
ATOM   3772  HB2 LEU   232       8.815  16.322  59.993  1.00  0.00           H  
ATOM   3773  HG  LEU   232       9.049  15.549  62.926  1.00  0.00           H  
ATOM   3774 HD11 LEU   232       9.132  13.152  61.485  1.00  0.00           H  
ATOM   3775 HD12 LEU   232       7.760  13.754  62.390  1.00  0.00           H  
ATOM   3776 HD13 LEU   232       7.871  14.039  60.656  1.00  0.00           H  
ATOM   3777 HD21 LEU   232      11.199  14.928  62.606  1.00  0.00           H  
ATOM   3778 HD22 LEU   232      10.909  14.408  60.941  1.00  0.00           H  
ATOM   3779 HD23 LEU   232      11.148  16.098  61.290  1.00  0.00           H  
ATOM   3780  N   ASN   233       7.059  18.615  62.929  1.00  0.00           N  
ATOM   3781  CA  ASN   233       6.844  19.217  64.244  1.00  0.00           C  
ATOM   3782  C   ASN   233       5.437  18.966  64.771  1.00  0.00           C  
ATOM   3783  O   ASN   233       5.330  18.568  65.925  1.00  0.00           O  
ATOM   3784  CB  ASN   233       7.167  20.723  64.251  1.00  0.00           C  
ATOM   3785  CG  ASN   233       8.645  21.029  64.019  1.00  0.00           C  
ATOM   3786  OD1 ASN   233       8.981  22.006  63.357  1.00  0.00           O  
ATOM   3787  ND2 ASN   233       9.544  20.221  64.588  1.00  0.00           N  
ATOM   3788  H   ASN   233       7.279  19.239  62.166  1.00  0.00           H  
ATOM   3789  HA  ASN   233       7.525  18.700  64.922  1.00  0.00           H  
ATOM   3790  HB3 ASN   233       6.913  21.148  65.223  1.00  0.00           H  
ATOM   3791  HB2 ASN   233       6.562  21.263  63.524  1.00  0.00           H  
ATOM   3792 HD22 ASN   233      10.528  20.434  64.502  1.00  0.00           H  
ATOM   3793 HD21 ASN   233       9.250  19.423  65.131  1.00  0.00           H  
ATOM   3794  N   LEU   234       4.405  19.106  63.924  1.00  0.00           N  
ATOM   3795  CA  LEU   234       3.037  18.779  64.316  1.00  0.00           C  
ATOM   3796  C   LEU   234       2.827  17.296  64.606  1.00  0.00           C  
ATOM   3797  O   LEU   234       2.095  16.993  65.548  1.00  0.00           O  
ATOM   3798  CB  LEU   234       2.029  19.237  63.259  1.00  0.00           C  
ATOM   3799  CG  LEU   234       1.886  20.761  63.178  1.00  0.00           C  
ATOM   3800  CD1 LEU   234       0.930  21.121  62.059  1.00  0.00           C  
ATOM   3801  CD2 LEU   234       1.446  21.429  64.494  1.00  0.00           C  
ATOM   3802  H   LEU   234       4.555  19.434  62.978  1.00  0.00           H  
ATOM   3803  HA  LEU   234       2.842  19.301  65.253  1.00  0.00           H  
ATOM   3804  HB3 LEU   234       1.046  18.820  63.484  1.00  0.00           H  
ATOM   3805  HB2 LEU   234       2.315  18.831  62.287  1.00  0.00           H  
ATOM   3806  HG  LEU   234       2.861  21.170  62.908  1.00  0.00           H  
ATOM   3807 HD11 LEU   234       1.222  22.091  61.665  1.00  0.00           H  
ATOM   3808 HD12 LEU   234       0.980  20.393  61.251  1.00  0.00           H  
ATOM   3809 HD13 LEU   234      -0.104  21.189  62.396  1.00  0.00           H  
ATOM   3810 HD21 LEU   234       0.597  22.099  64.355  1.00  0.00           H  
ATOM   3811 HD22 LEU   234       1.151  20.710  65.258  1.00  0.00           H  
ATOM   3812 HD23 LEU   234       2.254  22.039  64.893  1.00  0.00           H  
ATOM   3813  N   ILE   235       3.487  16.406  63.837  1.00  0.00           N  
ATOM   3814  CA  ILE   235       3.466  14.969  64.106  1.00  0.00           C  
ATOM   3815  C   ILE   235       4.021  14.674  65.509  1.00  0.00           C  
ATOM   3816  O   ILE   235       3.337  14.033  66.305  1.00  0.00           O  
ATOM   3817  CB  ILE   235       4.292  14.096  63.111  1.00  0.00           C  
ATOM   3818  CG2 ILE   235       4.137  12.604  63.434  1.00  0.00           C  
ATOM   3819  CG1 ILE   235       4.013  14.313  61.612  1.00  0.00           C  
ATOM   3820  CD1 ILE   235       2.551  14.294  61.179  1.00  0.00           C  
ATOM   3821  H   ILE   235       4.068  16.724  63.073  1.00  0.00           H  
ATOM   3822  HA  ILE   235       2.432  14.638  64.090  1.00  0.00           H  
ATOM   3823  HB  ILE   235       5.352  14.320  63.232  1.00  0.00           H  
ATOM   3824 HG21 ILE   235       4.544  11.969  62.649  1.00  0.00           H  
ATOM   3825 HG22 ILE   235       4.668  12.337  64.348  1.00  0.00           H  
ATOM   3826 HG23 ILE   235       3.085  12.347  63.554  1.00  0.00           H  
ATOM   3827 HG13 ILE   235       4.562  13.573  61.028  1.00  0.00           H  
ATOM   3828 HG12 ILE   235       4.457  15.244  61.310  1.00  0.00           H  
ATOM   3829 HD11 ILE   235       2.226  15.301  60.927  1.00  0.00           H  
ATOM   3830 HD12 ILE   235       2.407  13.671  60.296  1.00  0.00           H  
ATOM   3831 HD13 ILE   235       1.907  13.924  61.969  1.00  0.00           H  
ATOM   3832  N   LEU   236       5.229  15.196  65.779  1.00  0.00           N  
ATOM   3833  CA  LEU   236       5.937  15.044  67.044  1.00  0.00           C  
ATOM   3834  C   LEU   236       5.198  15.664  68.225  1.00  0.00           C  
ATOM   3835  O   LEU   236       5.325  15.139  69.326  1.00  0.00           O  
ATOM   3836  CB  LEU   236       7.337  15.686  66.968  1.00  0.00           C  
ATOM   3837  CG  LEU   236       8.344  14.999  66.027  1.00  0.00           C  
ATOM   3838  CD1 LEU   236       9.690  15.751  66.055  1.00  0.00           C  
ATOM   3839  CD2 LEU   236       8.512  13.496  66.302  1.00  0.00           C  
ATOM   3840  H   LEU   236       5.709  15.727  65.062  1.00  0.00           H  
ATOM   3841  HA  LEU   236       6.016  13.976  67.249  1.00  0.00           H  
ATOM   3842  HB3 LEU   236       7.781  15.691  67.966  1.00  0.00           H  
ATOM   3843  HB2 LEU   236       7.236  16.735  66.685  1.00  0.00           H  
ATOM   3844  HG  LEU   236       7.965  15.073  65.014  1.00  0.00           H  
ATOM   3845 HD11 LEU   236      10.138  15.787  65.062  1.00  0.00           H  
ATOM   3846 HD12 LEU   236       9.571  16.782  66.389  1.00  0.00           H  
ATOM   3847 HD13 LEU   236      10.411  15.279  66.723  1.00  0.00           H  
ATOM   3848 HD21 LEU   236       9.559  13.199  66.314  1.00  0.00           H  
ATOM   3849 HD22 LEU   236       8.087  13.202  67.261  1.00  0.00           H  
ATOM   3850 HD23 LEU   236       8.023  12.902  65.529  1.00  0.00           H  
ATOM   3851  N   GLN   237       4.454  16.758  68.003  1.00  0.00           N  
ATOM   3852  CA  GLN   237       3.668  17.403  69.047  1.00  0.00           C  
ATOM   3853  C   GLN   237       2.618  16.476  69.661  1.00  0.00           C  
ATOM   3854  O   GLN   237       2.508  16.434  70.884  1.00  0.00           O  
ATOM   3855  CB  GLN   237       2.998  18.677  68.521  1.00  0.00           C  
ATOM   3856  CG  GLN   237       3.922  19.901  68.513  1.00  0.00           C  
ATOM   3857  CD  GLN   237       3.197  21.123  67.964  1.00  0.00           C  
ATOM   3858  OE1 GLN   237       3.631  21.727  66.988  1.00  0.00           O  
ATOM   3859  NE2 GLN   237       2.085  21.494  68.602  1.00  0.00           N  
ATOM   3860  H   GLN   237       4.419  17.171  67.080  1.00  0.00           H  
ATOM   3861  HA  GLN   237       4.355  17.682  69.849  1.00  0.00           H  
ATOM   3862  HB3 GLN   237       2.129  18.906  69.141  1.00  0.00           H  
ATOM   3863  HB2 GLN   237       2.602  18.505  67.522  1.00  0.00           H  
ATOM   3864  HG3 GLN   237       4.837  19.727  67.956  1.00  0.00           H  
ATOM   3865  HG2 GLN   237       4.234  20.125  69.534  1.00  0.00           H  
ATOM   3866 HE22 GLN   237       1.567  22.299  68.281  1.00  0.00           H  
ATOM   3867 HE21 GLN   237       1.755  20.979  69.405  1.00  0.00           H  
ATOM   3868  N   VAL   238       1.889  15.748  68.803  1.00  0.00           N  
ATOM   3869  CA  VAL   238       0.845  14.838  69.247  1.00  0.00           C  
ATOM   3870  C   VAL   238       1.408  13.487  69.679  1.00  0.00           C  
ATOM   3871  O   VAL   238       1.057  13.035  70.763  1.00  0.00           O  
ATOM   3872  CB  VAL   238      -0.224  14.598  68.160  1.00  0.00           C  
ATOM   3873  CG1 VAL   238      -1.265  13.527  68.554  1.00  0.00           C  
ATOM   3874  CG2 VAL   238      -0.919  15.929  67.839  1.00  0.00           C  
ATOM   3875  H   VAL   238       2.043  15.826  67.807  1.00  0.00           H  
ATOM   3876  HA  VAL   238       0.339  15.277  70.110  1.00  0.00           H  
ATOM   3877  HB  VAL   238       0.264  14.261  67.244  1.00  0.00           H  
ATOM   3878 HG11 VAL   238      -2.102  13.516  67.855  1.00  0.00           H  
ATOM   3879 HG12 VAL   238      -0.853  12.519  68.553  1.00  0.00           H  
ATOM   3880 HG13 VAL   238      -1.658  13.719  69.551  1.00  0.00           H  
ATOM   3881 HG21 VAL   238      -1.723  15.802  67.123  1.00  0.00           H  
ATOM   3882 HG22 VAL   238      -1.359  16.370  68.734  1.00  0.00           H  
ATOM   3883 HG23 VAL   238      -0.226  16.657  67.416  1.00  0.00           H  
ATOM   3884  N   LEU   239       2.237  12.860  68.829  1.00  0.00           N  
ATOM   3885  CA  LEU   239       2.773  11.526  69.088  1.00  0.00           C  
ATOM   3886  C   LEU   239       3.821  11.503  70.206  1.00  0.00           C  
ATOM   3887  O   LEU   239       4.017  10.455  70.817  1.00  0.00           O  
ATOM   3888  CB  LEU   239       3.378  10.925  67.810  1.00  0.00           C  
ATOM   3889  CG  LEU   239       2.419  10.777  66.610  1.00  0.00           C  
ATOM   3890  CD1 LEU   239       3.092   9.885  65.554  1.00  0.00           C  
ATOM   3891  CD2 LEU   239       1.031  10.227  66.992  1.00  0.00           C  
ATOM   3892  H   LEU   239       2.497  13.294  67.952  1.00  0.00           H  
ATOM   3893  HA  LEU   239       1.951  10.891  69.414  1.00  0.00           H  
ATOM   3894  HB3 LEU   239       3.759   9.937  68.075  1.00  0.00           H  
ATOM   3895  HB2 LEU   239       4.249  11.505  67.500  1.00  0.00           H  
ATOM   3896  HG  LEU   239       2.252  11.753  66.158  1.00  0.00           H  
ATOM   3897 HD11 LEU   239       2.392   9.208  65.068  1.00  0.00           H  
ATOM   3898 HD12 LEU   239       3.598  10.464  64.793  1.00  0.00           H  
ATOM   3899 HD13 LEU   239       3.856   9.245  65.991  1.00  0.00           H  
ATOM   3900 HD21 LEU   239       0.531   9.750  66.149  1.00  0.00           H  
ATOM   3901 HD22 LEU   239       1.090   9.487  67.790  1.00  0.00           H  
ATOM   3902 HD23 LEU   239       0.374  11.030  67.321  1.00  0.00           H  
ATOM   3903  N   GLY   240       4.466  12.649  70.454  1.00  0.00           N  
ATOM   3904  CA  GLY   240       5.574  12.771  71.384  1.00  0.00           C  
ATOM   3905  C   GLY   240       6.868  12.365  70.677  1.00  0.00           C  
ATOM   3906  O   GLY   240       6.886  12.038  69.486  1.00  0.00           O  
ATOM   3907  H   GLY   240       4.247  13.470  69.907  1.00  0.00           H  
ATOM   3908  HA3 GLY   240       5.419  12.153  72.270  1.00  0.00           H  
ATOM   3909  HA2 GLY   240       5.640  13.806  71.719  1.00  0.00           H  
ATOM   3910  N   SER   241       7.966  12.393  71.441  1.00  0.00           N  
ATOM   3911  CA  SER   241       9.282  11.963  70.987  1.00  0.00           C  
ATOM   3912  C   SER   241       9.247  10.465  70.636  1.00  0.00           C  
ATOM   3913  O   SER   241       8.687   9.688  71.412  1.00  0.00           O  
ATOM   3914  CB  SER   241      10.304  12.206  72.108  1.00  0.00           C  
ATOM   3915  OG  SER   241      10.546  13.590  72.240  1.00  0.00           O  
ATOM   3916  H   SER   241       7.899  12.685  72.408  1.00  0.00           H  
ATOM   3917  HA  SER   241       9.553  12.593  70.142  1.00  0.00           H  
ATOM   3918  HB3 SER   241      11.255  11.725  71.873  1.00  0.00           H  
ATOM   3919  HB2 SER   241       9.963  11.798  73.061  1.00  0.00           H  
ATOM   3920  HG  SER   241      11.062  13.886  71.486  1.00  0.00           H  
ATOM   3921  N   PRO   242       9.824  10.078  69.479  1.00  0.00           N  
ATOM   3922  CA  PRO   242      10.047   8.662  69.160  1.00  0.00           C  
ATOM   3923  C   PRO   242      10.916   7.982  70.221  1.00  0.00           C  
ATOM   3924  O   PRO   242      11.898   8.578  70.671  1.00  0.00           O  
ATOM   3925  CB  PRO   242      10.748   8.696  67.793  1.00  0.00           C  
ATOM   3926  CD  PRO   242      10.274  10.945  68.394  1.00  0.00           C  
ATOM   3927  CG  PRO   242      10.347  10.027  67.186  1.00  0.00           C  
ATOM   3928  HA  PRO   242       9.076   8.170  69.071  1.00  0.00           H  
ATOM   3929  HB3 PRO   242      10.471   7.849  67.167  1.00  0.00           H  
ATOM   3930  HB2 PRO   242      11.834   8.669  67.906  1.00  0.00           H  
ATOM   3931  HD2 PRO   242      11.256  11.353  68.640  1.00  0.00           H  
ATOM   3932  HD3 PRO   242       9.590  11.764  68.190  1.00  0.00           H  
ATOM   3933  HG3 PRO   242       9.357   9.936  66.738  1.00  0.00           H  
ATOM   3934  HG2 PRO   242      11.037  10.370  66.416  1.00  0.00           H  
ATOM   3935  N   SER   243      10.536   6.756  70.607  1.00  0.00           N  
ATOM   3936  CA  SER   243      11.336   5.938  71.518  1.00  0.00           C  
ATOM   3937  C   SER   243      12.700   5.601  70.900  1.00  0.00           C  
ATOM   3938  O   SER   243      12.865   5.713  69.685  1.00  0.00           O  
ATOM   3939  CB  SER   243      10.541   4.679  71.906  1.00  0.00           C  
ATOM   3940  OG  SER   243      10.435   3.785  70.823  1.00  0.00           O  
ATOM   3941  H   SER   243       9.727   6.311  70.195  1.00  0.00           H  
ATOM   3942  HA  SER   243      11.506   6.523  72.424  1.00  0.00           H  
ATOM   3943  HB3 SER   243       9.543   4.942  72.256  1.00  0.00           H  
ATOM   3944  HB2 SER   243      11.035   4.159  72.727  1.00  0.00           H  
ATOM   3945  HG  SER   243       9.876   3.046  71.079  1.00  0.00           H  
ATOM   3946  N   LYS   244      13.654   5.188  71.744  1.00  0.00           N  
ATOM   3947  CA  LYS   244      14.991   4.804  71.294  1.00  0.00           C  
ATOM   3948  C   LYS   244      15.003   3.635  70.304  1.00  0.00           C  
ATOM   3949  O   LYS   244      15.840   3.632  69.406  1.00  0.00           O  
ATOM   3950  CB  LYS   244      15.903   4.513  72.497  1.00  0.00           C  
ATOM   3951  CG  LYS   244      16.400   5.780  73.212  1.00  0.00           C  
ATOM   3952  CD  LYS   244      17.398   6.605  72.374  1.00  0.00           C  
ATOM   3953  CE  LYS   244      17.964   7.824  73.113  1.00  0.00           C  
ATOM   3954  NZ  LYS   244      16.950   8.879  73.285  1.00  0.00           N1+
ATOM   3955  H   LYS   244      13.464   5.110  72.733  1.00  0.00           H  
ATOM   3956  HA  LYS   244      15.378   5.667  70.763  1.00  0.00           H  
ATOM   3957  HB3 LYS   244      16.783   3.954  72.174  1.00  0.00           H  
ATOM   3958  HB2 LYS   244      15.384   3.861  73.202  1.00  0.00           H  
ATOM   3959  HG3 LYS   244      16.878   5.485  74.147  1.00  0.00           H  
ATOM   3960  HG2 LYS   244      15.547   6.398  73.494  1.00  0.00           H  
ATOM   3961  HD3 LYS   244      16.944   6.950  71.446  1.00  0.00           H  
ATOM   3962  HD2 LYS   244      18.227   5.962  72.074  1.00  0.00           H  
ATOM   3963  HE3 LYS   244      18.790   8.247  72.539  1.00  0.00           H  
ATOM   3964  HE2 LYS   244      18.367   7.537  74.085  1.00  0.00           H  
ATOM   3965  HZ1 LYS   244      17.366   9.672  73.753  1.00  0.00           H  
ATOM   3966  HZ2 LYS   244      16.606   9.166  72.380  1.00  0.00           H  
ATOM   3967  HZ3 LYS   244      16.184   8.525  73.840  1.00  0.00           H  
ATOM   3968  N   GLU   245      14.055   2.698  70.449  1.00  0.00           N  
ATOM   3969  CA  GLU   245      13.886   1.581  69.525  1.00  0.00           C  
ATOM   3970  C   GLU   245      13.369   1.997  68.143  1.00  0.00           C  
ATOM   3971  O   GLU   245      13.809   1.458  67.130  1.00  0.00           O  
ATOM   3972  CB  GLU   245      13.063   0.468  70.169  1.00  0.00           C  
ATOM   3973  CG  GLU   245      11.682   0.910  70.673  1.00  0.00           C  
ATOM   3974  CD  GLU   245      10.999  -0.166  71.502  1.00  0.00           C  
ATOM   3975  OE1 GLU   245      11.725  -0.868  72.240  1.00  0.00           O  
ATOM   3976  OE2 GLU   245       9.754  -0.237  71.422  1.00  0.00           O1-
ATOM   3977  H   GLU   245      13.387   2.763  71.202  1.00  0.00           H  
ATOM   3978  HA  GLU   245      14.865   1.159  69.400  1.00  0.00           H  
ATOM   3979  HB3 GLU   245      13.659   0.056  70.984  1.00  0.00           H  
ATOM   3980  HB2 GLU   245      12.940  -0.351  69.457  1.00  0.00           H  
ATOM   3981  HG3 GLU   245      11.039   1.210  69.846  1.00  0.00           H  
ATOM   3982  HG2 GLU   245      11.794   1.761  71.341  1.00  0.00           H  
ATOM   3983  N   ASP   246      12.487   2.997  68.118  1.00  0.00           N  
ATOM   3984  CA  ASP   246      12.011   3.633  66.893  1.00  0.00           C  
ATOM   3985  C   ASP   246      13.108   4.456  66.219  1.00  0.00           C  
ATOM   3986  O   ASP   246      13.188   4.515  64.995  1.00  0.00           O  
ATOM   3987  CB  ASP   246      10.778   4.511  67.173  1.00  0.00           C  
ATOM   3988  CG  ASP   246       9.612   3.736  67.802  1.00  0.00           C  
ATOM   3989  OD1 ASP   246       9.646   2.484  67.777  1.00  0.00           O  
ATOM   3990  OD2 ASP   246       8.653   4.412  68.227  1.00  0.00           O1-
ATOM   3991  H   ASP   246      12.148   3.390  68.985  1.00  0.00           H  
ATOM   3992  HA  ASP   246      11.734   2.847  66.188  1.00  0.00           H  
ATOM   3993  HB3 ASP   246      10.458   4.993  66.253  1.00  0.00           H  
ATOM   3994  HB2 ASP   246      11.056   5.304  67.866  1.00  0.00           H  
ATOM   3995  N   PHE   247      13.941   5.059  67.066  1.00  0.00           N  
ATOM   3996  CA  PHE   247      15.055   5.904  66.707  1.00  0.00           C  
ATOM   3997  C   PHE   247      16.235   5.114  66.124  1.00  0.00           C  
ATOM   3998  O   PHE   247      16.903   5.620  65.227  1.00  0.00           O  
ATOM   3999  CB  PHE   247      15.448   6.630  67.988  1.00  0.00           C  
ATOM   4000  CG  PHE   247      16.397   7.760  67.795  1.00  0.00           C  
ATOM   4001  CD1 PHE   247      15.906   8.971  67.286  1.00  0.00           C  
ATOM   4002  CD2 PHE   247      17.769   7.592  68.057  1.00  0.00           C  
ATOM   4003  CE1 PHE   247      16.789  10.018  67.142  1.00  0.00           C  
ATOM   4004  CE2 PHE   247      18.626   8.660  67.881  1.00  0.00           C  
ATOM   4005  CZ  PHE   247      18.132   9.861  67.413  1.00  0.00           C  
ATOM   4006  H   PHE   247      13.770   4.962  68.058  1.00  0.00           H  
ATOM   4007  HA  PHE   247      14.708   6.630  65.970  1.00  0.00           H  
ATOM   4008  HB3 PHE   247      15.896   5.946  68.698  1.00  0.00           H  
ATOM   4009  HB2 PHE   247      14.565   7.053  68.466  1.00  0.00           H  
ATOM   4010  HD1 PHE   247      14.854   9.107  67.079  1.00  0.00           H  
ATOM   4011  HD2 PHE   247      18.147   6.648  68.422  1.00  0.00           H  
ATOM   4012  HE1 PHE   247      16.463  10.997  66.892  1.00  0.00           H  
ATOM   4013  HE2 PHE   247      19.677   8.566  68.114  1.00  0.00           H  
ATOM   4014  HZ  PHE   247      18.811  10.687  67.288  1.00  0.00           H  
ATOM   4015  N   GLU   248      16.480   3.887  66.614  1.00  0.00           N  
ATOM   4016  CA  GLU   248      17.523   3.022  66.064  1.00  0.00           C  
ATOM   4017  C   GLU   248      17.173   2.476  64.682  1.00  0.00           C  
ATOM   4018  O   GLU   248      18.098   2.201  63.918  1.00  0.00           O  
ATOM   4019  CB  GLU   248      17.948   1.914  67.041  1.00  0.00           C  
ATOM   4020  CG  GLU   248      16.858   0.887  67.347  1.00  0.00           C  
ATOM   4021  CD  GLU   248      17.315  -0.177  68.339  1.00  0.00           C  
ATOM   4022  OE1 GLU   248      18.336  -0.826  68.033  1.00  0.00           O  
ATOM   4023  OE2 GLU   248      16.654  -0.330  69.388  1.00  0.00           O1-
ATOM   4024  H   GLU   248      15.930   3.517  67.378  1.00  0.00           H  
ATOM   4025  HA  GLU   248      18.395   3.641  65.908  1.00  0.00           H  
ATOM   4026  HB3 GLU   248      18.281   2.374  67.973  1.00  0.00           H  
ATOM   4027  HB2 GLU   248      18.824   1.404  66.636  1.00  0.00           H  
ATOM   4028  HG3 GLU   248      16.480   0.398  66.450  1.00  0.00           H  
ATOM   4029  HG2 GLU   248      16.061   1.455  67.782  1.00  0.00           H  
ATOM   4030  N   THR   249      15.868   2.388  64.364  1.00  0.00           N  
ATOM   4031  CA  THR   249      15.389   2.018  63.036  1.00  0.00           C  
ATOM   4032  C   THR   249      15.851   3.004  61.956  1.00  0.00           C  
ATOM   4033  O   THR   249      16.137   2.570  60.841  1.00  0.00           O  
ATOM   4034  CB  THR   249      13.846   1.947  62.952  1.00  0.00           C  
ATOM   4035  OG1 THR   249      13.360   1.088  63.962  1.00  0.00           O  
ATOM   4036  CG2 THR   249      13.300   1.454  61.598  1.00  0.00           C  
ATOM   4037  H   THR   249      15.160   2.611  65.050  1.00  0.00           H  
ATOM   4038  HA  THR   249      15.800   1.034  62.798  1.00  0.00           H  
ATOM   4039  HB  THR   249      13.419   2.930  63.134  1.00  0.00           H  
ATOM   4040  HG1 THR   249      12.428   0.922  63.807  1.00  0.00           H  
ATOM   4041 HG21 THR   249      12.219   1.314  61.642  1.00  0.00           H  
ATOM   4042 HG22 THR   249      13.487   2.163  60.792  1.00  0.00           H  
ATOM   4043 HG23 THR   249      13.745   0.499  61.316  1.00  0.00           H  
ATOM   4044  N   ILE   250      15.954   4.295  62.311  1.00  0.00           N  
ATOM   4045  CA  ILE   250      16.471   5.289  61.394  1.00  0.00           C  
ATOM   4046  C   ILE   250      18.004   5.335  61.451  1.00  0.00           C  
ATOM   4047  O   ILE   250      18.600   5.879  62.380  1.00  0.00           O  
ATOM   4048  CB  ILE   250      15.829   6.672  61.593  1.00  0.00           C  
ATOM   4049  CG2 ILE   250      16.032   7.379  62.946  1.00  0.00           C  
ATOM   4050  CG1 ILE   250      16.209   7.594  60.442  1.00  0.00           C  
ATOM   4051  CD1 ILE   250      15.177   8.688  60.310  1.00  0.00           C  
ATOM   4052  H   ILE   250      15.734   4.597  63.250  1.00  0.00           H  
ATOM   4053  HA  ILE   250      16.187   4.989  60.382  1.00  0.00           H  
ATOM   4054  HB  ILE   250      14.755   6.493  61.512  1.00  0.00           H  
ATOM   4055 HG21 ILE   250      15.563   8.361  62.969  1.00  0.00           H  
ATOM   4056 HG22 ILE   250      15.520   6.819  63.721  1.00  0.00           H  
ATOM   4057 HG23 ILE   250      17.070   7.534  63.231  1.00  0.00           H  
ATOM   4058 HG13 ILE   250      16.263   7.048  59.500  1.00  0.00           H  
ATOM   4059 HG12 ILE   250      17.198   8.026  60.606  1.00  0.00           H  
ATOM   4060 HD11 ILE   250      15.353   9.161  59.364  1.00  0.00           H  
ATOM   4061 HD12 ILE   250      14.156   8.305  60.309  1.00  0.00           H  
ATOM   4062 HD13 ILE   250      15.266   9.449  61.085  1.00  0.00           H  
ATOM   4063  N   VAL   251      18.612   4.706  60.438  1.00  0.00           N  
ATOM   4064  CA  VAL   251      20.060   4.618  60.314  1.00  0.00           C  
ATOM   4065  C   VAL   251      20.677   5.948  59.866  1.00  0.00           C  
ATOM   4066  O   VAL   251      21.787   6.248  60.308  1.00  0.00           O  
ATOM   4067  CB  VAL   251      20.489   3.520  59.309  1.00  0.00           C  
ATOM   4068  CG1 VAL   251      22.018   3.439  59.102  1.00  0.00           C  
ATOM   4069  CG2 VAL   251      19.954   2.145  59.744  1.00  0.00           C  
ATOM   4070  H   VAL   251      18.065   4.236  59.731  1.00  0.00           H  
ATOM   4071  HA  VAL   251      20.476   4.365  61.292  1.00  0.00           H  
ATOM   4072  HB  VAL   251      20.042   3.740  58.338  1.00  0.00           H  
ATOM   4073 HG11 VAL   251      22.286   2.557  58.520  1.00  0.00           H  
ATOM   4074 HG12 VAL   251      22.410   4.295  58.553  1.00  0.00           H  
ATOM   4075 HG13 VAL   251      22.545   3.375  60.054  1.00  0.00           H  
ATOM   4076 HG21 VAL   251      20.261   1.364  59.047  1.00  0.00           H  
ATOM   4077 HG22 VAL   251      20.324   1.870  60.732  1.00  0.00           H  
ATOM   4078 HG23 VAL   251      18.864   2.125  59.781  1.00  0.00           H  
ATOM   4079  N   ASN   252      19.964   6.717  59.019  1.00  0.00           N  
ATOM   4080  CA  ASN   252      20.463   7.986  58.492  1.00  0.00           C  
ATOM   4081  C   ASN   252      20.776   8.962  59.630  1.00  0.00           C  
ATOM   4082  O   ASN   252      19.882   9.273  60.413  1.00  0.00           O  
ATOM   4083  CB  ASN   252      19.479   8.617  57.487  1.00  0.00           C  
ATOM   4084  CG  ASN   252      20.186   9.688  56.648  1.00  0.00           C  
ATOM   4085  OD1 ASN   252      20.384  10.813  57.103  1.00  0.00           O  
ATOM   4086  ND2 ASN   252      20.612   9.326  55.437  1.00  0.00           N  
ATOM   4087  H   ASN   252      19.052   6.417  58.708  1.00  0.00           H  
ATOM   4088  HA  ASN   252      21.405   7.788  57.974  1.00  0.00           H  
ATOM   4089  HB3 ASN   252      18.601   9.036  57.981  1.00  0.00           H  
ATOM   4090  HB2 ASN   252      19.110   7.846  56.811  1.00  0.00           H  
ATOM   4091 HD22 ASN   252      21.102   9.989  54.854  1.00  0.00           H  
ATOM   4092 HD21 ASN   252      20.439   8.394  55.089  1.00  0.00           H  
ATOM   4093  N   LEU   253      22.047   9.391  59.692  1.00  0.00           N  
ATOM   4094  CA  LEU   253      22.574  10.239  60.753  1.00  0.00           C  
ATOM   4095  C   LEU   253      21.898  11.601  60.829  1.00  0.00           C  
ATOM   4096  O   LEU   253      21.560  12.009  61.932  1.00  0.00           O  
ATOM   4097  CB  LEU   253      24.089  10.462  60.590  1.00  0.00           C  
ATOM   4098  CG  LEU   253      24.970   9.241  60.897  1.00  0.00           C  
ATOM   4099  CD1 LEU   253      26.454   9.601  60.685  1.00  0.00           C  
ATOM   4100  CD2 LEU   253      24.725   8.658  62.304  1.00  0.00           C  
ATOM   4101  H   LEU   253      22.716   9.069  59.007  1.00  0.00           H  
ATOM   4102  HA  LEU   253      22.374   9.731  61.697  1.00  0.00           H  
ATOM   4103  HB3 LEU   253      24.410  11.267  61.256  1.00  0.00           H  
ATOM   4104  HB2 LEU   253      24.294  10.818  59.578  1.00  0.00           H  
ATOM   4105  HG  LEU   253      24.720   8.466  60.171  1.00  0.00           H  
ATOM   4106 HD11 LEU   253      26.997   8.759  60.255  1.00  0.00           H  
ATOM   4107 HD12 LEU   253      26.579  10.444  60.004  1.00  0.00           H  
ATOM   4108 HD13 LEU   253      26.947   9.870  61.619  1.00  0.00           H  
ATOM   4109 HD21 LEU   253      25.656   8.391  62.805  1.00  0.00           H  
ATOM   4110 HD22 LEU   253      24.207   9.358  62.960  1.00  0.00           H  
ATOM   4111 HD23 LEU   253      24.124   7.750  62.247  1.00  0.00           H  
ATOM   4112  N   LYS   254      21.716  12.280  59.685  1.00  0.00           N  
ATOM   4113  CA  LYS   254      21.100  13.607  59.655  1.00  0.00           C  
ATOM   4114  C   LYS   254      19.653  13.586  60.149  1.00  0.00           C  
ATOM   4115  O   LYS   254      19.259  14.487  60.887  1.00  0.00           O  
ATOM   4116  CB  LYS   254      21.177  14.210  58.246  1.00  0.00           C  
ATOM   4117  CG  LYS   254      22.602  14.603  57.843  1.00  0.00           C  
ATOM   4118  CD  LYS   254      22.652  15.213  56.439  1.00  0.00           C  
ATOM   4119  CE  LYS   254      24.075  15.613  56.031  1.00  0.00           C  
ATOM   4120  NZ  LYS   254      24.088  16.234  54.697  1.00  0.00           N1+
ATOM   4121  H   LYS   254      21.995  11.881  58.801  1.00  0.00           H  
ATOM   4122  HA  LYS   254      21.666  14.249  60.333  1.00  0.00           H  
ATOM   4123  HB3 LYS   254      20.554  15.106  58.198  1.00  0.00           H  
ATOM   4124  HB2 LYS   254      20.767  13.514  57.515  1.00  0.00           H  
ATOM   4125  HG3 LYS   254      23.252  13.728  57.883  1.00  0.00           H  
ATOM   4126  HG2 LYS   254      23.000  15.316  58.566  1.00  0.00           H  
ATOM   4127  HD3 LYS   254      22.000  16.087  56.400  1.00  0.00           H  
ATOM   4128  HD2 LYS   254      22.251  14.498  55.719  1.00  0.00           H  
ATOM   4129  HE3 LYS   254      24.728  14.739  56.023  1.00  0.00           H  
ATOM   4130  HE2 LYS   254      24.490  16.320  56.750  1.00  0.00           H  
ATOM   4131  HZ1 LYS   254      25.035  16.489  54.454  1.00  0.00           H  
ATOM   4132  HZ2 LYS   254      23.731  15.580  54.015  1.00  0.00           H  
ATOM   4133  HZ3 LYS   254      23.509  17.061  54.704  1.00  0.00           H  
ATOM   4134  N   ALA   255      18.909  12.537  59.769  1.00  0.00           N  
ATOM   4135  CA  ALA   255      17.540  12.341  60.216  1.00  0.00           C  
ATOM   4136  C   ALA   255      17.495  12.017  61.705  1.00  0.00           C  
ATOM   4137  O   ALA   255      16.763  12.678  62.434  1.00  0.00           O  
ATOM   4138  CB  ALA   255      16.879  11.229  59.414  1.00  0.00           C  
ATOM   4139  H   ALA   255      19.312  11.809  59.193  1.00  0.00           H  
ATOM   4140  HA  ALA   255      16.982  13.264  60.047  1.00  0.00           H  
ATOM   4141  HB1 ALA   255      15.822  11.209  59.660  1.00  0.00           H  
ATOM   4142  HB2 ALA   255      16.932  11.378  58.341  1.00  0.00           H  
ATOM   4143  HB3 ALA   255      17.331  10.261  59.624  1.00  0.00           H  
ATOM   4144  N   ARG   256      18.332  11.055  62.123  1.00  0.00           N  
ATOM   4145  CA  ARG   256      18.507  10.624  63.502  1.00  0.00           C  
ATOM   4146  C   ARG   256      18.865  11.798  64.425  1.00  0.00           C  
ATOM   4147  O   ARG   256      18.140  12.048  65.380  1.00  0.00           O  
ATOM   4148  CB  ARG   256      19.559   9.499  63.527  1.00  0.00           C  
ATOM   4149  CG  ARG   256      19.674   8.789  64.869  1.00  0.00           C  
ATOM   4150  CD  ARG   256      20.753   7.711  64.907  1.00  0.00           C  
ATOM   4151  NE  ARG   256      20.575   6.844  66.079  1.00  0.00           N  
ATOM   4152  CZ  ARG   256      20.374   5.518  66.047  1.00  0.00           C  
ATOM   4153  NH1 ARG   256      20.392   4.847  64.886  1.00  0.00           N  
ATOM   4154  NH2 ARG   256      20.169   4.862  67.198  1.00  0.00           N1+
ATOM   4155  H   ARG   256      18.908  10.575  61.442  1.00  0.00           H  
ATOM   4156  HA  ARG   256      17.553  10.211  63.835  1.00  0.00           H  
ATOM   4157  HB3 ARG   256      20.534   9.874  63.219  1.00  0.00           H  
ATOM   4158  HB2 ARG   256      19.273   8.741  62.797  1.00  0.00           H  
ATOM   4159  HG3 ARG   256      18.710   8.390  65.185  1.00  0.00           H  
ATOM   4160  HG2 ARG   256      19.985   9.550  65.583  1.00  0.00           H  
ATOM   4161  HD3 ARG   256      21.702   8.208  65.113  1.00  0.00           H  
ATOM   4162  HD2 ARG   256      20.892   7.202  63.953  1.00  0.00           H  
ATOM   4163  HE  ARG   256      20.587   7.311  66.975  1.00  0.00           H  
ATOM   4164 HH12 ARG   256      20.239   3.849  64.859  1.00  0.00           H  
ATOM   4165 HH11 ARG   256      20.481   5.353  64.016  1.00  0.00           H  
ATOM   4166 HH22 ARG   256      20.030   3.862  67.199  1.00  0.00           H  
ATOM   4167 HH21 ARG   256      20.154   5.361  68.076  1.00  0.00           H  
ATOM   4168  N   ALA   257      19.914  12.551  64.068  1.00  0.00           N  
ATOM   4169  CA  ALA   257      20.383  13.730  64.789  1.00  0.00           C  
ATOM   4170  C   ALA   257      19.316  14.809  64.963  1.00  0.00           C  
ATOM   4171  O   ALA   257      19.299  15.427  66.020  1.00  0.00           O  
ATOM   4172  CB  ALA   257      21.605  14.331  64.086  1.00  0.00           C  
ATOM   4173  H   ALA   257      20.448  12.302  63.243  1.00  0.00           H  
ATOM   4174  HA  ALA   257      20.702  13.399  65.778  1.00  0.00           H  
ATOM   4175  HB1 ALA   257      21.978  15.209  64.615  1.00  0.00           H  
ATOM   4176  HB2 ALA   257      22.421  13.609  64.044  1.00  0.00           H  
ATOM   4177  HB3 ALA   257      21.373  14.631  63.063  1.00  0.00           H  
ATOM   4178  N   TYR   258      18.446  15.005  63.956  1.00  0.00           N  
ATOM   4179  CA  TYR   258      17.343  15.955  64.044  1.00  0.00           C  
ATOM   4180  C   TYR   258      16.238  15.525  65.022  1.00  0.00           C  
ATOM   4181  O   TYR   258      15.636  16.403  65.630  1.00  0.00           O  
ATOM   4182  CB  TYR   258      16.751  16.268  62.658  1.00  0.00           C  
ATOM   4183  CG  TYR   258      15.573  17.220  62.766  1.00  0.00           C  
ATOM   4184  CD1 TYR   258      15.808  18.591  62.995  1.00  0.00           C  
ATOM   4185  CD2 TYR   258      14.253  16.719  62.794  1.00  0.00           C  
ATOM   4186  CE1 TYR   258      14.729  19.459  63.244  1.00  0.00           C  
ATOM   4187  CE2 TYR   258      13.178  17.584  63.062  1.00  0.00           C  
ATOM   4188  CZ  TYR   258      13.415  18.954  63.275  1.00  0.00           C  
ATOM   4189  OH  TYR   258      12.368  19.793  63.512  1.00  0.00           O  
ATOM   4190  H   TYR   258      18.518  14.462  63.106  1.00  0.00           H  
ATOM   4191  HA  TYR   258      17.758  16.888  64.431  1.00  0.00           H  
ATOM   4192  HB3 TYR   258      16.427  15.351  62.163  1.00  0.00           H  
ATOM   4193  HB2 TYR   258      17.512  16.710  62.014  1.00  0.00           H  
ATOM   4194  HD1 TYR   258      16.817  18.975  63.007  1.00  0.00           H  
ATOM   4195  HD2 TYR   258      14.068  15.664  62.656  1.00  0.00           H  
ATOM   4196  HE1 TYR   258      14.913  20.508  63.419  1.00  0.00           H  
ATOM   4197  HE2 TYR   258      12.173  17.195  63.108  1.00  0.00           H  
ATOM   4198  HH  TYR   258      11.524  19.369  63.342  1.00  0.00           H  
ATOM   4199  N   LEU   259      15.965  14.219  65.161  1.00  0.00           N  
ATOM   4200  CA  LEU   259      15.007  13.711  66.151  1.00  0.00           C  
ATOM   4201  C   LEU   259      15.584  13.810  67.570  1.00  0.00           C  
ATOM   4202  O   LEU   259      14.885  14.273  68.471  1.00  0.00           O  
ATOM   4203  CB  LEU   259      14.616  12.258  65.830  1.00  0.00           C  
ATOM   4204  CG  LEU   259      13.489  12.040  64.829  1.00  0.00           C  
ATOM   4205  CD1 LEU   259      12.191  12.780  65.176  1.00  0.00           C  
ATOM   4206  CD2 LEU   259      13.937  12.331  63.410  1.00  0.00           C  
ATOM   4207  H   LEU   259      16.479  13.534  64.625  1.00  0.00           H  
ATOM   4208  HA  LEU   259      14.115  14.340  66.128  1.00  0.00           H  
ATOM   4209  HB3 LEU   259      14.340  11.730  66.745  1.00  0.00           H  
ATOM   4210  HB2 LEU   259      15.468  11.750  65.385  1.00  0.00           H  
ATOM   4211  HG  LEU   259      13.254  10.975  64.863  1.00  0.00           H  
ATOM   4212 HD11 LEU   259      11.321  12.169  64.936  1.00  0.00           H  
ATOM   4213 HD12 LEU   259      12.134  13.026  66.237  1.00  0.00           H  
ATOM   4214 HD13 LEU   259      12.095  13.713  64.619  1.00  0.00           H  
ATOM   4215 HD21 LEU   259      13.036  12.350  62.817  1.00  0.00           H  
ATOM   4216 HD22 LEU   259      14.422  13.298  63.294  1.00  0.00           H  
ATOM   4217 HD23 LEU   259      14.576  11.539  63.020  1.00  0.00           H  
ATOM   4218  N   GLU   260      16.891  13.515  67.703  1.00  0.00           N  
ATOM   4219  CA  GLU   260      17.760  14.038  68.763  1.00  0.00           C  
ATOM   4220  C   GLU   260      17.827  15.565  68.669  1.00  0.00           C  
ATOM   4221  O   GLU   260      17.257  16.135  67.751  1.00  0.00           O  
ATOM   4222  CB  GLU   260      19.169  13.453  68.578  1.00  0.00           C  
ATOM   4223  CG  GLU   260      19.441  12.213  69.425  1.00  0.00           C  
ATOM   4224  CD  GLU   260      20.827  11.618  69.165  1.00  0.00           C  
ATOM   4225  OE1 GLU   260      21.529  12.100  68.246  1.00  0.00           O  
ATOM   4226  OE2 GLU   260      21.167  10.686  69.922  1.00  0.00           O1-
ATOM   4227  H   GLU   260      17.379  13.140  66.900  1.00  0.00           H  
ATOM   4228  HA  GLU   260      17.355  13.774  69.741  1.00  0.00           H  
ATOM   4229  HB3 GLU   260      19.946  14.191  68.786  1.00  0.00           H  
ATOM   4230  HB2 GLU   260      19.304  13.188  67.531  1.00  0.00           H  
ATOM   4231  HG3 GLU   260      18.663  11.464  69.318  1.00  0.00           H  
ATOM   4232  HG2 GLU   260      19.411  12.502  70.476  1.00  0.00           H  
ATOM   4233  N   SER   261      18.501  16.255  69.592  1.00  0.00           N  
ATOM   4234  CA  SER   261      18.542  17.725  69.616  1.00  0.00           C  
ATOM   4235  C   SER   261      17.213  18.332  70.089  1.00  0.00           C  
ATOM   4236  O   SER   261      17.249  19.205  70.953  1.00  0.00           O  
ATOM   4237  CB  SER   261      19.040  18.360  68.276  1.00  0.00           C  
ATOM   4238  OG  SER   261      18.018  18.712  67.353  1.00  0.00           O  
ATOM   4239  H   SER   261      18.976  15.773  70.341  1.00  0.00           H  
ATOM   4240  HA  SER   261      19.291  17.956  70.375  1.00  0.00           H  
ATOM   4241  HB3 SER   261      19.764  17.710  67.782  1.00  0.00           H  
ATOM   4242  HB2 SER   261      19.576  19.281  68.506  1.00  0.00           H  
ATOM   4243  HG  SER   261      17.583  17.898  67.075  1.00  0.00           H  
ATOM   4244  N   LEU   262      16.074  17.865  69.541  1.00  0.00           N  
ATOM   4245  CA  LEU   262      14.753  18.311  69.929  1.00  0.00           C  
ATOM   4246  C   LEU   262      14.490  17.867  71.369  1.00  0.00           C  
ATOM   4247  O   LEU   262      14.817  16.732  71.733  1.00  0.00           O  
ATOM   4248  CB  LEU   262      13.642  17.791  68.986  1.00  0.00           C  
ATOM   4249  CG  LEU   262      13.314  18.768  67.836  1.00  0.00           C  
ATOM   4250  CD1 LEU   262      14.462  18.893  66.823  1.00  0.00           C  
ATOM   4251  CD2 LEU   262      11.969  18.445  67.159  1.00  0.00           C  
ATOM   4252  H   LEU   262      16.122  17.146  68.830  1.00  0.00           H  
ATOM   4253  HA  LEU   262      14.817  19.393  69.832  1.00  0.00           H  
ATOM   4254  HB3 LEU   262      12.727  17.656  69.566  1.00  0.00           H  
ATOM   4255  HB2 LEU   262      13.888  16.803  68.597  1.00  0.00           H  
ATOM   4256  HG  LEU   262      13.181  19.750  68.292  1.00  0.00           H  
ATOM   4257 HD11 LEU   262      14.753  19.936  66.697  1.00  0.00           H  
ATOM   4258 HD12 LEU   262      15.352  18.356  67.131  1.00  0.00           H  
ATOM   4259 HD13 LEU   262      14.183  18.518  65.843  1.00  0.00           H  
ATOM   4260 HD21 LEU   262      11.444  19.360  66.885  1.00  0.00           H  
ATOM   4261 HD22 LEU   262      12.097  17.858  66.249  1.00  0.00           H  
ATOM   4262 HD23 LEU   262      11.309  17.875  67.812  1.00  0.00           H  
ATOM   4263  N   PRO   263      13.915  18.795  72.157  1.00  0.00           N  
ATOM   4264  CA  PRO   263      13.540  18.516  73.543  1.00  0.00           C  
ATOM   4265  C   PRO   263      12.474  17.420  73.623  1.00  0.00           C  
ATOM   4266  O   PRO   263      11.703  17.242  72.676  1.00  0.00           O  
ATOM   4267  CB  PRO   263      13.039  19.875  74.058  1.00  0.00           C  
ATOM   4268  CD  PRO   263      13.517  20.144  71.747  1.00  0.00           C  
ATOM   4269  CG  PRO   263      12.564  20.622  72.824  1.00  0.00           C  
ATOM   4270  HA  PRO   263      14.418  18.205  74.112  1.00  0.00           H  
ATOM   4271  HB3 PRO   263      13.873  20.414  74.508  1.00  0.00           H  
ATOM   4272  HB2 PRO   263      12.259  19.796  74.817  1.00  0.00           H  
ATOM   4273  HD2 PRO   263      13.013  20.180  70.780  1.00  0.00           H  
ATOM   4274  HD3 PRO   263      14.403  20.780  71.707  1.00  0.00           H  
ATOM   4275  HG3 PRO   263      12.555  21.705  72.946  1.00  0.00           H  
ATOM   4276  HG2 PRO   263      11.550  20.302  72.579  1.00  0.00           H  
ATOM   4277  N   HIS   264      12.482  16.693  74.749  1.00  0.00           N  
ATOM   4278  CA  HIS   264      11.518  15.637  75.031  1.00  0.00           C  
ATOM   4279  C   HIS   264      10.088  16.188  74.989  1.00  0.00           C  
ATOM   4280  O   HIS   264       9.775  17.122  75.728  1.00  0.00           O  
ATOM   4281  CB  HIS   264      11.823  14.991  76.392  1.00  0.00           C  
ATOM   4282  ND1 HIS   264      11.064  12.579  76.134  1.00  0.00           N  
ATOM   4283  CG  HIS   264      10.924  13.824  76.722  1.00  0.00           C  
ATOM   4284  NE2 HIS   264       9.332  12.417  77.520  1.00  0.00           N  
ATOM   4285  CD2 HIS   264       9.847  13.713  77.574  1.00  0.00           C  
ATOM   4286  CE1 HIS   264      10.109  11.795  76.641  1.00  0.00           C  
ATOM   4287  H   HIS   264      13.154  16.894  75.475  1.00  0.00           H  
ATOM   4288  HA  HIS   264      11.641  14.875  74.261  1.00  0.00           H  
ATOM   4289  HB3 HIS   264      11.740  15.729  77.192  1.00  0.00           H  
ATOM   4290  HB2 HIS   264      12.855  14.637  76.411  1.00  0.00           H  
ATOM   4291  HD1 HIS   264      11.756  12.313  75.449  1.00  0.00           H  
ATOM   4292  HD2 HIS   264       9.402  14.462  78.213  1.00  0.00           H  
ATOM   4293  HE1 HIS   264       9.976  10.761  76.359  1.00  0.00           H  
ATOM   4294  N   ARG   265       9.272  15.604  74.108  1.00  0.00           N  
ATOM   4295  CA  ARG   265       7.857  15.914  74.001  1.00  0.00           C  
ATOM   4296  C   ARG   265       7.094  14.692  74.477  1.00  0.00           C  
ATOM   4297  O   ARG   265       7.401  13.578  74.048  1.00  0.00           O  
ATOM   4298  CB  ARG   265       7.461  16.233  72.551  1.00  0.00           C  
ATOM   4299  CG  ARG   265       8.298  17.337  71.899  1.00  0.00           C  
ATOM   4300  CD  ARG   265       7.627  17.878  70.638  1.00  0.00           C  
ATOM   4301  NE  ARG   265       8.549  18.715  69.857  1.00  0.00           N  
ATOM   4302  CZ  ARG   265       8.288  19.930  69.344  1.00  0.00           C  
ATOM   4303  NH1 ARG   265       7.145  20.579  69.608  1.00  0.00           N  
ATOM   4304  NH2 ARG   265       9.195  20.511  68.548  1.00  0.00           N1+
ATOM   4305  H   ARG   265       9.611  14.847  73.527  1.00  0.00           H  
ATOM   4306  HA  ARG   265       7.586  16.769  74.625  1.00  0.00           H  
ATOM   4307  HB3 ARG   265       6.408  16.523  72.539  1.00  0.00           H  
ATOM   4308  HB2 ARG   265       7.537  15.342  71.926  1.00  0.00           H  
ATOM   4309  HG3 ARG   265       9.329  17.036  71.718  1.00  0.00           H  
ATOM   4310  HG2 ARG   265       8.338  18.157  72.618  1.00  0.00           H  
ATOM   4311  HD3 ARG   265       6.836  18.535  70.994  1.00  0.00           H  
ATOM   4312  HD2 ARG   265       7.127  17.116  70.042  1.00  0.00           H  
ATOM   4313  HE  ARG   265       9.437  18.286  69.638  1.00  0.00           H  
ATOM   4314 HH12 ARG   265       6.960  21.486  69.202  1.00  0.00           H  
ATOM   4315 HH11 ARG   265       6.456  20.158  70.212  1.00  0.00           H  
ATOM   4316 HH22 ARG   265       9.020  21.424  68.153  1.00  0.00           H  
ATOM   4317 HH21 ARG   265      10.069  20.046  68.345  1.00  0.00           H  
ATOM   4318  N   THR   266       6.094  14.925  75.327  1.00  0.00           N  
ATOM   4319  CA  THR   266       5.198  13.859  75.743  1.00  0.00           C  
ATOM   4320  C   THR   266       4.058  13.726  74.728  1.00  0.00           C  
ATOM   4321  O   THR   266       3.677  14.708  74.086  1.00  0.00           O  
ATOM   4322  CB  THR   266       4.603  14.113  77.143  1.00  0.00           C  
ATOM   4323  OG1 THR   266       5.656  14.394  78.045  1.00  0.00           O  
ATOM   4324  CG2 THR   266       3.833  12.908  77.712  1.00  0.00           C  
ATOM   4325  H   THR   266       5.889  15.855  75.660  1.00  0.00           H  
ATOM   4326  HA  THR   266       5.742  12.912  75.785  1.00  0.00           H  
ATOM   4327  HB  THR   266       3.946  14.985  77.124  1.00  0.00           H  
ATOM   4328  HG1 THR   266       5.297  14.433  78.935  1.00  0.00           H  
ATOM   4329 HG21 THR   266       3.568  13.074  78.757  1.00  0.00           H  
ATOM   4330 HG22 THR   266       2.900  12.727  77.185  1.00  0.00           H  
ATOM   4331 HG23 THR   266       4.429  11.996  77.667  1.00  0.00           H  
ATOM   4332  N   LYS   267       3.547  12.496  74.598  1.00  0.00           N  
ATOM   4333  CA  LYS   267       2.406  12.191  73.754  1.00  0.00           C  
ATOM   4334  C   LYS   267       1.132  12.813  74.334  1.00  0.00           C  
ATOM   4335  O   LYS   267       0.923  12.765  75.547  1.00  0.00           O  
ATOM   4336  CB  LYS   267       2.276  10.663  73.623  1.00  0.00           C  
ATOM   4337  CG  LYS   267       1.271  10.229  72.545  1.00  0.00           C  
ATOM   4338  CD  LYS   267       1.286   8.720  72.263  1.00  0.00           C  
ATOM   4339  CE  LYS   267       0.665   8.352  70.907  1.00  0.00           C  
ATOM   4340  NZ  LYS   267      -0.674   8.941  70.733  1.00  0.00           N1+
ATOM   4341  H   LYS   267       3.915  11.734  75.149  1.00  0.00           H  
ATOM   4342  HA  LYS   267       2.603  12.616  72.769  1.00  0.00           H  
ATOM   4343  HB3 LYS   267       2.019  10.212  74.582  1.00  0.00           H  
ATOM   4344  HB2 LYS   267       3.254  10.260  73.356  1.00  0.00           H  
ATOM   4345  HG3 LYS   267       1.483  10.758  71.624  1.00  0.00           H  
ATOM   4346  HG2 LYS   267       0.265  10.524  72.840  1.00  0.00           H  
ATOM   4347  HD3 LYS   267       0.750   8.202  73.059  1.00  0.00           H  
ATOM   4348  HD2 LYS   267       2.309   8.344  72.297  1.00  0.00           H  
ATOM   4349  HE3 LYS   267       0.594   7.268  70.805  1.00  0.00           H  
ATOM   4350  HE2 LYS   267       1.305   8.702  70.098  1.00  0.00           H  
ATOM   4351  HZ1 LYS   267      -1.044   8.680  69.830  1.00  0.00           H  
ATOM   4352  HZ2 LYS   267      -1.292   8.597  71.454  1.00  0.00           H  
ATOM   4353  HZ3 LYS   267      -0.615   9.948  70.795  1.00  0.00           H  
ATOM   4354  N   VAL   268       0.295  13.362  73.452  1.00  0.00           N  
ATOM   4355  CA  VAL   268      -1.024  13.834  73.827  1.00  0.00           C  
ATOM   4356  C   VAL   268      -1.985  12.640  73.682  1.00  0.00           C  
ATOM   4357  O   VAL   268      -1.979  11.993  72.630  1.00  0.00           O  
ATOM   4358  CB  VAL   268      -1.519  14.973  72.912  1.00  0.00           C  
ATOM   4359  CG1 VAL   268      -2.903  15.483  73.356  1.00  0.00           C  
ATOM   4360  CG2 VAL   268      -0.528  16.149  72.923  1.00  0.00           C  
ATOM   4361  H   VAL   268       0.520  13.362  72.464  1.00  0.00           H  
ATOM   4362  HA  VAL   268      -0.979  14.250  74.831  1.00  0.00           H  
ATOM   4363  HB  VAL   268      -1.596  14.615  71.883  1.00  0.00           H  
ATOM   4364 HG11 VAL   268      -3.188  16.365  72.787  1.00  0.00           H  
ATOM   4365 HG12 VAL   268      -3.686  14.743  73.224  1.00  0.00           H  
ATOM   4366 HG13 VAL   268      -2.898  15.772  74.407  1.00  0.00           H  
ATOM   4367 HG21 VAL   268      -0.873  16.959  72.280  1.00  0.00           H  
ATOM   4368 HG22 VAL   268      -0.402  16.552  73.928  1.00  0.00           H  
ATOM   4369 HG23 VAL   268       0.456  15.852  72.560  1.00  0.00           H  
ATOM   4370  N   PRO   269      -2.774  12.349  74.737  1.00  0.00           N  
ATOM   4371  CA  PRO   269      -3.826  11.325  74.668  1.00  0.00           C  
ATOM   4372  C   PRO   269      -4.831  11.552  73.530  1.00  0.00           C  
ATOM   4373  O   PRO   269      -5.224  12.687  73.267  1.00  0.00           O  
ATOM   4374  CB  PRO   269      -4.491  11.393  76.051  1.00  0.00           C  
ATOM   4375  CD  PRO   269      -2.663  12.911  76.084  1.00  0.00           C  
ATOM   4376  CG  PRO   269      -3.413  11.934  76.971  1.00  0.00           C  
ATOM   4377  HA  PRO   269      -3.333  10.358  74.549  1.00  0.00           H  
ATOM   4378  HB3 PRO   269      -4.858  10.423  76.385  1.00  0.00           H  
ATOM   4379  HB2 PRO   269      -5.339  12.078  76.043  1.00  0.00           H  
ATOM   4380  HD2 PRO   269      -3.139  13.893  76.100  1.00  0.00           H  
ATOM   4381  HD3 PRO   269      -1.638  13.009  76.441  1.00  0.00           H  
ATOM   4382  HG3 PRO   269      -2.746  11.121  77.261  1.00  0.00           H  
ATOM   4383  HG2 PRO   269      -3.807  12.389  77.881  1.00  0.00           H  
ATOM   4384  N   TRP   270      -5.226  10.458  72.866  1.00  0.00           N  
ATOM   4385  CA  TRP   270      -6.263  10.480  71.835  1.00  0.00           C  
ATOM   4386  C   TRP   270      -7.605  10.967  72.366  1.00  0.00           C  
ATOM   4387  O   TRP   270      -8.256  11.769  71.706  1.00  0.00           O  
ATOM   4388  CB  TRP   270      -6.437   9.085  71.227  1.00  0.00           C  
ATOM   4389  CG  TRP   270      -5.245   8.608  70.478  1.00  0.00           C  
ATOM   4390  CD2 TRP   270      -4.687   9.205  69.281  1.00  0.00           C  
ATOM   4391  CD1 TRP   270      -4.433   7.580  70.808  1.00  0.00           C  
ATOM   4392  NE1 TRP   270      -3.421   7.490  69.876  1.00  0.00           N  
ATOM   4393  CE2 TRP   270      -3.527   8.468  68.911  1.00  0.00           C  
ATOM   4394  CE3 TRP   270      -5.044  10.311  68.479  1.00  0.00           C  
ATOM   4395  CZ2 TRP   270      -2.760   8.802  67.785  1.00  0.00           C  
ATOM   4396  CZ3 TRP   270      -4.267  10.674  67.365  1.00  0.00           C  
ATOM   4397  CH2 TRP   270      -3.131   9.919  67.019  1.00  0.00           C  
ATOM   4398  H   TRP   270      -4.848   9.553  73.106  1.00  0.00           H  
ATOM   4399  HA  TRP   270      -5.951  11.179  71.056  1.00  0.00           H  
ATOM   4400  HB3 TRP   270      -7.265   9.094  70.520  1.00  0.00           H  
ATOM   4401  HB2 TRP   270      -6.697   8.353  71.994  1.00  0.00           H  
ATOM   4402  HD1 TRP   270      -4.575   6.931  71.659  1.00  0.00           H  
ATOM   4403  HE1 TRP   270      -2.720   6.758  69.898  1.00  0.00           H  
ATOM   4404  HE3 TRP   270      -5.919  10.889  68.730  1.00  0.00           H  
ATOM   4405  HZ2 TRP   270      -1.886   8.223  67.522  1.00  0.00           H  
ATOM   4406  HZ3 TRP   270      -4.546  11.531  66.772  1.00  0.00           H  
ATOM   4407  HH2 TRP   270      -2.529  10.204  66.172  1.00  0.00           H  
ATOM   4408  N   ILE   271      -7.956  10.513  73.575  1.00  0.00           N  
ATOM   4409  CA  ILE   271      -9.140  10.958  74.292  1.00  0.00           C  
ATOM   4410  C   ILE   271      -9.115  12.463  74.609  1.00  0.00           C  
ATOM   4411  O   ILE   271     -10.169  13.091  74.556  1.00  0.00           O  
ATOM   4412  CB  ILE   271      -9.316  10.171  75.616  1.00  0.00           C  
ATOM   4413  CG2 ILE   271      -8.151  10.375  76.610  1.00  0.00           C  
ATOM   4414  CG1 ILE   271     -10.670  10.445  76.311  1.00  0.00           C  
ATOM   4415  CD1 ILE   271     -11.890  10.108  75.440  1.00  0.00           C  
ATOM   4416  H   ILE   271      -7.361   9.855  74.056  1.00  0.00           H  
ATOM   4417  HA  ILE   271      -9.992  10.765  73.638  1.00  0.00           H  
ATOM   4418  HB  ILE   271      -9.312   9.113  75.350  1.00  0.00           H  
ATOM   4419 HG21 ILE   271      -8.239   9.683  77.447  1.00  0.00           H  
ATOM   4420 HG22 ILE   271      -7.187  10.185  76.141  1.00  0.00           H  
ATOM   4421 HG23 ILE   271      -8.131  11.380  77.033  1.00  0.00           H  
ATOM   4422 HG13 ILE   271     -10.736  11.478  76.654  1.00  0.00           H  
ATOM   4423 HG12 ILE   271     -10.729   9.840  77.216  1.00  0.00           H  
ATOM   4424 HD11 ILE   271     -12.784   9.993  76.052  1.00  0.00           H  
ATOM   4425 HD12 ILE   271     -12.092  10.894  74.713  1.00  0.00           H  
ATOM   4426 HD13 ILE   271     -11.745   9.177  74.891  1.00  0.00           H  
ATOM   4427  N   GLN   272      -7.922  13.023  74.881  1.00  0.00           N  
ATOM   4428  CA  GLN   272      -7.742  14.458  75.075  1.00  0.00           C  
ATOM   4429  C   GLN   272      -8.079  15.234  73.799  1.00  0.00           C  
ATOM   4430  O   GLN   272      -8.838  16.198  73.873  1.00  0.00           O  
ATOM   4431  CB  GLN   272      -6.309  14.776  75.561  1.00  0.00           C  
ATOM   4432  CG  GLN   272      -5.997  16.273  75.749  1.00  0.00           C  
ATOM   4433  CD  GLN   272      -6.809  16.865  76.896  1.00  0.00           C  
ATOM   4434  OE1 GLN   272      -6.690  16.404  78.028  1.00  0.00           O  
ATOM   4435  NE2 GLN   272      -7.628  17.880  76.616  1.00  0.00           N  
ATOM   4436  H   GLN   272      -7.087  12.456  74.883  1.00  0.00           H  
ATOM   4437  HA  GLN   272      -8.443  14.767  75.852  1.00  0.00           H  
ATOM   4438  HB3 GLN   272      -5.573  14.395  74.862  1.00  0.00           H  
ATOM   4439  HB2 GLN   272      -6.121  14.247  76.496  1.00  0.00           H  
ATOM   4440  HG3 GLN   272      -6.138  16.843  74.830  1.00  0.00           H  
ATOM   4441  HG2 GLN   272      -4.943  16.384  76.006  1.00  0.00           H  
ATOM   4442 HE22 GLN   272      -8.184  18.296  77.349  1.00  0.00           H  
ATOM   4443 HE21 GLN   272      -7.716  18.222  75.670  1.00  0.00           H  
ATOM   4444  N   LEU   273      -7.517  14.784  72.664  1.00  0.00           N  
ATOM   4445  CA  LEU   273      -7.739  15.399  71.358  1.00  0.00           C  
ATOM   4446  C   LEU   273      -9.176  15.241  70.861  1.00  0.00           C  
ATOM   4447  O   LEU   273      -9.714  16.194  70.302  1.00  0.00           O  
ATOM   4448  CB  LEU   273      -6.785  14.808  70.306  1.00  0.00           C  
ATOM   4449  CG  LEU   273      -5.294  15.086  70.531  1.00  0.00           C  
ATOM   4450  CD1 LEU   273      -4.463  14.469  69.391  1.00  0.00           C  
ATOM   4451  CD2 LEU   273      -5.001  16.585  70.713  1.00  0.00           C  
ATOM   4452  H   LEU   273      -6.907  13.979  72.690  1.00  0.00           H  
ATOM   4453  HA  LEU   273      -7.556  16.470  71.455  1.00  0.00           H  
ATOM   4454  HB3 LEU   273      -7.057  15.204  69.326  1.00  0.00           H  
ATOM   4455  HB2 LEU   273      -6.927  13.728  70.259  1.00  0.00           H  
ATOM   4456  HG  LEU   273      -5.000  14.581  71.448  1.00  0.00           H  
ATOM   4457 HD11 LEU   273      -3.774  15.182  68.939  1.00  0.00           H  
ATOM   4458 HD12 LEU   273      -3.881  13.631  69.771  1.00  0.00           H  
ATOM   4459 HD13 LEU   273      -5.084  14.079  68.585  1.00  0.00           H  
ATOM   4460 HD21 LEU   273      -3.970  16.836  70.461  1.00  0.00           H  
ATOM   4461 HD22 LEU   273      -5.648  17.198  70.086  1.00  0.00           H  
ATOM   4462 HD23 LEU   273      -5.165  16.890  71.747  1.00  0.00           H  
ATOM   4463  N   TYR   274      -9.772  14.061  71.084  1.00  0.00           N  
ATOM   4464  CA  TYR   274     -11.115  13.726  70.622  1.00  0.00           C  
ATOM   4465  C   TYR   274     -11.922  13.191  71.804  1.00  0.00           C  
ATOM   4466  O   TYR   274     -12.018  11.974  71.971  1.00  0.00           O  
ATOM   4467  CB  TYR   274     -11.054  12.713  69.465  1.00  0.00           C  
ATOM   4468  CG  TYR   274     -10.053  13.089  68.405  1.00  0.00           C  
ATOM   4469  CD1 TYR   274      -8.724  12.634  68.506  1.00  0.00           C  
ATOM   4470  CD2 TYR   274     -10.429  13.944  67.357  1.00  0.00           C  
ATOM   4471  CE1 TYR   274      -7.752  13.096  67.607  1.00  0.00           C  
ATOM   4472  CE2 TYR   274      -9.462  14.364  66.430  1.00  0.00           C  
ATOM   4473  CZ  TYR   274      -8.124  13.978  66.583  1.00  0.00           C  
ATOM   4474  OH  TYR   274      -7.193  14.462  65.726  1.00  0.00           O  
ATOM   4475  H   TYR   274      -9.260  13.317  71.544  1.00  0.00           H  
ATOM   4476  HA  TYR   274     -11.632  14.607  70.236  1.00  0.00           H  
ATOM   4477  HB3 TYR   274     -12.040  12.624  69.011  1.00  0.00           H  
ATOM   4478  HB2 TYR   274     -10.783  11.724  69.824  1.00  0.00           H  
ATOM   4479  HD1 TYR   274      -8.435  11.952  69.288  1.00  0.00           H  
ATOM   4480  HD2 TYR   274     -11.449  14.289  67.266  1.00  0.00           H  
ATOM   4481  HE1 TYR   274      -6.728  12.772  67.698  1.00  0.00           H  
ATOM   4482  HE2 TYR   274      -9.735  14.994  65.602  1.00  0.00           H  
ATOM   4483  HH  TYR   274      -7.565  15.046  65.061  1.00  0.00           H  
ATOM   4484  N   PRO   275     -12.477  14.109  72.626  1.00  0.00           N  
ATOM   4485  CA  PRO   275     -13.326  13.732  73.765  1.00  0.00           C  
ATOM   4486  C   PRO   275     -14.585  12.909  73.448  1.00  0.00           C  
ATOM   4487  O   PRO   275     -14.939  12.070  74.271  1.00  0.00           O  
ATOM   4488  CB  PRO   275     -13.660  15.067  74.443  1.00  0.00           C  
ATOM   4489  CD  PRO   275     -12.195  15.546  72.649  1.00  0.00           C  
ATOM   4490  CG  PRO   275     -12.505  15.976  74.071  1.00  0.00           C  
ATOM   4491  HA  PRO   275     -12.710  13.150  74.449  1.00  0.00           H  
ATOM   4492  HB3 PRO   275     -13.774  14.970  75.524  1.00  0.00           H  
ATOM   4493  HB2 PRO   275     -14.589  15.481  74.050  1.00  0.00           H  
ATOM   4494  HD2 PRO   275     -12.851  16.048  71.937  1.00  0.00           H  
ATOM   4495  HD3 PRO   275     -11.173  15.823  72.432  1.00  0.00           H  
ATOM   4496  HG3 PRO   275     -11.649  15.761  74.712  1.00  0.00           H  
ATOM   4497  HG2 PRO   275     -12.739  17.037  74.161  1.00  0.00           H  
ATOM   4498  N   TYR   276     -15.228  13.135  72.289  1.00  0.00           N  
ATOM   4499  CA  TYR   276     -16.468  12.439  71.912  1.00  0.00           C  
ATOM   4500  C   TYR   276     -16.248  11.387  70.825  1.00  0.00           C  
ATOM   4501  O   TYR   276     -17.219  10.992  70.179  1.00  0.00           O  
ATOM   4502  CB  TYR   276     -17.539  13.445  71.458  1.00  0.00           C  
ATOM   4503  CG  TYR   276     -17.843  14.500  72.489  1.00  0.00           C  
ATOM   4504  CD1 TYR   276     -17.126  15.711  72.465  1.00  0.00           C  
ATOM   4505  CD2 TYR   276     -18.817  14.270  73.480  1.00  0.00           C  
ATOM   4506  CE1 TYR   276     -17.381  16.695  73.432  1.00  0.00           C  
ATOM   4507  CE2 TYR   276     -19.078  15.261  74.444  1.00  0.00           C  
ATOM   4508  CZ  TYR   276     -18.359  16.473  74.418  1.00  0.00           C  
ATOM   4509  OH  TYR   276     -18.607  17.437  75.349  1.00  0.00           O  
ATOM   4510  H   TYR   276     -14.888  13.837  71.648  1.00  0.00           H  
ATOM   4511  HA  TYR   276     -16.882  11.900  72.767  1.00  0.00           H  
ATOM   4512  HB3 TYR   276     -18.475  12.937  71.222  1.00  0.00           H  
ATOM   4513  HB2 TYR   276     -17.224  13.938  70.537  1.00  0.00           H  
ATOM   4514  HD1 TYR   276     -16.371  15.885  71.712  1.00  0.00           H  
ATOM   4515  HD2 TYR   276     -19.363  13.338  73.504  1.00  0.00           H  
ATOM   4516  HE1 TYR   276     -16.826  17.622  73.417  1.00  0.00           H  
ATOM   4517  HE2 TYR   276     -19.826  15.086  75.202  1.00  0.00           H  
ATOM   4518  HH  TYR   276     -19.286  17.188  75.980  1.00  0.00           H  
ATOM   4519  N   ALA   277     -15.000  10.936  70.627  1.00  0.00           N  
ATOM   4520  CA  ALA   277     -14.715   9.845  69.705  1.00  0.00           C  
ATOM   4521  C   ALA   277     -15.062   8.497  70.335  1.00  0.00           C  
ATOM   4522  O   ALA   277     -15.001   8.354  71.559  1.00  0.00           O  
ATOM   4523  CB  ALA   277     -13.241   9.876  69.301  1.00  0.00           C  
ATOM   4524  H   ALA   277     -14.234  11.276  71.192  1.00  0.00           H  
ATOM   4525  HA  ALA   277     -15.310   9.965  68.796  1.00  0.00           H  
ATOM   4526  HB1 ALA   277     -12.969   8.973  68.753  1.00  0.00           H  
ATOM   4527  HB2 ALA   277     -13.043  10.715  68.637  1.00  0.00           H  
ATOM   4528  HB3 ALA   277     -12.586   9.954  70.168  1.00  0.00           H  
ATOM   4529  N   SER   278     -15.380   7.515  69.477  1.00  0.00           N  
ATOM   4530  CA  SER   278     -15.510   6.127  69.903  1.00  0.00           C  
ATOM   4531  C   SER   278     -14.142   5.584  70.321  1.00  0.00           C  
ATOM   4532  O   SER   278     -13.142   5.869  69.666  1.00  0.00           O  
ATOM   4533  CB  SER   278     -16.169   5.279  68.803  1.00  0.00           C  
ATOM   4534  OG  SER   278     -16.175   3.898  69.110  1.00  0.00           O  
ATOM   4535  H   SER   278     -15.421   7.694  68.484  1.00  0.00           H  
ATOM   4536  HA  SER   278     -16.169   6.100  70.774  1.00  0.00           H  
ATOM   4537  HB3 SER   278     -15.687   5.431  67.844  1.00  0.00           H  
ATOM   4538  HB2 SER   278     -17.207   5.592  68.691  1.00  0.00           H  
ATOM   4539  HG  SER   278     -16.693   3.439  68.444  1.00  0.00           H  
ATOM   4540  N   GLU   279     -14.145   4.812  71.410  1.00  0.00           N  
ATOM   4541  CA  GLU   279     -12.968   4.195  72.012  1.00  0.00           C  
ATOM   4542  C   GLU   279     -12.218   3.287  71.030  1.00  0.00           C  
ATOM   4543  O   GLU   279     -10.998   3.393  70.928  1.00  0.00           O  
ATOM   4544  CB  GLU   279     -13.425   3.369  73.219  1.00  0.00           C  
ATOM   4545  CG  GLU   279     -14.162   4.187  74.298  1.00  0.00           C  
ATOM   4546  CD  GLU   279     -14.818   3.304  75.358  1.00  0.00           C  
ATOM   4547  OE1 GLU   279     -14.998   2.094  75.092  1.00  0.00           O  
ATOM   4548  OE2 GLU   279     -15.160   3.865  76.420  1.00  0.00           O1-
ATOM   4549  H   GLU   279     -15.018   4.634  71.884  1.00  0.00           H  
ATOM   4550  HA  GLU   279     -12.295   4.986  72.345  1.00  0.00           H  
ATOM   4551  HB3 GLU   279     -12.563   2.878  73.675  1.00  0.00           H  
ATOM   4552  HB2 GLU   279     -14.070   2.566  72.856  1.00  0.00           H  
ATOM   4553  HG3 GLU   279     -14.955   4.796  73.864  1.00  0.00           H  
ATOM   4554  HG2 GLU   279     -13.468   4.876  74.781  1.00  0.00           H  
ATOM   4555  N   SER   280     -12.972   2.448  70.297  1.00  0.00           N  
ATOM   4556  CA  SER   280     -12.434   1.560  69.267  1.00  0.00           C  
ATOM   4557  C   SER   280     -11.853   2.338  68.080  1.00  0.00           C  
ATOM   4558  O   SER   280     -10.861   1.891  67.505  1.00  0.00           O  
ATOM   4559  CB  SER   280     -13.530   0.598  68.778  1.00  0.00           C  
ATOM   4560  OG  SER   280     -13.853  -0.336  69.785  1.00  0.00           O  
ATOM   4561  H   SER   280     -13.971   2.416  70.440  1.00  0.00           H  
ATOM   4562  HA  SER   280     -11.621   0.975  69.704  1.00  0.00           H  
ATOM   4563  HB3 SER   280     -13.189   0.034  67.909  1.00  0.00           H  
ATOM   4564  HB2 SER   280     -14.430   1.137  68.482  1.00  0.00           H  
ATOM   4565  HG  SER   280     -14.527  -0.932  69.449  1.00  0.00           H  
ATOM   4566  N   ALA   281     -12.456   3.499  67.762  1.00  0.00           N  
ATOM   4567  CA  ALA   281     -11.977   4.411  66.728  1.00  0.00           C  
ATOM   4568  C   ALA   281     -10.605   4.984  67.082  1.00  0.00           C  
ATOM   4569  O   ALA   281      -9.720   4.967  66.232  1.00  0.00           O  
ATOM   4570  CB  ALA   281     -12.987   5.550  66.505  1.00  0.00           C  
ATOM   4571  H   ALA   281     -13.250   3.812  68.302  1.00  0.00           H  
ATOM   4572  HA  ALA   281     -11.900   3.825  65.813  1.00  0.00           H  
ATOM   4573  HB1 ALA   281     -12.948   5.952  65.497  1.00  0.00           H  
ATOM   4574  HB2 ALA   281     -13.999   5.192  66.639  1.00  0.00           H  
ATOM   4575  HB3 ALA   281     -12.846   6.386  67.189  1.00  0.00           H  
ATOM   4576  N   LEU   282     -10.448   5.435  68.340  1.00  0.00           N  
ATOM   4577  CA  LEU   282      -9.191   5.958  68.872  1.00  0.00           C  
ATOM   4578  C   LEU   282      -8.082   4.914  68.890  1.00  0.00           C  
ATOM   4579  O   LEU   282      -6.938   5.260  68.601  1.00  0.00           O  
ATOM   4580  CB  LEU   282      -9.365   6.487  70.310  1.00  0.00           C  
ATOM   4581  CG  LEU   282     -10.327   7.673  70.467  1.00  0.00           C  
ATOM   4582  CD1 LEU   282     -10.409   8.096  71.943  1.00  0.00           C  
ATOM   4583  CD2 LEU   282      -9.958   8.854  69.554  1.00  0.00           C  
ATOM   4584  H   LEU   282     -11.232   5.411  68.980  1.00  0.00           H  
ATOM   4585  HA  LEU   282      -8.866   6.758  68.209  1.00  0.00           H  
ATOM   4586  HB3 LEU   282      -8.389   6.792  70.692  1.00  0.00           H  
ATOM   4587  HB2 LEU   282      -9.694   5.679  70.963  1.00  0.00           H  
ATOM   4588  HG  LEU   282     -11.324   7.359  70.179  1.00  0.00           H  
ATOM   4589 HD11 LEU   282     -10.939   9.043  72.060  1.00  0.00           H  
ATOM   4590 HD12 LEU   282     -10.950   7.353  72.530  1.00  0.00           H  
ATOM   4591 HD13 LEU   282      -9.420   8.213  72.385  1.00  0.00           H  
ATOM   4592 HD21 LEU   282      -9.898   9.782  70.118  1.00  0.00           H  
ATOM   4593 HD22 LEU   282      -8.987   8.737  69.078  1.00  0.00           H  
ATOM   4594 HD23 LEU   282     -10.685   8.988  68.756  1.00  0.00           H  
ATOM   4595  N   ASP   283      -8.441   3.662  69.218  1.00  0.00           N  
ATOM   4596  CA  ASP   283      -7.505   2.551  69.238  1.00  0.00           C  
ATOM   4597  C   ASP   283      -6.947   2.293  67.834  1.00  0.00           C  
ATOM   4598  O   ASP   283      -5.728   2.244  67.693  1.00  0.00           O  
ATOM   4599  CB  ASP   283      -8.112   1.270  69.832  1.00  0.00           C  
ATOM   4600  CG  ASP   283      -7.020   0.256  70.165  1.00  0.00           C  
ATOM   4601  OD1 ASP   283      -6.262   0.525  71.121  1.00  0.00           O  
ATOM   4602  OD2 ASP   283      -6.936  -0.761  69.446  1.00  0.00           O1-
ATOM   4603  H   ASP   283      -9.400   3.457  69.467  1.00  0.00           H  
ATOM   4604  HA  ASP   283      -6.672   2.863  69.873  1.00  0.00           H  
ATOM   4605  HB3 ASP   283      -8.832   0.816  69.149  1.00  0.00           H  
ATOM   4606  HB2 ASP   283      -8.680   1.480  70.739  1.00  0.00           H  
ATOM   4607  N   LEU   284      -7.838   2.215  66.826  1.00  0.00           N  
ATOM   4608  CA  LEU   284      -7.452   2.102  65.422  1.00  0.00           C  
ATOM   4609  C   LEU   284      -6.627   3.299  64.962  1.00  0.00           C  
ATOM   4610  O   LEU   284      -5.608   3.088  64.318  1.00  0.00           O  
ATOM   4611  CB  LEU   284      -8.674   1.919  64.500  1.00  0.00           C  
ATOM   4612  CG  LEU   284      -8.322   1.749  63.001  1.00  0.00           C  
ATOM   4613  CD1 LEU   284      -7.279   0.654  62.720  1.00  0.00           C  
ATOM   4614  CD2 LEU   284      -9.584   1.500  62.172  1.00  0.00           C  
ATOM   4615  H   LEU   284      -8.829   2.256  67.024  1.00  0.00           H  
ATOM   4616  HA  LEU   284      -6.824   1.215  65.341  1.00  0.00           H  
ATOM   4617  HB3 LEU   284      -9.346   2.771  64.615  1.00  0.00           H  
ATOM   4618  HB2 LEU   284      -9.250   1.061  64.824  1.00  0.00           H  
ATOM   4619  HG  LEU   284      -7.914   2.693  62.638  1.00  0.00           H  
ATOM   4620 HD11 LEU   284      -7.372   0.279  61.701  1.00  0.00           H  
ATOM   4621 HD12 LEU   284      -6.263   1.031  62.825  1.00  0.00           H  
ATOM   4622 HD13 LEU   284      -7.388  -0.194  63.386  1.00  0.00           H  
ATOM   4623 HD21 LEU   284      -9.429   1.810  61.140  1.00  0.00           H  
ATOM   4624 HD22 LEU   284      -9.844   0.441  62.152  1.00  0.00           H  
ATOM   4625 HD23 LEU   284     -10.442   2.042  62.572  1.00  0.00           H  
ATOM   4626  N   LEU   285      -7.047   4.520  65.328  1.00  0.00           N  
ATOM   4627  CA  LEU   285      -6.334   5.750  65.003  1.00  0.00           C  
ATOM   4628  C   LEU   285      -4.877   5.722  65.478  1.00  0.00           C  
ATOM   4629  O   LEU   285      -4.006   6.156  64.728  1.00  0.00           O  
ATOM   4630  CB  LEU   285      -7.080   6.970  65.580  1.00  0.00           C  
ATOM   4631  CG  LEU   285      -6.467   8.329  65.184  1.00  0.00           C  
ATOM   4632  CD1 LEU   285      -6.462   8.506  63.663  1.00  0.00           C  
ATOM   4633  CD2 LEU   285      -7.197   9.490  65.875  1.00  0.00           C  
ATOM   4634  H   LEU   285      -7.910   4.621  65.848  1.00  0.00           H  
ATOM   4635  HA  LEU   285      -6.332   5.818  63.914  1.00  0.00           H  
ATOM   4636  HB3 LEU   285      -7.102   6.901  66.665  1.00  0.00           H  
ATOM   4637  HB2 LEU   285      -8.121   6.946  65.255  1.00  0.00           H  
ATOM   4638  HG  LEU   285      -5.437   8.376  65.536  1.00  0.00           H  
ATOM   4639 HD11 LEU   285      -6.376   9.553  63.393  1.00  0.00           H  
ATOM   4640 HD12 LEU   285      -5.620   7.988  63.206  1.00  0.00           H  
ATOM   4641 HD13 LEU   285      -7.375   8.119  63.213  1.00  0.00           H  
ATOM   4642 HD21 LEU   285      -6.559  10.368  65.951  1.00  0.00           H  
ATOM   4643 HD22 LEU   285      -8.079   9.790  65.308  1.00  0.00           H  
ATOM   4644 HD23 LEU   285      -7.527   9.227  66.881  1.00  0.00           H  
ATOM   4645  N   ASP   286      -4.642   5.159  66.676  1.00  0.00           N  
ATOM   4646  CA  ASP   286      -3.308   4.955  67.227  1.00  0.00           C  
ATOM   4647  C   ASP   286      -2.463   4.023  66.348  1.00  0.00           C  
ATOM   4648  O   ASP   286      -1.322   4.364  66.044  1.00  0.00           O  
ATOM   4649  CB  ASP   286      -3.332   4.421  68.675  1.00  0.00           C  
ATOM   4650  CG  ASP   286      -1.963   4.508  69.365  1.00  0.00           C  
ATOM   4651  OD1 ASP   286      -1.087   5.247  68.862  1.00  0.00           O  
ATOM   4652  OD2 ASP   286      -1.834   3.884  70.437  1.00  0.00           O1-
ATOM   4653  H   ASP   286      -5.416   4.829  67.237  1.00  0.00           H  
ATOM   4654  HA  ASP   286      -2.836   5.939  67.218  1.00  0.00           H  
ATOM   4655  HB3 ASP   286      -3.634   3.374  68.674  1.00  0.00           H  
ATOM   4656  HB2 ASP   286      -4.068   4.967  69.263  1.00  0.00           H  
ATOM   4657  N   LYS   287      -3.046   2.883  65.940  1.00  0.00           N  
ATOM   4658  CA  LYS   287      -2.413   1.936  65.028  1.00  0.00           C  
ATOM   4659  C   LYS   287      -2.013   2.566  63.686  1.00  0.00           C  
ATOM   4660  O   LYS   287      -0.899   2.321  63.221  1.00  0.00           O  
ATOM   4661  CB  LYS   287      -3.345   0.739  64.771  1.00  0.00           C  
ATOM   4662  CG  LYS   287      -3.253  -0.423  65.756  1.00  0.00           C  
ATOM   4663  CD  LYS   287      -4.170  -0.244  66.958  1.00  0.00           C  
ATOM   4664  CE  LYS   287      -4.260  -1.531  67.783  1.00  0.00           C  
ATOM   4665  NZ  LYS   287      -4.177  -1.248  69.220  1.00  0.00           N1+
ATOM   4666  H   LYS   287      -3.992   2.675  66.230  1.00  0.00           H  
ATOM   4667  HA  LYS   287      -1.500   1.581  65.509  1.00  0.00           H  
ATOM   4668  HB3 LYS   287      -3.077   0.324  63.820  1.00  0.00           H  
ATOM   4669  HB2 LYS   287      -4.380   1.035  64.629  1.00  0.00           H  
ATOM   4670  HG3 LYS   287      -2.222  -0.554  66.088  1.00  0.00           H  
ATOM   4671  HG2 LYS   287      -3.515  -1.350  65.248  1.00  0.00           H  
ATOM   4672  HD3 LYS   287      -5.162   0.041  66.619  1.00  0.00           H  
ATOM   4673  HD2 LYS   287      -3.788   0.576  67.567  1.00  0.00           H  
ATOM   4674  HE3 LYS   287      -3.414  -2.181  67.557  1.00  0.00           H  
ATOM   4675  HE2 LYS   287      -5.158  -2.102  67.554  1.00  0.00           H  
ATOM   4676  HZ1 LYS   287      -4.120  -2.113  69.737  1.00  0.00           H  
ATOM   4677  HZ2 LYS   287      -3.371  -0.673  69.421  1.00  0.00           H  
ATOM   4678  HZ3 LYS   287      -5.023  -0.761  69.503  1.00  0.00           H  
ATOM   4679  N   LEU   288      -2.931   3.357  63.101  1.00  0.00           N  
ATOM   4680  CA  LEU   288      -2.727   4.054  61.833  1.00  0.00           C  
ATOM   4681  C   LEU   288      -1.638   5.127  61.938  1.00  0.00           C  
ATOM   4682  O   LEU   288      -0.760   5.174  61.077  1.00  0.00           O  
ATOM   4683  CB  LEU   288      -4.038   4.695  61.315  1.00  0.00           C  
ATOM   4684  CG  LEU   288      -5.252   3.766  61.078  1.00  0.00           C  
ATOM   4685  CD1 LEU   288      -6.493   4.553  60.645  1.00  0.00           C  
ATOM   4686  CD2 LEU   288      -5.003   2.606  60.116  1.00  0.00           C  
ATOM   4687  H   LEU   288      -3.828   3.492  63.550  1.00  0.00           H  
ATOM   4688  HA  LEU   288      -2.367   3.327  61.109  1.00  0.00           H  
ATOM   4689  HB3 LEU   288      -3.817   5.191  60.369  1.00  0.00           H  
ATOM   4690  HB2 LEU   288      -4.343   5.485  62.004  1.00  0.00           H  
ATOM   4691  HG  LEU   288      -5.500   3.303  62.019  1.00  0.00           H  
ATOM   4692 HD11 LEU   288      -7.359   3.897  60.545  1.00  0.00           H  
ATOM   4693 HD12 LEU   288      -6.753   5.316  61.379  1.00  0.00           H  
ATOM   4694 HD13 LEU   288      -6.339   5.036  59.681  1.00  0.00           H  
ATOM   4695 HD21 LEU   288      -5.526   1.708  60.445  1.00  0.00           H  
ATOM   4696 HD22 LEU   288      -5.344   2.830  59.104  1.00  0.00           H  
ATOM   4697 HD23 LEU   288      -3.957   2.362  60.067  1.00  0.00           H  
ATOM   4698  N   LEU   289      -1.699   5.943  63.003  1.00  0.00           N  
ATOM   4699  CA  LEU   289      -0.741   7.011  63.262  1.00  0.00           C  
ATOM   4700  C   LEU   289       0.360   6.536  64.212  1.00  0.00           C  
ATOM   4701  O   LEU   289       0.641   7.202  65.207  1.00  0.00           O  
ATOM   4702  CB  LEU   289      -1.453   8.277  63.787  1.00  0.00           C  
ATOM   4703  CG  LEU   289      -2.522   8.852  62.840  1.00  0.00           C  
ATOM   4704  CD1 LEU   289      -3.086  10.167  63.400  1.00  0.00           C  
ATOM   4705  CD2 LEU   289      -1.986   9.044  61.410  1.00  0.00           C  
ATOM   4706  H   LEU   289      -2.445   5.837  63.679  1.00  0.00           H  
ATOM   4707  HA  LEU   289      -0.235   7.273  62.336  1.00  0.00           H  
ATOM   4708  HB3 LEU   289      -0.702   9.050  63.964  1.00  0.00           H  
ATOM   4709  HB2 LEU   289      -1.911   8.070  64.756  1.00  0.00           H  
ATOM   4710  HG  LEU   289      -3.347   8.143  62.777  1.00  0.00           H  
ATOM   4711 HD11 LEU   289      -3.337  10.875  62.610  1.00  0.00           H  
ATOM   4712 HD12 LEU   289      -3.996   9.990  63.971  1.00  0.00           H  
ATOM   4713 HD13 LEU   289      -2.376  10.664  64.057  1.00  0.00           H  
ATOM   4714 HD21 LEU   289      -2.501   9.835  60.868  1.00  0.00           H  
ATOM   4715 HD22 LEU   289      -0.931   9.311  61.419  1.00  0.00           H  
ATOM   4716 HD23 LEU   289      -2.085   8.132  60.824  1.00  0.00           H  
ATOM   4717  N   CYS   290       0.986   5.401  63.872  1.00  0.00           N  
ATOM   4718  CA  CYS   290       2.175   4.918  64.560  1.00  0.00           C  
ATOM   4719  C   CYS   290       3.391   5.535  63.869  1.00  0.00           C  
ATOM   4720  O   CYS   290       3.456   5.506  62.640  1.00  0.00           O  
ATOM   4721  CB  CYS   290       2.244   3.383  64.579  1.00  0.00           C  
ATOM   4722  SG  CYS   290       3.673   2.817  65.546  1.00  0.00           S  
ATOM   4723  H   CYS   290       0.696   4.893  63.049  1.00  0.00           H  
ATOM   4724  HA  CYS   290       2.153   5.249  65.601  1.00  0.00           H  
ATOM   4725  HB3 CYS   290       2.320   2.976  63.573  1.00  0.00           H  
ATOM   4726  HB2 CYS   290       1.339   2.969  65.025  1.00  0.00           H  
ATOM   4727  HG  CYS   290       3.428   1.512  65.399  1.00  0.00           H  
ATOM   4728  N   PHE   291       4.327   6.080  64.661  1.00  0.00           N  
ATOM   4729  CA  PHE   291       5.534   6.719  64.144  1.00  0.00           C  
ATOM   4730  C   PHE   291       6.371   5.804  63.244  1.00  0.00           C  
ATOM   4731  O   PHE   291       6.726   6.223  62.143  1.00  0.00           O  
ATOM   4732  CB  PHE   291       6.377   7.322  65.283  1.00  0.00           C  
ATOM   4733  CG  PHE   291       7.687   7.932  64.817  1.00  0.00           C  
ATOM   4734  CD1 PHE   291       7.690   9.180  64.163  1.00  0.00           C  
ATOM   4735  CD2 PHE   291       8.879   7.181  64.863  1.00  0.00           C  
ATOM   4736  CE1 PHE   291       8.875   9.687  63.647  1.00  0.00           C  
ATOM   4737  CE2 PHE   291      10.050   7.696  64.327  1.00  0.00           C  
ATOM   4738  CZ  PHE   291      10.048   8.949  63.730  1.00  0.00           C  
ATOM   4739  H   PHE   291       4.212   6.068  65.664  1.00  0.00           H  
ATOM   4740  HA  PHE   291       5.198   7.551  63.522  1.00  0.00           H  
ATOM   4741  HB3 PHE   291       6.581   6.570  66.048  1.00  0.00           H  
ATOM   4742  HB2 PHE   291       5.808   8.108  65.776  1.00  0.00           H  
ATOM   4743  HD1 PHE   291       6.777   9.752  64.074  1.00  0.00           H  
ATOM   4744  HD2 PHE   291       8.876   6.203  65.314  1.00  0.00           H  
ATOM   4745  HE1 PHE   291       8.889  10.662  63.184  1.00  0.00           H  
ATOM   4746  HE2 PHE   291      10.963   7.122  64.377  1.00  0.00           H  
ATOM   4747  HZ  PHE   291      10.967   9.348  63.330  1.00  0.00           H  
ATOM   4748  N   VAL   292       6.653   4.581  63.717  1.00  0.00           N  
ATOM   4749  CA  VAL   292       7.466   3.652  62.950  1.00  0.00           C  
ATOM   4750  C   VAL   292       6.600   2.945  61.903  1.00  0.00           C  
ATOM   4751  O   VAL   292       5.626   2.296  62.282  1.00  0.00           O  
ATOM   4752  CB  VAL   292       8.120   2.578  63.830  1.00  0.00           C  
ATOM   4753  CG1 VAL   292       8.827   1.456  63.056  1.00  0.00           C  
ATOM   4754  CG2 VAL   292       9.143   3.242  64.717  1.00  0.00           C  
ATOM   4755  H   VAL   292       6.319   4.276  64.620  1.00  0.00           H  
ATOM   4756  HA  VAL   292       8.278   4.239  62.528  1.00  0.00           H  
ATOM   4757  HB  VAL   292       7.359   2.144  64.471  1.00  0.00           H  
ATOM   4758 HG11 VAL   292       9.394   0.808  63.725  1.00  0.00           H  
ATOM   4759 HG12 VAL   292       8.104   0.825  62.555  1.00  0.00           H  
ATOM   4760 HG13 VAL   292       9.519   1.849  62.310  1.00  0.00           H  
ATOM   4761 HG21 VAL   292       9.656   2.490  65.311  1.00  0.00           H  
ATOM   4762 HG22 VAL   292       9.900   3.781  64.146  1.00  0.00           H  
ATOM   4763 HG23 VAL   292       8.640   3.949  65.371  1.00  0.00           H  
ATOM   4764  N   PRO   293       6.978   3.070  60.616  1.00  0.00           N  
ATOM   4765  CA  PRO   293       6.250   2.417  59.524  1.00  0.00           C  
ATOM   4766  C   PRO   293       6.259   0.878  59.537  1.00  0.00           C  
ATOM   4767  O   PRO   293       5.308   0.301  59.015  1.00  0.00           O  
ATOM   4768  CB  PRO   293       6.863   3.021  58.254  1.00  0.00           C  
ATOM   4769  CD  PRO   293       8.079   3.893  60.110  1.00  0.00           C  
ATOM   4770  CG  PRO   293       8.251   3.480  58.662  1.00  0.00           C  
ATOM   4771  HA  PRO   293       5.207   2.722  59.570  1.00  0.00           H  
ATOM   4772  HB3 PRO   293       6.274   3.887  57.950  1.00  0.00           H  
ATOM   4773  HB2 PRO   293       6.888   2.336  57.405  1.00  0.00           H  
ATOM   4774  HD2 PRO   293       9.024   3.742  60.632  1.00  0.00           H  
ATOM   4775  HD3 PRO   293       7.803   4.946  60.168  1.00  0.00           H  
ATOM   4776  HG3 PRO   293       8.646   4.276  58.029  1.00  0.00           H  
ATOM   4777  HG2 PRO   293       8.939   2.635  58.605  1.00  0.00           H  
ATOM   4778  N   SER   294       7.267   0.233  60.158  1.00  0.00           N  
ATOM   4779  CA  SER   294       7.272  -1.221  60.372  1.00  0.00           C  
ATOM   4780  C   SER   294       6.166  -1.664  61.345  1.00  0.00           C  
ATOM   4781  O   SER   294       5.510  -2.674  61.097  1.00  0.00           O  
ATOM   4782  CB  SER   294       8.668  -1.709  60.825  1.00  0.00           C  
ATOM   4783  OG  SER   294       8.926  -1.519  62.205  1.00  0.00           O  
ATOM   4784  H   SER   294       8.029   0.753  60.566  1.00  0.00           H  
ATOM   4785  HA  SER   294       7.069  -1.683  59.404  1.00  0.00           H  
ATOM   4786  HB3 SER   294       9.453  -1.225  60.243  1.00  0.00           H  
ATOM   4787  HB2 SER   294       8.755  -2.778  60.627  1.00  0.00           H  
ATOM   4788  HG  SER   294       9.788  -1.890  62.410  1.00  0.00           H  
ATOM   4789  N   ARG   295       5.989  -0.876  62.418  1.00  0.00           N  
ATOM   4790  CA  ARG   295       4.995  -1.065  63.466  1.00  0.00           C  
ATOM   4791  C   ARG   295       3.576  -0.770  62.988  1.00  0.00           C  
ATOM   4792  O   ARG   295       2.656  -1.388  63.524  1.00  0.00           O  
ATOM   4793  CB  ARG   295       5.312  -0.127  64.642  1.00  0.00           C  
ATOM   4794  CG  ARG   295       6.624  -0.441  65.372  1.00  0.00           C  
ATOM   4795  CD  ARG   295       6.434  -1.338  66.598  1.00  0.00           C  
ATOM   4796  NE  ARG   295       5.779  -0.600  67.690  1.00  0.00           N  
ATOM   4797  CZ  ARG   295       6.419   0.198  68.562  1.00  0.00           C  
ATOM   4798  NH1 ARG   295       7.755   0.313  68.541  1.00  0.00           N  
ATOM   4799  NH2 ARG   295       5.716   0.892  69.467  1.00  0.00           N1+
ATOM   4800  H   ARG   295       6.584  -0.067  62.524  1.00  0.00           H  
ATOM   4801  HA  ARG   295       5.043  -2.101  63.807  1.00  0.00           H  
ATOM   4802  HB3 ARG   295       4.490  -0.112  65.358  1.00  0.00           H  
ATOM   4803  HB2 ARG   295       5.376   0.887  64.260  1.00  0.00           H  
ATOM   4804  HG3 ARG   295       6.948   0.511  65.791  1.00  0.00           H  
ATOM   4805  HG2 ARG   295       7.442  -0.757  64.724  1.00  0.00           H  
ATOM   4806  HD3 ARG   295       7.332  -1.885  66.888  1.00  0.00           H  
ATOM   4807  HD2 ARG   295       5.696  -2.096  66.333  1.00  0.00           H  
ATOM   4808  HE  ARG   295       4.771  -0.644  67.719  1.00  0.00           H  
ATOM   4809 HH12 ARG   295       8.239   0.949  69.161  1.00  0.00           H  
ATOM   4810 HH11 ARG   295       8.298  -0.194  67.860  1.00  0.00           H  
ATOM   4811 HH22 ARG   295       6.195   1.489  70.126  1.00  0.00           H  
ATOM   4812 HH21 ARG   295       4.709   0.830  69.495  1.00  0.00           H  
ATOM   4813  N   ARG   296       3.419   0.163  62.025  1.00  0.00           N  
ATOM   4814  CA  ARG   296       2.118   0.577  61.499  1.00  0.00           C  
ATOM   4815  C   ARG   296       1.286  -0.609  61.051  1.00  0.00           C  
ATOM   4816  O   ARG   296       1.792  -1.522  60.396  1.00  0.00           O  
ATOM   4817  CB  ARG   296       2.246   1.527  60.300  1.00  0.00           C  
ATOM   4818  CG  ARG   296       2.639   2.934  60.709  1.00  0.00           C  
ATOM   4819  CD  ARG   296       2.718   3.875  59.518  1.00  0.00           C  
ATOM   4820  NE  ARG   296       3.481   5.044  59.917  1.00  0.00           N  
ATOM   4821  CZ  ARG   296       4.123   5.866  59.096  1.00  0.00           C  
ATOM   4822  NH1 ARG   296       4.033   5.723  57.766  1.00  0.00           N  
ATOM   4823  NH2 ARG   296       4.887   6.803  59.651  1.00  0.00           N1+
ATOM   4824  H   ARG   296       4.230   0.625  61.640  1.00  0.00           H  
ATOM   4825  HA  ARG   296       1.599   1.092  62.310  1.00  0.00           H  
ATOM   4826  HB3 ARG   296       1.294   1.600  59.769  1.00  0.00           H  
ATOM   4827  HB2 ARG   296       2.956   1.124  59.580  1.00  0.00           H  
ATOM   4828  HG3 ARG   296       3.541   2.965  61.309  1.00  0.00           H  
ATOM   4829  HG2 ARG   296       1.838   3.299  61.353  1.00  0.00           H  
ATOM   4830  HD3 ARG   296       1.726   4.254  59.268  1.00  0.00           H  
ATOM   4831  HD2 ARG   296       3.104   3.371  58.635  1.00  0.00           H  
ATOM   4832  HE  ARG   296       3.522   5.227  60.916  1.00  0.00           H  
ATOM   4833 HH12 ARG   296       4.638   6.264  57.152  1.00  0.00           H  
ATOM   4834 HH11 ARG   296       3.424   5.025  57.363  1.00  0.00           H  
ATOM   4835 HH22 ARG   296       5.540   7.293  59.042  1.00  0.00           H  
ATOM   4836 HH21 ARG   296       4.986   6.872  60.654  1.00  0.00           H  
ATOM   4837  N   ILE   297       0.007  -0.527  61.416  1.00  0.00           N  
ATOM   4838  CA  ILE   297      -1.010  -1.470  61.004  1.00  0.00           C  
ATOM   4839  C   ILE   297      -1.138  -1.482  59.479  1.00  0.00           C  
ATOM   4840  O   ILE   297      -1.045  -0.437  58.842  1.00  0.00           O  
ATOM   4841  CB  ILE   297      -2.357  -1.062  61.627  1.00  0.00           C  
ATOM   4842  CG2 ILE   297      -2.894   0.283  61.100  1.00  0.00           C  
ATOM   4843  CG1 ILE   297      -3.428  -2.152  61.515  1.00  0.00           C  
ATOM   4844  CD1 ILE   297      -4.709  -1.869  62.300  1.00  0.00           C  
ATOM   4845  H   ILE   297      -0.311   0.267  61.954  1.00  0.00           H  
ATOM   4846  HA  ILE   297      -0.722  -2.461  61.360  1.00  0.00           H  
ATOM   4847  HB  ILE   297      -2.116  -0.987  62.681  1.00  0.00           H  
ATOM   4848 HG21 ILE   297      -3.706   0.659  61.722  1.00  0.00           H  
ATOM   4849 HG22 ILE   297      -2.120   1.047  61.080  1.00  0.00           H  
ATOM   4850 HG23 ILE   297      -3.292   0.182  60.090  1.00  0.00           H  
ATOM   4851 HG13 ILE   297      -3.011  -3.101  61.851  1.00  0.00           H  
ATOM   4852 HG12 ILE   297      -3.710  -2.267  60.477  1.00  0.00           H  
ATOM   4853 HD11 ILE   297      -5.317  -2.767  62.397  1.00  0.00           H  
ATOM   4854 HD12 ILE   297      -4.503  -1.509  63.303  1.00  0.00           H  
ATOM   4855 HD13 ILE   297      -5.304  -1.110  61.796  1.00  0.00           H  
ATOM   4856  N   THR   298      -1.325  -2.674  58.921  1.00  0.00           N  
ATOM   4857  CA  THR   298      -1.563  -2.820  57.495  1.00  0.00           C  
ATOM   4858  C   THR   298      -3.067  -2.706  57.216  1.00  0.00           C  
ATOM   4859  O   THR   298      -3.879  -2.741  58.138  1.00  0.00           O  
ATOM   4860  CB  THR   298      -1.030  -4.176  56.993  1.00  0.00           C  
ATOM   4861  OG1 THR   298      -1.782  -5.268  57.482  1.00  0.00           O  
ATOM   4862  CG2 THR   298       0.459  -4.365  57.321  1.00  0.00           C  
ATOM   4863  H   THR   298      -1.383  -3.509  59.486  1.00  0.00           H  
ATOM   4864  HA  THR   298      -1.052  -2.034  56.934  1.00  0.00           H  
ATOM   4865  HB  THR   298      -1.126  -4.201  55.907  1.00  0.00           H  
ATOM   4866  HG1 THR   298      -1.524  -5.456  58.391  1.00  0.00           H  
ATOM   4867 HG21 THR   298       0.841  -5.282  56.872  1.00  0.00           H  
ATOM   4868 HG22 THR   298       1.054  -3.538  56.933  1.00  0.00           H  
ATOM   4869 HG23 THR   298       0.638  -4.429  58.394  1.00  0.00           H  
ATOM   4870  N   VAL   299      -3.419  -2.543  55.938  1.00  0.00           N  
ATOM   4871  CA  VAL   299      -4.800  -2.342  55.516  1.00  0.00           C  
ATOM   4872  C   VAL   299      -5.737  -3.515  55.862  1.00  0.00           C  
ATOM   4873  O   VAL   299      -6.855  -3.253  56.304  1.00  0.00           O  
ATOM   4874  CB  VAL   299      -4.879  -2.059  54.001  1.00  0.00           C  
ATOM   4875  CG1 VAL   299      -4.434  -3.248  53.128  1.00  0.00           C  
ATOM   4876  CG2 VAL   299      -6.270  -1.563  53.582  1.00  0.00           C  
ATOM   4877  H   VAL   299      -2.715  -2.520  55.214  1.00  0.00           H  
ATOM   4878  HA  VAL   299      -5.168  -1.459  56.044  1.00  0.00           H  
ATOM   4879  HB  VAL   299      -4.183  -1.245  53.790  1.00  0.00           H  
ATOM   4880 HG11 VAL   299      -4.291  -2.931  52.097  1.00  0.00           H  
ATOM   4881 HG12 VAL   299      -3.484  -3.666  53.461  1.00  0.00           H  
ATOM   4882 HG13 VAL   299      -5.170  -4.050  53.121  1.00  0.00           H  
ATOM   4883 HG21 VAL   299      -6.269  -1.321  52.524  1.00  0.00           H  
ATOM   4884 HG22 VAL   299      -7.057  -2.295  53.756  1.00  0.00           H  
ATOM   4885 HG23 VAL   299      -6.533  -0.649  54.102  1.00  0.00           H  
ATOM   4886  N   GLU   300      -5.265  -4.769  55.707  1.00  0.00           N  
ATOM   4887  CA  GLU   300      -6.056  -5.952  56.053  1.00  0.00           C  
ATOM   4888  C   GLU   300      -6.318  -6.039  57.556  1.00  0.00           C  
ATOM   4889  O   GLU   300      -7.425  -6.396  57.953  1.00  0.00           O  
ATOM   4890  CB  GLU   300      -5.393  -7.268  55.615  1.00  0.00           C  
ATOM   4891  CG  GLU   300      -5.022  -7.359  54.130  1.00  0.00           C  
ATOM   4892  CD  GLU   300      -5.193  -8.779  53.577  1.00  0.00           C  
ATOM   4893  OE1 GLU   300      -6.300  -9.349  53.727  1.00  0.00           O  
ATOM   4894  OE2 GLU   300      -4.202  -9.273  53.001  1.00  0.00           O1-
ATOM   4895  H   GLU   300      -4.330  -4.928  55.362  1.00  0.00           H  
ATOM   4896  HA  GLU   300      -7.019  -5.872  55.543  1.00  0.00           H  
ATOM   4897  HB3 GLU   300      -6.059  -8.086  55.898  1.00  0.00           H  
ATOM   4898  HB2 GLU   300      -4.485  -7.433  56.199  1.00  0.00           H  
ATOM   4899  HG3 GLU   300      -3.972  -7.078  54.029  1.00  0.00           H  
ATOM   4900  HG2 GLU   300      -5.538  -6.615  53.538  1.00  0.00           H  
ATOM   4901  N   ASP   301      -5.301  -5.681  58.356  1.00  0.00           N  
ATOM   4902  CA  ASP   301      -5.396  -5.597  59.810  1.00  0.00           C  
ATOM   4903  C   ASP   301      -6.369  -4.507  60.256  1.00  0.00           C  
ATOM   4904  O   ASP   301      -7.114  -4.727  61.207  1.00  0.00           O  
ATOM   4905  CB  ASP   301      -4.037  -5.369  60.497  1.00  0.00           C  
ATOM   4906  CG  ASP   301      -2.960  -6.400  60.184  1.00  0.00           C  
ATOM   4907  OD1 ASP   301      -3.296  -7.459  59.612  1.00  0.00           O  
ATOM   4908  OD2 ASP   301      -1.798  -6.100  60.536  1.00  0.00           O1-
ATOM   4909  H   ASP   301      -4.412  -5.423  57.950  1.00  0.00           H  
ATOM   4910  HA  ASP   301      -5.793  -6.551  60.164  1.00  0.00           H  
ATOM   4911  HB3 ASP   301      -4.163  -5.311  61.579  1.00  0.00           H  
ATOM   4912  HB2 ASP   301      -3.644  -4.426  60.132  1.00  0.00           H  
ATOM   4913  N   ALA   302      -6.361  -3.364  59.551  1.00  0.00           N  
ATOM   4914  CA  ALA   302      -7.251  -2.240  59.810  1.00  0.00           C  
ATOM   4915  C   ALA   302      -8.724  -2.597  59.590  1.00  0.00           C  
ATOM   4916  O   ALA   302      -9.557  -2.188  60.394  1.00  0.00           O  
ATOM   4917  CB  ALA   302      -6.821  -1.037  58.962  1.00  0.00           C  
ATOM   4918  H   ALA   302      -5.700  -3.251  58.793  1.00  0.00           H  
ATOM   4919  HA  ALA   302      -7.142  -1.974  60.861  1.00  0.00           H  
ATOM   4920  HB1 ALA   302      -7.252  -0.120  59.357  1.00  0.00           H  
ATOM   4921  HB2 ALA   302      -5.738  -0.904  58.988  1.00  0.00           H  
ATOM   4922  HB3 ALA   302      -7.116  -1.137  57.917  1.00  0.00           H  
ATOM   4923  N   LEU   303      -9.008  -3.403  58.553  1.00  0.00           N  
ATOM   4924  CA  LEU   303     -10.332  -3.966  58.295  1.00  0.00           C  
ATOM   4925  C   LEU   303     -10.770  -4.951  59.381  1.00  0.00           C
[truncated: 120,595 more chars]
