# Supplementary material for: Docking-Based Virtual Screening Enables Prioritizing Protein Kinase Inhibitors With In Vitro Phenotypic Activity Against Schistosoma mansoni
Source: Front Cell Infect Microbiol. 2022 Jul 5;12:913301. doi: 10.3389/fcimb.2022.913301 (PMC9294739; doi:10.3389/fcimb.2022.913301)
Supplement: Supplementary file 2 [file DataSheet_2.zip › S_mansoni_ERK2_Minimised.pdb]

HEADER    TRANSFERASE                             20-MAR-17   5NGU
REMARK   4 5NGU COMPLIES WITH FORMAT V. 3.0, 1-DEC-2006
REMARK 888
REMARK 888 WRITTEN BY MAESTRO (A PRODUCT OF SCHRODINGER, LLC)
TITLE     HUMAN ERK2 WITH AN ERK1/2 INHIBITOR
EXPDTA    X-RAY DIFFRACTION
REMARK   2 RESOLUTION.    2.74 ANGSTROMS
REMARK 200  TEMPERATURE           (KELVIN) : 100.00
REMARK 200  PH                             : NULL
REMARK 350 BIOMOLECULE:  1
REMARK 350 APPLY THE FOLLOWING TO CHAINS: A
REMARK 350   BIOMT1  1   1.000000 0.000000 0.000000   0.000000
REMARK 350   BIOMT2  1   0.000000 1.000000 0.000000   0.000000
REMARK 350   BIOMT3  1   0.000000 0.000000 1.000000   0.000000
CRYST1   48.980   71.050   60.610  90.00 110.02  90.00 P 1 21 1      2
MODEL        1
ATOM      1  N   MET     1     -26.902  23.320  41.130  1.00  0.00           N1+
ATOM      2  CA  MET     1     -25.440  22.987  41.010  1.00  0.00           C  
ATOM      3  C   MET     1     -24.733  23.622  42.223  1.00  0.00           C  
ATOM      4  O   MET     1     -25.305  24.450  42.937  1.00  0.00           O  
ATOM      5  CB  MET     1     -24.856  23.521  39.687  1.00  0.00           C  
ATOM      6  CG  MET     1     -25.416  22.844  38.432  1.00  0.00           C  
ATOM      7  SD  MET     1     -24.820  23.600  36.900  1.00  0.00           S  
ATOM      8  CE  MET     1     -25.907  25.044  36.838  1.00  0.00           C  
ATOM      9  H1  MET     1     -27.252  22.952  42.004  1.00  0.00           H  
ATOM     10  H2  MET     1     -27.011  24.324  41.110  1.00  0.00           H  
ATOM     11  H3  MET     1     -27.402  22.903  40.359  1.00  0.00           H  
ATOM     12  HA  MET     1     -25.383  21.899  41.068  1.00  0.00           H  
ATOM     13  HB3 MET     1     -23.774  23.375  39.675  1.00  0.00           H  
ATOM     14  HB2 MET     1     -25.009  24.598  39.627  1.00  0.00           H  
ATOM     15  HG3 MET     1     -26.506  22.854  38.423  1.00  0.00           H  
ATOM     16  HG2 MET     1     -25.110  21.799  38.431  1.00  0.00           H  
ATOM     17  HE1 MET     1     -25.479  25.813  36.194  1.00  0.00           H  
ATOM     18  HE2 MET     1     -26.877  24.757  36.430  1.00  0.00           H  
ATOM     19  HE3 MET     1     -26.078  25.459  37.828  1.00  0.00           H  
ATOM     20  N   VAL     2     -23.458  23.239  42.419  1.00  0.00           N  
ATOM     21  CA  VAL     2     -22.588  23.858  43.421  1.00  0.00           C  
ATOM     22  C   VAL     2     -22.389  25.343  43.101  1.00  0.00           C  
ATOM     23  O   VAL     2     -22.703  26.190  43.934  1.00  0.00           O  
ATOM     24  CB  VAL     2     -21.189  23.200  43.477  1.00  0.00           C  
ATOM     25  CG1 VAL     2     -20.203  23.925  44.422  1.00  0.00           C  
ATOM     26  CG2 VAL     2     -21.315  21.723  43.861  1.00  0.00           C  
ATOM     27  H   VAL     2     -23.031  22.554  41.812  1.00  0.00           H  
ATOM     28  HA  VAL     2     -23.064  23.769  44.400  1.00  0.00           H  
ATOM     29  HB  VAL     2     -20.750  23.221  42.477  1.00  0.00           H  
ATOM     30 HG11 VAL     2     -19.246  23.407  44.434  1.00  0.00           H  
ATOM     31 HG12 VAL     2     -19.976  24.944  44.108  1.00  0.00           H  
ATOM     32 HG13 VAL     2     -20.585  23.965  45.443  1.00  0.00           H  
ATOM     33 HG21 VAL     2     -20.339  21.243  43.855  1.00  0.00           H  
ATOM     34 HG22 VAL     2     -21.764  21.617  44.848  1.00  0.00           H  
ATOM     35 HG23 VAL     2     -21.935  21.171  43.154  1.00  0.00           H  
ATOM     36  N   ARG     3     -21.931  25.603  41.872  1.00  0.00           N  
ATOM     37  CA  ARG     3     -21.929  26.927  41.292  1.00  0.00           C  
ATOM     38  C   ARG     3     -22.789  26.862  40.038  1.00  0.00           C  
ATOM     39  O   ARG     3     -22.708  25.887  39.288  1.00  0.00           O  
ATOM     40  CB  ARG     3     -20.496  27.371  40.964  1.00  0.00           C  
ATOM     41  CG  ARG     3     -20.455  28.848  40.527  1.00  0.00           C  
ATOM     42  CD  ARG     3     -19.060  29.373  40.196  1.00  0.00           C  
ATOM     43  NE  ARG     3     -18.389  28.546  39.185  1.00  0.00           N  
ATOM     44  CZ  ARG     3     -17.236  27.881  39.360  1.00  0.00           C  
ATOM     45  NH1 ARG     3     -16.568  27.933  40.522  1.00  0.00           N  
ATOM     46  NH2 ARG     3     -16.736  27.163  38.349  1.00  0.00           N1+
ATOM     47  H   ARG     3     -21.713  24.844  41.242  1.00  0.00           H  
ATOM     48  HA  ARG     3     -22.372  27.656  41.974  1.00  0.00           H  
ATOM     49  HB3 ARG     3     -20.084  26.727  40.185  1.00  0.00           H  
ATOM     50  HB2 ARG     3     -19.857  27.243  41.839  1.00  0.00           H  
ATOM     51  HG3 ARG     3     -20.807  29.414  41.390  1.00  0.00           H  
ATOM     52  HG2 ARG     3     -21.144  29.090  39.720  1.00  0.00           H  
ATOM     53  HD3 ARG     3     -18.470  29.631  41.075  1.00  0.00           H  
ATOM     54  HD2 ARG     3     -19.203  30.316  39.665  1.00  0.00           H  
ATOM     55  HE  ARG     3     -18.849  28.484  38.288  1.00  0.00           H  
ATOM     56 HH12 ARG     3     -15.691  27.445  40.633  1.00  0.00           H  
ATOM     57 HH11 ARG     3     -16.932  28.477  41.290  1.00  0.00           H  
ATOM     58 HH22 ARG     3     -15.851  26.682  38.436  1.00  0.00           H  
ATOM     59 HH21 ARG     3     -17.232  27.101  37.471  1.00  0.00           H  
ATOM     60  N   VAL     4     -23.581  27.919  39.830  1.00  0.00           N  
ATOM     61  CA  VAL     4     -24.432  28.017  38.663  1.00  0.00           C  
ATOM     62  C   VAL     4     -23.708  28.826  37.594  1.00  0.00           C  
ATOM     63  O   VAL     4     -23.753  30.056  37.581  1.00  0.00           O  
ATOM     64  CB  VAL     4     -25.803  28.650  38.971  1.00  0.00           C  
ATOM     65  CG1 VAL     4     -26.701  28.725  37.717  1.00  0.00           C  
ATOM     66  CG2 VAL     4     -26.519  27.868  40.086  1.00  0.00           C  
ATOM     67  H   VAL     4     -23.598  28.692  40.479  1.00  0.00           H  
ATOM     68  HA  VAL     4     -24.628  27.025  38.261  1.00  0.00           H  
ATOM     69  HB  VAL     4     -25.660  29.668  39.340  1.00  0.00           H  
ATOM     70 HG11 VAL     4     -27.693  29.096  37.974  1.00  0.00           H  
ATOM     71 HG12 VAL     4     -26.308  29.400  36.957  1.00  0.00           H  
ATOM     72 HG13 VAL     4     -26.831  27.746  37.257  1.00  0.00           H  
ATOM     73 HG21 VAL     4     -27.506  28.286  40.286  1.00  0.00           H  
ATOM     74 HG22 VAL     4     -26.653  26.821  39.813  1.00  0.00           H  
ATOM     75 HG23 VAL     4     -25.966  27.899  41.025  1.00  0.00           H  
ATOM     76  N   ILE     5     -23.046  28.077  36.717  1.00  0.00           N  
ATOM     77  CA  ILE     5     -22.498  28.572  35.477  1.00  0.00           C  
ATOM     78  C   ILE     5     -22.921  27.552  34.426  1.00  0.00           C  
ATOM     79  O   ILE     5     -22.849  26.345  34.669  1.00  0.00           O  
ATOM     80  CB  ILE     5     -20.948  28.689  35.531  1.00  0.00           C  
ATOM     81  CG2 ILE     5     -20.543  29.782  36.539  1.00  0.00           C  
ATOM     82  CG1 ILE     5     -20.185  27.361  35.800  1.00  0.00           C  
ATOM     83  CD1 ILE     5     -18.682  27.441  35.525  1.00  0.00           C  
ATOM     84  H   ILE     5     -23.036  27.072  36.824  1.00  0.00           H  
ATOM     85  HA  ILE     5     -22.932  29.540  35.215  1.00  0.00           H  
ATOM     86  HB  ILE     5     -20.634  29.044  34.547  1.00  0.00           H  
ATOM     87 HG21 ILE     5     -19.485  30.029  36.467  1.00  0.00           H  
ATOM     88 HG22 ILE     5     -21.096  30.704  36.360  1.00  0.00           H  
ATOM     89 HG23 ILE     5     -20.743  29.473  37.562  1.00  0.00           H  
ATOM     90 HG13 ILE     5     -20.531  26.547  35.170  1.00  0.00           H  
ATOM     91 HG12 ILE     5     -20.354  27.035  36.827  1.00  0.00           H  
ATOM     92 HD11 ILE     5     -18.205  26.478  35.705  1.00  0.00           H  
ATOM     93 HD12 ILE     5     -18.491  27.710  34.485  1.00  0.00           H  
ATOM     94 HD13 ILE     5     -18.188  28.179  36.154  1.00  0.00           H  
ATOM     95  N   ILE     6     -23.348  28.042  33.258  1.00  0.00           N  
ATOM     96  CA  ILE     6     -23.453  27.185  32.083  1.00  0.00           C  
ATOM     97  C   ILE     6     -22.027  26.793  31.682  1.00  0.00           C  
ATOM     98  O   ILE     6     -21.152  27.659  31.757  1.00  0.00           O  
ATOM     99  CB  ILE     6     -24.164  27.884  30.898  1.00  0.00           C  
ATOM    100  CG2 ILE     6     -25.609  28.250  31.281  1.00  0.00           C  
ATOM    101  CG1 ILE     6     -23.417  29.068  30.229  1.00  0.00           C  
ATOM    102  CD1 ILE     6     -23.114  30.269  31.142  1.00  0.00           C  
ATOM    103  H   ILE     6     -23.407  29.037  33.102  1.00  0.00           H  
ATOM    104  HA  ILE     6     -24.017  26.286  32.343  1.00  0.00           H  
ATOM    105  HB  ILE     6     -24.258  27.127  30.117  1.00  0.00           H  
ATOM    106 HG21 ILE     6     -26.152  28.649  30.424  1.00  0.00           H  
ATOM    107 HG22 ILE     6     -26.154  27.373  31.631  1.00  0.00           H  
ATOM    108 HG23 ILE     6     -25.652  28.997  32.074  1.00  0.00           H  
ATOM    109 HG13 ILE     6     -24.011  29.421  29.385  1.00  0.00           H  
ATOM    110 HG12 ILE     6     -22.486  28.726  29.776  1.00  0.00           H  
ATOM    111 HD11 ILE     6     -22.938  31.164  30.544  1.00  0.00           H  
ATOM    112 HD12 ILE     6     -23.936  30.494  31.820  1.00  0.00           H  
ATOM    113 HD13 ILE     6     -22.218  30.104  31.739  1.00  0.00           H  
ATOM    114  N   LYS     7     -21.827  25.500  31.363  1.00  0.00           N  
ATOM    115  CA  LYS     7     -20.529  24.837  31.151  1.00  0.00           C  
ATOM    116  C   LYS     7     -19.605  25.715  30.303  1.00  0.00           C  
ATOM    117  O   LYS     7     -19.784  25.769  29.087  1.00  0.00           O  
ATOM    118  CB  LYS     7     -20.711  23.500  30.408  1.00  0.00           C  
ATOM    119  CG  LYS     7     -21.845  22.580  30.873  1.00  0.00           C  
ATOM    120  CD  LYS     7     -22.563  21.975  29.653  1.00  0.00           C  
ATOM    121  CE  LYS     7     -24.044  22.366  29.579  1.00  0.00           C  
ATOM    122  NZ  LYS     7     -24.727  21.665  28.479  1.00  0.00           N1+
ATOM    123  H   LYS     7     -22.625  24.884  31.346  1.00  0.00           H  
ATOM    124  HA  LYS     7     -20.072  24.653  32.125  1.00  0.00           H  
ATOM    125  HB3 LYS     7     -19.771  22.944  30.413  1.00  0.00           H  
ATOM    126  HB2 LYS     7     -20.885  23.727  29.360  1.00  0.00           H  
ATOM    127  HG3 LYS     7     -22.556  23.084  31.526  1.00  0.00           H  
ATOM    128  HG2 LYS     7     -21.425  21.777  31.480  1.00  0.00           H  
ATOM    129  HD3 LYS     7     -22.379  20.912  29.614  1.00  0.00           H  
ATOM    130  HD2 LYS     7     -22.126  22.287  28.705  1.00  0.00           H  
ATOM    131  HE3 LYS     7     -24.146  23.442  29.438  1.00  0.00           H  
ATOM    132  HE2 LYS     7     -24.551  22.122  30.513  1.00  0.00           H  
ATOM    133  HZ1 LYS     7     -24.647  20.667  28.607  1.00  0.00           H  
ATOM    134  HZ2 LYS     7     -25.704  21.926  28.472  1.00  0.00           H  
ATOM    135  HZ3 LYS     7     -24.306  21.926  27.599  1.00  0.00           H  
ATOM    136  N   ASN     8     -18.728  26.477  30.972  1.00  0.00           N  
ATOM    137  CA  ASN     8     -18.072  27.650  30.387  1.00  0.00           C  
ATOM    138  C   ASN     8     -17.313  27.348  29.088  1.00  0.00           C  
ATOM    139  O   ASN     8     -17.455  28.102  28.128  1.00  0.00           O  
ATOM    140  CB  ASN     8     -17.187  28.368  31.427  1.00  0.00           C  
ATOM    141  CG  ASN     8     -16.098  27.479  32.035  1.00  0.00           C  
ATOM    142  OD1 ASN     8     -16.403  26.525  32.748  1.00  0.00           O  
ATOM    143  ND2 ASN     8     -14.831  27.781  31.744  1.00  0.00           N  
ATOM    144  H   ASN     8     -18.635  26.374  31.972  1.00  0.00           H  
ATOM    145  HA  ASN     8     -18.887  28.334  30.140  1.00  0.00           H  
ATOM    146  HB3 ASN     8     -17.814  28.726  32.245  1.00  0.00           H  
ATOM    147  HB2 ASN     8     -16.738  29.259  30.985  1.00  0.00           H  
ATOM    148 HD22 ASN     8     -14.086  27.203  32.108  1.00  0.00           H  
ATOM    149 HD21 ASN     8     -14.608  28.567  31.153  1.00  0.00           H  
ATOM    150  N   GLN     9     -16.585  26.226  29.062  1.00  0.00           N  
ATOM    151  CA  GLN     9     -15.918  25.721  27.869  1.00  0.00           C  
ATOM    152  C   GLN     9     -16.765  24.629  27.213  1.00  0.00           C  
ATOM    153  O   GLN     9     -17.795  24.206  27.740  1.00  0.00           O  
ATOM    154  CB  GLN     9     -14.498  25.212  28.218  1.00  0.00           C  
ATOM    155  CG  GLN     9     -14.394  23.853  28.945  1.00  0.00           C  
ATOM    156  CD  GLN     9     -15.033  23.873  30.324  1.00  0.00           C  
ATOM    157  OE1 GLN     9     -14.788  24.801  31.084  1.00  0.00           O  
ATOM    158  NE2 GLN     9     -15.836  22.866  30.660  1.00  0.00           N  
ATOM    159  H   GLN     9     -16.525  25.650  29.890  1.00  0.00           H  
ATOM    160  HA  GLN     9     -15.802  26.524  27.139  1.00  0.00           H  
ATOM    161  HB3 GLN     9     -13.978  25.978  28.796  1.00  0.00           H  
ATOM    162  HB2 GLN     9     -13.926  25.133  27.293  1.00  0.00           H  
ATOM    163  HG3 GLN     9     -13.341  23.610  29.088  1.00  0.00           H  
ATOM    164  HG2 GLN     9     -14.818  23.049  28.351  1.00  0.00           H  
ATOM    165 HE22 GLN     9     -16.273  22.854  31.570  1.00  0.00           H  
ATOM    166 HE21 GLN     9     -16.027  22.121  30.005  1.00  0.00           H  
ATOM    167  N   VAL    10     -16.261  24.166  26.064  1.00  0.00           N  
ATOM    168  CA  VAL    10     -16.856  23.079  25.311  1.00  0.00           C  
ATOM    169  C   VAL    10     -16.851  21.762  26.101  1.00  0.00           C  
ATOM    170  O   VAL    10     -15.878  21.446  26.790  1.00  0.00           O  
ATOM    171  CB  VAL    10     -16.118  22.872  23.970  1.00  0.00           C  
ATOM    172  CG1 VAL    10     -14.725  22.212  24.090  1.00  0.00           C  
ATOM    173  CG2 VAL    10     -17.016  22.117  22.980  1.00  0.00           C  
ATOM    174  H   VAL    10     -15.409  24.558  25.690  1.00  0.00           H  
ATOM    175  HA  VAL    10     -17.890  23.365  25.106  1.00  0.00           H  
ATOM    176  HB  VAL    10     -15.956  23.863  23.542  1.00  0.00           H  
ATOM    177 HG11 VAL    10     -14.201  22.255  23.135  1.00  0.00           H  
ATOM    178 HG12 VAL    10     -14.102  22.723  24.824  1.00  0.00           H  
ATOM    179 HG13 VAL    10     -14.782  21.158  24.364  1.00  0.00           H  
ATOM    180 HG21 VAL    10     -16.552  22.081  21.995  1.00  0.00           H  
ATOM    181 HG22 VAL    10     -17.217  21.097  23.304  1.00  0.00           H  
ATOM    182 HG23 VAL    10     -17.976  22.618  22.856  1.00  0.00           H  
ATOM    183  N   PHE    11     -17.961  21.033  25.979  1.00  0.00           N  
ATOM    184  CA  PHE    11     -18.145  19.772  26.661  1.00  0.00           C  
ATOM    185  C   PHE    11     -18.890  18.850  25.697  1.00  0.00           C  
ATOM    186  O   PHE    11     -20.071  18.577  25.916  1.00  0.00           O  
ATOM    187  CB  PHE    11     -18.888  20.036  27.987  1.00  0.00           C  
ATOM    188  CG  PHE    11     -18.584  18.972  29.007  1.00  0.00           C  
ATOM    189  CD1 PHE    11     -19.249  17.737  28.974  1.00  0.00           C  
ATOM    190  CD2 PHE    11     -17.492  19.147  29.878  1.00  0.00           C  
ATOM    191  CE1 PHE    11     -18.854  16.740  29.846  1.00  0.00           C  
ATOM    192  CE2 PHE    11     -17.102  18.120  30.719  1.00  0.00           C  
ATOM    193  CZ  PHE    11     -17.765  16.910  30.686  1.00  0.00           C  
ATOM    194  H   PHE    11     -18.718  21.345  25.389  1.00  0.00           H  
ATOM    195  HA  PHE    11     -17.182  19.320  26.887  1.00  0.00           H  
ATOM    196  HB3 PHE    11     -19.967  20.118  27.851  1.00  0.00           H  
ATOM    197  HB2 PHE    11     -18.584  20.995  28.409  1.00  0.00           H  
ATOM    198  HD1 PHE    11     -20.075  17.571  28.301  1.00  0.00           H  
ATOM    199  HD2 PHE    11     -16.941  20.076  29.881  1.00  0.00           H  
ATOM    200  HE1 PHE    11     -19.423  15.835  29.873  1.00  0.00           H  
ATOM    201  HE2 PHE    11     -16.263  18.257  31.386  1.00  0.00           H  
ATOM    202  HZ  PHE    11     -17.411  16.118  31.325  1.00  0.00           H  
ATOM    203  N   GLU    12     -18.214  18.408  24.622  1.00  0.00           N  
ATOM    204  CA  GLU    12     -18.819  17.497  23.652  1.00  0.00           C  
ATOM    205  C   GLU    12     -18.629  16.051  24.102  1.00  0.00           C  
ATOM    206  O   GLU    12     -17.679  15.379  23.713  1.00  0.00           O  
ATOM    207  CB  GLU    12     -18.358  17.740  22.197  1.00  0.00           C  
ATOM    208  CG  GLU    12     -16.873  17.534  21.822  1.00  0.00           C  
ATOM    209  CD  GLU    12     -15.997  18.686  22.273  1.00  0.00           C  
ATOM    210  OE1 GLU    12     -15.970  19.672  21.509  1.00  0.00           O  
ATOM    211  OE2 GLU    12     -15.398  18.579  23.366  1.00  0.00           O1-
ATOM    212  H   GLU    12     -17.244  18.657  24.472  1.00  0.00           H  
ATOM    213  HA  GLU    12     -19.896  17.680  23.622  1.00  0.00           H  
ATOM    214  HB3 GLU    12     -18.661  18.748  21.905  1.00  0.00           H  
ATOM    215  HB2 GLU    12     -18.946  17.086  21.552  1.00  0.00           H  
ATOM    216  HG3 GLU    12     -16.804  17.492  20.734  1.00  0.00           H  
ATOM    217  HG2 GLU    12     -16.435  16.598  22.154  1.00  0.00           H  
ATOM    218  N   VAL    13     -19.579  15.571  24.902  1.00  0.00           N  
ATOM    219  CA  VAL    13     -19.611  14.170  25.304  1.00  0.00           C  
ATOM    220  C   VAL    13     -20.597  13.387  24.459  1.00  0.00           C  
ATOM    221  O   VAL    13     -21.240  12.466  24.961  1.00  0.00           O  
ATOM    222  CB  VAL    13     -19.934  14.042  26.793  1.00  0.00           C  
ATOM    223  CG1 VAL    13     -18.732  14.633  27.513  1.00  0.00           C  
ATOM    224  CG2 VAL    13     -21.261  14.703  27.218  1.00  0.00           C  
ATOM    225  H   VAL    13     -20.340  16.158  25.213  1.00  0.00           H  
ATOM    226  HA  VAL    13     -18.651  13.680  25.132  1.00  0.00           H  
ATOM    227  HB  VAL    13     -19.985  12.987  27.064  1.00  0.00           H  
ATOM    228 HG11 VAL    13     -18.803  14.474  28.575  1.00  0.00           H  
ATOM    229 HG12 VAL    13     -17.814  14.161  27.171  1.00  0.00           H  
ATOM    230 HG13 VAL    13     -18.621  15.699  27.328  1.00  0.00           H  
ATOM    231 HG21 VAL    13     -21.492  14.458  28.255  1.00  0.00           H  
ATOM    232 HG22 VAL    13     -21.204  15.789  27.147  1.00  0.00           H  
ATOM    233 HG23 VAL    13     -22.107  14.393  26.608  1.00  0.00           H  
ATOM    234  N   SER    14     -20.677  13.786  23.178  1.00  0.00           N  
ATOM    235  CA  SER    14     -21.497  13.181  22.145  1.00  0.00           C  
ATOM    236  C   SER    14     -22.994  13.211  22.529  1.00  0.00           C  
ATOM    237  O   SER    14     -23.380  13.762  23.566  1.00  0.00           O  
ATOM    238  CB  SER    14     -20.875  11.790  21.800  1.00  0.00           C  
ATOM    239  OG  SER    14     -21.079  10.763  22.745  1.00  0.00           O  
ATOM    240  H   SER    14     -20.086  14.545  22.874  1.00  0.00           H  
ATOM    241  HA  SER    14     -21.382  13.823  21.271  1.00  0.00           H  
ATOM    242  HB3 SER    14     -19.795  11.909  21.741  1.00  0.00           H  
ATOM    243  HB2 SER    14     -21.174  11.409  20.829  1.00  0.00           H  
ATOM    244  HG  SER    14     -22.021  10.685  22.934  1.00  0.00           H  
ATOM    245  N   PRO    15     -23.830  12.528  21.736  1.00  0.00           N  
ATOM    246  CA  PRO    15     -25.058  11.924  22.259  1.00  0.00           C  
ATOM    247  C   PRO    15     -24.751  10.802  23.262  1.00  0.00           C  
ATOM    248  O   PRO    15     -23.604  10.583  23.643  1.00  0.00           O  
ATOM    249  CB  PRO    15     -25.785  11.438  20.994  1.00  0.00           C  
ATOM    250  CD  PRO    15     -23.752  12.444  20.284  1.00  0.00           C  
ATOM    251  CG  PRO    15     -24.700  11.312  19.935  1.00  0.00           C  
ATOM    252  HA  PRO    15     -25.668  12.674  22.766  1.00  0.00           H  
ATOM    253  HB3 PRO    15     -26.503  12.198  20.685  1.00  0.00           H  
ATOM    254  HB2 PRO    15     -26.340  10.507  21.119  1.00  0.00           H  
ATOM    255  HD2 PRO    15     -22.768  12.295  19.851  1.00  0.00           H  
ATOM    256  HD3 PRO    15     -24.132  13.384  19.879  1.00  0.00           H  
ATOM    257  HG3 PRO    15     -25.082  11.367  18.915  1.00  0.00           H  
ATOM    258  HG2 PRO    15     -24.185  10.356  20.051  1.00  0.00           H  
ATOM    259  N   ARG    16     -25.806  10.153  23.754  1.00  0.00           N  
ATOM    260  CA  ARG    16     -25.733   9.169  24.828  1.00  0.00           C  
ATOM    261  C   ARG    16     -25.456   9.785  26.215  1.00  0.00           C  
ATOM    262  O   ARG    16     -25.744   9.128  27.209  1.00  0.00           O  
ATOM    263  CB  ARG    16     -24.839   7.950  24.449  1.00  0.00           C  
ATOM    264  CG  ARG    16     -24.943   6.782  25.445  1.00  0.00           C  
ATOM    265  CD  ARG    16     -23.856   6.783  26.525  1.00  0.00           C  
ATOM    266  NE  ARG    16     -22.821   5.777  26.270  1.00  0.00           N  
ATOM    267  CZ  ARG    16     -22.742   4.577  26.870  1.00  0.00           C  
ATOM    268  NH1 ARG    16     -23.573   4.223  27.861  1.00  0.00           N  
ATOM    269  NH2 ARG    16     -21.812   3.711  26.456  1.00  0.00           N1+
ATOM    270  H   ARG    16     -26.731  10.385  23.424  1.00  0.00           H  
ATOM    271  HA  ARG    16     -26.753   8.808  24.879  1.00  0.00           H  
ATOM    272  HB3 ARG    16     -23.794   8.209  24.283  1.00  0.00           H  
ATOM    273  HB2 ARG    16     -25.201   7.588  23.486  1.00  0.00           H  
ATOM    274  HG3 ARG    16     -24.862   5.850  24.884  1.00  0.00           H  
ATOM    275  HG2 ARG    16     -25.928   6.764  25.904  1.00  0.00           H  
ATOM    276  HD3 ARG    16     -24.223   6.769  27.541  1.00  0.00           H  
ATOM    277  HD2 ARG    16     -23.336   7.732  26.439  1.00  0.00           H  
ATOM    278  HE  ARG    16     -22.173   5.992  25.525  1.00  0.00           H  
ATOM    279 HH12 ARG    16     -23.518   3.308  28.280  1.00  0.00           H  
ATOM    280 HH11 ARG    16     -24.276   4.873  28.203  1.00  0.00           H  
ATOM    281 HH22 ARG    16     -21.705   2.810  26.898  1.00  0.00           H  
ATOM    282 HH21 ARG    16     -21.201   3.952  25.688  1.00  0.00           H  
ATOM    283  N   TYR    17     -24.989  11.042  26.271  1.00  0.00           N  
ATOM    284  CA  TYR    17     -24.842  11.833  27.483  1.00  0.00           C  
ATOM    285  C   TYR    17     -25.429  13.210  27.231  1.00  0.00           C  
ATOM    286  O   TYR    17     -25.007  13.890  26.297  1.00  0.00           O  
ATOM    287  CB  TYR    17     -23.378  11.929  27.909  1.00  0.00           C  
ATOM    288  CG  TYR    17     -22.802  10.596  28.305  1.00  0.00           C  
ATOM    289  CD1 TYR    17     -23.223   9.960  29.488  1.00  0.00           C  
ATOM    290  CD2 TYR    17     -21.890   9.961  27.446  1.00  0.00           C  
ATOM    291  CE1 TYR    17     -22.741   8.674  29.782  1.00  0.00           C  
ATOM    292  CE2 TYR    17     -21.364   8.702  27.779  1.00  0.00           C  
ATOM    293  CZ  TYR    17     -21.803   8.054  28.944  1.00  0.00           C  
ATOM    294  OH  TYR    17     -21.347   6.813  29.255  1.00  0.00           O  
ATOM    295  H   TYR    17     -24.756  11.520  25.411  1.00  0.00           H  
ATOM    296  HA  TYR    17     -25.374  11.366  28.296  1.00  0.00           H  
ATOM    297  HB3 TYR    17     -23.261  12.609  28.751  1.00  0.00           H  
ATOM    298  HB2 TYR    17     -22.785  12.341  27.096  1.00  0.00           H  
ATOM    299  HD1 TYR    17     -23.946  10.430  30.139  1.00  0.00           H  
ATOM    300  HD2 TYR    17     -21.597  10.438  26.524  1.00  0.00           H  
ATOM    301  HE1 TYR    17     -23.091   8.143  30.647  1.00  0.00           H  
ATOM    302  HE2 TYR    17     -20.657   8.218  27.121  1.00  0.00           H  
ATOM    303  HH  TYR    17     -21.837   6.427  29.985  1.00  0.00           H  
ATOM    304  N   THR    18     -26.399  13.591  28.065  1.00  0.00           N  
ATOM    305  CA  THR    18     -27.106  14.861  27.946  1.00  0.00           C  
ATOM    306  C   THR    18     -27.361  15.446  29.334  1.00  0.00           C  
ATOM    307  O   THR    18     -27.105  14.785  30.337  1.00  0.00           O  
ATOM    308  CB  THR    18     -28.474  14.680  27.240  1.00  0.00           C  
ATOM    309  OG1 THR    18     -29.395  13.947  28.031  1.00  0.00           O  
ATOM    310  CG2 THR    18     -28.363  14.034  25.853  1.00  0.00           C  
ATOM    311  H   THR    18     -26.706  12.975  28.805  1.00  0.00           H  
ATOM    312  HA  THR    18     -26.505  15.590  27.397  1.00  0.00           H  
ATOM    313  HB  THR    18     -28.916  15.666  27.085  1.00  0.00           H  
ATOM    314  HG1 THR    18     -29.576  14.440  28.836  1.00  0.00           H  
ATOM    315 HG21 THR    18     -29.327  14.040  25.344  1.00  0.00           H  
ATOM    316 HG22 THR    18     -27.656  14.573  25.222  1.00  0.00           H  
ATOM    317 HG23 THR    18     -28.037  12.995  25.913  1.00  0.00           H  
ATOM    318  N   ASP    19     -27.871  16.688  29.348  1.00  0.00           N  
ATOM    319  CA  ASP    19     -28.178  17.475  30.539  1.00  0.00           C  
ATOM    320  C   ASP    19     -26.941  17.568  31.443  1.00  0.00           C  
ATOM    321  O   ASP    19     -26.880  16.948  32.506  1.00  0.00           O  
ATOM    322  CB  ASP    19     -29.458  17.005  31.269  1.00  0.00           C  
ATOM    323  CG  ASP    19     -29.822  17.841  32.506  1.00  0.00           C  
ATOM    324  OD1 ASP    19     -29.287  18.965  32.636  1.00  0.00           O  
ATOM    325  OD2 ASP    19     -30.683  17.366  33.274  1.00  0.00           O1-
ATOM    326  H   ASP    19     -28.053  17.151  28.469  1.00  0.00           H  
ATOM    327  HA  ASP    19     -28.374  18.483  30.171  1.00  0.00           H  
ATOM    328  HB3 ASP    19     -29.358  15.965  31.549  1.00  0.00           H  
ATOM    329  HB2 ASP    19     -30.297  17.066  30.575  1.00  0.00           H  
ATOM    330  N   LEU    20     -25.961  18.321  30.947  1.00  0.00           N  
ATOM    331  CA  LEU    20     -24.732  18.571  31.661  1.00  0.00           C  
ATOM    332  C   LEU    20     -24.961  19.571  32.800  1.00  0.00           C  
ATOM    333  O   LEU    20     -25.638  20.580  32.607  1.00  0.00           O  
ATOM    334  CB  LEU    20     -23.691  19.103  30.689  1.00  0.00           C  
ATOM    335  CG  LEU    20     -23.077  18.144  29.639  1.00  0.00           C  
ATOM    336  CD1 LEU    20     -22.513  16.820  30.193  1.00  0.00           C  
ATOM    337  CD2 LEU    20     -24.026  17.905  28.449  1.00  0.00           C  
ATOM    338  H   LEU    20     -26.080  18.783  30.059  1.00  0.00           H  
ATOM    339  HA  LEU    20     -24.387  17.635  32.063  1.00  0.00           H  
ATOM    340  HB3 LEU    20     -22.903  19.594  31.250  1.00  0.00           H  
ATOM    341  HB2 LEU    20     -24.191  19.894  30.158  1.00  0.00           H  
ATOM    342  HG  LEU    20     -22.222  18.674  29.217  1.00  0.00           H  
ATOM    343 HD11 LEU    20     -22.801  15.964  29.585  1.00  0.00           H  
ATOM    344 HD12 LEU    20     -21.432  16.835  30.213  1.00  0.00           H  
ATOM    345 HD13 LEU    20     -22.827  16.594  31.205  1.00  0.00           H  
ATOM    346 HD21 LEU    20     -23.500  18.048  27.504  1.00  0.00           H  
ATOM    347 HD22 LEU    20     -24.434  16.894  28.438  1.00  0.00           H  
ATOM    348 HD23 LEU    20     -24.878  18.583  28.441  1.00  0.00           H  
ATOM    349  N   ASN    21     -24.362  19.263  33.955  1.00  0.00           N  
ATOM    350  CA  ASN    21     -24.411  20.067  35.170  1.00  0.00           C  
ATOM    351  C   ASN    21     -22.989  20.168  35.698  1.00  0.00           C  
ATOM    352  O   ASN    21     -22.371  19.132  35.921  1.00  0.00           O  
ATOM    353  CB  ASN    21     -25.300  19.376  36.223  1.00  0.00           C  
ATOM    354  CG  ASN    21     -26.732  19.201  35.729  1.00  0.00           C  
ATOM    355  OD1 ASN    21     -27.402  20.185  35.423  1.00  0.00           O  
ATOM    356  ND2 ASN    21     -27.190  17.955  35.619  1.00  0.00           N  
ATOM    357  H   ASN    21     -23.854  18.392  34.026  1.00  0.00           H  
ATOM    358  HA  ASN    21     -24.782  21.075  34.972  1.00  0.00           H  
ATOM    359  HB3 ASN    21     -25.330  19.962  37.140  1.00  0.00           H  
ATOM    360  HB2 ASN    21     -24.890  18.403  36.496  1.00  0.00           H  
ATOM    361 HD22 ASN    21     -28.114  17.797  35.241  1.00  0.00           H  
ATOM    362 HD21 ASN    21     -26.602  17.166  35.842  1.00  0.00           H  
ATOM    363  N   TYR    22     -22.482  21.391  35.890  1.00  0.00           N  
ATOM    364  CA  TYR    22     -21.122  21.611  36.365  1.00  0.00           C  
ATOM    365  C   TYR    22     -20.971  21.200  37.839  1.00  0.00           C  
ATOM    366  O   TYR    22     -21.651  21.769  38.695  1.00  0.00           O  
ATOM    367  CB  TYR    22     -20.732  23.080  36.123  1.00  0.00           C  
ATOM    368  CG  TYR    22     -19.370  23.436  36.682  1.00  0.00           C  
ATOM    369  CD1 TYR    22     -19.261  23.905  38.007  1.00  0.00           C  
ATOM    370  CD2 TYR    22     -18.211  23.245  35.903  1.00  0.00           C  
ATOM    371  CE1 TYR    22     -17.998  24.159  38.562  1.00  0.00           C  
ATOM    372  CE2 TYR    22     -16.946  23.528  36.450  1.00  0.00           C  
ATOM    373  CZ  TYR    22     -16.843  23.981  37.779  1.00  0.00           C  
ATOM    374  OH  TYR    22     -15.622  24.256  38.315  1.00  0.00           O  
ATOM    375  H   TYR    22     -23.045  22.211  35.714  1.00  0.00           H  
ATOM    376  HA  TYR    22     -20.453  20.994  35.762  1.00  0.00           H  
ATOM    377  HB3 TYR    22     -21.471  23.744  36.575  1.00  0.00           H  
ATOM    378  HB2 TYR    22     -20.747  23.300  35.055  1.00  0.00           H  
ATOM    379  HD1 TYR    22     -20.147  24.051  38.609  1.00  0.00           H  
ATOM    380  HD2 TYR    22     -18.287  22.873  34.892  1.00  0.00           H  
ATOM    381  HE1 TYR    22     -17.922  24.504  39.582  1.00  0.00           H  
ATOM    382  HE2 TYR    22     -16.056  23.389  35.854  1.00  0.00           H  
ATOM    383  HH  TYR    22     -15.657  24.465  39.251  1.00  0.00           H  
ATOM    384  N   ILE    23     -20.052  20.259  38.103  1.00  0.00           N  
ATOM    385  CA  ILE    23     -19.723  19.833  39.460  1.00  0.00           C  
ATOM    386  C   ILE    23     -18.521  20.574  40.039  1.00  0.00           C  
ATOM    387  O   ILE    23     -18.582  21.006  41.190  1.00  0.00           O  
ATOM    388  CB  ILE    23     -19.445  18.308  39.540  1.00  0.00           C  
ATOM    389  CG2 ILE    23     -18.820  17.813  40.866  1.00  0.00           C  
ATOM    390  CG1 ILE    23     -20.730  17.528  39.257  1.00  0.00           C  
ATOM    391  CD1 ILE    23     -21.882  17.816  40.240  1.00  0.00           C  
ATOM    392  H   ILE    23     -19.518  19.840  37.353  1.00  0.00           H  
ATOM    393  HA  ILE    23     -20.549  20.087  40.121  1.00  0.00           H  
ATOM    394  HB  ILE    23     -18.743  18.051  38.745  1.00  0.00           H  
ATOM    395 HG21 ILE    23     -18.755  16.724  40.880  1.00  0.00           H  
ATOM    396 HG22 ILE    23     -17.801  18.173  41.009  1.00  0.00           H  
ATOM    397 HG23 ILE    23     -19.407  18.121  41.731  1.00  0.00           H  
ATOM    398 HG13 ILE    23     -20.480  16.471  39.298  1.00  0.00           H  
ATOM    399 HG12 ILE    23     -21.067  17.720  38.237  1.00  0.00           H  
ATOM    400 HD11 ILE    23     -22.162  16.906  40.769  1.00  0.00           H  
ATOM    401 HD12 ILE    23     -21.632  18.527  41.025  1.00  0.00           H  
ATOM    402 HD13 ILE    23     -22.762  18.192  39.717  1.00  0.00           H  
ATOM    403  N   GLY    24     -17.445  20.674  39.258  1.00  0.00           N  
ATOM    404  CA  GLY    24     -16.179  21.163  39.771  1.00  0.00           C  
ATOM    405  C   GLY    24     -15.110  20.845  38.739  1.00  0.00           C  
ATOM    406  O   GLY    24     -15.340  20.084  37.806  1.00  0.00           O  
ATOM    407  H   GLY    24     -17.450  20.298  38.318  1.00  0.00           H  
ATOM    408  HA3 GLY    24     -15.923  20.659  40.705  1.00  0.00           H  
ATOM    409  HA2 GLY    24     -16.230  22.232  39.971  1.00  0.00           H  
ATOM    410  N   GLU    25     -13.926  21.432  38.917  1.00  0.00           N  
ATOM    411  CA  GLU    25     -12.812  21.269  37.996  1.00  0.00           C  
ATOM    412  C   GLU    25     -11.503  21.128  38.772  1.00  0.00           C  
ATOM    413  O   GLU    25     -11.501  20.803  39.959  1.00  0.00           O  
ATOM    414  CB  GLU    25     -12.819  22.440  36.988  1.00  0.00           C  
ATOM    415  CG  GLU    25     -12.417  23.818  37.561  1.00  0.00           C  
ATOM    416  CD  GLU    25     -12.402  24.907  36.491  1.00  0.00           C  
ATOM    417  OE1 GLU    25     -12.156  24.565  35.314  1.00  0.00           O  
ATOM    418  OE2 GLU    25     -12.616  26.076  36.875  1.00  0.00           O1-
ATOM    419  H   GLU    25     -13.764  22.032  39.712  1.00  0.00           H  
ATOM    420  HA  GLU    25     -12.913  20.333  37.445  1.00  0.00           H  
ATOM    421  HB3 GLU    25     -13.807  22.515  36.534  1.00  0.00           H  
ATOM    422  HB2 GLU    25     -12.150  22.190  36.170  1.00  0.00           H  
ATOM    423  HG3 GLU    25     -11.414  23.799  37.984  1.00  0.00           H  
ATOM    424  HG2 GLU    25     -13.080  24.110  38.373  1.00  0.00           H  
ATOM    425  N   GLY    26     -10.409  21.374  38.053  1.00  0.00           N  
ATOM    426  CA  GLY    26      -9.066  21.435  38.585  1.00  0.00           C  
ATOM    427  C   GLY    26      -8.166  21.753  37.396  1.00  0.00           C  
ATOM    428  O   GLY    26      -8.618  22.258  36.364  1.00  0.00           O  
ATOM    429  H   GLY    26     -10.503  21.612  37.074  1.00  0.00           H  
ATOM    430  HA3 GLY    26      -8.789  20.482  39.037  1.00  0.00           H  
ATOM    431  HA2 GLY    26      -8.984  22.220  39.337  1.00  0.00           H  
ATOM    432  N   ALA    27      -6.871  21.444  37.542  1.00  0.00           N  
ATOM    433  CA  ALA    27      -5.924  21.504  36.433  1.00  0.00           C  
ATOM    434  C   ALA    27      -6.247  20.408  35.417  1.00  0.00           C  
ATOM    435  O   ALA    27      -6.615  19.304  35.825  1.00  0.00           O  
ATOM    436  CB  ALA    27      -4.494  21.341  36.963  1.00  0.00           C  
ATOM    437  H   ALA    27      -6.536  21.038  38.404  1.00  0.00           H  
ATOM    438  HA  ALA    27      -6.005  22.483  35.954  1.00  0.00           H  
ATOM    439  HB1 ALA    27      -3.762  21.450  36.163  1.00  0.00           H  
ATOM    440  HB2 ALA    27      -4.267  22.100  37.712  1.00  0.00           H  
ATOM    441  HB3 ALA    27      -4.344  20.364  37.425  1.00  0.00           H  
ATOM    442  N   TYR    28      -6.082  20.740  34.122  1.00  0.00           N  
ATOM    443  CA  TYR    28      -6.243  19.855  32.959  1.00  0.00           C  
ATOM    444  C   TYR    28      -7.534  19.018  32.978  1.00  0.00           C  
ATOM    445  O   TYR    28      -7.529  17.905  32.461  1.00  0.00           O  
ATOM    446  CB  TYR    28      -4.972  18.992  32.734  1.00  0.00           C  
ATOM    447  CG  TYR    28      -4.606  18.067  33.883  1.00  0.00           C  
ATOM    448  CD1 TYR    28      -5.160  16.776  33.996  1.00  0.00           C  
ATOM    449  CD2 TYR    28      -3.744  18.535  34.891  1.00  0.00           C  
ATOM    450  CE1 TYR    28      -4.878  15.978  35.119  1.00  0.00           C  
ATOM    451  CE2 TYR    28      -3.431  17.729  35.997  1.00  0.00           C  
ATOM    452  CZ  TYR    28      -4.006  16.452  36.116  1.00  0.00           C  
ATOM    453  OH  TYR    28      -3.712  15.678  37.199  1.00  0.00           O  
ATOM    454  H   TYR    28      -5.787  21.681  33.903  1.00  0.00           H  
ATOM    455  HA  TYR    28      -6.338  20.516  32.098  1.00  0.00           H  
ATOM    456  HB3 TYR    28      -4.123  19.651  32.544  1.00  0.00           H  
ATOM    457  HB2 TYR    28      -5.069  18.395  31.826  1.00  0.00           H  
ATOM    458  HD1 TYR    28      -5.808  16.388  33.230  1.00  0.00           H  
ATOM    459  HD2 TYR    28      -3.329  19.529  34.825  1.00  0.00           H  
ATOM    460  HE1 TYR    28      -5.318  14.994  35.200  1.00  0.00           H  
ATOM    461  HE2 TYR    28      -2.766  18.102  36.762  1.00  0.00           H  
ATOM    462  HH  TYR    28      -4.224  14.866  37.231  1.00  0.00           H  
ATOM    463  N   GLY    29      -8.615  19.547  33.568  1.00  0.00           N  
ATOM    464  CA  GLY    29      -9.868  18.827  33.554  1.00  0.00           C  
ATOM    465  C   GLY    29     -10.999  19.654  34.140  1.00  0.00           C  
ATOM    466  O   GLY    29     -10.778  20.638  34.841  1.00  0.00           O  
ATOM    467  H   GLY    29      -8.589  20.457  34.007  1.00  0.00           H  
ATOM    468  HA3 GLY    29      -9.786  17.865  34.061  1.00  0.00           H  
ATOM    469  HA2 GLY    29     -10.097  18.677  32.501  1.00  0.00           H  
ATOM    470  N   MET    30     -12.222  19.223  33.807  1.00  0.00           N  
ATOM    471  CA  MET    30     -13.494  19.772  34.263  1.00  0.00           C  
ATOM    472  C   MET    30     -14.444  18.602  34.431  1.00  0.00           C  
ATOM    473  O   MET    30     -14.535  17.790  33.518  1.00  0.00           O  
ATOM    474  CB  MET    30     -14.115  20.744  33.238  1.00  0.00           C  
ATOM    475  CG  MET    30     -13.362  22.065  33.083  1.00  0.00           C  
ATOM    476  SD  MET    30     -12.031  22.044  31.858  1.00  0.00           S  
ATOM    477  CE  MET    30     -11.529  23.776  31.967  1.00  0.00           C  
ATOM    478  H   MET    30     -12.299  18.405  33.218  1.00  0.00           H  
ATOM    479  HA  MET    30     -13.373  20.273  35.222  1.00  0.00           H  
ATOM    480  HB3 MET    30     -15.140  20.979  33.532  1.00  0.00           H  
ATOM    481  HB2 MET    30     -14.195  20.261  32.262  1.00  0.00           H  
ATOM    482  HG3 MET    30     -12.942  22.370  34.038  1.00  0.00           H  
ATOM    483  HG2 MET    30     -14.064  22.851  32.814  1.00  0.00           H  
ATOM    484  HE1 MET    30     -10.785  23.997  31.202  1.00  0.00           H  
ATOM    485  HE2 MET    30     -12.374  24.448  31.831  1.00  0.00           H  
ATOM    486  HE3 MET    30     -11.084  23.974  32.941  1.00  0.00           H  
ATOM    487  N   VAL    31     -15.161  18.558  35.555  1.00  0.00           N  
ATOM    488  CA  VAL    31     -16.114  17.501  35.852  1.00  0.00           C  
ATOM    489  C   VAL    31     -17.533  18.056  35.766  1.00  0.00           C  
ATOM    490  O   VAL    31     -17.826  19.144  36.264  1.00  0.00           O  
ATOM    491  CB  VAL    31     -15.933  16.888  37.259  1.00  0.00           C  
ATOM    492  CG1 VAL    31     -16.859  15.673  37.489  1.00  0.00           C  
ATOM    493  CG2 VAL    31     -14.466  16.508  37.517  1.00  0.00           C  
ATOM    494  H   VAL    31     -15.067  19.276  36.264  1.00  0.00           H  
ATOM    495  HA  VAL    31     -16.008  16.690  35.138  1.00  0.00           H  
ATOM    496  HB  VAL    31     -16.202  17.626  38.017  1.00  0.00           H  
ATOM    497 HG11 VAL    31     -16.650  15.199  38.449  1.00  0.00           H  
ATOM    498 HG12 VAL    31     -17.915  15.945  37.507  1.00  0.00           H  
ATOM    499 HG13 VAL    31     -16.721  14.916  36.716  1.00  0.00           H  
ATOM    500 HG21 VAL    31     -14.357  15.928  38.434  1.00  0.00           H  
ATOM    501 HG22 VAL    31     -14.043  15.934  36.704  1.00  0.00           H  
ATOM    502 HG23 VAL    31     -13.847  17.399  37.632  1.00  0.00           H  
ATOM    503  N   VAL    32     -18.382  17.259  35.123  1.00  0.00           N  
ATOM    504  CA  VAL    32     -19.773  17.558  34.880  1.00  0.00           C  
ATOM    505  C   VAL    32     -20.573  16.273  35.134  1.00  0.00           C  
ATOM    506  O   VAL    32     -20.019  15.184  35.019  1.00  0.00           O  
ATOM    507  CB  VAL    32     -19.936  17.988  33.403  1.00  0.00           C  
ATOM    508  CG1 VAL    32     -21.359  18.280  32.965  1.00  0.00           C  
ATOM    509  CG2 VAL    32     -19.092  19.227  33.060  1.00  0.00           C  
ATOM    510  H   VAL    32     -18.056  16.373  34.755  1.00  0.00           H  
ATOM    511  HA  VAL    32     -20.112  18.339  35.557  1.00  0.00           H  
ATOM    512  HB  VAL    32     -19.581  17.173  32.777  1.00  0.00           H  
ATOM    513 HG11 VAL    32     -21.310  18.451  31.896  1.00  0.00           H  
ATOM    514 HG12 VAL    32     -22.051  17.462  33.126  1.00  0.00           H  
ATOM    515 HG13 VAL    32     -21.742  19.189  33.420  1.00  0.00           H  
ATOM    516 HG21 VAL    32     -19.275  19.566  32.040  1.00  0.00           H  
ATOM    517 HG22 VAL    32     -19.332  20.059  33.723  1.00  0.00           H  
ATOM    518 HG23 VAL    32     -18.024  19.037  33.147  1.00  0.00           H  
ATOM    519  N   ASP    33     -21.860  16.410  35.469  1.00  0.00           N  
ATOM    520  CA  ASP    33     -22.798  15.291  35.547  1.00  0.00           C  
ATOM    521  C   ASP    33     -23.680  15.276  34.319  1.00  0.00           C  
ATOM    522  O   ASP    33     -24.171  16.327  33.933  1.00  0.00           O  
ATOM    523  CB  ASP    33     -23.695  15.318  36.790  1.00  0.00           C  
ATOM    524  CG  ASP    33     -22.896  15.290  38.076  1.00  0.00           C  
ATOM    525  OD1 ASP    33     -21.736  14.819  38.037  1.00  0.00           O  
ATOM    526  OD2 ASP    33     -23.504  15.660  39.100  1.00  0.00           O1-
ATOM    527  H   ASP    33     -22.249  17.336  35.594  1.00  0.00           H  
ATOM    528  HA  ASP    33     -22.240  14.359  35.562  1.00  0.00           H  
ATOM    529  HB3 ASP    33     -24.369  14.461  36.789  1.00  0.00           H  
ATOM    530  HB2 ASP    33     -24.300  16.224  36.780  1.00  0.00           H  
ATOM    531  N   ALA    34     -23.894  14.085  33.762  1.00  0.00           N  
ATOM    532  CA  ALA    34     -24.720  13.878  32.584  1.00  0.00           C  
ATOM    533  C   ALA    34     -25.644  12.687  32.810  1.00  0.00           C  
ATOM    534  O   ALA    34     -25.427  11.898  33.723  1.00  0.00           O  
ATOM    535  CB  ALA    34     -23.801  13.621  31.383  1.00  0.00           C  
ATOM    536  H   ALA    34     -23.490  13.255  34.180  1.00  0.00           H  
ATOM    537  HA  ALA    34     -25.336  14.755  32.385  1.00  0.00           H  
ATOM    538  HB1 ALA    34     -24.357  13.708  30.449  1.00  0.00           H  
ATOM    539  HB2 ALA    34     -22.979  14.332  31.348  1.00  0.00           H  
ATOM    540  HB3 ALA    34     -23.355  12.626  31.420  1.00  0.00           H  
ATOM    541  N   PHE    35     -26.654  12.571  31.947  1.00  0.00           N  
ATOM    542  CA  PHE    35     -27.580  11.452  31.910  1.00  0.00           C  
ATOM    543  C   PHE    35     -27.131  10.473  30.851  1.00  0.00           C  
ATOM    544  O   PHE    35     -27.119  10.827  29.676  1.00  0.00           O  
ATOM    545  CB  PHE    35     -28.995  11.937  31.578  1.00  0.00           C  
ATOM    546  CG  PHE    35     -29.670  12.575  32.763  1.00  0.00           C  
ATOM    547  CD1 PHE    35     -29.290  13.866  33.169  1.00  0.00           C  
ATOM    548  CD2 PHE    35     -30.546  11.827  33.572  1.00  0.00           C  
ATOM    549  CE1 PHE    35     -29.862  14.435  34.294  1.00  0.00           C  
ATOM    550  CE2 PHE    35     -31.105  12.411  34.700  1.00  0.00           C  
ATOM    551  CZ  PHE    35     -30.777  13.715  35.048  1.00  0.00           C  
ATOM    552  H   PHE    35     -26.789  13.287  31.242  1.00  0.00           H  
ATOM    553  HA  PHE    35     -27.615  10.938  32.873  1.00  0.00           H  
ATOM    554  HB3 PHE    35     -29.622  11.114  31.230  1.00  0.00           H  
ATOM    555  HB2 PHE    35     -28.967  12.661  30.761  1.00  0.00           H  
ATOM    556  HD1 PHE    35     -28.533  14.405  32.624  1.00  0.00           H  
ATOM    557  HD2 PHE    35     -30.799  10.809  33.312  1.00  0.00           H  
ATOM    558  HE1 PHE    35     -29.574  15.430  34.599  1.00  0.00           H  
ATOM    559  HE2 PHE    35     -31.796  11.848  35.310  1.00  0.00           H  
ATOM    560  HZ  PHE    35     -31.214  14.163  35.928  1.00  0.00           H  
ATOM    561  N   ASP    36     -26.827   9.248  31.282  1.00  0.00           N  
ATOM    562  CA  ASP    36     -26.568   8.151  30.374  1.00  0.00           C  
ATOM    563  C   ASP    36     -27.921   7.667  29.841  1.00  0.00           C  
ATOM    564  O   ASP    36     -28.736   7.183  30.620  1.00  0.00           O  
ATOM    565  CB  ASP    36     -25.772   7.045  31.074  1.00  0.00           C  
ATOM    566  CG  ASP    36     -25.327   5.896  30.149  1.00  0.00           C  
ATOM    567  OD1 ASP    36     -25.806   5.810  29.000  1.00  0.00           O  
ATOM    568  OD2 ASP    36     -24.529   5.063  30.629  1.00  0.00           O1-
ATOM    569  H   ASP    36     -26.880   9.017  32.266  1.00  0.00           H  
ATOM    570  HA  ASP    36     -25.949   8.517  29.557  1.00  0.00           H  
ATOM    571  HB3 ASP    36     -26.370   6.692  31.906  1.00  0.00           H  
ATOM    572  HB2 ASP    36     -24.886   7.488  31.520  1.00  0.00           H  
ATOM    573  N   THR    37     -28.124   7.810  28.526  1.00  0.00           N  
ATOM    574  CA  THR    37     -29.340   7.369  27.853  1.00  0.00           C  
ATOM    575  C   THR    37     -29.496   5.840  27.854  1.00  0.00           C  
ATOM    576  O   THR    37     -30.627   5.368  27.957  1.00  0.00           O  
ATOM    577  CB  THR    37     -29.382   7.851  26.384  1.00  0.00           C  
ATOM    578  OG1 THR    37     -28.440   7.184  25.563  1.00  0.00           O  
ATOM    579  CG2 THR    37     -29.233   9.374  26.245  1.00  0.00           C  
ATOM    580  H   THR    37     -27.401   8.215  27.944  1.00  0.00           H  
ATOM    581  HA  THR    37     -30.194   7.798  28.382  1.00  0.00           H  
ATOM    582  HB  THR    37     -30.361   7.593  25.978  1.00  0.00           H  
ATOM    583  HG1 THR    37     -28.509   7.536  24.672  1.00  0.00           H  
ATOM    584 HG21 THR    37     -29.264   9.679  25.199  1.00  0.00           H  
ATOM    585 HG22 THR    37     -30.046   9.888  26.758  1.00  0.00           H  
ATOM    586 HG23 THR    37     -28.302   9.743  26.669  1.00  0.00           H  
ATOM    587  N   VAL    38     -28.378   5.100  27.763  1.00  0.00           N  
ATOM    588  CA  VAL    38     -28.389   3.645  27.704  1.00  0.00           C  
ATOM    589  C   VAL    38     -28.831   3.040  29.044  1.00  0.00           C  
ATOM    590  O   VAL    38     -29.859   2.365  29.067  1.00  0.00           O  
ATOM    591  CB  VAL    38     -27.023   3.044  27.290  1.00  0.00           C  
ATOM    592  CG1 VAL    38     -27.006   1.501  27.318  1.00  0.00           C  
ATOM    593  CG2 VAL    38     -26.609   3.533  25.893  1.00  0.00           C  
ATOM    594  H   VAL    38     -27.471   5.550  27.744  1.00  0.00           H  
ATOM    595  HA  VAL    38     -29.121   3.351  26.949  1.00  0.00           H  
ATOM    596  HB  VAL    38     -26.263   3.392  27.990  1.00  0.00           H  
ATOM    597 HG11 VAL    38     -26.079   1.115  26.894  1.00  0.00           H  
ATOM    598 HG12 VAL    38     -27.074   1.099  28.329  1.00  0.00           H  
ATOM    599 HG13 VAL    38     -27.830   1.086  26.735  1.00  0.00           H  
ATOM    600 HG21 VAL    38     -25.597   3.214  25.644  1.00  0.00           H  
ATOM    601 HG22 VAL    38     -27.280   3.148  25.125  1.00  0.00           H  
ATOM    602 HG23 VAL    38     -26.635   4.617  25.828  1.00  0.00           H  
ATOM    603  N   ARG    39     -28.081   3.302  30.131  1.00  0.00           N  
ATOM    604  CA  ARG    39     -28.436   2.782  31.459  1.00  0.00           C  
ATOM    605  C   ARG    39     -29.602   3.545  32.104  1.00  0.00           C  
ATOM    606  O   ARG    39     -30.259   2.977  32.972  1.00  0.00           O  
ATOM    607  CB  ARG    39     -27.207   2.717  32.391  1.00  0.00           C  
ATOM    608  CG  ARG    39     -26.670   4.090  32.801  1.00  0.00           C  
ATOM    609  CD  ARG    39     -25.342   4.109  33.571  1.00  0.00           C  
ATOM    610  NE  ARG    39     -24.393   3.142  33.015  1.00  0.00           N  
ATOM    611  CZ  ARG    39     -24.234   1.905  33.519  1.00  0.00           C  
ATOM    612  NH1 ARG    39     -24.811   1.549  34.680  1.00  0.00           N  
ATOM    613  NH2 ARG    39     -23.501   1.005  32.854  1.00  0.00           N1+
ATOM    614  H   ARG    39     -27.254   3.878  30.058  1.00  0.00           H  
ATOM    615  HA  ARG    39     -28.775   1.751  31.335  1.00  0.00           H  
ATOM    616  HB3 ARG    39     -26.442   2.153  31.859  1.00  0.00           H  
ATOM    617  HB2 ARG    39     -27.439   2.139  33.287  1.00  0.00           H  
ATOM    618  HG3 ARG    39     -27.413   4.520  33.461  1.00  0.00           H  
ATOM    619  HG2 ARG    39     -26.664   4.704  31.928  1.00  0.00           H  
ATOM    620  HD3 ARG    39     -25.444   4.088  34.655  1.00  0.00           H  
ATOM    621  HD2 ARG    39     -24.874   5.066  33.344  1.00  0.00           H  
ATOM    622  HE  ARG    39     -23.990   3.389  32.118  1.00  0.00           H  
ATOM    623 HH12 ARG    39     -24.713   0.612  35.041  1.00  0.00           H  
ATOM    624 HH11 ARG    39     -25.401   2.202  35.178  1.00  0.00           H  
ATOM    625 HH22 ARG    39     -23.387   0.069  33.215  1.00  0.00           H  
ATOM    626 HH21 ARG    39     -23.076   1.247  31.970  1.00  0.00           H  
ATOM    627  N   GLY    40     -29.844   4.798  31.688  1.00  0.00           N  
ATOM    628  CA  GLY    40     -30.910   5.635  32.235  1.00  0.00           C  
ATOM    629  C   GLY    40     -30.545   6.210  33.612  1.00  0.00           C  
ATOM    630  O   GLY    40     -31.445   6.634  34.334  1.00  0.00           O  
ATOM    631  H   GLY    40     -29.270   5.210  30.965  1.00  0.00           H  
ATOM    632  HA3 GLY    40     -31.837   5.065  32.310  1.00  0.00           H  
ATOM    633  HA2 GLY    40     -31.106   6.458  31.548  1.00  0.00           H  
ATOM    634  N   GLU    41     -29.258   6.211  33.990  1.00  0.00           N  
ATOM    635  CA  GLU    41     -28.775   6.734  35.264  1.00  0.00           C  
ATOM    636  C   GLU    41     -27.884   7.943  35.000  1.00  0.00           C  
ATOM    637  O   GLU    41     -27.230   8.014  33.957  1.00  0.00           O  
ATOM    638  CB  GLU    41     -27.957   5.670  36.017  1.00  0.00           C  
ATOM    639  CG  GLU    41     -28.710   4.355  36.295  1.00  0.00           C  
ATOM    640  CD  GLU    41     -27.824   3.318  36.989  1.00  0.00           C  
ATOM    641  OE1 GLU    41     -26.862   3.730  37.676  1.00  0.00           O  
ATOM    642  OE2 GLU    41     -28.110   2.116  36.804  1.00  0.00           O1-
ATOM    643  H   GLU    41     -28.556   5.867  33.353  1.00  0.00           H  
ATOM    644  HA  GLU    41     -29.603   7.047  35.904  1.00  0.00           H  
ATOM    645  HB3 GLU    41     -27.647   6.098  36.972  1.00  0.00           H  
ATOM    646  HB2 GLU    41     -27.030   5.468  35.483  1.00  0.00           H  
ATOM    647  HG3 GLU    41     -29.077   3.920  35.366  1.00  0.00           H  
ATOM    648  HG2 GLU    41     -29.582   4.545  36.921  1.00  0.00           H  
ATOM    649  N   LYS    42     -27.822   8.840  35.995  1.00  0.00           N  
ATOM    650  CA  LYS    42     -26.835   9.912  36.012  1.00  0.00           C  
ATOM    651  C   LYS    42     -25.434   9.322  36.177  1.00  0.00           C  
ATOM    652  O   LYS    42     -25.252   8.334  36.889  1.00  0.00           O  
ATOM    653  CB  LYS    42     -27.049  10.873  37.187  1.00  0.00           C  
ATOM    654  CG  LYS    42     -28.421  11.540  37.282  1.00  0.00           C  
ATOM    655  CD  LYS    42     -28.420  12.627  38.374  1.00  0.00           C  
ATOM    656  CE  LYS    42     -29.703  12.689  39.210  1.00  0.00           C  
ATOM    657  NZ  LYS    42     -29.745  11.612  40.216  1.00  0.00           N1+
ATOM    658  H   LYS    42     -28.374   8.715  36.830  1.00  0.00           H  
ATOM    659  HA  LYS    42     -26.917  10.464  35.078  1.00  0.00           H  
ATOM    660  HB3 LYS    42     -26.287  11.655  37.140  1.00  0.00           H  
ATOM    661  HB2 LYS    42     -26.882  10.334  38.119  1.00  0.00           H  
ATOM    662  HG3 LYS    42     -29.179  10.784  37.492  1.00  0.00           H  
ATOM    663  HG2 LYS    42     -28.685  11.981  36.321  1.00  0.00           H  
ATOM    664  HD3 LYS    42     -28.280  13.594  37.889  1.00  0.00           H  
ATOM    665  HD2 LYS    42     -27.566  12.516  39.040  1.00  0.00           H  
ATOM    666  HE3 LYS    42     -30.587  12.647  38.573  1.00  0.00           H  
ATOM    667  HE2 LYS    42     -29.741  13.638  39.746  1.00  0.00           H  
ATOM    668  HZ1 LYS    42     -28.942  11.687  40.825  1.00  0.00           H  
ATOM    669  HZ2 LYS    42     -30.589  11.695  40.765  1.00  0.00           H  
ATOM    670  HZ3 LYS    42     -29.733  10.715  39.752  1.00  0.00           H  
ATOM    671  N   VAL    43     -24.468   9.972  35.541  1.00  0.00           N  
ATOM    672  CA  VAL    43     -23.066   9.624  35.636  1.00  0.00           C  
ATOM    673  C   VAL    43     -22.262  10.914  35.782  1.00  0.00           C  
ATOM    674  O   VAL    43     -22.747  11.987  35.430  1.00  0.00           O  
ATOM    675  CB  VAL    43     -22.606   8.894  34.357  1.00  0.00           C  
ATOM    676  CG1 VAL    43     -23.279   7.518  34.205  1.00  0.00           C  
ATOM    677  CG2 VAL    43     -22.790   9.742  33.089  1.00  0.00           C  
ATOM    678  H   VAL    43     -24.690  10.784  34.977  1.00  0.00           H  
ATOM    679  HA  VAL    43     -22.863   8.999  36.508  1.00  0.00           H  
ATOM    680  HB  VAL    43     -21.539   8.700  34.459  1.00  0.00           H  
ATOM    681 HG11 VAL    43     -22.860   6.972  33.359  1.00  0.00           H  
ATOM    682 HG12 VAL    43     -23.130   6.906  35.095  1.00  0.00           H  
ATOM    683 HG13 VAL    43     -24.352   7.606  34.035  1.00  0.00           H  
ATOM    684 HG21 VAL    43     -22.359   9.221  32.254  1.00  0.00           H  
ATOM    685 HG22 VAL    43     -23.843   9.906  32.859  1.00  0.00           H  
ATOM    686 HG23 VAL    43     -22.301  10.714  33.133  1.00  0.00           H  
ATOM    687  N   ALA    44     -21.031  10.768  36.272  1.00  0.00           N  
ATOM    688  CA  ALA    44     -20.054  11.841  36.293  1.00  0.00           C  
ATOM    689  C   ALA    44     -19.116  11.647  35.111  1.00  0.00           C  
ATOM    690  O   ALA    44     -18.730  10.520  34.807  1.00  0.00           O  
ATOM    691  CB  ALA    44     -19.273  11.771  37.597  1.00  0.00           C  
ATOM    692  H   ALA    44     -20.686   9.848  36.511  1.00  0.00           H  
ATOM    693  HA  ALA    44     -20.532  12.820  36.235  1.00  0.00           H  
ATOM    694  HB1 ALA    44     -18.456  12.495  37.620  1.00  0.00           H  
ATOM    695  HB2 ALA    44     -19.919  11.982  38.449  1.00  0.00           H  
ATOM    696  HB3 ALA    44     -18.853  10.775  37.727  1.00  0.00           H  
ATOM    697  N   ILE    45     -18.754  12.758  34.479  1.00  0.00           N  
ATOM    698  CA  ILE    45     -17.872  12.765  33.335  1.00  0.00           C  
ATOM    699  C   ILE    45     -16.842  13.864  33.534  1.00  0.00           C  
ATOM    700  O   ILE    45     -17.228  15.000  33.795  1.00  0.00           O  
ATOM    701  CB  ILE    45     -18.663  12.988  32.028  1.00  0.00           C  
ATOM    702  CG2 ILE    45     -19.560  14.227  31.974  1.00  0.00           C  
ATOM    703  CG1 ILE    45     -17.779  12.785  30.772  1.00  0.00           C  
ATOM    704  CD1 ILE    45     -18.468  12.170  29.541  1.00  0.00           C  
ATOM    705  H   ILE    45     -19.116  13.658  34.774  1.00  0.00           H  
ATOM    706  HA  ILE    45     -17.349  11.815  33.266  1.00  0.00           H  
ATOM    707  HB  ILE    45     -19.429  12.237  32.055  1.00  0.00           H  
ATOM    708 HG21 ILE    45     -20.107  14.254  31.033  1.00  0.00           H  
ATOM    709 HG22 ILE    45     -20.332  14.170  32.740  1.00  0.00           H  
ATOM    710 HG23 ILE    45     -19.042  15.157  32.124  1.00  0.00           H  
ATOM    711 HG13 ILE    45     -16.943  12.131  31.020  1.00  0.00           H  
ATOM    712 HG12 ILE    45     -17.326  13.736  30.500  1.00  0.00           H  
ATOM    713 HD11 ILE    45     -18.005  12.512  28.624  1.00  0.00           H  
ATOM    714 HD12 ILE    45     -18.278  11.102  29.468  1.00  0.00           H  
ATOM    715 HD13 ILE    45     -19.541  12.355  29.503  1.00  0.00           H  
ATOM    716  N   LYS    46     -15.556  13.509  33.424  1.00  0.00           N  
ATOM    717  CA  LYS    46     -14.499  14.503  33.494  1.00  0.00           C  
ATOM    718  C   LYS    46     -13.833  14.621  32.135  1.00  0.00           C  
ATOM    719  O   LYS    46     -13.418  13.618  31.566  1.00  0.00           O  
ATOM    720  CB  LYS    46     -13.539  14.270  34.677  1.00  0.00           C  
ATOM    721  CG  LYS    46     -12.546  13.112  34.595  1.00  0.00           C  
ATOM    722  CD  LYS    46     -11.409  13.224  35.612  1.00  0.00           C  
ATOM    723  CE  LYS    46     -10.469  12.012  35.603  1.00  0.00           C  
ATOM    724  NZ  LYS    46      -9.408  12.154  36.607  1.00  0.00           N1+
ATOM    725  H   LYS    46     -15.290  12.555  33.217  1.00  0.00           H  
ATOM    726  HA  LYS    46     -14.931  15.471  33.700  1.00  0.00           H  
ATOM    727  HB3 LYS    46     -14.126  14.146  35.585  1.00  0.00           H  
ATOM    728  HB2 LYS    46     -12.960  15.187  34.797  1.00  0.00           H  
ATOM    729  HG3 LYS    46     -12.103  13.055  33.608  1.00  0.00           H  
ATOM    730  HG2 LYS    46     -13.100  12.201  34.809  1.00  0.00           H  
ATOM    731  HD3 LYS    46     -11.830  13.349  36.611  1.00  0.00           H  
ATOM    732  HD2 LYS    46     -10.834  14.128  35.408  1.00  0.00           H  
ATOM    733  HE3 LYS    46      -9.973  11.895  34.647  1.00  0.00           H  
ATOM    734  HE2 LYS    46     -11.023  11.097  35.814  1.00  0.00           H  
ATOM    735  HZ1 LYS    46      -8.852  11.303  36.610  1.00  0.00           H  
ATOM    736  HZ2 LYS    46      -8.817  12.942  36.388  1.00  0.00           H  
ATOM    737  HZ3 LYS    46      -9.809  12.274  37.529  1.00  0.00           H  
ATOM    738  N   LYS    47     -13.744  15.864  31.655  1.00  0.00           N  
ATOM    739  CA  LYS    47     -12.942  16.237  30.507  1.00  0.00           C  
ATOM    740  C   LYS    47     -11.485  16.275  30.935  1.00  0.00           C  
ATOM    741  O   LYS    47     -11.204  16.667  32.064  1.00  0.00           O  
ATOM    742  CB  LYS    47     -13.365  17.630  30.028  1.00  0.00           C  
ATOM    743  CG  LYS    47     -12.774  17.980  28.656  1.00  0.00           C  
ATOM    744  CD  LYS    47     -13.301  19.312  28.116  1.00  0.00           C  
ATOM    745  CE  LYS    47     -12.274  20.437  28.210  1.00  0.00           C  
ATOM    746  NZ  LYS    47     -12.687  21.568  27.372  1.00  0.00           N1+
ATOM    747  H   LYS    47     -14.123  16.630  32.199  1.00  0.00           H  
ATOM    748  HA  LYS    47     -13.078  15.507  29.707  1.00  0.00           H  
ATOM    749  HB3 LYS    47     -13.094  18.393  30.762  1.00  0.00           H  
ATOM    750  HB2 LYS    47     -14.448  17.666  29.967  1.00  0.00           H  
ATOM    751  HG3 LYS    47     -13.002  17.187  27.945  1.00  0.00           H  
ATOM    752  HG2 LYS    47     -11.686  18.008  28.704  1.00  0.00           H  
ATOM    753  HD3 LYS    47     -14.201  19.611  28.656  1.00  0.00           H  
ATOM    754  HD2 LYS    47     -13.620  19.198  27.088  1.00  0.00           H  
ATOM    755  HE3 LYS    47     -11.303  20.106  27.850  1.00  0.00           H  
ATOM    756  HE2 LYS    47     -12.145  20.758  29.242  1.00  0.00           H  
ATOM    757  HZ1 LYS    47     -13.597  21.895  27.661  1.00  0.00           H  
ATOM    758  HZ2 LYS    47     -12.007  22.311  27.443  1.00  0.00           H  
ATOM    759  HZ3 LYS    47     -12.739  21.248  26.413  1.00  0.00           H  
ATOM    760  N   THR    48     -10.593  15.890  30.027  1.00  0.00           N  
ATOM    761  CA  THR    48      -9.168  15.991  30.245  1.00  0.00           C  
ATOM    762  C   THR    48      -8.529  16.515  28.960  1.00  0.00           C  
ATOM    763  O   THR    48      -8.777  15.958  27.890  1.00  0.00           O  
ATOM    764  CB  THR    48      -8.518  14.638  30.637  1.00  0.00           C  
ATOM    765  OG1 THR    48      -9.287  14.002  31.642  1.00  0.00           O  
ATOM    766  CG2 THR    48      -7.103  14.784  31.225  1.00  0.00           C  
ATOM    767  H   THR    48     -10.889  15.540  29.125  1.00  0.00           H  
ATOM    768  HA  THR    48      -8.978  16.716  31.028  1.00  0.00           H  
ATOM    769  HB  THR    48      -8.486  13.974  29.772  1.00  0.00           H  
ATOM    770  HG1 THR    48     -10.177  13.879  31.302  1.00  0.00           H  
ATOM    771 HG21 THR    48      -6.489  13.927  30.957  1.00  0.00           H  
ATOM    772 HG22 THR    48      -6.589  15.689  30.908  1.00  0.00           H  
ATOM    773 HG23 THR    48      -7.132  14.831  32.314  1.00  0.00           H  
ATOM    774  N   SER    49      -7.687  17.550  29.101  1.00  0.00           N  
ATOM    775  CA  SER    49      -6.909  18.132  28.006  1.00  0.00           C  
ATOM    776  C   SER    49      -5.415  18.042  28.370  1.00  0.00           C  
ATOM    777  O   SER    49      -4.798  19.077  28.627  1.00  0.00           O  
ATOM    778  CB  SER    49      -7.315  19.608  27.798  1.00  0.00           C  
ATOM    779  OG  SER    49      -8.703  19.777  27.658  1.00  0.00           O  
ATOM    780  H   SER    49      -7.541  17.954  30.016  1.00  0.00           H  
ATOM    781  HA  SER    49      -7.068  17.596  27.069  1.00  0.00           H  
ATOM    782  HB3 SER    49      -6.822  20.021  26.918  1.00  0.00           H  
ATOM    783  HB2 SER    49      -7.022  20.224  28.650  1.00  0.00           H  
ATOM    784  HG  SER    49      -9.032  19.265  26.905  1.00  0.00           H  
ATOM    785  N   PRO    50      -4.847  16.820  28.457  1.00  0.00           N  
ATOM    786  CA  PRO    50      -3.472  16.659  28.941  1.00  0.00           C  
ATOM    787  C   PRO    50      -2.369  16.885  27.896  1.00  0.00           C  
ATOM    788  O   PRO    50      -1.206  16.982  28.266  1.00  0.00           O  
ATOM    789  CB  PRO    50      -3.469  15.211  29.425  1.00  0.00           C  
ATOM    790  CD  PRO    50      -5.463  15.520  28.179  1.00  0.00           C  
ATOM    791  CG  PRO    50      -4.385  14.488  28.457  1.00  0.00           C  
ATOM    792  HA  PRO    50      -3.281  17.329  29.779  1.00  0.00           H  
ATOM    793  HB3 PRO    50      -3.875  15.173  30.436  1.00  0.00           H  
ATOM    794  HB2 PRO    50      -2.482  14.764  29.442  1.00  0.00           H  
ATOM    795  HD2 PRO    50      -5.858  15.453  27.168  1.00  0.00           H  
ATOM    796  HD3 PRO    50      -6.273  15.305  28.851  1.00  0.00           H  
ATOM    797  HG3 PRO    50      -4.771  13.546  28.839  1.00  0.00           H  
ATOM    798  HG2 PRO    50      -3.837  14.271  27.539  1.00  0.00           H  
ATOM    799  N   PHE    51      -2.709  16.913  26.609  1.00  0.00           N  
ATOM    800  CA  PHE    51      -1.717  16.746  25.552  1.00  0.00           C  
ATOM    801  C   PHE    51      -0.751  17.899  25.316  1.00  0.00           C  
ATOM    802  O   PHE    51       0.223  17.691  24.592  1.00  0.00           O  
ATOM    803  CB  PHE    51      -2.431  16.372  24.297  1.00  0.00           C  
ATOM    804  CG  PHE    51      -3.273  15.119  24.458  1.00  0.00           C  
ATOM    805  CD1 PHE    51      -2.662  13.854  24.524  1.00  0.00           C  
ATOM    806  CD2 PHE    51      -4.658  15.222  24.702  1.00  0.00           C  
ATOM    807  CE1 PHE    51      -3.447  12.734  24.764  1.00  0.00           C  
ATOM    808  CE2 PHE    51      -5.424  14.085  24.858  1.00  0.00           C  
ATOM    809  CZ  PHE    51      -4.821  12.840  24.891  1.00  0.00           C  
ATOM    810  H   PHE    51      -3.678  16.834  26.337  1.00  0.00           H  
ATOM    811  HA  PHE    51      -1.090  15.904  25.779  1.00  0.00           H  
ATOM    812  HB3 PHE    51      -1.733  16.239  23.469  1.00  0.00           H  
ATOM    813  HB2 PHE    51      -3.027  17.259  24.106  1.00  0.00           H  
ATOM    814  HD1 PHE    51      -1.591  13.757  24.429  1.00  0.00           H  
ATOM    815  HD2 PHE    51      -5.142  16.186  24.742  1.00  0.00           H  
ATOM    816  HE1 PHE    51      -3.019  11.757  24.873  1.00  0.00           H  
ATOM    817  HE2 PHE    51      -6.487  14.197  24.987  1.00  0.00           H  
ATOM    818  HZ  PHE    51      -5.416  11.954  25.053  1.00  0.00           H  
ATOM    819  N   GLU    52      -1.001  19.063  25.938  1.00  0.00           N  
ATOM    820  CA  GLU    52      -0.086  20.198  25.886  1.00  0.00           C  
ATOM    821  C   GLU    52       1.325  19.853  26.389  1.00  0.00           C  
ATOM    822  O   GLU    52       2.288  20.146  25.684  1.00  0.00           O  
ATOM    823  CB  GLU    52      -0.661  21.413  26.635  1.00  0.00           C  
ATOM    824  CG  GLU    52      -0.900  21.228  28.150  1.00  0.00           C  
ATOM    825  CD  GLU    52      -1.182  22.565  28.818  1.00  0.00           C  
ATOM    826  OE1 GLU    52      -2.247  23.139  28.511  1.00  0.00           O  
ATOM    827  OE2 GLU    52      -0.314  22.999  29.608  1.00  0.00           O1-
ATOM    828  H   GLU    52      -1.818  19.161  26.524  1.00  0.00           H  
ATOM    829  HA  GLU    52       0.004  20.481  24.835  1.00  0.00           H  
ATOM    830  HB3 GLU    52      -1.599  21.706  26.161  1.00  0.00           H  
ATOM    831  HB2 GLU    52       0.013  22.257  26.480  1.00  0.00           H  
ATOM    832  HG3 GLU    52      -0.045  20.811  28.670  1.00  0.00           H  
ATOM    833  HG2 GLU    52      -1.735  20.550  28.329  1.00  0.00           H  
ATOM    834  N   HIS    53       1.422  19.211  27.563  1.00  0.00           N  
ATOM    835  CA  HIS    53       2.693  18.867  28.182  1.00  0.00           C  
ATOM    836  C   HIS    53       2.687  17.420  28.640  1.00  0.00           C  
ATOM    837  O   HIS    53       1.636  16.827  28.892  1.00  0.00           O  
ATOM    838  CB  HIS    53       3.037  19.802  29.357  1.00  0.00           C  
ATOM    839  ND1 HIS    53       2.403  22.265  29.205  1.00  0.00           N  
ATOM    840  CG  HIS    53       3.292  21.231  28.970  1.00  0.00           C  
ATOM    841  NE2 HIS    53       4.169  23.183  28.217  1.00  0.00           N  
ATOM    842  CD2 HIS    53       4.382  21.812  28.366  1.00  0.00           C  
ATOM    843  CE1 HIS    53       2.966  23.382  28.741  1.00  0.00           C  
ATOM    844  H   HIS    53       0.586  18.943  28.063  1.00  0.00           H  
ATOM    845  HA  HIS    53       3.499  18.949  27.449  1.00  0.00           H  
ATOM    846  HB3 HIS    53       3.945  19.454  29.852  1.00  0.00           H  
ATOM    847  HB2 HIS    53       2.273  19.766  30.119  1.00  0.00           H  
ATOM    848  HD1 HIS    53       1.469  22.213  29.600  1.00  0.00           H  
ATOM    849  HD2 HIS    53       5.299  21.353  28.027  1.00  0.00           H  
ATOM    850  HE1 HIS    53       2.486  24.348  28.781  1.00  0.00           H  
ATOM    851  N   GLN    54       3.917  16.906  28.754  1.00  0.00           N  
ATOM    852  CA  GLN    54       4.242  15.538  29.121  1.00  0.00           C  
ATOM    853  C   GLN    54       3.660  15.146  30.472  1.00  0.00           C  
ATOM    854  O   GLN    54       3.115  14.054  30.571  1.00  0.00           O  
ATOM    855  CB  GLN    54       5.770  15.393  29.158  1.00  0.00           C  
ATOM    856  CG  GLN    54       6.257  13.953  29.417  1.00  0.00           C  
ATOM    857  CD  GLN    54       7.723  13.855  29.834  1.00  0.00           C  
ATOM    858  OE1 GLN    54       8.149  12.819  30.341  1.00  0.00           O  
ATOM    859  NE2 GLN    54       8.509  14.912  29.627  1.00  0.00           N  
ATOM    860  H   GLN    54       4.708  17.492  28.532  1.00  0.00           H  
ATOM    861  HA  GLN    54       3.830  14.874  28.359  1.00  0.00           H  
ATOM    862  HB3 GLN    54       6.156  16.065  29.928  1.00  0.00           H  
ATOM    863  HB2 GLN    54       6.199  15.742  28.218  1.00  0.00           H  
ATOM    864  HG3 GLN    54       6.120  13.381  28.503  1.00  0.00           H  
ATOM    865  HG2 GLN    54       5.684  13.451  30.196  1.00  0.00           H  
ATOM    866 HE22 GLN    54       9.483  14.872  29.892  1.00  0.00           H  
ATOM    867 HE21 GLN    54       8.141  15.753  29.209  1.00  0.00           H  
ATOM    868  N   THR    55       3.797  16.037  31.468  1.00  0.00           N  
ATOM    869  CA  THR    55       3.389  15.801  32.848  1.00  0.00           C  
ATOM    870  C   THR    55       1.915  15.407  32.975  1.00  0.00           C  
ATOM    871  O   THR    55       1.602  14.454  33.685  1.00  0.00           O  
ATOM    872  CB  THR    55       3.589  17.056  33.728  1.00  0.00           C  
ATOM    873  OG1 THR    55       4.933  17.483  33.628  1.00  0.00           O  
ATOM    874  CG2 THR    55       3.249  16.842  35.215  1.00  0.00           C  
ATOM    875  H   THR    55       4.271  16.912  31.297  1.00  0.00           H  
ATOM    876  HA  THR    55       4.001  14.987  33.241  1.00  0.00           H  
ATOM    877  HB  THR    55       2.978  17.877  33.347  1.00  0.00           H  
ATOM    878  HG1 THR    55       5.080  18.188  34.264  1.00  0.00           H  
ATOM    879 HG21 THR    55       3.531  17.711  35.810  1.00  0.00           H  
ATOM    880 HG22 THR    55       2.182  16.687  35.379  1.00  0.00           H  
ATOM    881 HG23 THR    55       3.778  15.978  35.620  1.00  0.00           H  
ATOM    882  N   PHE    56       1.047  16.127  32.253  1.00  0.00           N  
ATOM    883  CA  PHE    56      -0.385  15.876  32.268  1.00  0.00           C  
ATOM    884  C   PHE    56      -0.726  14.557  31.584  1.00  0.00           C  
ATOM    885  O   PHE    56      -1.543  13.815  32.122  1.00  0.00           O  
ATOM    886  CB  PHE    56      -1.112  17.023  31.577  1.00  0.00           C  
ATOM    887  CG  PHE    56      -0.731  18.378  32.100  1.00  0.00           C  
ATOM    888  CD1 PHE    56      -1.019  18.705  33.430  1.00  0.00           C  
ATOM    889  CD2 PHE    56       0.004  19.277  31.311  1.00  0.00           C  
ATOM    890  CE1 PHE    56      -0.648  19.936  33.943  1.00  0.00           C  
ATOM    891  CE2 PHE    56       0.402  20.492  31.851  1.00  0.00           C  
ATOM    892  CZ  PHE    56       0.066  20.826  33.155  1.00  0.00           C  
ATOM    893  H   PHE    56       1.370  16.885  31.669  1.00  0.00           H  
ATOM    894  HA  PHE    56      -0.716  15.820  33.308  1.00  0.00           H  
ATOM    895  HB3 PHE    56      -2.189  16.897  31.694  1.00  0.00           H  
ATOM    896  HB2 PHE    56      -0.884  17.003  30.526  1.00  0.00           H  
ATOM    897  HD1 PHE    56      -1.491  17.970  34.059  1.00  0.00           H  
ATOM    898  HD2 PHE    56       0.236  19.025  30.288  1.00  0.00           H  
ATOM    899  HE1 PHE    56      -0.881  20.187  34.967  1.00  0.00           H  
ATOM    900  HE2 PHE    56       0.948  21.202  31.251  1.00  0.00           H  
ATOM    901  HZ  PHE    56       0.368  21.780  33.559  1.00  0.00           H  
ATOM    902  N   CYS    57      -0.068  14.272  30.445  1.00  0.00           N  
ATOM    903  CA  CYS    57      -0.224  13.016  29.713  1.00  0.00           C  
ATOM    904  C   CYS    57       0.229  11.814  30.544  1.00  0.00           C  
ATOM    905  O   CYS    57      -0.413  10.771  30.490  1.00  0.00           O  
ATOM    906  CB  CYS    57       0.585  12.978  28.422  1.00  0.00           C  
ATOM    907  SG  CYS    57       0.068  14.174  27.210  1.00  0.00           S  
ATOM    908  H   CYS    57       0.598  14.934  30.071  1.00  0.00           H  
ATOM    909  HA  CYS    57      -1.279  12.877  29.472  1.00  0.00           H  
ATOM    910  HB3 CYS    57       0.412  12.021  27.953  1.00  0.00           H  
ATOM    911  HB2 CYS    57       1.644  13.121  28.602  1.00  0.00           H  
ATOM    912  HG  CYS    57       0.432  15.258  27.905  1.00  0.00           H  
ATOM    913  N   GLN    58       1.317  12.003  31.303  1.00  0.00           N  
ATOM    914  CA  GLN    58       1.875  11.054  32.249  1.00  0.00           C  
ATOM    915  C   GLN    58       0.862  10.621  33.308  1.00  0.00           C  
ATOM    916  O   GLN    58       0.630   9.425  33.445  1.00  0.00           O  
ATOM    917  CB  GLN    58       3.198  11.620  32.805  1.00  0.00           C  
ATOM    918  CG  GLN    58       3.532  11.339  34.282  1.00  0.00           C  
ATOM    919  CD  GLN    58       4.940  11.788  34.650  1.00  0.00           C  
ATOM    920  OE1 GLN    58       5.694  12.284  33.815  1.00  0.00           O  
ATOM    921  NE2 GLN    58       5.289  11.644  35.926  1.00  0.00           N  
ATOM    922  H   GLN    58       1.800  12.890  31.245  1.00  0.00           H  
ATOM    923  HA  GLN    58       2.120  10.161  31.675  1.00  0.00           H  
ATOM    924  HB3 GLN    58       3.216  12.700  32.688  1.00  0.00           H  
ATOM    925  HB2 GLN    58       3.999  11.259  32.158  1.00  0.00           H  
ATOM    926  HG3 GLN    58       3.395  10.306  34.565  1.00  0.00           H  
ATOM    927  HG2 GLN    58       2.847  11.905  34.914  1.00  0.00           H  
ATOM    928 HE22 GLN    58       6.211  11.927  36.225  1.00  0.00           H  
ATOM    929 HE21 GLN    58       4.639  11.266  36.598  1.00  0.00           H  
ATOM    930  N   ARG    59       0.246  11.598  33.993  1.00  0.00           N  
ATOM    931  CA  ARG    59      -0.789  11.334  34.992  1.00  0.00           C  
ATOM    932  C   ARG    59      -2.044  10.711  34.384  1.00  0.00           C  
ATOM    933  O   ARG    59      -2.624   9.824  35.007  1.00  0.00           O  
ATOM    934  CB  ARG    59      -1.179  12.621  35.731  1.00  0.00           C  
ATOM    935  CG  ARG    59      -0.028  13.235  36.527  1.00  0.00           C  
ATOM    936  CD  ARG    59      -0.473  14.490  37.268  1.00  0.00           C  
ATOM    937  NE  ARG    59       0.616  15.023  38.090  1.00  0.00           N  
ATOM    938  CZ  ARG    59       0.610  16.233  38.667  1.00  0.00           C  
ATOM    939  NH1 ARG    59      -0.441  17.056  38.535  1.00  0.00           N  
ATOM    940  NH2 ARG    59       1.671  16.624  39.384  1.00  0.00           N1+
ATOM    941  H   ARG    59       0.479  12.566  33.816  1.00  0.00           H  
ATOM    942  HA  ARG    59      -0.382  10.627  35.717  1.00  0.00           H  
ATOM    943  HB3 ARG    59      -1.991  12.398  36.425  1.00  0.00           H  
ATOM    944  HB2 ARG    59      -1.572  13.356  35.027  1.00  0.00           H  
ATOM    945  HG3 ARG    59       0.761  13.510  35.832  1.00  0.00           H  
ATOM    946  HG2 ARG    59       0.422  12.522  37.218  1.00  0.00           H  
ATOM    947  HD3 ARG    59      -1.383  14.331  37.848  1.00  0.00           H  
ATOM    948  HD2 ARG    59      -0.694  15.255  36.522  1.00  0.00           H  
ATOM    949  HE  ARG    59       1.403  14.409  38.242  1.00  0.00           H  
ATOM    950 HH12 ARG    59      -0.444  17.966  38.971  1.00  0.00           H  
ATOM    951 HH11 ARG    59      -1.256  16.750  38.022  1.00  0.00           H  
ATOM    952 HH22 ARG    59       1.678  17.528  39.834  1.00  0.00           H  
ATOM    953 HH21 ARG    59       2.473  16.020  39.482  1.00  0.00           H  
ATOM    954  N   THR    60      -2.427  11.176  33.184  1.00  0.00           N  
ATOM    955  CA  THR    60      -3.612  10.690  32.490  1.00  0.00           C  
ATOM    956  C   THR    60      -3.465   9.233  32.054  1.00  0.00           C  
ATOM    957  O   THR    60      -4.382   8.458  32.301  1.00  0.00           O  
ATOM    958  CB  THR    60      -3.968  11.512  31.233  1.00  0.00           C  
ATOM    959  OG1 THR    60      -4.179  12.851  31.618  1.00  0.00           O  
ATOM    960  CG2 THR    60      -5.232  11.009  30.506  1.00  0.00           C  
ATOM    961  H   THR    60      -1.896  11.907  32.730  1.00  0.00           H  
ATOM    962  HA  THR    60      -4.452  10.751  33.186  1.00  0.00           H  
ATOM    963  HB  THR    60      -3.132  11.513  30.533  1.00  0.00           H  
ATOM    964  HG1 THR    60      -3.344  13.214  31.932  1.00  0.00           H  
ATOM    965 HG21 THR    60      -5.560  11.702  29.735  1.00  0.00           H  
ATOM    966 HG22 THR    60      -5.060  10.056  30.006  1.00  0.00           H  
ATOM    967 HG23 THR    60      -6.064  10.880  31.199  1.00  0.00           H  
ATOM    968  N   TYR    61      -2.320   8.879  31.449  1.00  0.00           N  
ATOM    969  CA  TYR    61      -2.055   7.519  31.006  1.00  0.00           C  
ATOM    970  C   TYR    61      -2.056   6.524  32.166  1.00  0.00           C  
ATOM    971  O   TYR    61      -2.703   5.485  32.055  1.00  0.00           O  
ATOM    972  CB  TYR    61      -0.726   7.439  30.250  1.00  0.00           C  
ATOM    973  CG  TYR    61      -0.450   6.029  29.774  1.00  0.00           C  
ATOM    974  CD1 TYR    61      -1.186   5.544  28.682  1.00  0.00           C  
ATOM    975  CD2 TYR    61       0.434   5.171  30.465  1.00  0.00           C  
ATOM    976  CE1 TYR    61      -1.034   4.214  28.274  1.00  0.00           C  
ATOM    977  CE2 TYR    61       0.592   3.838  30.040  1.00  0.00           C  
ATOM    978  CZ  TYR    61      -0.140   3.361  28.938  1.00  0.00           C  
ATOM    979  OH  TYR    61       0.014   2.081  28.500  1.00  0.00           O  
ATOM    980  H   TYR    61      -1.596   9.566  31.277  1.00  0.00           H  
ATOM    981  HA  TYR    61      -2.859   7.239  30.322  1.00  0.00           H  
ATOM    982  HB3 TYR    61       0.072   7.792  30.895  1.00  0.00           H  
ATOM    983  HB2 TYR    61      -0.740   8.106  29.387  1.00  0.00           H  
ATOM    984  HD1 TYR    61      -1.881   6.186  28.161  1.00  0.00           H  
ATOM    985  HD2 TYR    61       0.978   5.525  31.328  1.00  0.00           H  
ATOM    986  HE1 TYR    61      -1.583   3.871  27.418  1.00  0.00           H  
ATOM    987  HE2 TYR    61       1.278   3.187  30.557  1.00  0.00           H  
ATOM    988  HH  TYR    61      -0.704   1.799  27.927  1.00  0.00           H  
ATOM    989  N   ARG    62      -1.350   6.883  33.250  1.00  0.00           N  
ATOM    990  CA  ARG    62      -1.275   6.100  34.477  1.00  0.00           C  
ATOM    991  C   ARG    62      -2.650   5.795  35.039  1.00  0.00           C  
ATOM    992  O   ARG    62      -2.955   4.627  35.258  1.00  0.00           O  
ATOM    993  CB  ARG    62      -0.463   6.865  35.524  1.00  0.00           C  
ATOM    994  CG  ARG    62       1.012   6.795  35.197  1.00  0.00           C  
ATOM    995  CD  ARG    62       1.885   7.507  36.217  1.00  0.00           C  
ATOM    996  NE  ARG    62       3.200   6.876  36.146  1.00  0.00           N  
ATOM    997  CZ  ARG    62       4.381   7.417  36.444  1.00  0.00           C  
ATOM    998  NH1 ARG    62       4.482   8.663  36.920  1.00  0.00           N  
ATOM    999  NH2 ARG    62       5.478   6.680  36.247  1.00  0.00           N1+
ATOM   1000  H   ARG    62      -0.849   7.762  33.250  1.00  0.00           H  
ATOM   1001  HA  ARG    62      -0.783   5.154  34.240  1.00  0.00           H  
ATOM   1002  HB3 ARG    62      -0.608   6.416  36.509  1.00  0.00           H  
ATOM   1003  HB2 ARG    62      -0.792   7.903  35.606  1.00  0.00           H  
ATOM   1004  HG3 ARG    62       1.177   7.231  34.217  1.00  0.00           H  
ATOM   1005  HG2 ARG    62       1.317   5.751  35.093  1.00  0.00           H  
ATOM   1006  HD3 ARG    62       1.465   7.570  37.221  1.00  0.00           H  
ATOM   1007  HD2 ARG    62       2.026   8.528  35.862  1.00  0.00           H  
ATOM   1008  HE  ARG    62       3.191   5.917  35.828  1.00  0.00           H  
ATOM   1009 HH12 ARG    62       5.398   9.058  37.086  1.00  0.00           H  
ATOM   1010 HH11 ARG    62       3.648   9.204  37.094  1.00  0.00           H  
ATOM   1011 HH22 ARG    62       6.397   7.115  36.308  1.00  0.00           H  
ATOM   1012 HH21 ARG    62       5.417   5.730  35.912  1.00  0.00           H  
ATOM   1013  N   GLU    63      -3.461   6.846  35.213  1.00  0.00           N  
ATOM   1014  CA  GLU    63      -4.805   6.717  35.737  1.00  0.00           C  
ATOM   1015  C   GLU    63      -5.702   5.855  34.843  1.00  0.00           C  
ATOM   1016  O   GLU    63      -6.346   4.957  35.371  1.00  0.00           O  
ATOM   1017  CB  GLU    63      -5.398   8.104  35.989  1.00  0.00           C  
ATOM   1018  CG  GLU    63      -6.760   8.031  36.693  1.00  0.00           C  
ATOM   1019  CD  GLU    63      -7.377   9.404  36.874  1.00  0.00           C  
ATOM   1020  OE1 GLU    63      -6.648  10.323  37.304  1.00  0.00           O  
ATOM   1021  OE2 GLU    63      -8.583   9.515  36.570  1.00  0.00           O1-
ATOM   1022  H   GLU    63      -3.143   7.782  34.998  1.00  0.00           H  
ATOM   1023  HA  GLU    63      -4.721   6.217  36.705  1.00  0.00           H  
ATOM   1024  HB3 GLU    63      -5.490   8.647  35.046  1.00  0.00           H  
ATOM   1025  HB2 GLU    63      -4.703   8.678  36.604  1.00  0.00           H  
ATOM   1026  HG3 GLU    63      -6.660   7.562  37.671  1.00  0.00           H  
ATOM   1027  HG2 GLU    63      -7.461   7.426  36.119  1.00  0.00           H  
ATOM   1028  N   LEU    64      -5.696   6.090  33.519  1.00  0.00           N  
ATOM   1029  CA  LEU    64      -6.470   5.282  32.573  1.00  0.00           C  
ATOM   1030  C   LEU    64      -6.079   3.803  32.612  1.00  0.00           C  
ATOM   1031  O   LEU    64      -6.974   2.967  32.688  1.00  0.00           O  
ATOM   1032  CB  LEU    64      -6.332   5.809  31.131  1.00  0.00           C  
ATOM   1033  CG  LEU    64      -7.029   7.154  30.856  1.00  0.00           C  
ATOM   1034  CD1 LEU    64      -6.835   7.561  29.388  1.00  0.00           C  
ATOM   1035  CD2 LEU    64      -8.510   7.167  31.250  1.00  0.00           C  
ATOM   1036  H   LEU    64      -5.135   6.838  33.132  1.00  0.00           H  
ATOM   1037  HA  LEU    64      -7.514   5.334  32.884  1.00  0.00           H  
ATOM   1038  HB3 LEU    64      -6.752   5.074  30.441  1.00  0.00           H  
ATOM   1039  HB2 LEU    64      -5.274   5.884  30.873  1.00  0.00           H  
ATOM   1040  HG  LEU    64      -6.555   7.920  31.460  1.00  0.00           H  
ATOM   1041 HD11 LEU    64      -6.805   8.645  29.285  1.00  0.00           H  
ATOM   1042 HD12 LEU    64      -5.904   7.165  28.980  1.00  0.00           H  
ATOM   1043 HD13 LEU    64      -7.647   7.196  28.761  1.00  0.00           H  
ATOM   1044 HD21 LEU    64      -9.104   7.731  30.532  1.00  0.00           H  
ATOM   1045 HD22 LEU    64      -8.936   6.165  31.303  1.00  0.00           H  
ATOM   1046 HD23 LEU    64      -8.633   7.637  32.226  1.00  0.00           H  
ATOM   1047  N   LYS    65      -4.768   3.516  32.618  1.00  0.00           N  
ATOM   1048  CA  LYS    65      -4.231   2.161  32.683  1.00  0.00           C  
ATOM   1049  C   LYS    65      -4.642   1.429  33.962  1.00  0.00           C  
ATOM   1050  O   LYS    65      -5.102   0.290  33.881  1.00  0.00           O  
ATOM   1051  CB  LYS    65      -2.698   2.191  32.554  1.00  0.00           C  
ATOM   1052  CG  LYS    65      -2.068   0.787  32.488  1.00  0.00           C  
ATOM   1053  CD  LYS    65      -0.570   0.855  32.179  1.00  0.00           C  
ATOM   1054  CE  LYS    65      -0.134   0.053  30.954  1.00  0.00           C  
ATOM   1055  NZ  LYS    65       1.249   0.386  30.587  1.00  0.00           N1+
ATOM   1056  H   LYS    65      -4.088   4.262  32.543  1.00  0.00           H  
ATOM   1057  HA  LYS    65      -4.638   1.606  31.837  1.00  0.00           H  
ATOM   1058  HB3 LYS    65      -2.255   2.752  33.378  1.00  0.00           H  
ATOM   1059  HB2 LYS    65      -2.424   2.736  31.652  1.00  0.00           H  
ATOM   1060  HG3 LYS    65      -2.586   0.186  31.740  1.00  0.00           H  
ATOM   1061  HG2 LYS    65      -2.201   0.264  33.436  1.00  0.00           H  
ATOM   1062  HD3 LYS    65      -0.024   0.478  33.044  1.00  0.00           H  
ATOM   1063  HD2 LYS    65      -0.266   1.894  32.051  1.00  0.00           H  
ATOM   1064  HE3 LYS    65      -0.756   0.249  30.094  1.00  0.00           H  
ATOM   1065  HE2 LYS    65      -0.210  -1.015  31.159  1.00  0.00           H  
ATOM   1066  HZ1 LYS    65       1.856   0.238  31.379  1.00  0.00           H  
ATOM   1067  HZ2 LYS    65       1.542  -0.193  29.813  1.00  0.00           H  
ATOM   1068  HZ3 LYS    65       1.284   1.357  30.307  1.00  0.00           H  
ATOM   1069  N   ILE    66      -4.466   2.105  35.107  1.00  0.00           N  
ATOM   1070  CA  ILE    66      -4.781   1.569  36.423  1.00  0.00           C  
ATOM   1071  C   ILE    66      -6.283   1.322  36.571  1.00  0.00           C  
ATOM   1072  O   ILE    66      -6.665   0.191  36.842  1.00  0.00           O  
ATOM   1073  CB  ILE    66      -4.315   2.503  37.571  1.00  0.00           C  
ATOM   1074  CG2 ILE    66      -4.817   2.085  38.972  1.00  0.00           C  
ATOM   1075  CG1 ILE    66      -2.775   2.606  37.603  1.00  0.00           C  
ATOM   1076  CD1 ILE    66      -2.273   3.834  38.369  1.00  0.00           C  
ATOM   1077  H   ILE    66      -4.075   3.039  35.083  1.00  0.00           H  
ATOM   1078  HA  ILE    66      -4.266   0.612  36.528  1.00  0.00           H  
ATOM   1079  HB  ILE    66      -4.709   3.499  37.365  1.00  0.00           H  
ATOM   1080 HG21 ILE    66      -4.463   2.775  39.733  1.00  0.00           H  
ATOM   1081 HG22 ILE    66      -5.902   2.069  39.069  1.00  0.00           H  
ATOM   1082 HG23 ILE    66      -4.433   1.106  39.235  1.00  0.00           H  
ATOM   1083 HG13 ILE    66      -2.353   2.622  36.599  1.00  0.00           H  
ATOM   1084 HG12 ILE    66      -2.361   1.706  38.059  1.00  0.00           H  
ATOM   1085 HD11 ILE    66      -1.221   4.020  38.154  1.00  0.00           H  
ATOM   1086 HD12 ILE    66      -2.825   4.733  38.095  1.00  0.00           H  
ATOM   1087 HD13 ILE    66      -2.367   3.685  39.443  1.00  0.00           H  
ATOM   1088  N   LEU    67      -7.104   2.365  36.377  1.00  0.00           N  
ATOM   1089  CA  LEU    67      -8.545   2.287  36.596  1.00  0.00           C  
ATOM   1090  C   LEU    67      -9.250   1.296  35.670  1.00  0.00           C  
ATOM   1091  O   LEU    67     -10.227   0.685  36.100  1.00  0.00           O  
ATOM   1092  CB  LEU    67      -9.195   3.679  36.486  1.00  0.00           C  
ATOM   1093  CG  LEU    67      -8.708   4.712  37.523  1.00  0.00           C  
ATOM   1094  CD1 LEU    67      -9.539   5.998  37.413  1.00  0.00           C  
ATOM   1095  CD2 LEU    67      -8.695   4.175  38.962  1.00  0.00           C  
ATOM   1096  H   LEU    67      -6.732   3.269  36.111  1.00  0.00           H  
ATOM   1097  HA  LEU    67      -8.693   1.896  37.602  1.00  0.00           H  
ATOM   1098  HB3 LEU    67     -10.271   3.563  36.624  1.00  0.00           H  
ATOM   1099  HB2 LEU    67      -9.056   4.077  35.479  1.00  0.00           H  
ATOM   1100  HG  LEU    67      -7.680   4.988  37.314  1.00  0.00           H  
ATOM   1101 HD11 LEU    67      -9.063   6.824  37.941  1.00  0.00           H  
ATOM   1102 HD12 LEU    67      -9.672   6.302  36.374  1.00  0.00           H  
ATOM   1103 HD13 LEU    67     -10.530   5.861  37.845  1.00  0.00           H  
ATOM   1104 HD21 LEU    67      -9.026   4.935  39.670  1.00  0.00           H  
ATOM   1105 HD22 LEU    67      -9.368   3.329  39.099  1.00  0.00           H  
ATOM   1106 HD23 LEU    67      -7.694   3.860  39.257  1.00  0.00           H  
ATOM   1107  N   LEU    68      -8.722   1.116  34.448  1.00  0.00           N  
ATOM   1108  CA  LEU    68      -9.236   0.131  33.508  1.00  0.00           C  
ATOM   1109  C   LEU    68      -8.970  -1.311  33.968  1.00  0.00           C  
ATOM   1110  O   LEU    68      -9.866  -2.145  33.845  1.00  0.00           O  
ATOM   1111  CB  LEU    68      -8.664   0.399  32.102  1.00  0.00           C  
ATOM   1112  CG  LEU    68      -9.419  -0.340  30.985  1.00  0.00           C  
ATOM   1113  CD1 LEU    68     -10.874   0.144  30.892  1.00  0.00           C  
ATOM   1114  CD2 LEU    68      -8.700  -0.190  29.637  1.00  0.00           C  
ATOM   1115  H   LEU    68      -7.920   1.656  34.152  1.00  0.00           H  
ATOM   1116  HA  LEU    68     -10.317   0.272  33.477  1.00  0.00           H  
ATOM   1117  HB3 LEU    68      -7.601   0.151  32.078  1.00  0.00           H  
ATOM   1118  HB2 LEU    68      -8.736   1.463  31.882  1.00  0.00           H  
ATOM   1119  HG  LEU    68      -9.431  -1.408  31.205  1.00  0.00           H  
ATOM   1120 HD11 LEU    68     -11.253   0.014  29.881  1.00  0.00           H  
ATOM   1121 HD12 LEU    68     -11.521  -0.448  31.540  1.00  0.00           H  
ATOM   1122 HD13 LEU    68     -10.988   1.192  31.171  1.00  0.00           H  
ATOM   1123 HD21 LEU    68      -9.206  -0.753  28.852  1.00  0.00           H  
ATOM   1124 HD22 LEU    68      -8.659   0.854  29.324  1.00  0.00           H  
ATOM   1125 HD23 LEU    68      -7.675  -0.558  29.694  1.00  0.00           H  
ATOM   1126  N   GLY    69      -7.765  -1.570  34.503  1.00  0.00           N  
ATOM   1127  CA  GLY    69      -7.367  -2.888  34.994  1.00  0.00           C  
ATOM   1128  C   GLY    69      -8.066  -3.236  36.315  1.00  0.00           C  
ATOM   1129  O   GLY    69      -8.397  -4.399  36.541  1.00  0.00           O  
ATOM   1130  H   GLY    69      -7.085  -0.825  34.579  1.00  0.00           H  
ATOM   1131  HA3 GLY    69      -6.289  -2.889  35.157  1.00  0.00           H  
ATOM   1132  HA2 GLY    69      -7.580  -3.651  34.244  1.00  0.00           H  
ATOM   1133  N   PHE    70      -8.291  -2.233  37.176  1.00  0.00           N  
ATOM   1134  CA  PHE    70      -8.890  -2.393  38.495  1.00  0.00           C  
ATOM   1135  C   PHE    70     -10.394  -2.630  38.400  1.00  0.00           C  
ATOM   1136  O   PHE    70     -11.074  -1.953  37.631  1.00  0.00           O  
ATOM   1137  CB  PHE    70      -8.586  -1.168  39.376  1.00  0.00           C  
ATOM   1138  CG  PHE    70      -7.194  -1.157  39.977  1.00  0.00           C  
ATOM   1139  CD1 PHE    70      -6.045  -1.440  39.205  1.00  0.00           C  
ATOM   1140  CD2 PHE    70      -7.024  -0.778  41.320  1.00  0.00           C  
ATOM   1141  CE1 PHE    70      -4.784  -1.384  39.769  1.00  0.00           C  
ATOM   1142  CE2 PHE    70      -5.752  -0.729  41.860  1.00  0.00           C  
ATOM   1143  CZ  PHE    70      -4.636  -1.026  41.097  1.00  0.00           C  
ATOM   1144  H   PHE    70      -8.006  -1.294  36.930  1.00  0.00           H  
ATOM   1145  HA  PHE    70      -8.442  -3.270  38.969  1.00  0.00           H  
ATOM   1146  HB3 PHE    70      -9.304  -1.125  40.198  1.00  0.00           H  
ATOM   1147  HB2 PHE    70      -8.727  -0.246  38.811  1.00  0.00           H  
ATOM   1148  HD1 PHE    70      -6.104  -1.745  38.176  1.00  0.00           H  
ATOM   1149  HD2 PHE    70      -7.875  -0.524  41.933  1.00  0.00           H  
ATOM   1150  HE1 PHE    70      -3.916  -1.629  39.178  1.00  0.00           H  
ATOM   1151  HE2 PHE    70      -5.637  -0.412  42.873  1.00  0.00           H  
ATOM   1152  HZ  PHE    70      -3.652  -0.965  41.536  1.00  0.00           H  
ATOM   1153  N   SER    71     -10.869  -3.575  39.218  1.00  0.00           N  
ATOM   1154  CA  SER    71     -12.280  -3.885  39.382  1.00  0.00           C  
ATOM   1155  C   SER    71     -12.496  -4.053  40.878  1.00  0.00           C  
ATOM   1156  O   SER    71     -12.069  -5.064  41.436  1.00  0.00           O  
ATOM   1157  CB  SER    71     -12.632  -5.188  38.640  1.00  0.00           C  
ATOM   1158  OG  SER    71     -12.608  -5.000  37.242  1.00  0.00           O  
ATOM   1159  H   SER    71     -10.232  -4.092  39.808  1.00  0.00           H  
ATOM   1160  HA  SER    71     -12.914  -3.073  39.023  1.00  0.00           H  
ATOM   1161  HB3 SER    71     -13.633  -5.526  38.915  1.00  0.00           H  
ATOM   1162  HB2 SER    71     -11.941  -5.992  38.896  1.00  0.00           H  
ATOM   1163  HG  SER    71     -13.270  -4.343  37.011  1.00  0.00           H  
ATOM   1164  N   HIS    72     -13.123  -3.057  41.510  1.00  0.00           N  
ATOM   1165  CA  HIS    72     -13.361  -3.083  42.946  1.00  0.00           C  
ATOM   1166  C   HIS    72     -14.487  -2.113  43.273  1.00  0.00           C  
ATOM   1167  O   HIS    72     -14.564  -1.044  42.668  1.00  0.00           O  
ATOM   1168  CB  HIS    72     -12.065  -2.708  43.683  1.00  0.00           C  
ATOM   1169  ND1 HIS    72     -12.574  -2.239  46.145  1.00  0.00           N  
ATOM   1170  CG  HIS    72     -12.041  -3.058  45.147  1.00  0.00           C  
ATOM   1171  NE2 HIS    72     -11.719  -4.045  47.098  1.00  0.00           N  
ATOM   1172  CD2 HIS    72     -11.527  -4.189  45.738  1.00  0.00           C  
ATOM   1173  CE1 HIS    72     -12.359  -2.892  47.277  1.00  0.00           C  
ATOM   1174  H   HIS    72     -13.455  -2.244  41.007  1.00  0.00           H  
ATOM   1175  HA  HIS    72     -13.670  -4.091  43.232  1.00  0.00           H  
ATOM   1176  HB3 HIS    72     -11.903  -1.649  43.553  1.00  0.00           H  
ATOM   1177  HB2 HIS    72     -11.199  -3.196  43.233  1.00  0.00           H  
ATOM   1178  HD2 HIS    72     -11.051  -5.059  45.314  1.00  0.00           H  
ATOM   1179  HE1 HIS    72     -12.638  -2.505  48.241  1.00  0.00           H  
ATOM   1180  HE2 HIS    72     -11.432  -4.690  47.821  1.00  0.00           H  
ATOM   1181  N   GLU    73     -15.318  -2.487  44.258  1.00  0.00           N  
ATOM   1182  CA  GLU    73     -16.410  -1.639  44.724  1.00  0.00           C  
ATOM   1183  C   GLU    73     -15.958  -0.328  45.356  1.00  0.00           C  
ATOM   1184  O   GLU    73     -16.732   0.612  45.279  1.00  0.00           O  
ATOM   1185  CB  GLU    73     -17.266  -2.334  45.782  1.00  0.00           C  
ATOM   1186  CG  GLU    73     -18.237  -3.396  45.262  1.00  0.00           C  
ATOM   1187  CD  GLU    73     -19.250  -3.781  46.345  1.00  0.00           C  
ATOM   1188  OE1 GLU    73     -19.026  -3.413  47.522  1.00  0.00           O  
ATOM   1189  OE2 GLU    73     -20.244  -4.438  45.974  1.00  0.00           O1-
ATOM   1190  H   GLU    73     -15.200  -3.376  44.720  1.00  0.00           H  
ATOM   1191  HA  GLU    73     -17.041  -1.389  43.869  1.00  0.00           H  
ATOM   1192  HB3 GLU    73     -17.842  -1.584  46.333  1.00  0.00           H  
ATOM   1193  HB2 GLU    73     -16.600  -2.789  46.509  1.00  0.00           H  
ATOM   1194  HG3 GLU    73     -17.698  -4.283  44.931  1.00  0.00           H  
ATOM   1195  HG2 GLU    73     -18.787  -3.012  44.403  1.00  0.00           H  
ATOM   1196  N   ASN    74     -14.787  -0.300  46.008  1.00  0.00           N  
ATOM   1197  CA  ASN    74     -14.278   0.887  46.697  1.00  0.00           C  
ATOM   1198  C   ASN    74     -13.227   1.627  45.877  1.00  0.00           C  
ATOM   1199  O   ASN    74     -12.523   2.468  46.430  1.00  0.00           O  
ATOM   1200  CB  ASN    74     -13.729   0.551  48.098  1.00  0.00           C  
ATOM   1201  CG  ASN    74     -14.751  -0.158  48.977  1.00  0.00           C  
ATOM   1202  OD1 ASN    74     -14.529  -1.287  49.399  1.00  0.00           O  
ATOM   1203  ND2 ASN    74     -15.879   0.500  49.248  1.00  0.00           N  
ATOM   1204  H   ASN    74     -14.198  -1.123  46.035  1.00  0.00           H  
ATOM   1205  HA  ASN    74     -15.079   1.608  46.804  1.00  0.00           H  
ATOM   1206  HB3 ASN    74     -13.429   1.459  48.623  1.00  0.00           H  
ATOM   1207  HB2 ASN    74     -12.838  -0.069  48.019  1.00  0.00           H  
ATOM   1208 HD22 ASN    74     -16.599   0.079  49.817  1.00  0.00           H  
ATOM   1209 HD21 ASN    74     -16.026   1.433  48.884  1.00  0.00           H  
ATOM   1210  N   ILE    75     -13.151   1.333  44.578  1.00  0.00           N  
ATOM   1211  CA  ILE    75     -12.310   2.047  43.637  1.00  0.00           C  
ATOM   1212  C   ILE    75     -13.240   2.526  42.532  1.00  0.00           C  
ATOM   1213  O   ILE    75     -14.118   1.773  42.118  1.00  0.00           O  
ATOM   1214  CB  ILE    75     -11.253   1.117  42.986  1.00  0.00           C  
ATOM   1215  CG2 ILE    75     -10.346   1.866  41.987  1.00  0.00           C  
ATOM   1216  CG1 ILE    75     -10.407   0.354  44.032  1.00  0.00           C  
ATOM   1217  CD1 ILE    75      -9.433   1.213  44.825  1.00  0.00           C  
ATOM   1218  H   ILE    75     -13.765   0.635  44.178  1.00  0.00           H  
ATOM   1219  HA  ILE    75     -11.825   2.912  44.091  1.00  0.00           H  
ATOM   1220  HB  ILE    75     -11.779   0.354  42.409  1.00  0.00           H  
ATOM   1221 HG21 ILE    75      -9.544   1.221  41.627  1.00  0.00           H  
ATOM   1222 HG22 ILE    75     -10.889   2.197  41.104  1.00  0.00           H  
ATOM   1223 HG23 ILE    75      -9.884   2.743  42.442  1.00  0.00           H  
ATOM   1224 HG13 ILE    75      -9.842  -0.432  43.528  1.00  0.00           H  
ATOM   1225 HG12 ILE    75     -11.037  -0.154  44.759  1.00  0.00           H  
ATOM   1226 HD11 ILE    75      -9.182   0.736  45.770  1.00  0.00           H  
ATOM   1227 HD12 ILE    75      -8.510   1.360  44.267  1.00  0.00           H  
ATOM   1228 HD13 ILE    75      -9.853   2.186  45.049  1.00  0.00           H  
ATOM   1229  N   ILE    76     -13.040   3.762  42.061  1.00  0.00           N  
ATOM   1230  CA  ILE    76     -13.828   4.261  40.949  1.00  0.00           C  
ATOM   1231  C   ILE    76     -13.388   3.617  39.632  1.00  0.00           C  
ATOM   1232  O   ILE    76     -12.201   3.600  39.307  1.00  0.00           O  
ATOM   1233  CB  ILE    76     -13.825   5.796  40.860  1.00  0.00           C  
ATOM   1234  CG2 ILE    76     -12.521   6.400  40.309  1.00  0.00           C  
ATOM   1235  CG1 ILE    76     -15.051   6.277  40.060  1.00  0.00           C  
ATOM   1236  CD1 ILE    76     -15.486   7.685  40.439  1.00  0.00           C  
ATOM   1237  H   ILE    76     -12.308   4.356  42.429  1.00  0.00           H  
ATOM   1238  HA  ILE    76     -14.857   3.960  41.091  1.00  0.00           H  
ATOM   1239  HB  ILE    76     -13.932   6.161  41.883  1.00  0.00           H  
ATOM   1240 HG21 ILE    76     -12.525   7.483  40.407  1.00  0.00           H  
ATOM   1241 HG22 ILE    76     -11.651   6.019  40.844  1.00  0.00           H  
ATOM   1242 HG23 ILE    76     -12.380   6.183  39.252  1.00  0.00           H  
ATOM   1243 HG13 ILE    76     -15.911   5.628  40.226  1.00  0.00           H  
ATOM   1244 HG12 ILE    76     -14.841   6.219  38.992  1.00  0.00           H  
ATOM   1245 HD11 ILE    76     -16.478   7.885  40.044  1.00  0.00           H  
ATOM   1246 HD12 ILE    76     -15.543   7.799  41.520  1.00  0.00           H  
ATOM   1247 HD13 ILE    76     -14.791   8.428  40.051  1.00  0.00           H  
ATOM   1248  N   ASP    77     -14.378   3.063  38.929  1.00  0.00           N  
ATOM   1249  CA  ASP    77     -14.193   2.400  37.649  1.00  0.00           C  
ATOM   1250  C   ASP    77     -14.494   3.371  36.516  1.00  0.00           C  
ATOM   1251  O   ASP    77     -15.173   4.380  36.713  1.00  0.00           O  
ATOM   1252  CB  ASP    77     -15.038   1.118  37.495  1.00  0.00           C  
ATOM   1253  CG  ASP    77     -14.767   0.075  38.580  1.00  0.00           C  
ATOM   1254  OD1 ASP    77     -15.044   0.376  39.760  1.00  0.00           O  
ATOM   1255  OD2 ASP    77     -14.337  -1.034  38.200  1.00  0.00           O1-
ATOM   1256  H   ASP    77     -15.321   3.075  39.287  1.00  0.00           H  
ATOM   1257  HA  ASP    77     -13.147   2.099  37.546  1.00  0.00           H  
ATOM   1258  HB3 ASP    77     -14.836   0.656  36.527  1.00  0.00           H  
ATOM   1259  HB2 ASP    77     -16.105   1.340  37.488  1.00  0.00           H  
ATOM   1260  N   ILE    78     -13.989   3.003  35.336  1.00  0.00           N  
ATOM   1261  CA  ILE    78     -14.266   3.690  34.091  1.00  0.00           C  
ATOM   1262  C   ILE    78     -15.333   2.874  33.357  1.00  0.00           C  
ATOM   1263  O   ILE    78     -15.035   1.801  32.833  1.00  0.00           O  
ATOM   1264  CB  ILE    78     -13.011   3.762  33.185  1.00  0.00           C  
ATOM   1265  CG2 ILE    78     -13.314   4.421  31.827  1.00  0.00           C  
ATOM   1266  CG1 ILE    78     -11.813   4.448  33.874  1.00  0.00           C  
ATOM   1267  CD1 ILE    78     -12.037   5.914  34.277  1.00  0.00           C  
ATOM   1268  H   ILE    78     -13.444   2.156  35.265  1.00  0.00           H  
ATOM   1269  HA  ILE    78     -14.632   4.701  34.270  1.00  0.00           H  
ATOM   1270  HB  ILE    78     -12.671   2.746  32.971  1.00  0.00           H  
ATOM   1271 HG21 ILE    78     -12.386   4.575  31.281  1.00  0.00           H  
ATOM   1272 HG22 ILE    78     -13.954   3.808  31.193  1.00  0.00           H  
ATOM   1273 HG23 ILE    78     -13.795   5.392  31.941  1.00  0.00           H  
ATOM   1274 HG13 ILE    78     -10.939   4.387  33.223  1.00  0.00           H  
ATOM   1275 HG12 ILE    78     -11.542   3.879  34.760  1.00  0.00           H  
ATOM   1276 HD11 ILE    78     -11.180   6.528  34.000  1.00  0.00           H  
ATOM   1277 HD12 ILE    78     -12.923   6.349  33.817  1.00  0.00           H  
ATOM   1278 HD13 ILE    78     -12.162   5.998  35.357  1.00  0.00           H  
ATOM   1279  N   LYS    79     -16.562   3.401  33.331  1.00  0.00           N  
ATOM   1280  CA  LYS    79     -17.652   2.821  32.555  1.00  0.00           C  
ATOM   1281  C   LYS    79     -17.407   2.938  31.041  1.00  0.00           C  
ATOM   1282  O   LYS    79     -17.651   1.972  30.327  1.00  0.00           O  
ATOM   1283  CB  LYS    79     -18.962   3.521  32.942  1.00  0.00           C  
ATOM   1284  CG  LYS    79     -19.739   2.968  34.134  1.00  0.00           C  
ATOM   1285  CD  LYS    79     -21.014   3.809  34.334  1.00  0.00           C  
ATOM   1286  CE  LYS    79     -21.968   3.269  35.403  1.00  0.00           C  
ATOM   1287  NZ  LYS    79     -21.532   3.616  36.757  1.00  0.00           N1+
ATOM   1288  H   LYS    79     -16.738   4.290  33.779  1.00  0.00           H  
ATOM   1289  HA  LYS    79     -17.733   1.761  32.806  1.00  0.00           H  
ATOM   1290  HB3 LYS    79     -19.639   3.559  32.087  1.00  0.00           H  
ATOM   1291  HB2 LYS    79     -18.712   4.533  33.219  1.00  0.00           H  
ATOM   1292  HG3 LYS    79     -19.121   2.993  35.032  1.00  0.00           H  
ATOM   1293  HG2 LYS    79     -20.000   1.925  33.954  1.00  0.00           H  
ATOM   1294  HD3 LYS    79     -21.559   3.862  33.391  1.00  0.00           H  
ATOM   1295  HD2 LYS    79     -20.743   4.839  34.571  1.00  0.00           H  
ATOM   1296  HE3 LYS    79     -22.093   2.190  35.312  1.00  0.00           H  
ATOM   1297  HE2 LYS    79     -22.949   3.723  35.272  1.00  0.00           H  
ATOM   1298  HZ1 LYS    79     -21.451   4.619  36.842  1.00  0.00           H  
ATOM   1299  HZ2 LYS    79     -22.206   3.278  37.429  1.00  0.00           H  
ATOM   1300  HZ3 LYS    79     -20.633   3.197  36.950  1.00  0.00           H  
ATOM   1301  N   ASN    80     -16.959   4.118  30.589  1.00  0.00           N  
ATOM   1302  CA  ASN    80     -16.835   4.541  29.196  1.00  0.00           C  
ATOM   1303  C   ASN    80     -15.781   5.627  29.083  1.00  0.00           C  
ATOM   1304  O   ASN    80     -15.545   6.365  30.038  1.00  0.00           O  
ATOM   1305  CB  ASN    80     -18.153   5.037  28.557  1.00  0.00           C  
ATOM   1306  CG  ASN    80     -19.200   3.935  28.459  1.00  0.00           C  
ATOM   1307  OD1 ASN    80     -19.038   3.002  27.677  1.00  0.00           O  
ATOM   1308  ND2 ASN    80     -20.254   4.014  29.271  1.00  0.00           N  
ATOM   1309  H   ASN    80     -16.726   4.834  31.263  1.00  0.00           H  
ATOM   1310  HA  ASN    80     -16.511   3.685  28.635  1.00  0.00           H  
ATOM   1311  HB3 ASN    80     -17.958   5.352  27.531  1.00  0.00           H  
ATOM   1312  HB2 ASN    80     -18.542   5.925  29.046  1.00  0.00           H  
ATOM   1313 HD22 ASN    80     -20.954   3.289  29.265  1.00  0.00           H  
ATOM   1314 HD21 ASN    80     -20.363   4.810  29.881  1.00  0.00           H  
ATOM   1315  N   ILE    81     -15.193   5.713  27.886  1.00  0.00           N  
ATOM   1316  CA  ILE    81     -14.290   6.786  27.519  1.00  0.00           C  
ATOM   1317  C   ILE    81     -14.716   7.304  26.148  1.00  0.00           C  
ATOM   1318  O   ILE    81     -14.898   6.505  25.230  1.00  0.00           O  
ATOM   1319  CB  ILE    81     -12.806   6.349  27.442  1.00  0.00           C  
ATOM   1320  CG2 ILE    81     -11.897   7.534  27.049  1.00  0.00           C  
ATOM   1321  CG1 ILE    81     -12.367   5.733  28.785  1.00  0.00           C  
ATOM   1322  CD1 ILE    81     -10.945   5.169  28.820  1.00  0.00           C  
ATOM   1323  H   ILE    81     -15.441   5.071  27.146  1.00  0.00           H  
ATOM   1324  HA  ILE    81     -14.384   7.583  28.249  1.00  0.00           H  
ATOM   1325  HB  ILE    81     -12.702   5.579  26.675  1.00  0.00           H  
ATOM   1326 HG21 ILE    81     -10.856   7.249  27.027  1.00  0.00           H  
ATOM   1327 HG22 ILE    81     -12.115   7.938  26.061  1.00  0.00           H  
ATOM   1328 HG23 ILE    81     -11.973   8.344  27.771  1.00  0.00           H  
ATOM   1329 HG13 ILE    81     -13.031   4.909  29.042  1.00  0.00           H  
ATOM   1330 HG12 ILE    81     -12.494   6.477  29.564  1.00  0.00           H  
ATOM   1331 HD11 ILE    81     -10.849   4.380  29.566  1.00  0.00           H  
ATOM   1332 HD12 ILE    81     -10.674   4.735  27.861  1.00  0.00           H  
ATOM   1333 HD13 ILE    81     -10.221   5.944  29.069  1.00  0.00           H  
ATOM   1334  N   ILE    82     -14.846   8.630  26.042  1.00  0.00           N  
ATOM   1335  CA  ILE    82     -15.224   9.298  24.811  1.00  0.00           C  
ATOM   1336  C   ILE    82     -14.063  10.181  24.365  1.00  0.00           C  
ATOM   1337  O   ILE    82     -13.537  10.988  25.125  1.00  0.00           O  
ATOM   1338  CB  ILE    82     -16.470  10.201  24.966  1.00  0.00           C  
ATOM   1339  CG2 ILE    82     -16.860  10.907  23.646  1.00  0.00           C  
ATOM   1340  CG1 ILE    82     -17.667   9.418  25.542  1.00  0.00           C  
ATOM   1341  CD1 ILE    82     -18.777  10.336  26.055  1.00  0.00           C  
ATOM   1342  H   ILE    82     -14.640   9.224  26.837  1.00  0.00           H  
ATOM   1343  HA  ILE    82     -15.443   8.571  24.024  1.00  0.00           H  
ATOM   1344  HB  ILE    82     -16.240  10.990  25.671  1.00  0.00           H  
ATOM   1345 HG21 ILE    82     -17.785  11.475  23.751  1.00  0.00           H  
ATOM   1346 HG22 ILE    82     -16.106  11.618  23.309  1.00  0.00           H  
ATOM   1347 HG23 ILE    82     -17.018  10.185  22.844  1.00  0.00           H  
ATOM   1348 HG13 ILE    82     -17.363   8.784  26.375  1.00  0.00           H  
ATOM   1349 HG12 ILE    82     -18.063   8.741  24.783  1.00  0.00           H  
ATOM   1350 HD11 ILE    82     -19.038  10.094  27.085  1.00  0.00           H  
ATOM   1351 HD12 ILE    82     -18.487  11.386  26.042  1.00  0.00           H  
ATOM   1352 HD13 ILE    82     -19.667  10.235  25.435  1.00  0.00           H  
ATOM   1353  N   LEU    83     -13.741  10.010  23.092  1.00  0.00           N  
ATOM   1354  CA  LEU    83     -12.785  10.756  22.303  1.00  0.00           C  
ATOM   1355  C   LEU    83     -13.082  10.348  20.871  1.00  0.00           C  
ATOM   1356  O   LEU    83     -13.659   9.284  20.642  1.00  0.00           O  
ATOM   1357  CB  LEU    83     -11.341  10.459  22.736  1.00  0.00           C  
ATOM   1358  CG  LEU    83     -10.959   8.965  22.856  1.00  0.00           C  
ATOM   1359  CD1 LEU    83     -10.558   8.305  21.522  1.00  0.00           C  
ATOM   1360  CD2 LEU    83      -9.865   8.857  23.908  1.00  0.00           C  
ATOM   1361  H   LEU    83     -14.257   9.327  22.552  1.00  0.00           H  
ATOM   1362  HA  LEU    83     -12.991  11.823  22.409  1.00  0.00           H  
ATOM   1363  HB3 LEU    83     -11.238  10.952  23.700  1.00  0.00           H  
ATOM   1364  HB2 LEU    83     -10.632  10.981  22.092  1.00  0.00           H  
ATOM   1365  HG  LEU    83     -11.800   8.400  23.258  1.00  0.00           H  
ATOM   1366 HD11 LEU    83      -9.657   7.700  21.611  1.00  0.00           H  
ATOM   1367 HD12 LEU    83     -11.351   7.662  21.140  1.00  0.00           H  
ATOM   1368 HD13 LEU    83     -10.339   9.060  20.774  1.00  0.00           H  
ATOM   1369 HD21 LEU    83     -10.010   7.956  24.480  1.00  0.00           H  
ATOM   1370 HD22 LEU    83      -8.869   8.919  23.472  1.00  0.00           H  
ATOM   1371 HD23 LEU    83      -9.913   9.646  24.648  1.00  0.00           H  
ATOM   1372  N   VAL    84     -12.718  11.189  19.908  1.00  0.00           N  
ATOM   1373  CA  VAL    84     -13.043  10.882  18.522  1.00  0.00           C  
ATOM   1374  C   VAL    84     -12.028   9.892  17.937  1.00  0.00           C  
ATOM   1375  O   VAL    84     -10.969   9.637  18.514  1.00  0.00           O  
ATOM   1376  CB  VAL    84     -13.270  12.143  17.666  1.00  0.00           C  
ATOM   1377  CG1 VAL    84     -13.247  12.024  16.135  1.00  0.00           C  
ATOM   1378  CG2 VAL    84     -14.478  12.950  18.158  1.00  0.00           C  
ATOM   1379  H   VAL    84     -12.255  12.063  20.107  1.00  0.00           H  
ATOM   1380  HA  VAL    84     -14.008  10.369  18.496  1.00  0.00           H  
ATOM   1381  HB  VAL    84     -12.455  12.761  17.849  1.00  0.00           H  
ATOM   1382 HG11 VAL    84     -13.460  12.988  15.672  1.00  0.00           H  
ATOM   1383 HG12 VAL    84     -12.272  11.713  15.761  1.00  0.00           H  
ATOM   1384 HG13 VAL    84     -14.000  11.321  15.779  1.00  0.00           H  
ATOM   1385 HG21 VAL    84     -14.539  13.920  17.663  1.00  0.00           H  
ATOM   1386 HG22 VAL    84     -15.405  12.427  17.933  1.00  0.00           H  
ATOM   1387 HG23 VAL    84     -14.446  13.136  19.232  1.00  0.00           H  
ATOM   1388  N   GLY    85     -12.465   9.257  16.849  1.00  0.00           N  
ATOM   1389  CA  GLY    85     -11.940   7.991  16.380  1.00  0.00           C  
ATOM   1390  C   GLY    85     -10.553   8.004  15.790  1.00  0.00           C  
ATOM   1391  O   GLY    85     -10.016   6.924  15.564  1.00  0.00           O  
ATOM   1392  H   GLY    85     -13.339   9.556  16.441  1.00  0.00           H  
ATOM   1393  HA3 GLY    85     -12.637   7.521  15.687  1.00  0.00           H  
ATOM   1394  HA2 GLY    85     -11.799   7.357  17.250  1.00  0.00           H  
ATOM   1395  N   ASN    86      -9.951   9.169  15.585  1.00  0.00           N  
ATOM   1396  CA  ASN    86      -8.551   9.241  15.217  1.00  0.00           C  
ATOM   1397  C   ASN    86      -7.793   9.890  16.358  1.00  0.00           C  
ATOM   1398  O   ASN    86      -8.388  10.557  17.208  1.00  0.00           O  
ATOM   1399  CB  ASN    86      -8.426  10.095  13.959  1.00  0.00           C  
ATOM   1400  CG  ASN    86      -9.146   9.559  12.723  1.00  0.00           C  
ATOM   1401  OD1 ASN    86      -9.711  10.340  11.961  1.00  0.00           O  
ATOM   1402  ND2 ASN    86      -9.127   8.242  12.512  1.00  0.00           N  
ATOM   1403  H   ASN    86     -10.411  10.035  15.829  1.00  0.00           H  
ATOM   1404  HA  ASN    86      -8.090   8.266  15.043  1.00  0.00           H  
ATOM   1405  HB3 ASN    86      -7.378  10.230  13.691  1.00  0.00           H  
ATOM   1406  HB2 ASN    86      -8.868  11.060  14.204  1.00  0.00           H  
ATOM   1407 HD22 ASN    86      -9.590   7.858  11.701  1.00  0.00           H  
ATOM   1408 HD21 ASN    86      -8.675   7.620  13.165  1.00  0.00           H  
ATOM   1409  N   THR    87      -6.458   9.758  16.306  1.00  0.00           N  
ATOM   1410  CA  THR    87      -5.582  10.660  17.043  1.00  0.00           C  
ATOM   1411  C   THR    87      -5.810  12.099  16.573  1.00  0.00           C  
ATOM   1412  O   THR    87      -5.641  12.956  17.417  1.00  0.00           O  
ATOM   1413  CB  THR    87      -4.078  10.356  16.870  1.00  0.00           C  
ATOM   1414  OG1 THR    87      -3.599  10.681  15.577  1.00  0.00           O  
ATOM   1415  CG2 THR    87      -3.704   8.915  17.228  1.00  0.00           C  
ATOM   1416  H   THR    87      -6.020   9.182  15.601  1.00  0.00           H  
ATOM   1417  HA  THR    87      -5.832  10.592  18.104  1.00  0.00           H  
ATOM   1418  HB  THR    87      -3.529  11.001  17.559  1.00  0.00           H  
ATOM   1419  HG1 THR    87      -2.694  10.369  15.496  1.00  0.00           H  
ATOM   1420 HG21 THR    87      -2.634   8.746  17.109  1.00  0.00           H  
ATOM   1421 HG22 THR    87      -3.951   8.701  18.267  1.00  0.00           H  
ATOM   1422 HG23 THR    87      -4.225   8.190  16.602  1.00  0.00           H  
ATOM   1423  N   LEU    88      -6.283  12.278  15.312  1.00  0.00           N  
ATOM   1424  CA  LEU    88      -6.914  13.460  14.719  1.00  0.00           C  
ATOM   1425  C   LEU    88      -8.107  14.003  15.504  1.00  0.00           C  
ATOM   1426  O   LEU    88      -8.401  15.183  15.304  1.00  0.00           O  
ATOM   1427  CB  LEU    88      -7.283  13.255  13.221  1.00  0.00           C  
ATOM   1428  CG  LEU    88      -8.175  14.339  12.551  1.00  0.00           C  
ATOM   1429  CD1 LEU    88      -7.361  15.624  12.320  1.00  0.00           C  
ATOM   1430  CD2 LEU    88      -8.899  13.848  11.290  1.00  0.00           C  
ATOM   1431  H   LEU    88      -6.329  11.456  14.728  1.00  0.00           H  
ATOM   1432  HA  LEU    88      -6.150  14.237  14.763  1.00  0.00           H  
ATOM   1433  HB3 LEU    88      -7.783  12.319  13.062  1.00  0.00           H  
ATOM   1434  HB2 LEU    88      -6.361  13.154  12.648  1.00  0.00           H  
ATOM   1435  HG  LEU    88      -9.034  14.589  13.164  1.00  0.00           H  
ATOM   1436 HD11 LEU    88      -7.992  16.506  12.437  1.00  0.00           H  
ATOM   1437 HD12 LEU    88      -6.533  15.727  13.021  1.00  0.00           H  
ATOM   1438 HD13 LEU    88      -6.935  15.655  11.316  1.00  0.00           H  
ATOM   1439 HD21 LEU    88      -8.791  14.546  10.459  1.00  0.00           H  
ATOM   1440 HD22 LEU    88      -8.518  12.885  10.949  1.00  0.00           H  
ATOM   1441 HD23 LEU    88      -9.968  13.726  11.465  1.00  0.00           H  
ATOM   1442  N   GLU    89      -8.649  13.292  16.516  1.00  0.00           N  
ATOM   1443  CA  GLU    89      -9.226  13.982  17.675  1.00  0.00           C  
ATOM   1444  C   GLU    89      -8.108  14.598  18.499  1.00  0.00           C  
ATOM   1445  O   GLU    89      -7.901  14.212  19.648  1.00  0.00           O  
ATOM   1446  CB  GLU    89     -10.101  13.089  18.553  1.00  0.00           C  
ATOM   1447  CG  GLU    89     -11.009  13.924  19.522  1.00  0.00           C  
ATOM   1448  CD  GLU    89     -11.961  14.971  18.889  1.00  0.00           C  
ATOM   1449  OE1 GLU    89     -12.093  15.010  17.644  1.00  0.00           O  
ATOM   1450  OE2 GLU    89     -12.563  15.732  19.673  1.00  0.00           O1-
ATOM   1451  H   GLU    89      -8.386  12.326  16.667  1.00  0.00           H  
ATOM   1452  HA  GLU    89      -9.813  14.785  17.260  1.00  0.00           H  
ATOM   1453  HB3 GLU    89      -9.485  12.431  19.168  1.00  0.00           H  
ATOM   1454  HB2 GLU    89     -10.576  12.362  17.909  1.00  0.00           H  
ATOM   1455  HG3 GLU    89     -10.379  14.411  20.259  1.00  0.00           H  
ATOM   1456  HG2 GLU    89     -11.610  13.289  20.154  1.00  0.00           H  
ATOM   1457  N   ASP    90      -7.403  15.489  17.781  1.00  0.00           N  
ATOM   1458  CA  ASP    90      -6.019  15.899  17.789  1.00  0.00           C  
ATOM   1459  C   ASP    90      -5.799  16.482  19.115  1.00  0.00           C  
ATOM   1460  O   ASP    90      -5.970  17.691  19.264  1.00  0.00           O  
ATOM   1461  CB  ASP    90      -5.671  16.847  16.633  1.00  0.00           C  
ATOM   1462  CG  ASP    90      -4.155  17.007  16.459  1.00  0.00           C  
ATOM   1463  OD1 ASP    90      -3.397  16.768  17.429  1.00  0.00           O  
ATOM   1464  OD2 ASP    90      -3.776  17.395  15.337  1.00  0.00           O1-
ATOM   1465  H   ASP    90      -7.816  15.676  16.877  1.00  0.00           H  
ATOM   1466  HA  ASP    90      -5.316  15.092  17.715  1.00  0.00           H  
ATOM   1467  HB3 ASP    90      -6.130  17.829  16.754  1.00  0.00           H  
ATOM   1468  HB2 ASP    90      -6.064  16.421  15.711  1.00  0.00           H  
ATOM   1469  N   MET    91      -5.552  15.555  20.053  1.00  0.00           N  
ATOM   1470  CA  MET    91      -5.580  15.797  21.469  1.00  0.00           C  
ATOM   1471  C   MET    91      -6.762  16.675  21.917  1.00  0.00           C  
ATOM   1472  O   MET    91      -6.601  17.459  22.852  1.00  0.00           O  
ATOM   1473  CB  MET    91      -4.247  16.443  21.819  1.00  0.00           C  
ATOM   1474  CG  MET    91      -3.833  17.728  21.111  1.00  0.00           C  
ATOM   1475  SD  MET    91      -2.356  18.556  21.682  1.00  0.00           S  
ATOM   1476  CE  MET    91      -2.680  20.093  20.784  1.00  0.00           C  
ATOM   1477  H   MET    91      -5.511  14.584  19.776  1.00  0.00           H  
ATOM   1478  HA  MET    91      -5.673  14.837  21.977  1.00  0.00           H  
ATOM   1479  HB3 MET    91      -3.462  15.702  21.798  1.00  0.00           H  
ATOM   1480  HB2 MET    91      -4.379  16.776  22.817  1.00  0.00           H  
ATOM   1481  HG3 MET    91      -4.639  18.457  21.187  1.00  0.00           H  
ATOM   1482  HG2 MET    91      -3.620  17.548  20.061  1.00  0.00           H  
ATOM   1483  HE1 MET    91      -1.860  20.794  20.939  1.00  0.00           H  
ATOM   1484  HE2 MET    91      -2.770  19.902  19.714  1.00  0.00           H  
ATOM   1485  HE3 MET    91      -3.599  20.562  21.135  1.00  0.00           H  
ATOM   1486  N   LYS    92      -7.885  16.625  21.178  1.00  0.00           N  
ATOM   1487  CA  LYS    92      -8.921  17.637  21.268  1.00  0.00           C  
ATOM   1488  C   LYS    92      -9.520  17.617  22.660  1.00  0.00           C  
ATOM   1489  O   LYS    92      -9.632  18.701  23.214  1.00  0.00           O  
ATOM   1490  CB  LYS    92      -9.974  17.487  20.167  1.00  0.00           C  
ATOM   1491  CG  LYS    92      -9.588  18.107  18.815  1.00  0.00           C  
ATOM   1492  CD  LYS    92     -10.604  17.776  17.713  1.00  0.00           C  
ATOM   1493  CE  LYS    92     -10.388  18.470  16.370  1.00  0.00           C  
ATOM   1494  NZ  LYS    92      -9.223  17.916  15.660  1.00  0.00           N1+
ATOM   1495  H   LYS    92      -7.962  15.951  20.427  1.00  0.00           H  
ATOM   1496  HA  LYS    92      -8.436  18.605  21.130  1.00  0.00           H  
ATOM   1497  HB3 LYS    92     -10.916  17.940  20.482  1.00  0.00           H  
ATOM   1498  HB2 LYS    92     -10.155  16.437  20.048  1.00  0.00           H  
ATOM   1499  HG3 LYS    92      -8.597  17.772  18.519  1.00  0.00           H  
ATOM   1500  HG2 LYS    92      -9.518  19.190  18.928  1.00  0.00           H  
ATOM   1501  HD3 LYS    92     -11.623  17.946  18.065  1.00  0.00           H  
ATOM   1502  HD2 LYS    92     -10.502  16.727  17.508  1.00  0.00           H  
ATOM   1503  HE3 LYS    92     -10.266  19.545  16.503  1.00  0.00           H  
ATOM   1504  HE2 LYS    92     -11.264  18.322  15.738  1.00  0.00           H  
ATOM   1505  HZ1 LYS    92      -9.346  16.921  15.519  1.00  0.00           H  
ATOM   1506  HZ2 LYS    92      -9.124  18.370  14.764  1.00  0.00           H  
ATOM   1507  HZ3 LYS    92      -8.391  18.072  16.209  1.00  0.00           H  
ATOM   1508  N   ASP    93      -9.728  16.399  23.194  1.00  0.00           N  
ATOM   1509  CA  ASP    93     -10.088  16.046  24.563  1.00  0.00           C  
ATOM   1510  C   ASP    93     -10.150  14.528  24.711  1.00  0.00           C  
ATOM   1511  O   ASP    93     -10.204  13.794  23.723  1.00  0.00           O  
ATOM   1512  CB  ASP    93     -11.431  16.651  25.054  1.00  0.00           C  
ATOM   1513  CG  ASP    93     -11.353  18.135  25.380  1.00  0.00           C  
ATOM   1514  OD1 ASP    93     -10.326  18.519  25.975  1.00  0.00           O  
ATOM   1515  OD2 ASP    93     -12.322  18.857  25.069  1.00  0.00           O1-
ATOM   1516  H   ASP    93      -9.567  15.597  22.600  1.00  0.00           H  
ATOM   1517  HA  ASP    93      -9.265  16.382  25.195  1.00  0.00           H  
ATOM   1518  HB3 ASP    93     -11.822  16.149  25.940  1.00  0.00           H  
ATOM   1519  HB2 ASP    93     -12.176  16.514  24.268  1.00  0.00           H  
ATOM   1520  N   VAL    94     -10.188  14.104  25.978  1.00  0.00           N  
ATOM   1521  CA  VAL    94     -10.577  12.766  26.386  1.00  0.00           C  
ATOM   1522  C   VAL    94     -11.556  12.930  27.545  1.00  0.00           C  
ATOM   1523  O   VAL    94     -11.263  13.670  28.480  1.00  0.00           O  
ATOM   1524  CB  VAL    94      -9.377  11.931  26.896  1.00  0.00           C  
ATOM   1525  CG1 VAL    94      -9.790  10.545  27.436  1.00  0.00           C  
ATOM   1526  CG2 VAL    94      -8.299  11.796  25.813  1.00  0.00           C  
ATOM   1527  H   VAL    94     -10.090  14.778  26.726  1.00  0.00           H  
ATOM   1528  HA  VAL    94     -11.078  12.241  25.572  1.00  0.00           H  
ATOM   1529  HB  VAL    94      -8.903  12.461  27.726  1.00  0.00           H  
ATOM   1530 HG11 VAL    94      -8.922   9.906  27.602  1.00  0.00           H  
ATOM   1531 HG12 VAL    94     -10.309  10.618  28.393  1.00  0.00           H  
ATOM   1532 HG13 VAL    94     -10.455  10.029  26.746  1.00  0.00           H  
ATOM   1533 HG21 VAL    94      -7.497  11.130  26.126  1.00  0.00           H  
ATOM   1534 HG22 VAL    94      -8.702  11.429  24.871  1.00  0.00           H  
ATOM   1535 HG23 VAL    94      -7.855  12.763  25.609  1.00  0.00           H  
ATOM   1536  N   TYR    95     -12.684  12.221  27.483  1.00  0.00           N  
ATOM   1537  CA  TYR    95     -13.661  12.201  28.558  1.00  0.00           C  
ATOM   1538  C   TYR    95     -13.723  10.807  29.132  1.00  0.00           C  
ATOM   1539  O   TYR    95     -13.910   9.867  28.377  1.00  0.00           O  
ATOM   1540  CB  TYR    95     -15.049  12.568  28.053  1.00  0.00           C  
ATOM   1541  CG  TYR    95     -15.141  13.969  27.522  1.00  0.00           C  
ATOM   1542  CD1 TYR    95     -14.863  14.226  26.166  1.00  0.00           C  
ATOM   1543  CD2 TYR    95     -15.506  15.018  28.385  1.00  0.00           C  
ATOM   1544  CE1 TYR    95     -14.938  15.538  25.672  1.00  0.00           C  
ATOM   1545  CE2 TYR    95     -15.619  16.320  27.877  1.00  0.00           C  
ATOM   1546  CZ  TYR    95     -15.318  16.583  26.531  1.00  0.00           C  
ATOM   1547  OH  TYR    95     -15.391  17.856  26.061  1.00  0.00           O  
ATOM   1548  H   TYR    95     -12.885  11.641  26.676  1.00  0.00           H  
ATOM   1549  HA  TYR    95     -13.394  12.909  29.332  1.00  0.00           H  
ATOM   1550  HB3 TYR    95     -15.759  12.470  28.872  1.00  0.00           H  
ATOM   1551  HB2 TYR    95     -15.372  11.872  27.291  1.00  0.00           H  
ATOM   1552  HD1 TYR    95     -14.582  13.422  25.502  1.00  0.00           H  
ATOM   1553  HD2 TYR    95     -15.713  14.830  29.427  1.00  0.00           H  
ATOM   1554  HE1 TYR    95     -14.717  15.738  24.633  1.00  0.00           H  
ATOM   1555  HE2 TYR    95     -15.933  17.131  28.511  1.00  0.00           H  
ATOM   1556  HH  TYR    95     -15.166  17.950  25.125  1.00  0.00           H  
ATOM   1557  N   ILE    96     -13.633  10.707  30.454  1.00  0.00           N  
ATOM   1558  CA  ILE    96     -13.850   9.462  31.169  1.00  0.00           C  
ATOM   1559  C   ILE    96     -15.173   9.585  31.908  1.00  0.00           C  
ATOM   1560  O   ILE    96     -15.372  10.538  32.660  1.00  0.00           O  
ATOM   1561  CB  ILE    96     -12.731   9.139  32.190  1.00  0.00           C  
ATOM   1562  CG2 ILE    96     -11.659   8.238  31.583  1.00  0.00           C  
ATOM   1563  CG1 ILE    96     -12.125  10.366  32.883  1.00  0.00           C  
ATOM   1564  CD1 ILE    96     -11.124  11.184  32.037  1.00  0.00           C  
ATOM   1565  H   ILE    96     -13.494  11.534  31.018  1.00  0.00           H  
ATOM   1566  HA  ILE    96     -13.920   8.619  30.478  1.00  0.00           H  
ATOM   1567  HB  ILE    96     -13.168   8.551  32.999  1.00  0.00           H  
ATOM   1568 HG21 ILE    96     -10.800   8.193  32.247  1.00  0.00           H  
ATOM   1569 HG22 ILE    96     -12.029   7.220  31.490  1.00  0.00           H  
ATOM   1570 HG23 ILE    96     -11.332   8.580  30.600  1.00  0.00           H  
ATOM   1571 HG13 ILE    96     -11.644  10.054  33.810  1.00  0.00           H  
ATOM   1572 HG12 ILE    96     -12.956  11.000  33.155  1.00  0.00           H  
ATOM   1573 HD11 ILE    96     -10.375  11.678  32.642  1.00  0.00           H  
ATOM   1574 HD12 ILE    96     -10.566  10.573  31.331  1.00  0.00           H  
ATOM   1575 HD13 ILE    96     -11.604  11.963  31.454  1.00  0.00           H  
ATOM   1576  N   ILE    97     -16.048   8.605  31.663  1.00  0.00           N  
ATOM   1577  CA  ILE    97     -17.294   8.466  32.387  1.00  0.00           C  
ATOM   1578  C   ILE    97     -17.040   7.511  33.552  1.00  0.00           C  
ATOM   1579  O   ILE    97     -16.349   6.499  33.415  1.00  0.00           O  
ATOM   1580  CB  ILE    97     -18.470   7.949  31.497  1.00  0.00           C  
ATOM   1581  CG2 ILE    97     -18.839   6.491  31.661  1.00  0.00           C  
ATOM   1582  CG1 ILE    97     -19.775   8.654  31.856  1.00  0.00           C  
ATOM   1583  CD1 ILE    97     -19.859   9.984  31.187  1.00  0.00           C  
ATOM   1584  H   ILE    97     -15.809   7.851  31.031  1.00  0.00           H  
ATOM   1585  HA  ILE    97     -17.570   9.435  32.800  1.00  0.00           H  
ATOM   1586  HB  ILE    97     -18.228   8.115  30.445  1.00  0.00           H  
ATOM   1587 HG21 ILE    97     -19.527   6.134  30.904  1.00  0.00           H  
ATOM   1588 HG22 ILE    97     -17.953   5.896  31.648  1.00  0.00           H  
ATOM   1589 HG23 ILE    97     -19.354   6.356  32.612  1.00  0.00           H  
ATOM   1590 HG13 ILE    97     -19.871   8.766  32.936  1.00  0.00           H  
ATOM   1591 HG12 ILE    97     -20.636   8.070  31.538  1.00  0.00           H  
ATOM   1592 HD11 ILE    97     -20.654  10.604  31.591  1.00  0.00           H  
ATOM   1593 HD12 ILE    97     -18.893  10.437  31.350  1.00  0.00           H  
ATOM   1594 HD13 ILE    97     -20.027   9.877  30.117  1.00  0.00           H  
ATOM   1595  N   GLN    98     -17.628   7.874  34.683  1.00  0.00           N  
ATOM   1596  CA  GLN    98     -17.521   7.155  35.931  1.00  0.00           C  
ATOM   1597  C   GLN    98     -18.883   7.230  36.614  1.00  0.00           C  
ATOM   1598  O   GLN    98     -19.744   8.018  36.216  1.00  0.00           O  
ATOM   1599  CB  GLN    98     -16.427   7.825  36.780  1.00  0.00           C  
ATOM   1600  CG  GLN    98     -15.012   7.757  36.166  1.00  0.00           C  
ATOM   1601  CD  GLN    98     -14.062   8.727  36.845  1.00  0.00           C  
ATOM   1602  OE1 GLN    98     -14.235   9.940  36.740  1.00  0.00           O  
ATOM   1603  NE2 GLN    98     -13.040   8.203  37.517  1.00  0.00           N  
ATOM   1604  H   GLN    98     -18.178   8.725  34.713  1.00  0.00           H  
ATOM   1605  HA  GLN    98     -17.279   6.103  35.764  1.00  0.00           H  
ATOM   1606  HB3 GLN    98     -16.404   7.360  37.762  1.00  0.00           H  
ATOM   1607  HB2 GLN    98     -16.710   8.867  36.949  1.00  0.00           H  
ATOM   1608  HG3 GLN    98     -15.002   8.066  35.125  1.00  0.00           H  
ATOM   1609  HG2 GLN    98     -14.616   6.745  36.188  1.00  0.00           H  
ATOM   1610 HE22 GLN    98     -12.363   8.806  37.961  1.00  0.00           H  
ATOM   1611 HE21 GLN    98     -12.922   7.202  37.570  1.00  0.00           H  
ATOM   1612  N   THR    99     -19.054   6.410  37.657  1.00  0.00           N  
ATOM   1613  CA  THR    99     -20.245   6.444  38.499  1.00  0.00           C  
ATOM   1614  C   THR    99     -20.400   7.813  39.168  1.00  0.00           C  
ATOM   1615  O   THR    99     -19.409   8.334  39.677  1.00  0.00           O  
ATOM   1616  CB  THR    99     -20.161   5.402  39.639  1.00  0.00           C  
ATOM   1617  OG1 THR    99     -19.935   4.118  39.097  1.00  0.00           O  
ATOM   1618  CG2 THR    99     -21.415   5.332  40.527  1.00  0.00           C  
ATOM   1619  H   THR    99     -18.320   5.777  37.939  1.00  0.00           H  
ATOM   1620  HA  THR    99     -21.119   6.244  37.878  1.00  0.00           H  
ATOM   1621  HB  THR    99     -19.301   5.621  40.275  1.00  0.00           H  
ATOM   1622  HG1 THR    99     -20.078   3.466  39.788  1.00  0.00           H  
ATOM   1623 HG21 THR    99     -21.380   4.467  41.190  1.00  0.00           H  
ATOM   1624 HG22 THR    99     -21.503   6.205  41.169  1.00  0.00           H  
ATOM   1625 HG23 THR    99     -22.326   5.254  39.931  1.00  0.00           H  
ATOM   1626  N   LEU   100     -21.626   8.357  39.171  1.00  0.00           N  
ATOM   1627  CA  LEU   100     -21.914   9.574  39.915  1.00  0.00           C  
ATOM   1628  C   LEU   100     -21.860   9.284  41.417  1.00  0.00           C  
ATOM   1629  O   LEU   100     -22.561   8.395  41.894  1.00  0.00           O  
ATOM   1630  CB  LEU   100     -23.294  10.150  39.542  1.00  0.00           C  
ATOM   1631  CG  LEU   100     -23.596  11.476  40.278  1.00  0.00           C  
ATOM   1632  CD1 LEU   100     -22.608  12.563  39.867  1.00  0.00           C  
ATOM   1633  CD2 LEU   100     -25.051  11.928  40.116  1.00  0.00           C  
ATOM   1634  H   LEU   100     -22.409   7.889  38.739  1.00  0.00           H  
ATOM   1635  HA  LEU   100     -21.146  10.303  39.652  1.00  0.00           H  
ATOM   1636  HB3 LEU   100     -24.066   9.415  39.776  1.00  0.00           H  
ATOM   1637  HB2 LEU   100     -23.357  10.315  38.468  1.00  0.00           H  
ATOM   1638  HG  LEU   100     -23.485  11.332  41.353  1.00  0.00           H  
ATOM   1639 HD11 LEU   100     -22.971  13.533  40.193  1.00  0.00           H  
ATOM   1640 HD12 LEU   100     -21.641  12.431  40.351  1.00  0.00           H  
ATOM   1641 HD13 LEU   100     -22.451  12.555  38.789  1.00  0.00           H  
ATOM   1642 HD21 LEU   100     -25.445  12.310  41.059  1.00  0.00           H  
ATOM   1643 HD22 LEU   100     -25.146  12.722  39.374  1.00  0.00           H  
ATOM   1644 HD23 LEU   100     -25.693  11.104  39.814  1.00  0.00           H  
ATOM   1645  N   MET   101     -21.068  10.086  42.124  1.00  0.00           N  
ATOM   1646  CA  MET   101     -21.033  10.117  43.578  1.00  0.00           C  
ATOM   1647  C   MET   101     -21.553  11.492  43.978  1.00  0.00           C  
ATOM   1648  O   MET   101     -21.267  12.450  43.280  1.00  0.00           O  
ATOM   1649  CB  MET   101     -19.583   9.874  44.030  1.00  0.00           C  
ATOM   1650  CG  MET   101     -18.994   8.561  43.478  1.00  0.00           C  
ATOM   1651  SD  MET   101     -19.853   7.059  44.008  1.00  0.00           S  
ATOM   1652  CE  MET   101     -19.125   6.981  45.648  1.00  0.00           C  
ATOM   1653  H   MET   101     -20.520  10.789  41.650  1.00  0.00           H  
ATOM   1654  HA  MET   101     -21.683   9.360  44.021  1.00  0.00           H  
ATOM   1655  HB3 MET   101     -19.532   9.876  45.117  1.00  0.00           H  
ATOM   1656  HB2 MET   101     -18.947  10.698  43.712  1.00  0.00           H  
ATOM   1657  HG3 MET   101     -17.946   8.478  43.759  1.00  0.00           H  
ATOM   1658  HG2 MET   101     -18.984   8.574  42.389  1.00  0.00           H  
ATOM   1659  HE1 MET   101     -19.461   6.092  46.174  1.00  0.00           H  
ATOM   1660  HE2 MET   101     -18.041   7.007  45.596  1.00  0.00           H  
ATOM   1661  HE3 MET   101     -19.392   7.867  46.187  1.00  0.00           H  
ATOM   1662  N   ASP   102     -22.352  11.613  45.038  1.00  0.00           N  
ATOM   1663  CA  ASP   102     -22.898  12.924  45.412  1.00  0.00           C  
ATOM   1664  C   ASP   102     -21.867  13.888  45.993  1.00  0.00           C  
ATOM   1665  O   ASP   102     -21.975  15.087  45.739  1.00  0.00           O  
ATOM   1666  CB  ASP   102     -24.146  12.837  46.305  1.00  0.00           C  
ATOM   1667  CG  ASP   102     -25.345  12.214  45.587  1.00  0.00           C  
ATOM   1668  OD1 ASP   102     -25.366  12.239  44.335  1.00  0.00           O  
ATOM   1669  OD2 ASP   102     -26.271  11.793  46.310  1.00  0.00           O1-
ATOM   1670  H   ASP   102     -22.603  10.817  45.607  1.00  0.00           H  
ATOM   1671  HA  ASP   102     -23.216  13.417  44.490  1.00  0.00           H  
ATOM   1672  HB3 ASP   102     -24.437  13.827  46.657  1.00  0.00           H  
ATOM   1673  HB2 ASP   102     -23.908  12.225  47.177  1.00  0.00           H  
ATOM   1674  N   THR   103     -20.886  13.375  46.740  1.00  0.00           N  
ATOM   1675  CA  THR   103     -19.943  14.238  47.434  1.00  0.00           C  
ATOM   1676  C   THR   103     -18.606  13.523  47.659  1.00  0.00           C  
ATOM   1677  O   THR   103     -18.458  12.375  47.248  1.00  0.00           O  
ATOM   1678  CB  THR   103     -20.566  14.729  48.767  1.00  0.00           C  
ATOM   1679  OG1 THR   103     -19.821  15.797  49.294  1.00  0.00           O  
ATOM   1680  CG2 THR   103     -20.693  13.654  49.860  1.00  0.00           C  
ATOM   1681  H   THR   103     -20.806  12.378  46.892  1.00  0.00           H  
ATOM   1682  HA  THR   103     -19.713  15.107  46.818  1.00  0.00           H  
ATOM   1683  HB  THR   103     -21.563  15.126  48.568  1.00  0.00           H  
ATOM   1684  HG1 THR   103     -20.143  15.982  50.180  1.00  0.00           H  
ATOM   1685 HG21 THR   103     -21.218  14.046  50.731  1.00  0.00           H  
ATOM   1686 HG22 THR   103     -21.267  12.801  49.500  1.00  0.00           H  
ATOM   1687 HG23 THR   103     -19.724  13.293  50.206  1.00  0.00           H  
ATOM   1688  N   ASP   104     -17.659  14.220  48.298  1.00  0.00           N  
ATOM   1689  CA  ASP   104     -16.412  13.647  48.787  1.00  0.00           C  
ATOM   1690  C   ASP   104     -16.267  13.940  50.280  1.00  0.00           C  
ATOM   1691  O   ASP   104     -16.996  14.777  50.819  1.00  0.00           O  
ATOM   1692  CB  ASP   104     -15.177  14.100  47.980  1.00  0.00           C  
ATOM   1693  CG  ASP   104     -14.916  15.587  47.909  1.00  0.00           C  
ATOM   1694  OD1 ASP   104     -14.721  16.175  48.990  1.00  0.00           O  
ATOM   1695  OD2 ASP   104     -14.818  16.094  46.773  1.00  0.00           O1-
ATOM   1696  H   ASP   104     -17.872  15.154  48.624  1.00  0.00           H  
ATOM   1697  HA  ASP   104     -16.481  12.569  48.738  1.00  0.00           H  
ATOM   1698  HB3 ASP   104     -15.356  13.815  46.959  1.00  0.00           H  
ATOM   1699  HB2 ASP   104     -14.256  13.605  48.279  1.00  0.00           H  
ATOM   1700  N   LEU   105     -15.315  13.243  50.923  1.00  0.00           N  
ATOM   1701  CA  LEU   105     -15.019  13.440  52.338  1.00  0.00           C  
ATOM   1702  C   LEU   105     -14.446  14.814  52.644  1.00  0.00           C  
ATOM   1703  O   LEU   105     -14.578  15.219  53.788  1.00  0.00           O  
ATOM   1704  CB  LEU   105     -14.070  12.367  52.915  1.00  0.00           C  
ATOM   1705  CG  LEU   105     -14.716  11.046  53.360  1.00  0.00           C  
ATOM   1706  CD1 LEU   105     -13.659  10.125  53.995  1.00  0.00           C  
ATOM   1707  CD2 LEU   105     -15.884  11.222  54.348  1.00  0.00           C  
ATOM   1708  H   LEU   105     -14.746  12.573  50.420  1.00  0.00           H  
ATOM   1709  HA  LEU   105     -15.969  13.414  52.868  1.00  0.00           H  
ATOM   1710  HB3 LEU   105     -13.574  12.757  53.804  1.00  0.00           H  
ATOM   1711  HB2 LEU   105     -13.271  12.158  52.208  1.00  0.00           H  
ATOM   1712  HG  LEU   105     -15.100  10.553  52.468  1.00  0.00           H  
ATOM   1713 HD11 LEU   105     -13.616   9.179  53.458  1.00  0.00           H  
ATOM   1714 HD12 LEU   105     -12.663  10.567  53.990  1.00  0.00           H  
ATOM   1715 HD13 LEU   105     -13.888   9.884  55.034  1.00  0.00           H  
ATOM   1716 HD21 LEU   105     -16.254  10.250  54.678  1.00  0.00           H  
ATOM   1717 HD22 LEU   105     -15.568  11.759  55.238  1.00  0.00           H  
ATOM   1718 HD23 LEU   105     -16.739  11.745  53.932  1.00  0.00           H  
ATOM   1719  N   TYR   106     -13.836  15.518  51.677  1.00  0.00           N  
ATOM   1720  CA  TYR   106     -13.406  16.885  51.926  1.00  0.00           C  
ATOM   1721  C   TYR   106     -14.592  17.838  52.077  1.00  0.00           C  
ATOM   1722  O   TYR   106     -14.480  18.738  52.896  1.00  0.00           O  
ATOM   1723  CB  TYR   106     -12.414  17.407  50.878  1.00  0.00           C  
ATOM   1724  CG  TYR   106     -11.800  18.716  51.322  1.00  0.00           C  
ATOM   1725  CD1 TYR   106     -10.821  18.694  52.335  1.00  0.00           C  
ATOM   1726  CD2 TYR   106     -12.262  19.946  50.811  1.00  0.00           C  
ATOM   1727  CE1 TYR   106     -10.306  19.898  52.841  1.00  0.00           C  
ATOM   1728  CE2 TYR   106     -11.745  21.151  51.319  1.00  0.00           C  
ATOM   1729  CZ  TYR   106     -10.766  21.127  52.333  1.00  0.00           C  
ATOM   1730  OH  TYR   106     -10.264  22.295  52.824  1.00  0.00           O  
ATOM   1731  H   TYR   106     -13.772  15.167  50.731  1.00  0.00           H  
ATOM   1732  HA  TYR   106     -12.878  16.881  52.883  1.00  0.00           H  
ATOM   1733  HB3 TYR   106     -12.869  17.529  49.897  1.00  0.00           H  
ATOM   1734  HB2 TYR   106     -11.600  16.697  50.757  1.00  0.00           H  
ATOM   1735  HD1 TYR   106     -10.478  17.755  52.744  1.00  0.00           H  
ATOM   1736  HD2 TYR   106     -13.030  19.966  50.052  1.00  0.00           H  
ATOM   1737  HE1 TYR   106      -9.561  19.873  53.623  1.00  0.00           H  
ATOM   1738  HE2 TYR   106     -12.102  22.096  50.936  1.00  0.00           H  
ATOM   1739  HH  TYR   106      -9.622  22.162  53.526  1.00  0.00           H  
ATOM   1740  N   LYS   107     -15.694  17.620  51.337  1.00  0.00           N  
ATOM   1741  CA  LYS   107     -16.901  18.448  51.420  1.00  0.00           C  
ATOM   1742  C   LYS   107     -17.682  18.196  52.695  1.00  0.00           C  
ATOM   1743  O   LYS   107     -18.054  19.146  53.378  1.00  0.00           O  
ATOM   1744  CB  LYS   107     -17.848  18.244  50.248  1.00  0.00           C  
ATOM   1745  CG  LYS   107     -17.168  18.206  48.893  1.00  0.00           C  
ATOM   1746  CD  LYS   107     -16.095  19.312  48.672  1.00  0.00           C  
ATOM   1747  CE  LYS   107     -15.050  19.012  47.580  1.00  0.00           C  
ATOM   1748  NZ  LYS   107     -14.584  20.229  46.899  1.00  0.00           N1+
ATOM   1749  H   LYS   107     -15.701  16.860  50.666  1.00  0.00           H  
ATOM   1750  HA  LYS   107     -16.597  19.479  51.386  1.00  0.00           H  
ATOM   1751  HB3 LYS   107     -18.612  19.023  50.257  1.00  0.00           H  
ATOM   1752  HB2 LYS   107     -18.366  17.305  50.388  1.00  0.00           H  
ATOM   1753  HG3 LYS   107     -17.958  18.250  48.154  1.00  0.00           H  
ATOM   1754  HG2 LYS   107     -16.779  17.214  48.752  1.00  0.00           H  
ATOM   1755  HD3 LYS   107     -15.504  19.499  49.564  1.00  0.00           H  
ATOM   1756  HD2 LYS   107     -16.581  20.266  48.499  1.00  0.00           H  
ATOM   1757  HE3 LYS   107     -15.403  18.325  46.827  1.00  0.00           H  
ATOM   1758  HE2 LYS   107     -14.181  18.529  48.026  1.00  0.00           H  
ATOM   1759  HZ1 LYS   107     -14.126  20.833  47.565  1.00  0.00           H  
ATOM   1760  HZ2 LYS   107     -13.922  19.970  46.180  1.00  0.00           H  
ATOM   1761  HZ3 LYS   107     -15.362  20.716  46.480  1.00  0.00           H  
ATOM   1762  N   LEU   108     -17.830  16.908  53.041  1.00  0.00           N  
ATOM   1763  CA  LEU   108     -18.119  16.510  54.414  1.00  0.00           C  
ATOM   1764  C   LEU   108     -16.913  16.851  55.284  1.00  0.00           C  
ATOM   1765  O   LEU   108     -15.903  17.302  54.762  1.00  0.00           O  
ATOM   1766  CB  LEU   108     -18.432  15.011  54.490  1.00  0.00           C  
ATOM   1767  CG  LEU   108     -19.574  14.516  53.585  1.00  0.00           C  
ATOM   1768  CD1 LEU   108     -19.841  13.047  53.890  1.00  0.00           C  
ATOM   1769  CD2 LEU   108     -20.877  15.335  53.649  1.00  0.00           C  
ATOM   1770  H   LEU   108     -17.491  16.182  52.423  1.00  0.00           H  
ATOM   1771  HA  LEU   108     -18.952  17.098  54.800  1.00  0.00           H  
ATOM   1772  HB3 LEU   108     -18.679  14.764  55.524  1.00  0.00           H  
ATOM   1773  HB2 LEU   108     -17.534  14.438  54.256  1.00  0.00           H  
ATOM   1774  HG  LEU   108     -19.218  14.570  52.555  1.00  0.00           H  
ATOM   1775 HD11 LEU   108     -20.738  12.700  53.377  1.00  0.00           H  
ATOM   1776 HD12 LEU   108     -18.990  12.460  53.559  1.00  0.00           H  
ATOM   1777 HD13 LEU   108     -19.976  12.868  54.957  1.00  0.00           H  
ATOM   1778 HD21 LEU   108     -21.176  15.640  52.646  1.00  0.00           H  
ATOM   1779 HD22 LEU   108     -21.704  14.756  54.060  1.00  0.00           H  
ATOM   1780 HD23 LEU   108     -20.794  16.247  54.228  1.00  0.00           H  
ATOM   1781  N   LEU   109     -17.010  16.731  56.608  1.00  0.00           N  
ATOM   1782  CA  LEU   109     -15.956  17.210  57.511  1.00  0.00           C  
ATOM   1783  C   LEU   109     -15.852  18.758  57.538  1.00  0.00           C  
ATOM   1784  O   LEU   109     -15.493  19.291  58.579  1.00  0.00           O  
ATOM   1785  CB  LEU   109     -14.554  16.580  57.238  1.00  0.00           C  
ATOM   1786  CG  LEU   109     -14.380  15.070  57.521  1.00  0.00           C  
ATOM   1787  CD1 LEU   109     -15.021  14.097  56.517  1.00  0.00           C  
ATOM   1788  CD2 LEU   109     -12.893  14.744  57.625  1.00  0.00           C  
ATOM   1789  H   LEU   109     -17.845  16.360  57.037  1.00  0.00           H  
ATOM   1790  HA  LEU   109     -16.256  16.907  58.513  1.00  0.00           H  
ATOM   1791  HB3 LEU   109     -13.869  17.085  57.922  1.00  0.00           H  
ATOM   1792  HB2 LEU   109     -14.148  16.820  56.258  1.00  0.00           H  
ATOM   1793  HG  LEU   109     -14.823  14.871  58.497  1.00  0.00           H  
ATOM   1794 HD11 LEU   109     -15.368  13.200  57.022  1.00  0.00           H  
ATOM   1795 HD12 LEU   109     -15.866  14.501  55.976  1.00  0.00           H  
ATOM   1796 HD13 LEU   109     -14.295  13.753  55.783  1.00  0.00           H  
ATOM   1797 HD21 LEU   109     -12.669  13.699  57.407  1.00  0.00           H  
ATOM   1798 HD22 LEU   109     -12.303  15.359  56.944  1.00  0.00           H  
ATOM   1799 HD23 LEU   109     -12.567  14.939  58.642  1.00  0.00           H  
ATOM   1800  N   LYS   110     -16.194  19.487  56.456  1.00  0.00           N  
ATOM   1801  CA  LYS   110     -16.313  20.946  56.476  1.00  0.00           C  
ATOM   1802  C   LYS   110     -17.470  21.376  57.372  1.00  0.00           C  
ATOM   1803  O   LYS   110     -17.312  22.336  58.120  1.00  0.00           O  
ATOM   1804  CB  LYS   110     -16.537  21.537  55.074  1.00  0.00           C  
ATOM   1805  CG  LYS   110     -15.320  21.423  54.153  1.00  0.00           C  
ATOM   1806  CD  LYS   110     -15.696  21.562  52.670  1.00  0.00           C  
ATOM   1807  CE  LYS   110     -15.887  22.990  52.180  1.00  0.00           C  
ATOM   1808  NZ  LYS   110     -16.311  22.993  50.769  1.00  0.00           N1+
ATOM   1809  H   LYS   110     -16.429  19.020  55.591  1.00  0.00           H  
ATOM   1810  HA  LYS   110     -15.388  21.361  56.882  1.00  0.00           H  
ATOM   1811  HB3 LYS   110     -16.780  22.597  55.156  1.00  0.00           H  
ATOM   1812  HB2 LYS   110     -17.421  21.082  54.638  1.00  0.00           H  
ATOM   1813  HG3 LYS   110     -14.807  20.493  54.363  1.00  0.00           H  
ATOM   1814  HG2 LYS   110     -14.596  22.195  54.415  1.00  0.00           H  
ATOM   1815  HD3 LYS   110     -16.668  21.102  52.543  1.00  0.00           H  
ATOM   1816  HD2 LYS   110     -14.977  21.044  52.036  1.00  0.00           H  
ATOM   1817  HE3 LYS   110     -14.958  23.553  52.274  1.00  0.00           H  
ATOM   1818  HE2 LYS   110     -16.642  23.504  52.775  1.00  0.00           H  
ATOM   1819  HZ1 LYS   110     -17.182  22.490  50.682  1.00  0.00           H  
ATOM   1820  HZ2 LYS   110     -16.441  23.947  50.461  1.00  0.00           H  
ATOM   1821  HZ3 LYS   110     -15.601  22.549  50.205  1.00  0.00           H  
ATOM   1822  N   THR   111     -18.599  20.658  57.278  1.00  0.00           N  
ATOM   1823  CA  THR   111     -19.811  20.991  58.016  1.00  0.00           C  
ATOM   1824  C   THR   111     -20.486  19.764  58.641  1.00  0.00           C  
ATOM   1825  O   THR   111     -21.454  19.956  59.374  1.00  0.00           O  
ATOM   1826  CB  THR   111     -20.838  21.702  57.100  1.00  0.00           C  
ATOM   1827  OG1 THR   111     -21.388  20.825  56.130  1.00  0.00           O  
ATOM   1828  CG2 THR   111     -20.272  22.949  56.403  1.00  0.00           C  
ATOM   1829  H   THR   111     -18.663  19.902  56.613  1.00  0.00           H  
ATOM   1830  HA  THR   111     -19.581  21.654  58.852  1.00  0.00           H  
ATOM   1831  HB  THR   111     -21.672  22.040  57.719  1.00  0.00           H  
ATOM   1832  HG1 THR   111     -21.935  20.174  56.580  1.00  0.00           H  
ATOM   1833 HG21 THR   111     -21.057  23.482  55.867  1.00  0.00           H  
ATOM   1834 HG22 THR   111     -19.841  23.641  57.127  1.00  0.00           H  
ATOM   1835 HG23 THR   111     -19.500  22.695  55.677  1.00  0.00           H  
ATOM   1836  N   GLN   112     -19.992  18.546  58.372  1.00  0.00           N  
ATOM   1837  CA  GLN   112     -20.574  17.332  58.932  1.00  0.00           C  
ATOM   1838  C   GLN   112     -19.675  16.784  60.029  1.00  0.00           C  
ATOM   1839  O   GLN   112     -18.472  16.636  59.818  1.00  0.00           O  
ATOM   1840  CB  GLN   112     -20.780  16.282  57.826  1.00  0.00           C  
ATOM   1841  CG  GLN   112     -21.806  16.676  56.749  1.00  0.00           C  
ATOM   1842  CD  GLN   112     -23.172  17.063  57.308  1.00  0.00           C  
ATOM   1843  OE1 GLN   112     -23.513  18.243  57.372  1.00  0.00           O  
ATOM   1844  NE2 GLN   112     -23.952  16.065  57.723  1.00  0.00           N  
ATOM   1845  H   GLN   112     -19.174  18.438  57.791  1.00  0.00           H  
ATOM   1846  HA  GLN   112     -21.543  17.535  59.392  1.00  0.00           H  
ATOM   1847  HB3 GLN   112     -21.103  15.344  58.281  1.00  0.00           H  
ATOM   1848  HB2 GLN   112     -19.829  16.059  57.341  1.00  0.00           H  
ATOM   1849  HG3 GLN   112     -21.955  15.832  56.081  1.00  0.00           H  
ATOM   1850  HG2 GLN   112     -21.423  17.502  56.147  1.00  0.00           H  
ATOM   1851 HE22 GLN   112     -24.865  16.265  58.105  1.00  0.00           H  
ATOM   1852 HE21 GLN   112     -23.638  15.107  57.661  1.00  0.00           H  
ATOM   1853  N   GLU   113     -20.300  16.451  61.165  1.00  0.00           N  
ATOM   1854  CA  GLU   113     -19.665  15.672  62.213  1.00  0.00           C  
ATOM   1855  C   GLU   113     -20.006  14.207  61.961  1.00  0.00           C  
ATOM   1856  O   GLU   113     -21.181  13.860  61.837  1.00  0.00           O  
ATOM   1857  CB  GLU   113     -20.165  16.122  63.588  1.00  0.00           C  
ATOM   1858  CG  GLU   113     -19.451  15.401  64.749  1.00  0.00           C  
ATOM   1859  CD  GLU   113     -19.931  15.863  66.121  1.00  0.00           C  
ATOM   1860  OE1 GLU   113     -20.911  16.639  66.171  1.00  0.00           O  
ATOM   1861  OE2 GLU   113     -19.302  15.425  67.108  1.00  0.00           O1-
ATOM   1862  H   GLU   113     -21.294  16.598  61.260  1.00  0.00           H  
ATOM   1863  HA  GLU   113     -18.582  15.811  62.188  1.00  0.00           H  
ATOM   1864  HB3 GLU   113     -21.242  15.959  63.657  1.00  0.00           H  
ATOM   1865  HB2 GLU   113     -20.022  17.196  63.690  1.00  0.00           H  
ATOM   1866  HG3 GLU   113     -18.374  15.565  64.685  1.00  0.00           H  
ATOM   1867  HG2 GLU   113     -19.610  14.323  64.697  1.00  0.00           H  
ATOM   1868  N   LEU   114     -18.960  13.382  61.897  1.00  0.00           N  
ATOM   1869  CA  LEU   114     -19.090  11.956  61.661  1.00  0.00           C  
ATOM   1870  C   LEU   114     -19.301  11.277  63.008  1.00  0.00           C  
ATOM   1871  O   LEU   114     -18.564  11.555  63.956  1.00  0.00           O  
ATOM   1872  CB  LEU   114     -17.822  11.413  60.971  1.00  0.00           C  
ATOM   1873  CG  LEU   114     -17.634  11.896  59.517  1.00  0.00           C  
ATOM   1874  CD1 LEU   114     -17.393  13.414  59.408  1.00  0.00           C  
ATOM   1875  CD2 LEU   114     -16.509  11.108  58.825  1.00  0.00           C  
ATOM   1876  H   LEU   114     -18.023  13.733  62.030  1.00  0.00           H  
ATOM   1877  HA  LEU   114     -19.947  11.754  61.014  1.00  0.00           H  
ATOM   1878  HB3 LEU   114     -17.885  10.323  60.963  1.00  0.00           H  
ATOM   1879  HB2 LEU   114     -16.934  11.652  61.559  1.00  0.00           H  
ATOM   1880  HG  LEU   114     -18.554  11.666  58.976  1.00  0.00           H  
ATOM   1881 HD11 LEU   114     -16.844  13.677  58.511  1.00  0.00           H  
ATOM   1882 HD12 LEU   114     -18.340  13.949  59.335  1.00  0.00           H  
ATOM   1883 HD13 LEU   114     -16.839  13.808  60.259  1.00  0.00           H  
ATOM   1884 HD21 LEU   114     -16.789  10.835  57.808  1.00  0.00           H  
ATOM   1885 HD22 LEU   114     -15.595  11.697  58.771  1.00  0.00           H  
ATOM   1886 HD23 LEU   114     -16.257  10.189  59.355  1.00  0.00           H  
ATOM   1887  N   SER   115     -20.274  10.358  63.051  1.00  0.00           N  
ATOM   1888  CA  SER   115     -20.422   9.436  64.171  1.00  0.00           C  
ATOM   1889  C   SER   115     -19.282   8.407  64.161  1.00  0.00           C  
ATOM   1890  O   SER   115     -18.585   8.261  63.153  1.00  0.00           O  
ATOM   1891  CB  SER   115     -21.819   8.782  64.128  1.00  0.00           C  
ATOM   1892  OG  SER   115     -21.921   7.770  63.148  1.00  0.00           O  
ATOM   1893  H   SER   115     -20.850  10.182  62.240  1.00  0.00           H  
ATOM   1894  HA  SER   115     -20.355  10.012  65.097  1.00  0.00           H  
ATOM   1895  HB3 SER   115     -22.592   9.532  63.953  1.00  0.00           H  
ATOM   1896  HB2 SER   115     -22.044   8.328  65.094  1.00  0.00           H  
ATOM   1897  HG  SER   115     -22.076   8.189  62.294  1.00  0.00           H  
ATOM   1898  N   GLY   116     -19.131   7.680  65.277  1.00  0.00           N  
ATOM   1899  CA  GLY   116     -18.171   6.582  65.379  1.00  0.00           C  
ATOM   1900  C   GLY   116     -18.490   5.483  64.354  1.00  0.00           C  
ATOM   1901  O   GLY   116     -17.567   4.918  63.774  1.00  0.00           O  
ATOM   1902  H   GLY   116     -19.724   7.854  66.075  1.00  0.00           H  
ATOM   1903  HA3 GLY   116     -18.212   6.159  66.383  1.00  0.00           H  
ATOM   1904  HA2 GLY   116     -17.157   6.957  65.226  1.00  0.00           H  
ATOM   1905  N   GLU   117     -19.787   5.245  64.082  1.00  0.00           N  
ATOM   1906  CA  GLU   117     -20.268   4.322  63.059  1.00  0.00           C  
ATOM   1907  C   GLU   117     -19.863   4.749  61.642  1.00  0.00           C  
ATOM   1908  O   GLU   117     -19.360   3.905  60.902  1.00  0.00           O  
ATOM   1909  CB  GLU   117     -21.791   4.165  63.178  1.00  0.00           C  
ATOM   1910  CG  GLU   117     -22.403   3.173  62.168  1.00  0.00           C  
ATOM   1911  CD  GLU   117     -23.920   3.128  62.295  1.00  0.00           C  
ATOM   1912  OE1 GLU   117     -24.534   4.202  62.113  1.00  0.00           O  
ATOM   1913  OE2 GLU   117     -24.439   2.026  62.570  1.00  0.00           O1-
ATOM   1914  H   GLU   117     -20.499   5.767  64.572  1.00  0.00           H  
ATOM   1915  HA  GLU   117     -19.813   3.349  63.257  1.00  0.00           H  
ATOM   1916  HB3 GLU   117     -22.265   5.140  63.069  1.00  0.00           H  
ATOM   1917  HB2 GLU   117     -22.034   3.830  64.188  1.00  0.00           H  
ATOM   1918  HG3 GLU   117     -21.988   2.175  62.320  1.00  0.00           H  
ATOM   1919  HG2 GLU   117     -22.180   3.453  61.139  1.00  0.00           H  
ATOM   1920  N   HIS   118     -20.061   6.040  61.307  1.00  0.00           N  
ATOM   1921  CA  HIS   118     -19.616   6.634  60.042  1.00  0.00           C  
ATOM   1922  C   HIS   118     -18.115   6.456  59.860  1.00  0.00           C  
ATOM   1923  O   HIS   118     -17.698   5.922  58.838  1.00  0.00           O  
ATOM   1924  CB  HIS   118     -19.914   8.145  59.970  1.00  0.00           C  
ATOM   1925  ND1 HIS   118     -22.171   9.080  60.631  1.00  0.00           N  
ATOM   1926  CG  HIS   118     -21.326   8.543  59.659  1.00  0.00           C  
ATOM   1927  NE2 HIS   118     -23.245   9.055  58.694  1.00  0.00           N  
ATOM   1928  CD2 HIS   118     -21.989   8.526  58.451  1.00  0.00           C  
ATOM   1929  CE1 HIS   118     -23.299   9.354  59.991  1.00  0.00           C  
ATOM   1930  H   HIS   118     -20.489   6.666  61.977  1.00  0.00           H  
ATOM   1931  HA  HIS   118     -20.118   6.129  59.214  1.00  0.00           H  
ATOM   1932  HB3 HIS   118     -19.287   8.627  59.224  1.00  0.00           H  
ATOM   1933  HB2 HIS   118     -19.638   8.624  60.906  1.00  0.00           H  
ATOM   1934  HD2 HIS   118     -21.678   8.197  57.470  1.00  0.00           H  
ATOM   1935  HE1 HIS   118     -24.168   9.780  60.471  1.00  0.00           H  
ATOM   1936  HE2 HIS   118     -23.982   9.191  58.016  1.00  0.00           H  
ATOM   1937  N   THR   119     -17.350   6.875  60.880  1.00  0.00           N  
ATOM   1938  CA  THR   119     -15.897   6.818  60.888  1.00  0.00           C  
ATOM   1939  C   THR   119     -15.370   5.391  60.689  1.00  0.00           C  
ATOM   1940  O   THR   119     -14.467   5.192  59.882  1.00  0.00           O  
ATOM   1941  CB  THR   119     -15.293   7.371  62.203  1.00  0.00           C  
ATOM   1942  OG1 THR   119     -15.701   8.713  62.373  1.00  0.00           O  
ATOM   1943  CG2 THR   119     -13.754   7.335  62.323  1.00  0.00           C  
ATOM   1944  H   THR   119     -17.791   7.279  61.697  1.00  0.00           H  
ATOM   1945  HA  THR   119     -15.586   7.439  60.058  1.00  0.00           H  
ATOM   1946  HB  THR   119     -15.708   6.807  63.040  1.00  0.00           H  
ATOM   1947  HG1 THR   119     -16.645   8.729  62.554  1.00  0.00           H  
ATOM   1948 HG21 THR   119     -13.478   7.474  63.367  1.00  0.00           H  
ATOM   1949 HG22 THR   119     -13.307   6.390  62.020  1.00  0.00           H  
ATOM   1950 HG23 THR   119     -13.268   8.140  61.777  1.00  0.00           H  
ATOM   1951  N   CYS   120     -15.984   4.428  61.394  1.00  0.00           N  
ATOM   1952  CA  CYS   120     -15.665   3.010  61.304  1.00  0.00           C  
ATOM   1953  C   CYS   120     -15.916   2.461  59.897  1.00  0.00           C  
ATOM   1954  O   CYS   120     -15.030   1.813  59.341  1.00  0.00           O  
ATOM   1955  CB  CYS   120     -16.416   2.182  62.364  1.00  0.00           C  
ATOM   1956  SG  CYS   120     -15.796   0.480  62.423  1.00  0.00           S  
ATOM   1957  H   CYS   120     -16.726   4.674  62.037  1.00  0.00           H  
ATOM   1958  HA  CYS   120     -14.599   2.921  61.506  1.00  0.00           H  
ATOM   1959  HB3 CYS   120     -17.488   2.169  62.167  1.00  0.00           H  
ATOM   1960  HB2 CYS   120     -16.289   2.610  63.356  1.00  0.00           H  
ATOM   1961  HG  CYS   120     -14.586   0.780  62.903  1.00  0.00           H  
ATOM   1962  N   TYR   121     -17.102   2.758  59.340  1.00  0.00           N  
ATOM   1963  CA  TYR   121     -17.485   2.287  58.018  1.00  0.00           C  
ATOM   1964  C   TYR   121     -16.627   2.884  56.903  1.00  0.00           C  
ATOM   1965  O   TYR   121     -16.186   2.143  56.028  1.00  0.00           O  
ATOM   1966  CB  TYR   121     -18.976   2.536  57.736  1.00  0.00           C  
ATOM   1967  CG  TYR   121     -19.409   1.908  56.424  1.00  0.00           C  
ATOM   1968  CD1 TYR   121     -19.245   0.521  56.249  1.00  0.00           C  
ATOM   1969  CD2 TYR   121     -19.908   2.687  55.362  1.00  0.00           C  
ATOM   1970  CE1 TYR   121     -19.580  -0.098  55.036  1.00  0.00           C  
ATOM   1971  CE2 TYR   121     -20.263   2.064  54.149  1.00  0.00           C  
ATOM   1972  CZ  TYR   121     -20.085   0.677  53.979  1.00  0.00           C  
ATOM   1973  OH  TYR   121     -20.387   0.080  52.789  1.00  0.00           O  
ATOM   1974  H   TYR   121     -17.786   3.306  59.847  1.00  0.00           H  
ATOM   1975  HA  TYR   121     -17.306   1.211  58.023  1.00  0.00           H  
ATOM   1976  HB3 TYR   121     -19.195   3.605  57.733  1.00  0.00           H  
ATOM   1977  HB2 TYR   121     -19.583   2.102  58.532  1.00  0.00           H  
ATOM   1978  HD1 TYR   121     -18.816  -0.070  57.037  1.00  0.00           H  
ATOM   1979  HD2 TYR   121     -20.025   3.755  55.472  1.00  0.00           H  
ATOM   1980  HE1 TYR   121     -19.433  -1.161  54.913  1.00  0.00           H  
ATOM   1981  HE2 TYR   121     -20.655   2.659  53.337  1.00  0.00           H  
ATOM   1982  HH  TYR   121     -20.727   0.686  52.123  1.00  0.00           H  
ATOM   1983  N   PHE   122     -16.389   4.201  56.966  1.00  0.00           N  
ATOM   1984  CA  PHE   122     -15.556   4.899  56.001  1.00  0.00           C  
ATOM   1985  C   PHE   122     -14.126   4.398  55.993  1.00  0.00           C  
ATOM   1986  O   PHE   122     -13.620   4.093  54.921  1.00  0.00           O  
ATOM   1987  CB  PHE   122     -15.596   6.410  56.240  1.00  0.00           C  
ATOM   1988  CG  PHE   122     -16.936   7.043  55.955  1.00  0.00           C  
ATOM   1989  CD1 PHE   122     -17.672   6.701  54.804  1.00  0.00           C  
ATOM   1990  CD2 PHE   122     -17.422   8.054  56.802  1.00  0.00           C  
ATOM   1991  CE1 PHE   122     -18.900   7.285  54.568  1.00  0.00           C  
ATOM   1992  CE2 PHE   122     -18.660   8.623  56.553  1.00  0.00           C  
ATOM   1993  CZ  PHE   122     -19.403   8.228  55.452  1.00  0.00           C  
ATOM   1994  H   PHE   122     -16.795   4.759  57.708  1.00  0.00           H  
ATOM   1995  HA  PHE   122     -15.955   4.655  55.019  1.00  0.00           H  
ATOM   1996  HB3 PHE   122     -14.816   6.939  55.693  1.00  0.00           H  
ATOM   1997  HB2 PHE   122     -15.400   6.570  57.296  1.00  0.00           H  
ATOM   1998  HD1 PHE   122     -17.330   5.944  54.123  1.00  0.00           H  
ATOM   1999  HD2 PHE   122     -16.854   8.368  57.665  1.00  0.00           H  
ATOM   2000  HE1 PHE   122     -19.473   6.994  53.701  1.00  0.00           H  
ATOM   2001  HE2 PHE   122     -19.043   9.396  57.201  1.00  0.00           H  
ATOM   2002  HZ  PHE   122     -20.367   8.679  55.265  1.00  0.00           H  
ATOM   2003  N   LEU   123     -13.533   4.240  57.184  1.00  0.00           N  
ATOM   2004  CA  LEU   123     -12.190   3.699  57.307  1.00  0.00           C  
ATOM   2005  C   LEU   123     -12.101   2.275  56.753  1.00  0.00           C  
ATOM   2006  O   LEU   123     -11.142   1.991  56.039  1.00  0.00           O  
ATOM   2007  CB  LEU   123     -11.727   3.782  58.766  1.00  0.00           C  
ATOM   2008  CG  LEU   123     -10.201   3.689  58.982  1.00  0.00           C  
ATOM   2009  CD1 LEU   123      -9.490   2.406  58.540  1.00  0.00           C  
ATOM   2010  CD2 LEU   123      -9.485   4.889  58.366  1.00  0.00           C  
ATOM   2011  H   LEU   123     -14.015   4.482  58.040  1.00  0.00           H  
ATOM   2012  HA  LEU   123     -11.544   4.336  56.699  1.00  0.00           H  
ATOM   2013  HB3 LEU   123     -12.265   3.049  59.340  1.00  0.00           H  
ATOM   2014  HB2 LEU   123     -12.041   4.741  59.178  1.00  0.00           H  
ATOM   2015  HG  LEU   123     -10.052   3.778  60.055  1.00  0.00           H  
ATOM   2016 HD11 LEU   123      -8.769   2.099  59.293  1.00  0.00           H  
ATOM   2017 HD12 LEU   123     -10.158   1.567  58.373  1.00  0.00           H  
ATOM   2018 HD13 LEU   123      -8.908   2.588  57.644  1.00  0.00           H  
ATOM   2019 HD21 LEU   123      -8.566   5.098  58.907  1.00  0.00           H  
ATOM   2020 HD22 LEU   123      -9.207   4.703  57.330  1.00  0.00           H  
ATOM   2021 HD23 LEU   123     -10.100   5.788  58.338  1.00  0.00           H  
ATOM   2022  N   TYR   124     -13.109   1.430  57.034  1.00  0.00           N  
ATOM   2023  CA  TYR   124     -13.147   0.076  56.498  1.00  0.00           C  
ATOM   2024  C   TYR   124     -13.130   0.044  54.964  1.00  0.00           C  
ATOM   2025  O   TYR   124     -12.337  -0.707  54.407  1.00  0.00           O  
ATOM   2026  CB  TYR   124     -14.327  -0.740  57.047  1.00  0.00           C  
ATOM   2027  CG  TYR   124     -14.321  -2.133  56.452  1.00  0.00           C  
ATOM   2028  CD1 TYR   124     -13.359  -3.066  56.889  1.00  0.00           C  
ATOM   2029  CD2 TYR   124     -15.193  -2.461  55.394  1.00  0.00           C  
ATOM   2030  CE1 TYR   124     -13.282  -4.331  56.281  1.00  0.00           C  
ATOM   2031  CE2 TYR   124     -15.100  -3.720  54.778  1.00  0.00           C  
ATOM   2032  CZ  TYR   124     -14.141  -4.650  55.217  1.00  0.00           C  
ATOM   2033  OH  TYR   124     -14.060  -5.870  54.619  1.00  0.00           O  
ATOM   2034  H   TYR   124     -13.876   1.715  57.628  1.00  0.00           H  
ATOM   2035  HA  TYR   124     -12.230  -0.410  56.841  1.00  0.00           H  
ATOM   2036  HB3 TYR   124     -15.277  -0.252  56.826  1.00  0.00           H  
ATOM   2037  HB2 TYR   124     -14.265  -0.817  58.132  1.00  0.00           H  
ATOM   2038  HD1 TYR   124     -12.677  -2.815  57.689  1.00  0.00           H  
ATOM   2039  HD2 TYR   124     -15.922  -1.744  55.043  1.00  0.00           H  
ATOM   2040  HE1 TYR   124     -12.575  -5.066  56.636  1.00  0.00           H  
ATOM   2041  HE2 TYR   124     -15.780  -3.972  53.978  1.00  0.00           H  
ATOM   2042  HH  TYR   124     -13.397  -6.455  55.007  1.00  0.00           H  
ATOM   2043  N   GLN   125     -13.977   0.862  54.322  1.00  0.00           N  
ATOM   2044  CA  GLN   125     -14.033   0.964  52.867  1.00  0.00           C  
ATOM   2045  C   GLN   125     -12.731   1.463  52.243  1.00  0.00           C  
ATOM   2046  O   GLN   125     -12.346   0.958  51.190  1.00  0.00           O  
ATOM   2047  CB  GLN   125     -15.165   1.892  52.444  1.00  0.00           C  
ATOM   2048  CG  GLN   125     -16.552   1.317  52.727  1.00  0.00           C  
ATOM   2049  CD  GLN   125     -17.590   2.193  52.058  1.00  0.00           C  
ATOM   2050  OE1 GLN   125     -18.048   1.859  50.971  1.00  0.00           O  
ATOM   2051  NE2 GLN   125     -17.923   3.328  52.680  1.00  0.00           N  
ATOM   2052  H   GLN   125     -14.609   1.452  54.847  1.00  0.00           H  
ATOM   2053  HA  GLN   125     -14.232  -0.033  52.467  1.00  0.00           H  
ATOM   2054  HB3 GLN   125     -15.075   2.088  51.374  1.00  0.00           H  
ATOM   2055  HB2 GLN   125     -15.058   2.857  52.943  1.00  0.00           H  
ATOM   2056  HG3 GLN   125     -16.758   1.233  53.791  1.00  0.00           H  
ATOM   2057  HG2 GLN   125     -16.633   0.308  52.318  1.00  0.00           H  
ATOM   2058 HE22 GLN   125     -18.627   3.942  52.292  1.00  0.00           H  
ATOM   2059 HE21 GLN   125     -17.516   3.551  53.576  1.00  0.00           H  
ATOM   2060  N   VAL   126     -12.069   2.420  52.915  1.00  0.00           N  
ATOM   2061  CA  VAL   126     -10.769   2.932  52.500  1.00  0.00           C  
ATOM   2062  C   VAL   126      -9.710   1.824  52.509  1.00  0.00           C  
ATOM   2063  O   VAL   126      -9.034   1.663  51.499  1.00  0.00           O  
ATOM   2064  CB  VAL   126     -10.269   4.100  53.387  1.00  0.00           C  
ATOM   2065  CG1 VAL   126      -8.829   4.549  53.059  1.00  0.00           C  
ATOM   2066  CG2 VAL   126     -11.197   5.313  53.266  1.00  0.00           C  
ATOM   2067  H   VAL   126     -12.453   2.796  53.772  1.00  0.00           H  
ATOM   2068  HA  VAL   126     -10.870   3.298  51.475  1.00  0.00           H  
ATOM   2069  HB  VAL   126     -10.291   3.786  54.430  1.00  0.00           H  
ATOM   2070 HG11 VAL   126      -8.582   5.471  53.586  1.00  0.00           H  
ATOM   2071 HG12 VAL   126      -8.087   3.810  53.362  1.00  0.00           H  
ATOM   2072 HG13 VAL   126      -8.703   4.738  51.992  1.00  0.00           H  
ATOM   2073 HG21 VAL   126     -11.009   6.044  54.052  1.00  0.00           H  
ATOM   2074 HG22 VAL   126     -11.040   5.798  52.309  1.00  0.00           H  
ATOM   2075 HG23 VAL   126     -12.249   5.057  53.280  1.00  0.00           H  
ATOM   2076  N   LEU   127      -9.620   1.061  53.613  1.00  0.00           N  
ATOM   2077  CA  LEU   127      -8.698  -0.066  53.742  1.00  0.00           C  
ATOM   2078  C   LEU   127      -9.029  -1.225  52.806  1.00  0.00           C  
ATOM   2079  O   LEU   127      -8.100  -1.845  52.302  1.00  0.00           O  
ATOM   2080  CB  LEU   127      -8.701  -0.628  55.165  1.00  0.00           C  
ATOM   2081  CG  LEU   127      -8.076   0.264  56.228  1.00  0.00           C  
ATOM   2082  CD1 LEU   127      -8.226  -0.412  57.600  1.00  0.00           C  
ATOM   2083  CD2 LEU   127      -6.610   0.628  55.939  1.00  0.00           C  
ATOM   2084  H   LEU   127     -10.219   1.251  54.407  1.00  0.00           H  
ATOM   2085  HA  LEU   127      -7.696   0.284  53.493  1.00  0.00           H  
ATOM   2086  HB3 LEU   127      -8.160  -1.574  55.178  1.00  0.00           H  
ATOM   2087  HB2 LEU   127      -9.734  -0.837  55.446  1.00  0.00           H  
ATOM   2088  HG  LEU   127      -8.645   1.183  56.209  1.00  0.00           H  
ATOM   2089 HD11 LEU   127      -7.733   0.152  58.391  1.00  0.00           H  
ATOM   2090 HD12 LEU   127      -9.276  -0.520  57.875  1.00  0.00           H  
ATOM   2091 HD13 LEU   127      -7.796  -1.412  57.583  1.00  0.00           H  
ATOM   2092 HD21 LEU   127      -6.054   0.832  56.855  1.00  0.00           H  
ATOM   2093 HD22 LEU   127      -6.088  -0.173  55.420  1.00  0.00           H  
ATOM   2094 HD23 LEU   127      -6.544   1.517  55.313  1.00  0.00           H  
ATOM   2095  N   ARG   128     -10.325  -1.505  52.596  1.00  0.00           N  
ATOM   2096  CA  ARG   128     -10.797  -2.548  51.690  1.00  0.00           C  
ATOM   2097  C   ARG   128     -10.346  -2.265  50.253  1.00  0.00           C  
ATOM   2098  O   ARG   128      -9.813  -3.159  49.599  1.00  0.00           O  
ATOM   2099  CB  ARG   128     -12.330  -2.672  51.788  1.00  0.00           C  
ATOM   2100  CG  ARG   128     -12.912  -3.861  51.004  1.00  0.00           C  
ATOM   2101  CD  ARG   128     -14.414  -4.029  51.243  1.00  0.00           C  
ATOM   2102  NE  ARG   128     -15.004  -5.107  50.444  1.00  0.00           N  
ATOM   2103  CZ  ARG   128     -15.706  -4.981  49.308  1.00  0.00           C  
ATOM   2104  NH1 ARG   128     -15.899  -3.788  48.737  1.00  0.00           N  
ATOM   2105  NH2 ARG   128     -16.241  -6.075  48.752  1.00  0.00           N1+
ATOM   2106  H   ARG   128     -11.038  -0.981  53.089  1.00  0.00           H  
ATOM   2107  HA  ARG   128     -10.351  -3.492  52.010  1.00  0.00           H  
ATOM   2108  HB3 ARG   128     -12.799  -1.748  51.452  1.00  0.00           H  
ATOM   2109  HB2 ARG   128     -12.609  -2.791  52.835  1.00  0.00           H  
ATOM   2110  HG3 ARG   128     -12.419  -4.739  51.422  1.00  0.00           H  
ATOM   2111  HG2 ARG   128     -12.676  -3.870  49.944  1.00  0.00           H  
ATOM   2112  HD3 ARG   128     -14.993  -3.107  51.306  1.00  0.00           H  
ATOM   2113  HD2 ARG   128     -14.481  -4.474  52.232  1.00  0.00           H  
ATOM   2114  HE  ARG   128     -14.868  -6.045  50.806  1.00  0.00           H  
ATOM   2115 HH12 ARG   128     -16.532  -3.694  47.955  1.00  0.00           H  
ATOM   2116 HH11 ARG   128     -15.480  -2.956  49.138  1.00  0.00           H  
ATOM   2117 HH22 ARG   128     -16.815  -6.005  47.924  1.00  0.00           H  
ATOM   2118 HH21 ARG   128     -16.114  -6.974  49.199  1.00  0.00           H  
ATOM   2119  N   GLY   129     -10.522  -1.001  49.830  1.00  0.00           N  
ATOM   2120  CA  GLY   129     -10.065  -0.478  48.550  1.00  0.00           C  
ATOM   2121  C   GLY   129      -8.540  -0.467  48.481  1.00  0.00           C  
ATOM   2122  O   GLY   129      -7.985  -0.913  47.481  1.00  0.00           O  
ATOM   2123  H   GLY   129     -10.976  -0.340  50.449  1.00  0.00           H  
ATOM   2124  HA3 GLY   129     -10.435   0.541  48.433  1.00  0.00           H  
ATOM   2125  HA2 GLY   129     -10.468  -1.061  47.724  1.00  0.00           H  
ATOM   2126  N   LEU   130      -7.865   0.000  49.546  1.00  0.00           N  
ATOM   2127  CA  LEU   130      -6.410   0.087  49.616  1.00  0.00           C  
ATOM   2128  C   LEU   130      -5.722  -1.277  49.542  1.00  0.00           C  
ATOM   2129  O   LEU   130      -4.663  -1.368  48.925  1.00  0.00           O  
ATOM   2130  CB  LEU   130      -5.959   0.857  50.875  1.00  0.00           C  
ATOM   2131  CG  LEU   130      -4.460   1.223  50.867  1.00  0.00           C  
ATOM   2132  CD1 LEU   130      -4.102   2.074  49.638  1.00  0.00           C  
ATOM   2133  CD2 LEU   130      -4.031   1.884  52.189  1.00  0.00           C  
ATOM   2134  H   LEU   130      -8.374   0.370  50.340  1.00  0.00           H  
ATOM   2135  HA  LEU   130      -6.109   0.645  48.731  1.00  0.00           H  
ATOM   2136  HB3 LEU   130      -6.189   0.266  51.762  1.00  0.00           H  
ATOM   2137  HB2 LEU   130      -6.531   1.781  50.964  1.00  0.00           H  
ATOM   2138  HG  LEU   130      -3.881   0.310  50.779  1.00  0.00           H  
ATOM   2139 HD11 LEU   130      -3.320   2.794  49.838  1.00  0.00           H  
ATOM   2140 HD12 LEU   130      -3.741   1.446  48.823  1.00  0.00           H  
ATOM   2141 HD13 LEU   130      -4.962   2.631  49.267  1.00  0.00           H  
ATOM   2142 HD21 LEU   130      -3.025   1.580  52.478  1.00  0.00           H  
ATOM   2143 HD22 LEU   130      -4.023   2.971  52.106  1.00  0.00           H  
ATOM   2144 HD23 LEU   130      -4.703   1.631  53.009  1.00  0.00           H  
ATOM   2145  N   LYS   131      -6.343  -2.308  50.141  1.00  0.00           N  
ATOM   2146  CA  LYS   131      -5.844  -3.679  50.122  1.00  0.00           C  
ATOM   2147  C   LYS   131      -5.738  -4.200  48.696  1.00  0.00           C  
ATOM   2148  O   LYS   131      -4.705  -4.765  48.351  1.00  0.00           O  
ATOM   2149  CB  LYS   131      -6.729  -4.613  50.966  1.00  0.00           C  
ATOM   2150  CG  LYS   131      -6.174  -6.050  51.053  1.00  0.00           C  
ATOM   2151  CD  LYS   131      -6.845  -6.875  52.152  1.00  0.00           C  
ATOM   2152  CE  LYS   131      -6.548  -8.377  52.059  1.00  0.00           C  
ATOM   2153  NZ  LYS   131      -7.111  -9.091  53.218  1.00  0.00           N1+
ATOM   2154  H   LYS   131      -7.198  -2.147  50.659  1.00  0.00           H  
ATOM   2155  HA  LYS   131      -4.842  -3.667  50.557  1.00  0.00           H  
ATOM   2156  HB3 LYS   131      -7.746  -4.639  50.572  1.00  0.00           H  
ATOM   2157  HB2 LYS   131      -6.822  -4.206  51.967  1.00  0.00           H  
ATOM   2158  HG3 LYS   131      -5.098  -6.026  51.230  1.00  0.00           H  
ATOM   2159  HG2 LYS   131      -6.317  -6.555  50.096  1.00  0.00           H  
ATOM   2160  HD3 LYS   131      -7.923  -6.713  52.131  1.00  0.00           H  
ATOM   2161  HD2 LYS   131      -6.492  -6.508  53.115  1.00  0.00           H  
ATOM   2162  HE3 LYS   131      -5.482  -8.580  51.984  1.00  0.00           H  
ATOM   2163  HE2 LYS   131      -7.002  -8.782  51.154  1.00  0.00           H  
ATOM   2164  HZ1 LYS   131      -8.104  -8.911  53.285  1.00  0.00           H  
ATOM   2165  HZ2 LYS   131      -6.954 -10.083  53.115  1.00  0.00           H  
ATOM   2166  HZ3 LYS   131      -6.662  -8.768  54.063  1.00  0.00           H  
ATOM   2167  N   TYR   132      -6.781  -3.941  47.891  1.00  0.00           N  
ATOM   2168  CA  TYR   132      -6.795  -4.276  46.477  1.00  0.00           C  
ATOM   2169  C   TYR   132      -5.689  -3.556  45.696  1.00  0.00           C  
ATOM   2170  O   TYR   132      -5.029  -4.195  44.878  1.00  0.00           O  
ATOM   2171  CB  TYR   132      -8.175  -3.984  45.873  1.00  0.00           C  
ATOM   2172  CG  TYR   132      -8.262  -4.407  44.422  1.00  0.00           C  
ATOM   2173  CD1 TYR   132      -8.706  -5.703  44.108  1.00  0.00           C  
ATOM   2174  CD2 TYR   132      -7.824  -3.548  43.393  1.00  0.00           C  
ATOM   2175  CE1 TYR   132      -8.721  -6.139  42.774  1.00  0.00           C  
ATOM   2176  CE2 TYR   132      -7.777  -4.012  42.068  1.00  0.00           C  
ATOM   2177  CZ  TYR   132      -8.229  -5.304  41.755  1.00  0.00           C  
ATOM   2178  OH  TYR   132      -8.184  -5.744  40.466  1.00  0.00           O  
ATOM   2179  H   TYR   132      -7.589  -3.452  48.251  1.00  0.00           H  
ATOM   2180  HA  TYR   132      -6.614  -5.350  46.398  1.00  0.00           H  
ATOM   2181  HB3 TYR   132      -8.431  -2.928  45.949  1.00  0.00           H  
ATOM   2182  HB2 TYR   132      -8.927  -4.524  46.447  1.00  0.00           H  
ATOM   2183  HD1 TYR   132      -9.041  -6.370  44.886  1.00  0.00           H  
ATOM   2184  HD2 TYR   132      -7.471  -2.554  43.625  1.00  0.00           H  
ATOM   2185  HE1 TYR   132      -9.079  -7.132  42.542  1.00  0.00           H  
ATOM   2186  HE2 TYR   132      -7.390  -3.390  41.281  1.00  0.00           H  
ATOM   2187  HH  TYR   132      -8.583  -6.609  40.351  1.00  0.00           H  
ATOM   2188  N   ILE   133      -5.513  -2.251  45.959  1.00  0.00           N  
ATOM   2189  CA  ILE   133      -4.502  -1.434  45.292  1.00  0.00           C  
ATOM   2190  C   ILE   133      -3.081  -1.942  45.574  1.00  0.00           C  
ATOM   2191  O   ILE   133      -2.299  -2.086  44.637  1.00  0.00           O  
ATOM   2192  CB  ILE   133      -4.584   0.070  45.685  1.00  0.00           C  
ATOM   2193  CG2 ILE   133      -3.493   0.939  45.033  1.00  0.00           C  
ATOM   2194  CG1 ILE   133      -5.954   0.713  45.393  1.00  0.00           C  
ATOM   2195  CD1 ILE   133      -6.198   1.998  46.199  1.00  0.00           C  
ATOM   2196  H   ILE   133      -6.094  -1.787  46.644  1.00  0.00           H  
ATOM   2197  HA  ILE   133      -4.646  -1.553  44.224  1.00  0.00           H  
ATOM   2198  HB  ILE   133      -4.433   0.125  46.763  1.00  0.00           H  
ATOM   2199 HG21 ILE   133      -3.660   2.002  45.209  1.00  0.00           H  
ATOM   2200 HG22 ILE   133      -2.524   0.729  45.461  1.00  0.00           H  
ATOM   2201 HG23 ILE   133      -3.449   0.789  43.955  1.00  0.00           H  
ATOM   2202 HG13 ILE   133      -6.763   0.012  45.573  1.00  0.00           H  
ATOM   2203 HG12 ILE   133      -6.034   0.973  44.342  1.00  0.00           H  
ATOM   2204 HD11 ILE   133      -7.206   2.006  46.606  1.00  0.00           H  
ATOM   2205 HD12 ILE   133      -5.509   2.103  47.033  1.00  0.00           H  
ATOM   2206 HD13 ILE   133      -6.080   2.888  45.585  1.00  0.00           H  
ATOM   2207  N   HIS   134      -2.798  -2.262  46.844  1.00  0.00           N  
ATOM   2208  CA  HIS   134      -1.526  -2.831  47.280  1.00  0.00           C  
ATOM   2209  C   HIS   134      -1.282  -4.242  46.752  1.00  0.00           C  
ATOM   2210  O   HIS   134      -0.130  -4.567  46.469  1.00  0.00           O  
ATOM   2211  CB  HIS   134      -1.448  -2.841  48.813  1.00  0.00           C  
ATOM   2212  ND1 HIS   134      -1.095  -1.322  50.811  1.00  0.00           N  
ATOM   2213  CG  HIS   134      -1.299  -1.483  49.439  1.00  0.00           C  
ATOM   2214  NE2 HIS   134      -1.088   0.674  49.850  1.00  0.00           N  
ATOM   2215  CD2 HIS   134      -1.298  -0.241  48.841  1.00  0.00           C  
ATOM   2216  CE1 HIS   134      -0.982  -0.012  50.985  1.00  0.00           C  
ATOM   2217  H   HIS   134      -3.497  -2.115  47.563  1.00  0.00           H  
ATOM   2218  HA  HIS   134      -0.716  -2.208  46.893  1.00  0.00           H  
ATOM   2219  HB3 HIS   134      -0.601  -3.442  49.145  1.00  0.00           H  
ATOM   2220  HB2 HIS   134      -2.338  -3.311  49.233  1.00  0.00           H  
ATOM   2221  HD2 HIS   134      -1.412   0.063  47.811  1.00  0.00           H  
ATOM   2222  HE1 HIS   134      -0.803   0.450  51.944  1.00  0.00           H  
ATOM   2223  HE2 HIS   134      -0.998   1.678  49.728  1.00  0.00           H  
ATOM   2224  N   SER   135      -2.352  -5.042  46.603  1.00  0.00           N  
ATOM   2225  CA  SER   135      -2.288  -6.381  46.016  1.00  0.00           C  
ATOM   2226  C   SER   135      -1.820  -6.329  44.562  1.00  0.00           C  
ATOM   2227  O   SER   135      -1.036  -7.185  44.155  1.00  0.00           O  
ATOM   2228  CB  SER   135      -3.659  -7.064  46.058  1.00  0.00           C  
ATOM   2229  OG  SER   135      -4.065  -7.288  47.385  1.00  0.00           O  
ATOM   2230  H   SER   135      -3.267  -4.709  46.878  1.00  0.00           H  
ATOM   2231  HA  SER   135      -1.574  -6.978  46.587  1.00  0.00           H  
ATOM   2232  HB3 SER   135      -3.600  -8.029  45.554  1.00  0.00           H  
ATOM   2233  HB2 SER   135      -4.425  -6.491  45.542  1.00  0.00           H  
ATOM   2234  HG  SER   135      -4.242  -6.436  47.801  1.00  0.00           H  
ATOM   2235  N   ALA   136      -2.266  -5.281  43.844  1.00  0.00           N  
ATOM   2236  CA  ALA   136      -1.824  -4.933  42.501  1.00  0.00           C  
ATOM   2237  C   ALA   136      -0.360  -4.467  42.442  1.00  0.00           C  
ATOM   2238  O   ALA   136       0.153  -4.271  41.342  1.00  0.00           O  
ATOM   2239  CB  ALA   136      -2.741  -3.852  41.909  1.00  0.00           C  
ATOM   2240  H   ALA   136      -2.912  -4.631  44.273  1.00  0.00           H  
ATOM   2241  HA  ALA   136      -1.942  -5.835  41.907  1.00  0.00           H  
ATOM   2242  HB1 ALA   136      -2.606  -3.781  40.829  1.00  0.00           H  
ATOM   2243  HB2 ALA   136      -3.794  -4.074  42.086  1.00  0.00           H  
ATOM   2244  HB3 ALA   136      -2.537  -2.868  42.320  1.00  0.00           H  
ATOM   2245  N   ASN   137       0.286  -4.285  43.607  1.00  0.00           N  
ATOM   2246  CA  ASN   137       1.626  -3.728  43.759  1.00  0.00           C  
ATOM   2247  C   ASN   137       1.645  -2.262  43.300  1.00  0.00           C  
ATOM   2248  O   ASN   137       2.640  -1.792  42.763  1.00  0.00           O  
ATOM   2249  CB  ASN   137       2.674  -4.612  43.034  1.00  0.00           C  
ATOM   2250  CG  ASN   137       4.085  -4.460  43.602  1.00  0.00           C  
ATOM   2251  OD1 ASN   137       4.732  -3.442  43.394  1.00  0.00           O  
ATOM   2252  ND2 ASN   137       4.589  -5.480  44.295  1.00  0.00           N  
ATOM   2253  H   ASN   137      -0.199  -4.485  44.471  1.00  0.00           H  
ATOM   2254  HA  ASN   137       1.877  -3.667  44.819  1.00  0.00           H  
ATOM   2255  HB3 ASN   137       2.694  -4.422  41.959  1.00  0.00           H  
ATOM   2256  HB2 ASN   137       2.393  -5.661  43.145  1.00  0.00           H  
ATOM   2257 HD22 ASN   137       5.530  -5.423  44.657  1.00  0.00           H  
ATOM   2258 HD21 ASN   137       4.055  -6.326  44.426  1.00  0.00           H  
ATOM   2259  N   VAL   138       0.524  -1.564  43.495  1.00  0.00           N  
ATOM   2260  CA  VAL   138       0.400  -0.162  43.154  1.00  0.00           C  
ATOM   2261  C   VAL   138       0.257   0.609  44.460  1.00  0.00           C  
ATOM   2262  O   VAL   138      -0.256   0.084  45.448  1.00  0.00           O  
ATOM   2263  CB  VAL   138      -0.829   0.099  42.248  1.00  0.00           C  
ATOM   2264  CG1 VAL   138      -1.042   1.588  41.906  1.00  0.00           C  
ATOM   2265  CG2 VAL   138      -0.706  -0.698  40.945  1.00  0.00           C  
ATOM   2266  H   VAL   138      -0.279  -1.991  43.938  1.00  0.00           H  
ATOM   2267  HA  VAL   138       1.285   0.212  42.638  1.00  0.00           H  
ATOM   2268  HB  VAL   138      -1.725  -0.255  42.756  1.00  0.00           H  
ATOM   2269 HG11 VAL   138      -1.813   1.710  41.145  1.00  0.00           H  
ATOM   2270 HG12 VAL   138      -1.378   2.161  42.770  1.00  0.00           H  
ATOM   2271 HG13 VAL   138      -0.129   2.048  41.525  1.00  0.00           H  
ATOM   2272 HG21 VAL   138      -1.541  -0.491  40.276  1.00  0.00           H  
ATOM   2273 HG22 VAL   138       0.216  -0.437  40.425  1.00  0.00           H  
ATOM   2274 HG23 VAL   138      -0.698  -1.772  41.121  1.00  0.00           H  
ATOM   2275  N   LEU   139       0.752   1.843  44.435  1.00  0.00           N  
ATOM   2276  CA  LEU   139       0.598   2.795  45.516  1.00  0.00           C  
ATOM   2277  C   LEU   139      -0.248   3.925  44.974  1.00  0.00           C  
ATOM   2278  O   LEU   139       0.023   4.378  43.866  1.00  0.00           O  
ATOM   2279  CB  LEU   139       1.972   3.342  45.915  1.00  0.00           C  
ATOM   2280  CG  LEU   139       2.992   2.262  46.271  1.00  0.00           C  
ATOM   2281  CD1 LEU   139       4.307   2.931  46.670  1.00  0.00           C  
ATOM   2282  CD2 LEU   139       2.461   1.287  47.327  1.00  0.00           C  
ATOM   2283  H   LEU   139       1.201   2.192  43.598  1.00  0.00           H  
ATOM   2284  HA  LEU   139       0.094   2.356  46.377  1.00  0.00           H  
ATOM   2285  HB3 LEU   139       1.848   4.006  46.772  1.00  0.00           H  
ATOM   2286  HB2 LEU   139       2.383   3.944  45.102  1.00  0.00           H  
ATOM   2287  HG  LEU   139       3.209   1.686  45.370  1.00  0.00           H  
ATOM   2288 HD11 LEU   139       5.148   2.298  46.401  1.00  0.00           H  
ATOM   2289 HD12 LEU   139       4.450   3.882  46.156  1.00  0.00           H  
ATOM   2290 HD13 LEU   139       4.345   3.141  47.732  1.00  0.00           H  
ATOM   2291 HD21 LEU   139       3.246   1.030  48.021  1.00  0.00           H  
ATOM   2292 HD22 LEU   139       1.632   1.696  47.904  1.00  0.00           H  
ATOM   2293 HD23 LEU   139       2.129   0.356  46.869  1.00  0.00           H  
ATOM   2294  N   HIS   140      -1.229   4.376  45.763  1.00  0.00           N  
ATOM   2295  CA  HIS   140      -2.038   5.534  45.407  1.00  0.00           C  
ATOM   2296  C   HIS   140      -1.208   6.825  45.467  1.00  0.00           C  
ATOM   2297  O   HIS   140      -1.228   7.595  44.509  1.00  0.00           O  
ATOM   2298  CB  HIS   140      -3.269   5.600  46.318  1.00  0.00           C  
ATOM   2299  ND1 HIS   140      -4.081   8.003  46.246  1.00  0.00           N  
ATOM   2300  CG  HIS   140      -4.238   6.665  45.891  1.00  0.00           C  
ATOM   2301  NE2 HIS   140      -5.881   7.810  44.971  1.00  0.00           N  
ATOM   2302  CD2 HIS   140      -5.357   6.542  45.099  1.00  0.00           C  
ATOM   2303  CE1 HIS   140      -5.088   8.623  45.658  1.00  0.00           C  
ATOM   2304  H   HIS   140      -1.370   3.979  46.683  1.00  0.00           H  
ATOM   2305  HA  HIS   140      -2.389   5.400  44.382  1.00  0.00           H  
ATOM   2306  HB3 HIS   140      -2.976   5.773  47.353  1.00  0.00           H  
ATOM   2307  HB2 HIS   140      -3.793   4.643  46.307  1.00  0.00           H  
ATOM   2308  HD2 HIS   140      -5.805   5.684  44.629  1.00  0.00           H  
ATOM   2309  HE1 HIS   140      -5.235   9.679  45.726  1.00  0.00           H  
ATOM   2310  HE2 HIS   140      -6.694   8.088  44.433  1.00  0.00           H  
ATOM   2311  N   ARG   141      -0.479   6.998  46.583  1.00  0.00           N  
ATOM   2312  CA  ARG   141       0.479   8.068  46.866  1.00  0.00           C  
ATOM   2313  C   ARG   141      -0.105   9.458  47.111  1.00  0.00           C  
ATOM   2314  O   ARG   141       0.684  10.338  47.450  1.00  0.00           O  
ATOM   2315  CB  ARG   141       1.568   8.157  45.783  1.00  0.00           C  
ATOM   2316  CG  ARG   141       2.541   6.984  45.821  1.00  0.00           C  
ATOM   2317  CD  ARG   141       3.290   6.822  44.508  1.00  0.00           C  
ATOM   2318  NE  ARG   141       3.812   8.103  44.009  1.00  0.00           N  
ATOM   2319  CZ  ARG   141       4.908   8.749  44.431  1.00  0.00           C  
ATOM   2320  NH1 ARG   141       5.734   8.196  45.318  1.00  0.00           N  
ATOM   2321  NH2 ARG   141       5.192   9.961  43.941  1.00  0.00           N1+
ATOM   2322  H   ARG   141      -0.577   6.315  47.328  1.00  0.00           H  
ATOM   2323  HA  ARG   141       0.959   7.779  47.802  1.00  0.00           H  
ATOM   2324  HB3 ARG   141       2.169   9.059  45.909  1.00  0.00           H  
ATOM   2325  HB2 ARG   141       1.121   8.259  44.795  1.00  0.00           H  
ATOM   2326  HG3 ARG   141       1.924   6.094  45.911  1.00  0.00           H  
ATOM   2327  HG2 ARG   141       3.193   6.983  46.694  1.00  0.00           H  
ATOM   2328  HD3 ARG   141       2.658   6.316  43.779  1.00  0.00           H  
ATOM   2329  HD2 ARG   141       4.157   6.190  44.694  1.00  0.00           H  
ATOM   2330  HE  ARG   141       3.195   8.566  43.351  1.00  0.00           H  
ATOM   2331 HH12 ARG   141       6.583   8.665  45.603  1.00  0.00           H  
ATOM   2332 HH11 ARG   141       5.516   7.300  45.741  1.00  0.00           H  
ATOM   2333 HH22 ARG   141       6.008  10.463  44.259  1.00  0.00           H  
ATOM   2334 HH21 ARG   141       4.570  10.397  43.276  1.00  0.00           H  
ATOM   2335  N   ASP   142      -1.422   9.667  46.995  1.00  0.00           N  
ATOM   2336  CA  ASP   142      -1.986  10.951  47.397  1.00  0.00           C  
ATOM   2337  C   ASP   142      -3.382  10.749  47.971  1.00  0.00           C  
ATOM   2338  O   ASP   142      -4.284  11.495  47.615  1.00  0.00           O  
ATOM   2339  CB  ASP   142      -1.901  12.073  46.320  1.00  0.00           C  
ATOM   2340  CG  ASP   142      -2.804  11.965  45.090  1.00  0.00           C  
ATOM   2341  OD1 ASP   142      -3.243  10.843  44.765  1.00  0.00           O  
ATOM   2342  OD2 ASP   142      -3.023  13.034  44.482  1.00  0.00           O1-
ATOM   2343  H   ASP   142      -2.060   8.946  46.682  1.00  0.00           H  
ATOM   2344  HA  ASP   142      -1.431  11.322  48.262  1.00  0.00           H  
ATOM   2345  HB3 ASP   142      -0.892  12.099  45.918  1.00  0.00           H  
ATOM   2346  HB2 ASP   142      -2.090  13.031  46.807  1.00  0.00           H  
ATOM   2347  N   LEU   143      -3.565   9.770  48.871  1.00  0.00           N  
ATOM   2348  CA  LEU   143      -4.838   9.617  49.570  1.00  0.00           C  
ATOM   2349  C   LEU   143      -5.094  10.833  50.465  1.00  0.00           C  
ATOM   2350  O   LEU   143      -4.222  11.249  51.226  1.00  0.00           O  
ATOM   2351  CB  LEU   143      -4.875   8.321  50.398  1.00  0.00           C  
ATOM   2352  CG  LEU   143      -5.068   7.043  49.565  1.00  0.00           C  
ATOM   2353  CD1 LEU   143      -4.981   5.804  50.469  1.00  0.00           C  
ATOM   2354  CD2 LEU   143      -6.391   7.039  48.777  1.00  0.00           C  
ATOM   2355  H   LEU   143      -2.804   9.164  49.144  1.00  0.00           H  
ATOM   2356  HA  LEU   143      -5.630   9.576  48.819  1.00  0.00           H  
ATOM   2357  HB3 LEU   143      -5.689   8.369  51.122  1.00  0.00           H  
ATOM   2358  HB2 LEU   143      -3.959   8.245  50.983  1.00  0.00           H  
ATOM   2359  HG  LEU   143      -4.242   6.982  48.859  1.00  0.00           H  
ATOM   2360 HD11 LEU   143      -4.727   4.922  49.883  1.00  0.00           H  
ATOM   2361 HD12 LEU   143      -4.210   5.915  51.233  1.00  0.00           H  
ATOM   2362 HD13 LEU   143      -5.926   5.609  50.977  1.00  0.00           H  
ATOM   2363 HD21 LEU   143      -6.785   6.029  48.661  1.00  0.00           H  
ATOM   2364 HD22 LEU   143      -7.159   7.627  49.280  1.00  0.00           H  
ATOM   2365 HD23 LEU   143      -6.273   7.454  47.781  1.00  0.00           H  
ATOM   2366  N   LYS   144      -6.298  11.379  50.315  1.00  0.00           N  
ATOM   2367  CA  LYS   144      -6.801  12.504  51.076  1.00  0.00           C  
ATOM   2368  C   LYS   144      -8.332  12.468  50.968  1.00  0.00           C  
ATOM   2369  O   LYS   144      -8.864  11.773  50.098  1.00  0.00           O  
ATOM   2370  CB  LYS   144      -6.151  13.847  50.631  1.00  0.00           C  
ATOM   2371  CG  LYS   144      -6.681  14.531  49.357  1.00  0.00           C  
ATOM   2372  CD  LYS   144      -6.325  13.829  48.047  1.00  0.00           C  
ATOM   2373  CE  LYS   144      -5.121  14.412  47.299  1.00  0.00           C  
ATOM   2374  NZ  LYS   144      -5.507  15.641  46.588  1.00  0.00           N1+
ATOM   2375  H   LYS   144      -6.955  10.973  49.664  1.00  0.00           H  
ATOM   2376  HA  LYS   144      -6.523  12.307  52.112  1.00  0.00           H  
ATOM   2377  HB3 LYS   144      -5.067  13.753  50.578  1.00  0.00           H  
ATOM   2378  HB2 LYS   144      -6.328  14.560  51.431  1.00  0.00           H  
ATOM   2379  HG3 LYS   144      -6.302  15.553  49.332  1.00  0.00           H  
ATOM   2380  HG2 LYS   144      -7.761  14.644  49.424  1.00  0.00           H  
ATOM   2381  HD3 LYS   144      -7.200  13.897  47.405  1.00  0.00           H  
ATOM   2382  HD2 LYS   144      -6.198  12.770  48.221  1.00  0.00           H  
ATOM   2383  HE3 LYS   144      -4.779  13.721  46.531  1.00  0.00           H  
ATOM   2384  HE2 LYS   144      -4.284  14.561  47.977  1.00  0.00           H  
ATOM   2385  HZ1 LYS   144      -6.250  15.426  45.938  1.00  0.00           H  
ATOM   2386  HZ2 LYS   144      -5.829  16.332  47.250  1.00  0.00           H  
ATOM   2387  HZ3 LYS   144      -4.712  15.996  46.077  1.00  0.00           H  
ATOM   2388  N   PRO   145      -9.029  13.237  51.826  1.00  0.00           N  
ATOM   2389  CA  PRO   145     -10.497  13.312  51.793  1.00  0.00           C  
ATOM   2390  C   PRO   145     -11.145  13.742  50.465  1.00  0.00           C  
ATOM   2391  O   PRO   145     -12.228  13.241  50.172  1.00  0.00           O  
ATOM   2392  CB  PRO   145     -10.835  14.255  52.951  1.00  0.00           C  
ATOM   2393  CD  PRO   145      -8.501  13.914  53.009  1.00  0.00           C  
ATOM   2394  CG  PRO   145      -9.699  14.044  53.928  1.00  0.00           C  
ATOM   2395  HA  PRO   145     -10.860  12.313  52.042  1.00  0.00           H  
ATOM   2396  HB3 PRO   145     -11.798  14.051  53.411  1.00  0.00           H  
ATOM   2397  HB2 PRO   145     -10.840  15.293  52.617  1.00  0.00           H  
ATOM   2398  HD2 PRO   145      -8.162  14.905  52.709  1.00  0.00           H  
ATOM   2399  HD3 PRO   145      -7.684  13.409  53.519  1.00  0.00           H  
ATOM   2400  HG3 PRO   145      -9.848  13.118  54.485  1.00  0.00           H  
ATOM   2401  HG2 PRO   145      -9.603  14.859  54.634  1.00  0.00           H  
ATOM   2402  N   SER   146     -10.492  14.603  49.661  1.00  0.00           N  
ATOM   2403  CA  SER   146     -11.012  15.000  48.345  1.00  0.00           C  
ATOM   2404  C   SER   146     -11.050  13.836  47.340  1.00  0.00           C  
ATOM   2405  O   SER   146     -11.925  13.825  46.475  1.00  0.00           O  
ATOM   2406  CB  SER   146     -10.239  16.217  47.794  1.00  0.00           C  
ATOM   2407  OG  SER   146      -8.957  15.877  47.300  1.00  0.00           O  
ATOM   2408  H   SER   146      -9.600  14.989  49.935  1.00  0.00           H  
ATOM   2409  HA  SER   146     -12.041  15.326  48.500  1.00  0.00           H  
ATOM   2410  HB3 SER   146     -10.142  16.991  48.556  1.00  0.00           H  
ATOM   2411  HB2 SER   146     -10.802  16.663  46.973  1.00  0.00           H  
ATOM   2412  HG  SER   146      -9.070  15.362  46.496  1.00  0.00           H  
ATOM   2413  N   ASN   147     -10.120  12.876  47.490  1.00  0.00           N  
ATOM   2414  CA  ASN   147     -10.047  11.664  46.674  1.00  0.00           C  
ATOM   2415  C   ASN   147     -11.012  10.564  47.112  1.00  0.00           C  
ATOM   2416  O   ASN   147     -11.200   9.632  46.335  1.00  0.00           O  
ATOM   2417  CB  ASN   147      -8.592  11.143  46.633  1.00  0.00           C  
ATOM   2418  CG  ASN   147      -7.730  11.935  45.652  1.00  0.00           C  
ATOM   2419  OD1 ASN   147      -8.235  12.701  44.838  1.00  0.00           O  
ATOM   2420  ND2 ASN   147      -6.415  11.764  45.702  1.00  0.00           N  
ATOM   2421  H   ASN   147      -9.452  12.945  48.245  1.00  0.00           H  
ATOM   2422  HA  ASN   147     -10.361  11.969  45.676  1.00  0.00           H  
ATOM   2423  HB3 ASN   147      -8.570  10.114  46.268  1.00  0.00           H  
ATOM   2424  HB2 ASN   147      -8.140  11.124  47.625  1.00  0.00           H  
ATOM   2425 HD22 ASN   147      -5.822  12.226  45.024  1.00  0.00           H  
ATOM   2426 HD21 ASN   147      -5.982  11.164  46.390  1.00  0.00           H  
ATOM   2427  N   LEU   148     -11.622  10.673  48.298  1.00  0.00           N  
ATOM   2428  CA  LEU   148     -12.629   9.721  48.748  1.00  0.00           C  
ATOM   2429  C   LEU   148     -14.005  10.277  48.420  1.00  0.00           C  
ATOM   2430  O   LEU   148     -14.396  11.264  49.028  1.00  0.00           O  
ATOM   2431  CB  LEU   148     -12.487   9.495  50.263  1.00  0.00           C  
ATOM   2432  CG  LEU   148     -11.189   8.776  50.654  1.00  0.00           C  
ATOM   2433  CD1 LEU   148     -11.127   8.583  52.172  1.00  0.00           C  
ATOM   2434  CD2 LEU   148     -11.000   7.446  49.904  1.00  0.00           C  
ATOM   2435  H   LEU   148     -11.452  11.474  48.891  1.00  0.00           H  
ATOM   2436  HA  LEU   148     -12.526   8.763  48.237  1.00  0.00           H  
ATOM   2437  HB3 LEU   148     -13.328   8.909  50.629  1.00  0.00           H  
ATOM   2438  HB2 LEU   148     -12.538  10.449  50.788  1.00  0.00           H  
ATOM   2439  HG  LEU   148     -10.349   9.419  50.388  1.00  0.00           H  
ATOM   2440 HD11 LEU   148     -10.204   8.084  52.467  1.00  0.00           H  
ATOM   2441 HD12 LEU   148     -11.138   9.545  52.680  1.00  0.00           H  
ATOM   2442 HD13 LEU   148     -11.963   7.987  52.534  1.00  0.00           H  
ATOM   2443 HD21 LEU   148     -10.371   6.752  50.457  1.00  0.00           H  
ATOM   2444 HD22 LEU   148     -11.949   6.949  49.699  1.00  0.00           H  
ATOM   2445 HD23 LEU   148     -10.501   7.619  48.949  1.00  0.00           H  
ATOM   2446  N   LEU   149     -14.712   9.631  47.486  1.00  0.00           N  
ATOM   2447  CA  LEU   149     -16.051  10.042  47.080  1.00  0.00           C  
ATOM   2448  C   LEU   149     -17.098   9.185  47.771  1.00  0.00           C  
ATOM   2449  O   LEU   149     -16.899   7.982  47.843  1.00  0.00           O  
ATOM   2450  CB  LEU   149     -16.210   9.892  45.570  1.00  0.00           C  
ATOM   2451  CG  LEU   149     -15.169  10.663  44.758  1.00  0.00           C  
ATOM   2452  CD1 LEU   149     -15.461  10.449  43.288  1.00  0.00           C  
ATOM   2453  CD2 LEU   149     -15.101  12.147  45.109  1.00  0.00           C  
ATOM   2454  H   LEU   149     -14.330   8.812  47.031  1.00  0.00           H  
ATOM   2455  HA  LEU   149     -16.223  11.081  47.329  1.00  0.00           H  
ATOM   2456  HB3 LEU   149     -17.201  10.247  45.296  1.00  0.00           H  
ATOM   2457  HB2 LEU   149     -16.166   8.837  45.295  1.00  0.00           H  
ATOM   2458  HG  LEU   149     -14.186  10.230  44.948  1.00  0.00           H  
ATOM   2459 HD11 LEU   149     -14.695  10.925  42.685  1.00  0.00           H  
ATOM   2460 HD12 LEU   149     -15.432   9.388  43.049  1.00  0.00           H  
ATOM   2461 HD13 LEU   149     -16.451  10.811  43.034  1.00  0.00           H  
ATOM   2462 HD21 LEU   149     -14.904  12.769  44.235  1.00  0.00           H  
ATOM   2463 HD22 LEU   149     -16.041  12.470  45.550  1.00  0.00           H  
ATOM   2464 HD23 LEU   149     -14.285  12.321  45.810  1.00  0.00           H  
ATOM   2465  N   LEU   150     -18.199   9.807  48.210  1.00  0.00           N  
ATOM   2466  CA  LEU   150     -19.334   9.155  48.855  1.00  0.00           C  
ATOM   2467  C   LEU   150     -20.547   9.218  47.941  1.00  0.00           C  
ATOM   2468  O   LEU   150     -20.817  10.262  47.346  1.00  0.00           O  
ATOM   2469  CB  LEU   150     -19.747   9.864  50.153  1.00  0.00           C  
ATOM   2470  CG  LEU   150     -18.692   9.856  51.256  1.00  0.00           C  
ATOM   2471  CD1 LEU   150     -17.597  10.903  50.995  1.00  0.00           C  
ATOM   2472  CD2 LEU   150     -19.358  10.015  52.612  1.00  0.00           C  
ATOM   2473  H   LEU   150     -18.303  10.801  48.042  1.00  0.00           H  
ATOM   2474  HA  LEU   150     -19.094   8.123  49.096  1.00  0.00           H  
ATOM   2475  HB3 LEU   150     -20.632   9.349  50.535  1.00  0.00           H  
ATOM   2476  HB2 LEU   150     -20.071  10.885  49.957  1.00  0.00           H  
ATOM   2477  HG  LEU   150     -18.287   8.862  51.328  1.00  0.00           H  
ATOM   2478 HD11 LEU   150     -17.402  11.515  51.870  1.00  0.00           H  
ATOM   2479 HD12 LEU   150     -16.659  10.449  50.683  1.00  0.00           H  
ATOM   2480 HD13 LEU   150     -17.898  11.592  50.210  1.00  0.00           H  
ATOM   2481 HD21 LEU   150     -18.650  10.248  53.407  1.00  0.00           H  
ATOM   2482 HD22 LEU   150     -20.136  10.771  52.568  1.00  0.00           H  
ATOM   2483 HD23 LEU   150     -19.873   9.095  52.876  1.00  0.00           H  
ATOM   2484  N   ASN   151     -21.272   8.096  47.882  1.00  0.00           N  
ATOM   2485  CA  ASN   151     -22.564   8.024  47.221  1.00  0.00           C  
ATOM   2486  C   ASN   151     -23.666   8.322  48.249  1.00  0.00           C  
ATOM   2487  O   ASN   151     -23.379   8.483  49.437  1.00  0.00           O  
ATOM   2488  CB  ASN   151     -22.757   6.624  46.587  1.00  0.00           C  
ATOM   2489  CG  ASN   151     -23.713   6.619  45.385  1.00  0.00           C  
ATOM   2490  OD1 ASN   151     -24.312   7.635  45.037  1.00  0.00           O  
ATOM   2491  ND2 ASN   151     -23.878   5.458  44.753  1.00  0.00           N  
ATOM   2492  H   ASN   151     -20.970   7.273  48.386  1.00  0.00           H  
ATOM   2493  HA  ASN   151     -22.669   8.804  46.464  1.00  0.00           H  
ATOM   2494  HB3 ASN   151     -23.062   5.884  47.329  1.00  0.00           H  
ATOM   2495  HB2 ASN   151     -21.802   6.274  46.197  1.00  0.00           H  
ATOM   2496 HD22 ASN   151     -24.498   5.402  43.959  1.00  0.00           H  
ATOM   2497 HD21 ASN   151     -23.388   4.630  45.061  1.00  0.00           H  
ATOM   2498  N   ALA   152     -24.921   8.360  47.777  1.00  0.00           N  
ATOM   2499  CA  ALA   152     -26.122   8.438  48.606  1.00  0.00           C  
ATOM   2500  C   ALA   152     -26.216   7.284  49.616  1.00  0.00           C  
ATOM   2501  O   ALA   152     -26.597   7.518  50.761  1.00  0.00           O  
ATOM   2502  CB  ALA   152     -27.360   8.445  47.701  1.00  0.00           C  
ATOM   2503  H   ALA   152     -25.075   8.254  46.782  1.00  0.00           H  
ATOM   2504  HA  ALA   152     -26.088   9.378  49.159  1.00  0.00           H  
ATOM   2505  HB1 ALA   152     -28.278   8.519  48.285  1.00  0.00           H  
ATOM   2506  HB2 ALA   152     -27.340   9.297  47.020  1.00  0.00           H  
ATOM   2507  HB3 ALA   152     -27.422   7.540  47.095  1.00  0.00           H  
ATOM   2508  N   SER   153     -25.789   6.084  49.185  1.00  0.00           N  
ATOM   2509  CA  SER   153     -25.649   4.884  50.012  1.00  0.00           C  
ATOM   2510  C   SER   153     -24.500   4.968  51.034  1.00  0.00           C  
ATOM   2511  O   SER   153     -24.367   4.052  51.842  1.00  0.00           O  
ATOM   2512  CB  SER   153     -25.427   3.671  49.087  1.00  0.00           C  
ATOM   2513  OG  SER   153     -26.590   3.404  48.333  1.00  0.00           O  
ATOM   2514  H   SER   153     -25.505   5.983  48.222  1.00  0.00           H  
ATOM   2515  HA  SER   153     -26.572   4.737  50.576  1.00  0.00           H  
ATOM   2516  HB3 SER   153     -25.192   2.773  49.660  1.00  0.00           H  
ATOM   2517  HB2 SER   153     -24.588   3.841  48.410  1.00  0.00           H  
ATOM   2518  HG  SER   153     -26.430   2.621  47.800  1.00  0.00           H  
ATOM   2519  N   CYS   154     -23.679   6.033  50.974  1.00  0.00           N  
ATOM   2520  CA  CYS   154     -22.472   6.246  51.776  1.00  0.00           C  
ATOM   2521  C   CYS   154     -21.349   5.261  51.410  1.00  0.00           C  
ATOM   2522  O   CYS   154     -20.424   5.084  52.202  1.00  0.00           O  
ATOM   2523  CB  CYS   154     -22.726   6.260  53.303  1.00  0.00           C  
ATOM   2524  SG  CYS   154     -23.784   7.654  53.762  1.00  0.00           S  
ATOM   2525  H   CYS   154     -23.878   6.762  50.303  1.00  0.00           H  
ATOM   2526  HA  CYS   154     -22.092   7.229  51.495  1.00  0.00           H  
ATOM   2527  HB3 CYS   154     -21.796   6.386  53.858  1.00  0.00           H  
ATOM   2528  HB2 CYS   154     -23.172   5.333  53.662  1.00  0.00           H  
ATOM   2529  HG  CYS   154     -24.877   7.212  53.132  1.00  0.00           H  
ATOM   2530  N   ASP   155     -21.416   4.654  50.212  1.00  0.00           N  
ATOM   2531  CA  ASP   155     -20.326   3.847  49.673  1.00  0.00           C  
ATOM   2532  C   ASP   155     -19.164   4.759  49.295  1.00  0.00           C  
ATOM   2533  O   ASP   155     -19.396   5.757  48.619  1.00  0.00           O  
ATOM   2534  CB  ASP   155     -20.732   2.966  48.476  1.00  0.00           C  
ATOM   2535  CG  ASP   155     -21.872   2.003  48.803  1.00  0.00           C  
ATOM   2536  OD1 ASP   155     -21.879   1.482  49.941  1.00  0.00           O  
ATOM   2537  OD2 ASP   155     -22.679   1.752  47.883  1.00  0.00           O1-
ATOM   2538  H   ASP   155     -22.208   4.811  49.607  1.00  0.00           H  
ATOM   2539  HA  ASP   155     -20.010   3.187  50.477  1.00  0.00           H  
ATOM   2540  HB3 ASP   155     -19.882   2.387  48.112  1.00  0.00           H  
ATOM   2541  HB2 ASP   155     -21.056   3.613  47.659  1.00  0.00           H  
ATOM   2542  N   LEU   156     -17.954   4.410  49.749  1.00  0.00           N  
ATOM   2543  CA  LEU   156     -16.740   5.146  49.444  1.00  0.00           C  
ATOM   2544  C   LEU   156     -16.035   4.538  48.249  1.00  0.00           C  
ATOM   2545  O   LEU   156     -15.880   3.323  48.199  1.00  0.00           O  
ATOM   2546  CB  LEU   156     -15.770   5.216  50.636  1.00  0.00           C  
ATOM   2547  CG  LEU   156     -16.075   6.344  51.626  1.00  0.00           C  
ATOM   2548  CD1 LEU   156     -15.034   6.344  52.743  1.00  0.00           C  
ATOM   2549  CD2 LEU   156     -16.040   7.711  50.956  1.00  0.00           C  
ATOM   2550  H   LEU   156     -17.846   3.553  50.278  1.00  0.00           H  
ATOM   2551  HA  LEU   156     -17.035   6.141  49.176  1.00  0.00           H  
ATOM   2552  HB3 LEU   156     -14.751   5.372  50.274  1.00  0.00           H  
ATOM   2553  HB2 LEU   156     -15.746   4.259  51.148  1.00  0.00           H  
ATOM   2554  HG  LEU   156     -17.072   6.185  52.031  1.00  0.00           H  
ATOM   2555 HD11 LEU   156     -15.277   7.076  53.509  1.00  0.00           H  
ATOM   2556 HD12 LEU   156     -14.959   5.360  53.193  1.00  0.00           H  
ATOM   2557 HD13 LEU   156     -14.046   6.600  52.361  1.00  0.00           H  
ATOM   2558 HD21 LEU   156     -15.975   8.515  51.687  1.00  0.00           H  
ATOM   2559 HD22 LEU   156     -15.184   7.793  50.288  1.00  0.00           H  
ATOM   2560 HD23 LEU   156     -16.906   7.865  50.333  1.00  0.00           H  
ATOM   2561  N   LYS   157     -15.594   5.425  47.351  1.00  0.00           N  
ATOM   2562  CA  LYS   157     -14.808   5.108  46.172  1.00  0.00           C  
ATOM   2563  C   LYS   157     -13.539   5.947  46.237  1.00  0.00           C  
ATOM   2564  O   LYS   157     -13.629   7.171  46.338  1.00  0.00           O  
ATOM   2565  CB  LYS   157     -15.585   5.464  44.885  1.00  0.00           C  
ATOM   2566  CG  LYS   157     -16.965   4.802  44.760  1.00  0.00           C  
ATOM   2567  CD  LYS   157     -16.948   3.306  44.507  1.00  0.00           C  
ATOM   2568  CE  LYS   157     -16.871   2.916  43.036  1.00  0.00           C  
ATOM   2569  NZ  LYS   157     -18.104   3.238  42.304  1.00  0.00           N1+
ATOM   2570  H   LYS   157     -15.790   6.408  47.495  1.00  0.00           H  
ATOM   2571  HA  LYS   157     -14.543   4.054  46.156  1.00  0.00           H  
ATOM   2572  HB3 LYS   157     -14.984   5.218  44.009  1.00  0.00           H  
ATOM   2573  HB2 LYS   157     -15.739   6.543  44.843  1.00  0.00           H  
ATOM   2574  HG3 LYS   157     -17.537   5.305  43.983  1.00  0.00           H  
ATOM   2575  HG2 LYS   157     -17.514   4.931  45.688  1.00  0.00           H  
ATOM   2576  HD3 LYS   157     -17.826   2.857  44.972  1.00  0.00           H  
ATOM   2577  HD2 LYS   157     -16.076   2.899  45.011  1.00  0.00           H  
ATOM   2578  HE3 LYS   157     -16.670   1.850  42.926  1.00  0.00           H  
ATOM   2579  HE2 LYS   157     -16.049   3.456  42.601  1.00  0.00           H  
ATOM   2580  HZ1 LYS   157     -18.288   4.228  42.373  1.00  0.00           H  
ATOM   2581  HZ2 LYS   157     -17.990   2.976  41.335  1.00  0.00           H  
ATOM   2582  HZ3 LYS   157     -18.872   2.720  42.706  1.00  0.00           H  
ATOM   2583  N   ILE   158     -12.383   5.286  46.135  1.00  0.00           N  
ATOM   2584  CA  ILE   158     -11.103   5.957  45.975  1.00  0.00           C  
ATOM   2585  C   ILE   158     -10.953   6.329  44.493  1.00  0.00           C  
ATOM   2586  O   ILE   158     -11.198   5.493  43.622  1.00  0.00           O  
ATOM   2587  CB  ILE   158      -9.907   5.056  46.375  1.00  0.00           C  
ATOM   2588  CG2 ILE   158      -8.546   5.751  46.154  1.00  0.00           C  
ATOM   2589  CG1 ILE   158     -10.027   4.560  47.835  1.00  0.00           C  
ATOM   2590  CD1 ILE   158      -9.142   3.351  48.159  1.00  0.00           C  
ATOM   2591  H   ILE   158     -12.375   4.274  46.081  1.00  0.00           H  
ATOM   2592  HA  ILE   158     -11.079   6.860  46.590  1.00  0.00           H  
ATOM   2593  HB  ILE   158      -9.928   4.183  45.730  1.00  0.00           H  
ATOM   2594 HG21 ILE   158      -7.718   5.120  46.476  1.00  0.00           H  
ATOM   2595 HG22 ILE   158      -8.356   5.980  45.106  1.00  0.00           H  
ATOM   2596 HG23 ILE   158      -8.485   6.686  46.712  1.00  0.00           H  
ATOM   2597 HG13 ILE   158     -11.053   4.282  48.075  1.00  0.00           H  
ATOM   2598 HG12 ILE   158      -9.774   5.371  48.515  1.00  0.00           H  
ATOM   2599 HD11 ILE   158      -9.401   2.942  49.135  1.00  0.00           H  
ATOM   2600 HD12 ILE   158      -9.283   2.556  47.429  1.00  0.00           H  
ATOM   2601 HD13 ILE   158      -8.086   3.616  48.188  1.00  0.00           H  
ATOM   2602  N   CYS   159     -10.550   7.576  44.248  1.00  0.00           N  
ATOM   2603  CA  CYS   159     -10.346   8.124  42.915  1.00  0.00           C  
ATOM   2604  C   CYS   159      -8.975   8.796  42.839  1.00  0.00           C  
ATOM   2605  O   CYS   159      -8.243   8.825  43.828  1.00  0.00           O  
ATOM   2606  CB  CYS   159     -11.509   9.064  42.521  1.00  0.00           C  
ATOM   2607  SG  CYS   159     -11.469  10.666  43.375  1.00  0.00           S  
ATOM   2608  H   CYS   159     -10.374   8.210  45.017  1.00  0.00           H  
ATOM   2609  HA  CYS   159     -10.307   7.314  42.186  1.00  0.00           H  
ATOM   2610  HB3 CYS   159     -12.471   8.585  42.710  1.00  0.00           H  
ATOM   2611  HB2 CYS   159     -11.474   9.275  41.452  1.00  0.00           H  
ATOM   2612  HG  CYS   159     -11.658  10.175  44.606  1.00  0.00           H  
ATOM   2613  N   ASP   160      -8.675   9.328  41.645  1.00  0.00           N  
ATOM   2614  CA  ASP   160      -7.484  10.102  41.311  1.00  0.00           C  
ATOM   2615  C   ASP   160      -6.194   9.300  41.543  1.00  0.00           C  
ATOM   2616  O   ASP   160      -5.502   9.504  42.540  1.00  0.00           O  
ATOM   2617  CB  ASP   160      -7.423  11.450  42.057  1.00  0.00           C  
ATOM   2618  CG  ASP   160      -6.342  12.401  41.529  1.00  0.00           C  
ATOM   2619  OD1 ASP   160      -5.885  12.192  40.383  1.00  0.00           O  
ATOM   2620  OD2 ASP   160      -6.011  13.346  42.276  1.00  0.00           O1-
ATOM   2621  H   ASP   160      -9.348   9.247  40.897  1.00  0.00           H  
ATOM   2622  HA  ASP   160      -7.568  10.298  40.240  1.00  0.00           H  
ATOM   2623  HB3 ASP   160      -7.189  11.242  43.095  1.00  0.00           H  
ATOM   2624  HB2 ASP   160      -8.393  11.934  42.034  1.00  0.00           H  
ATOM   2625  N   PHE   161      -5.878   8.425  40.587  1.00  0.00           N  
ATOM   2626  CA  PHE   161      -4.618   7.688  40.562  1.00  0.00           C  
ATOM   2627  C   PHE   161      -3.592   8.411  39.679  1.00  0.00           C  
ATOM   2628  O   PHE   161      -2.832   7.754  38.968  1.00  0.00           O  
ATOM   2629  CB  PHE   161      -4.878   6.240  40.116  1.00  0.00           C  
ATOM   2630  CG  PHE   161      -5.598   5.401  41.145  1.00  0.00           C  
ATOM   2631  CD1 PHE   161      -6.957   5.638  41.432  1.00  0.00           C  
ATOM   2632  CD2 PHE   161      -4.898   4.423  41.881  1.00  0.00           C  
ATOM   2633  CE1 PHE   161      -7.610   4.868  42.379  1.00  0.00           C  
ATOM   2634  CE2 PHE   161      -5.574   3.649  42.811  1.00  0.00           C  
ATOM   2635  CZ  PHE   161      -6.925   3.867  43.052  1.00  0.00           C  
ATOM   2636  H   PHE   161      -6.479   8.322  39.782  1.00  0.00           H  
ATOM   2637  HA  PHE   161      -4.171   7.642  41.558  1.00  0.00           H  
ATOM   2638  HB3 PHE   161      -3.950   5.727  39.873  1.00  0.00           H  
ATOM   2639  HB2 PHE   161      -5.468   6.230  39.198  1.00  0.00           H  
ATOM   2640  HD1 PHE   161      -7.509   6.399  40.901  1.00  0.00           H  
ATOM   2641  HD2 PHE   161      -3.848   4.246  41.702  1.00  0.00           H  
ATOM   2642  HE1 PHE   161      -8.657   5.039  42.584  1.00  0.00           H  
ATOM   2643  HE2 PHE   161      -5.043   2.881  43.350  1.00  0.00           H  
ATOM   2644  HZ  PHE   161      -7.449   3.268  43.779  1.00  0.00           H  
ATOM   2645  N   GLY   162      -3.587   9.754  39.732  1.00  0.00           N  
ATOM   2646  CA  GLY   162      -2.716  10.601  38.924  1.00  0.00           C  
ATOM   2647  C   GLY   162      -1.247  10.458  39.344  1.00  0.00           C  
ATOM   2648  O   GLY   162      -0.379  10.410  38.475  1.00  0.00           O  
ATOM   2649  H   GLY   162      -4.254  10.228  40.327  1.00  0.00           H  
ATOM   2650  HA3 GLY   162      -3.023  11.640  39.045  1.00  0.00           H  
ATOM   2651  HA2 GLY   162      -2.832  10.352  37.868  1.00  0.00           H  
ATOM   2652  N   LEU   163      -0.972  10.354  40.655  1.00  0.00           N  
ATOM   2653  CA  LEU   163       0.380  10.163  41.187  1.00  0.00           C  
ATOM   2654  C   LEU   163       0.657   8.721  41.589  1.00  0.00           C  
ATOM   2655  O   LEU   163       1.700   8.478  42.195  1.00  0.00           O  
ATOM   2656  CB  LEU   163       0.614  11.085  42.394  1.00  0.00           C  
ATOM   2657  CG  LEU   163       0.612  12.581  42.067  1.00  0.00           C  
ATOM   2658  CD1 LEU   163       0.911  13.367  43.350  1.00  0.00           C  
ATOM   2659  CD2 LEU   163       1.564  12.957  40.917  1.00  0.00           C  
ATOM   2660  H   LEU   163      -1.722  10.393  41.332  1.00  0.00           H  
ATOM   2661  HA  LEU   163       1.132  10.373  40.429  1.00  0.00           H  
ATOM   2662  HB3 LEU   163       1.579  10.865  42.854  1.00  0.00           H  
ATOM   2663  HB2 LEU   163      -0.135  10.873  43.161  1.00  0.00           H  
ATOM   2664  HG  LEU   163      -0.399  12.847  41.755  1.00  0.00           H  
ATOM   2665 HD11 LEU   163       0.428  14.344  43.336  1.00  0.00           H  
ATOM   2666 HD12 LEU   163       0.546  12.847  44.236  1.00  0.00           H  
ATOM   2667 HD13 LEU   163       1.979  13.501  43.494  1.00  0.00           H  
ATOM   2668 HD21 LEU   163       1.536  14.032  40.755  1.00  0.00           H  
ATOM   2669 HD22 LEU   163       2.593  12.660  41.124  1.00  0.00           H  
ATOM   2670 HD23 LEU   163       1.258  12.514  39.971  1.00  0.00           H  
ATOM   2671  N   ALA   164      -0.236   7.785  41.245  1.00  0.00           N  
ATOM   2672  CA  ALA   164      -0.019   6.381  41.537  1.00  0.00           C  
ATOM   2673  C   ALA   164       1.119   5.813  40.693  1.00  0.00           C  
ATOM   2674  O   ALA   164       1.269   6.178  39.526  1.00  0.00           O  
ATOM   2675  CB  ALA   164      -1.313   5.599  41.314  1.00  0.00           C  
ATOM   2676  H   ALA   164      -1.071   8.029  40.731  1.00  0.00           H  
ATOM   2677  HA  ALA   164       0.262   6.335  42.586  1.00  0.00           H  
ATOM   2678  HB1 ALA   164      -1.179   4.532  41.490  1.00  0.00           H  
ATOM   2679  HB2 ALA   164      -2.100   5.951  41.981  1.00  0.00           H  
ATOM   2680  HB3 ALA   164      -1.661   5.730  40.291  1.00  0.00           H  
ATOM   2681  N   ARG   165       1.901   4.925  41.305  1.00  0.00           N  
ATOM   2682  CA  ARG   165       2.974   4.234  40.613  1.00  0.00           C  
ATOM   2683  C   ARG   165       3.159   2.867  41.246  1.00  0.00           C  
ATOM   2684  O   ARG   165       2.719   2.633  42.375  1.00  0.00           O  
ATOM   2685  CB  ARG   165       4.249   5.099  40.596  1.00  0.00           C  
ATOM   2686  CG  ARG   165       4.980   5.223  41.938  1.00  0.00           C  
ATOM   2687  CD  ARG   165       5.943   6.406  41.943  1.00  0.00           C  
ATOM   2688  NE  ARG   165       7.045   6.148  41.006  1.00  0.00           N  
ATOM   2689  CZ  ARG   165       7.836   7.062  40.426  1.00  0.00           C  
ATOM   2690  NH1 ARG   165       7.725   8.367  40.716  1.00  0.00           N  
ATOM   2691  NH2 ARG   165       8.744   6.653  39.532  1.00  0.00           N1+
ATOM   2692  H   ARG   165       1.714   4.641  42.257  1.00  0.00           H  
ATOM   2693  HA  ARG   165       2.672   4.050  39.579  1.00  0.00           H  
ATOM   2694  HB3 ARG   165       3.974   6.090  40.233  1.00  0.00           H  
ATOM   2695  HB2 ARG   165       4.945   4.708  39.852  1.00  0.00           H  
ATOM   2696  HG3 ARG   165       5.543   4.300  42.086  1.00  0.00           H  
ATOM   2697  HG2 ARG   165       4.295   5.265  42.771  1.00  0.00           H  
ATOM   2698  HD3 ARG   165       6.236   6.701  42.946  1.00  0.00           H  
ATOM   2699  HD2 ARG   165       5.412   7.262  41.526  1.00  0.00           H  
ATOM   2700  HE  ARG   165       7.247   5.174  40.815  1.00  0.00           H  
ATOM   2701 HH12 ARG   165       8.307   9.045  40.246  1.00  0.00           H  
ATOM   2702 HH11 ARG   165       7.026   8.675  41.376  1.00  0.00           H  
ATOM   2703 HH22 ARG   165       9.335   7.306  39.037  1.00  0.00           H  
ATOM   2704 HH21 ARG   165       8.839   5.659  39.314  1.00  0.00           H  
ATOM   2705  N   VAL   166       3.817   1.984  40.488  1.00  0.00           N  
ATOM   2706  CA  VAL   166       4.136   0.649  40.960  1.00  0.00           C  
ATOM   2707  C   VAL   166       5.176   0.755  42.080  1.00  0.00           C  
ATOM   2708  O   VAL   166       6.118   1.542  41.968  1.00  0.00           O  
ATOM   2709  CB  VAL   166       4.702  -0.247  39.840  1.00  0.00           C  
ATOM   2710  CG1 VAL   166       5.011  -1.688  40.295  1.00  0.00           C  
ATOM   2711  CG2 VAL   166       3.744  -0.274  38.634  1.00  0.00           C  
ATOM   2712  H   VAL   166       4.159   2.239  39.574  1.00  0.00           H  
ATOM   2713  HA  VAL   166       3.219   0.199  41.338  1.00  0.00           H  
ATOM   2714  HB  VAL   166       5.650   0.179  39.525  1.00  0.00           H  
ATOM   2715 HG11 VAL   166       5.342  -2.299  39.456  1.00  0.00           H  
ATOM   2716 HG12 VAL   166       5.802  -1.732  41.040  1.00  0.00           H  
ATOM   2717 HG13 VAL   166       4.128  -2.174  40.707  1.00  0.00           H  
ATOM   2718 HG21 VAL   166       4.059  -0.999  37.886  1.00  0.00           H  
ATOM   2719 HG22 VAL   166       2.735  -0.547  38.943  1.00  0.00           H  
ATOM   2720 HG23 VAL   166       3.687   0.695  38.137  1.00  0.00           H  
ATOM   2721  N   ASN   167       4.954  -0.022  43.145  1.00  0.00           N  
ATOM   2722  CA  ASN   167       5.837  -0.062  44.297  1.00  0.00           C  
ATOM   2723  C   ASN   167       7.219  -0.590  43.889  1.00  0.00           C  
ATOM   2724  O   ASN   167       7.298  -1.622  43.223  1.00  0.00           O  
ATOM   2725  CB  ASN   167       5.202  -0.950  45.386  1.00  0.00           C  
ATOM   2726  CG  ASN   167       5.861  -0.788  46.742  1.00  0.00           C  
ATOM   2727  OD1 ASN   167       5.385  -0.020  47.557  1.00  0.00           O  
ATOM   2728  ND2 ASN   167       6.945  -1.509  47.005  1.00  0.00           N  
ATOM   2729  H   ASN   167       4.168  -0.660  43.150  1.00  0.00           H  
ATOM   2730  HA  ASN   167       5.975   0.949  44.688  1.00  0.00           H  
ATOM   2731  HB3 ASN   167       5.237  -2.002  45.138  1.00  0.00           H  
ATOM   2732  HB2 ASN   167       4.147  -0.695  45.500  1.00  0.00           H  
ATOM   2733 HD22 ASN   167       7.421  -1.398  47.889  1.00  0.00           H  
ATOM   2734 HD21 ASN   167       7.319  -2.140  46.313  1.00  0.00           H  
ATOM   2735  N   ASP   168       8.275   0.105  44.327  1.00  0.00           N  
ATOM   2736  CA  ASP   168       9.634  -0.402  44.213  1.00  0.00           C  
ATOM   2737  C   ASP   168      10.312  -0.079  45.556  1.00  0.00           C  
ATOM   2738  O   ASP   168      10.840   1.014  45.754  1.00  0.00           O  
ATOM   2739  CB  ASP   168      10.409   0.061  42.960  1.00  0.00           C  
ATOM   2740  CG  ASP   168      10.759   1.540  42.877  1.00  0.00           C  
ATOM   2741  OD1 ASP   168       9.898   2.335  42.452  1.00  0.00           O  
ATOM   2742  OD2 ASP   168      11.911   1.831  43.257  1.00  0.00           O1-
ATOM   2743  H   ASP   168       8.150   0.950  44.868  1.00  0.00           H  
ATOM   2744  HA  ASP   168       9.598  -1.480  44.073  1.00  0.00           H  
ATOM   2745  HB3 ASP   168       9.854  -0.197  42.058  1.00  0.00           H  
ATOM   2746  HB2 ASP   168      11.332  -0.512  42.866  1.00  0.00           H  
ATOM   2747  N   PRO   169      10.256  -1.032  46.506  1.00  0.00           N  
ATOM   2748  CA  PRO   169      10.851  -0.816  47.830  1.00  0.00           C  
ATOM   2749  C   PRO   169      12.389  -0.760  47.772  1.00  0.00           C  
ATOM   2750  O   PRO   169      13.003  -0.162  48.653  1.00  0.00           O  
ATOM   2751  CB  PRO   169      10.329  -2.015  48.627  1.00  0.00           C  
ATOM   2752  CD  PRO   169       9.921  -2.443  46.290  1.00  0.00           C  
ATOM   2753  CG  PRO   169      10.214  -3.143  47.610  1.00  0.00           C  
ATOM   2754  HA  PRO   169      10.482   0.111  48.275  1.00  0.00           H  
ATOM   2755  HB3 PRO   169       9.340  -1.775  49.022  1.00  0.00           H  
ATOM   2756  HB2 PRO   169      10.959  -2.282  49.477  1.00  0.00           H  
ATOM   2757  HD2 PRO   169      10.552  -2.876  45.511  1.00  0.00           H  
ATOM   2758  HD3 PRO   169       8.894  -2.587  45.972  1.00  0.00           H  
ATOM   2759  HG3 PRO   169       9.462  -3.885  47.879  1.00  0.00           H  
ATOM   2760  HG2 PRO   169      11.173  -3.659  47.538  1.00  0.00           H  
ATOM   2761  N   GLU   170      12.964  -1.357  46.712  1.00  0.00           N  
ATOM   2762  CA  GLU   170      14.387  -1.407  46.415  1.00  0.00           C  
ATOM   2763  C   GLU   170      15.039  -0.043  46.215  1.00  0.00           C  
ATOM   2764  O   GLU   170      16.139   0.157  46.727  1.00  0.00           O  
ATOM   2765  CB  GLU   170      14.620  -2.288  45.168  1.00  0.00           C  
ATOM   2766  CG  GLU   170      14.536  -3.796  45.457  1.00  0.00           C  
ATOM   2767  CD  GLU   170      15.608  -4.265  46.445  1.00  0.00           C  
ATOM   2768  OE1 GLU   170      16.703  -3.659  46.446  1.00  0.00           O  
ATOM   2769  OE2 GLU   170      15.307  -5.215  47.198  1.00  0.00           O1-
ATOM   2770  H   GLU   170      12.371  -1.823  46.043  1.00  0.00           H  
ATOM   2771  HA  GLU   170      14.875  -1.840  47.288  1.00  0.00           H  
ATOM   2772  HB3 GLU   170      15.585  -2.063  44.708  1.00  0.00           H  
ATOM   2773  HB2 GLU   170      13.881  -2.039  44.405  1.00  0.00           H  
ATOM   2774  HG3 GLU   170      14.659  -4.356  44.530  1.00  0.00           H  
ATOM   2775  HG2 GLU   170      13.549  -4.049  45.847  1.00  0.00           H  
ATOM   2776  N   HIS   171      14.369   0.865  45.490  1.00  0.00           N  
ATOM   2777  CA  HIS   171      14.917   2.189  45.207  1.00  0.00           C  
ATOM   2778  C   HIS   171      14.161   3.241  46.000  1.00  0.00           C  
ATOM   2779  O   HIS   171      13.919   4.306  45.446  1.00  0.00           O  
ATOM   2780  CB  HIS   171      14.926   2.517  43.695  1.00  0.00           C  
ATOM   2781  ND1 HIS   171      14.512   0.312  42.510  1.00  0.00           N  
ATOM   2782  CG  HIS   171      15.330   1.391  42.793  1.00  0.00           C  
ATOM   2783  NE2 HIS   171      16.411  -0.035  41.408  1.00  0.00           N  
ATOM   2784  CD2 HIS   171      16.493   1.177  42.093  1.00  0.00           C  
ATOM   2785  CE1 HIS   171      15.203  -0.500  41.708  1.00  0.00           C  
ATOM   2786  H   HIS   171      13.451   0.662  45.119  1.00  0.00           H  
ATOM   2787  HA  HIS   171      15.956   2.251  45.532  1.00  0.00           H  
ATOM   2788  HB3 HIS   171      15.638   3.326  43.527  1.00  0.00           H  
ATOM   2789  HB2 HIS   171      13.983   2.921  43.339  1.00  0.00           H  
ATOM   2790  HD1 HIS   171      13.560   0.194  42.831  1.00  0.00           H  
ATOM   2791  HD2 HIS   171      17.381   1.787  42.041  1.00  0.00           H  
ATOM   2792  HE1 HIS   171      14.812  -1.431  41.324  1.00  0.00           H  
ATOM   2793  N   ASP   172      13.801   2.944  47.261  1.00  0.00           N  
ATOM   2794  CA  ASP   172      13.062   3.878  48.103  1.00  0.00           C  
ATOM   2795  C   ASP   172      13.966   4.963  48.720  1.00  0.00           C  
ATOM   2796  O   ASP   172      13.475   6.060  48.955  1.00  0.00           O  
ATOM   2797  CB  ASP   172      12.236   3.167  49.197  1.00  0.00           C  
ATOM   2798  CG  ASP   172      11.171   4.074  49.837  1.00  0.00           C  
ATOM   2799  OD1 ASP   172      10.818   5.109  49.230  1.00  0.00           O  
ATOM   2800  OD2 ASP   172      10.665   3.692  50.910  1.00  0.00           O1-
ATOM   2801  H   ASP   172      14.012   2.036  47.653  1.00  0.00           H  
ATOM   2802  HA  ASP   172      12.357   4.382  47.440  1.00  0.00           H  
ATOM   2803  HB3 ASP   172      12.905   2.803  49.978  1.00  0.00           H  
ATOM   2804  HB2 ASP   172      11.724   2.307  48.765  1.00  0.00           H  
ATOM   2805  N   HIS   173      15.249   4.682  48.992  1.00  0.00           N  
ATOM   2806  CA  HIS   173      16.130   5.654  49.651  1.00  0.00           C  
ATOM   2807  C   HIS   173      16.473   6.862  48.769  1.00  0.00           C  
ATOM   2808  O   HIS   173      16.680   6.703  47.567  1.00  0.00           O  
ATOM   2809  CB  HIS   173      17.404   4.971  50.164  1.00  0.00           C  
ATOM   2810  ND1 HIS   173      17.508   4.635  52.678  1.00  0.00           N  
ATOM   2811  CG  HIS   173      17.172   4.171  51.417  1.00  0.00           C  
ATOM   2812  NE2 HIS   173      16.634   2.611  52.973  1.00  0.00           N  
ATOM   2813  CD2 HIS   173      16.632   2.919  51.612  1.00  0.00           C  
ATOM   2814  CE1 HIS   173      17.170   3.680  53.549  1.00  0.00           C  
ATOM   2815  H   HIS   173      15.633   3.774  48.777  1.00  0.00           H  
ATOM   2816  HA  HIS   173      15.602   6.035  50.525  1.00  0.00           H  
ATOM   2817  HB3 HIS   173      18.175   5.710  50.386  1.00  0.00           H  
ATOM   2818  HB2 HIS   173      17.822   4.317  49.398  1.00  0.00           H  
ATOM   2819  HD1 HIS   173      17.905   5.537  52.901  1.00  0.00           H  
ATOM   2820  HD2 HIS   173      16.244   2.221  50.885  1.00  0.00           H  
ATOM   2821  HE1 HIS   173      17.311   3.770  54.617  1.00  0.00           H  
ATOM   2822  N   MET   174      16.549   8.040  49.408  1.00  0.00           N  
ATOM   2823  CA  MET   174      16.913   9.310  48.781  1.00  0.00           C  
ATOM   2824  C   MET   174      17.498  10.277  49.831  1.00  0.00           C  
ATOM   2825  O   MET   174      17.672   9.903  50.989  1.00  0.00           O  
ATOM   2826  CB  MET   174      15.693   9.869  48.009  1.00  0.00           C  
ATOM   2827  CG  MET   174      15.971  11.008  47.017  1.00  0.00           C  
ATOM   2828  SD  MET   174      17.255  10.797  45.769  1.00  0.00           S  
ATOM   2829  CE  MET   174      17.436  12.543  45.304  1.00  0.00           C  
ATOM   2830  H   MET   174      16.361   8.079  50.401  1.00  0.00           H  
ATOM   2831  HA  MET   174      17.718   9.104  48.074  1.00  0.00           H  
ATOM   2832  HB3 MET   174      14.936  10.199  48.722  1.00  0.00           H  
ATOM   2833  HB2 MET   174      15.223   9.068  47.450  1.00  0.00           H  
ATOM   2834  HG3 MET   174      16.258  11.898  47.544  1.00  0.00           H  
ATOM   2835  HG2 MET   174      15.051  11.237  46.484  1.00  0.00           H  
ATOM   2836  HE1 MET   174      18.177  12.646  44.511  1.00  0.00           H  
ATOM   2837  HE2 MET   174      16.488  12.943  44.944  1.00  0.00           H  
ATOM   2838  HE3 MET   174      17.762  13.137  46.158  1.00  0.00           H  
ATOM   2839  N   GLY   175      17.833  11.502  49.397  1.00  0.00           N  
ATOM   2840  CA  GLY   175      18.441  12.568  50.191  1.00  0.00           C  
ATOM   2841  C   GLY   175      17.475  13.232  51.190  1.00  0.00           C  
ATOM   2842  O   GLY   175      16.291  12.897  51.267  1.00  0.00           O  
ATOM   2843  H   GLY   175      17.660  11.723  48.428  1.00  0.00           H  
ATOM   2844  HA3 GLY   175      18.804  13.330  49.501  1.00  0.00           H  
ATOM   2845  HA2 GLY   175      19.314  12.182  50.716  1.00  0.00           H  
ATOM   2846  N   MET   176      18.040  14.192  51.949  1.00  0.00           N  
ATOM   2847  CA  MET   176      17.454  14.857  53.118  1.00  0.00           C  
ATOM   2848  C   MET   176      16.246  15.762  52.901  1.00  0.00           C  
ATOM   2849  O   MET   176      15.476  15.862  53.839  1.00  0.00           O  
ATOM   2850  CB  MET   176      18.518  15.643  53.905  1.00  0.00           C  
ATOM   2851  CG  MET   176      17.992  16.324  55.203  1.00  0.00           C  
ATOM   2852  SD  MET   176      19.086  17.391  56.154  1.00  0.00           S  
ATOM   2853  CE  MET   176      19.536  18.599  54.889  1.00  0.00           C  
ATOM   2854  H   MET   176      19.009  14.422  51.780  1.00  0.00           H  
ATOM   2855  HA  MET   176      17.133  14.064  53.785  1.00  0.00           H  
ATOM   2856  HB3 MET   176      18.982  16.380  53.251  1.00  0.00           H  
ATOM   2857  HB2 MET   176      19.289  14.932  54.163  1.00  0.00           H  
ATOM   2858  HG3 MET   176      17.595  15.564  55.874  1.00  0.00           H  
ATOM   2859  HG2 MET   176      17.177  17.011  55.006  1.00  0.00           H  
ATOM   2860  HE1 MET   176      20.123  19.400  55.338  1.00  0.00           H  
ATOM   2861  HE2 MET   176      20.138  18.140  54.106  1.00  0.00           H  
ATOM   2862  HE3 MET   176      18.646  19.039  54.439  1.00  0.00           H  
ATOM   2863  N   LEU   177      16.121  16.489  51.790  1.00  0.00           N  
ATOM   2864  CA  LEU   177      14.951  17.348  51.583  1.00  0.00           C  
ATOM   2865  C   LEU   177      14.544  17.188  50.135  1.00  0.00           C  
ATOM   2866  O   LEU   177      14.521  18.159  49.379  1.00  0.00           O  
ATOM   2867  CB  LEU   177      15.211  18.833  51.937  1.00  0.00           C  
ATOM   2868  CG  LEU   177      15.484  19.190  53.410  1.00  0.00           C  
ATOM   2869  CD1 LEU   177      15.756  20.695  53.539  1.00  0.00           C  
ATOM   2870  CD2 LEU   177      14.376  18.778  54.393  1.00  0.00           C  
ATOM   2871  H   LEU   177      16.797  16.429  51.043  1.00  0.00           H  
ATOM   2872  HA  LEU   177      14.088  16.992  52.147  1.00  0.00           H  
ATOM   2873  HB3 LEU   177      14.340  19.416  51.629  1.00  0.00           H  
ATOM   2874  HB2 LEU   177      16.043  19.200  51.334  1.00  0.00           H  
ATOM   2875  HG  LEU   177      16.393  18.671  53.705  1.00  0.00           H  
ATOM   2876 HD11 LEU   177      15.765  21.010  54.583  1.00  0.00           H  
ATOM   2877 HD12 LEU   177      16.726  20.953  53.113  1.00  0.00           H  
ATOM   2878 HD13 LEU   177      14.999  21.286  53.023  1.00  0.00           H  
ATOM   2879 HD21 LEU   177      14.773  18.733  55.408  1.00  0.00           H  
ATOM   2880 HD22 LEU   177      13.561  19.501  54.397  1.00  0.00           H  
ATOM   2881 HD23 LEU   177      13.963  17.795  54.191  1.00  0.00           H  
ATOM   2882  N   THR   178      14.255  15.937  49.769  1.00  0.00           N  
ATOM   2883  CA  THR   178      13.845  15.615  48.418  1.00  0.00           C  
ATOM   2884  C   THR   178      12.440  16.154  48.176  1.00  0.00           C  
ATOM   2885  O   THR   178      11.532  15.833  48.945  1.00  0.00           O  
ATOM   2886  CB  THR   178      13.806  14.101  48.172  1.00  0.00           C  
ATOM   2887  OG1 THR   178      15.063  13.595  48.548  1.00  0.00           O  
ATOM   2888  CG2 THR   178      13.535  13.731  46.703  1.00  0.00           C  
ATOM   2889  H   THR   178      14.267  15.188  50.446  1.00  0.00           H  
ATOM   2890  HA  THR   178      14.544  16.071  47.713  1.00  0.00           H  
ATOM   2891  HB  THR   178      13.058  13.627  48.811  1.00  0.00           H  
ATOM   2892  HG1 THR   178      15.153  13.655  49.503  1.00  0.00           H  
ATOM   2893 HG21 THR   178      13.430  12.654  46.592  1.00  0.00           H  
ATOM   2894 HG22 THR   178      12.607  14.155  46.329  1.00  0.00           H  
ATOM   2895 HG23 THR   178      14.340  14.066  46.049  1.00  0.00           H  
ATOM   2896  N   GLU   179      12.290  16.952  47.112  1.00  0.00           N  
ATOM   2897  CA  GLU   179      10.991  17.480  46.724  1.00  0.00           C  
ATOM   2898  C   GLU   179      10.026  16.355  46.375  1.00  0.00           C  
ATOM   2899  O   GLU   179      10.427  15.344  45.796  1.00  0.00           O  
ATOM   2900  CB  GLU   179      11.122  18.476  45.558  1.00  0.00           C  
ATOM   2901  CG  GLU   179      11.864  19.771  45.935  1.00  0.00           C  
ATOM   2902  CD  GLU   179      11.212  20.491  47.119  1.00  0.00           C  
ATOM   2903  OE1 GLU   179       9.993  20.756  47.028  1.00  0.00           O  
ATOM   2904  OE2 GLU   179      11.933  20.714  48.114  1.00  0.00           O1-
ATOM   2905  H   GLU   179      13.079  17.197  46.532  1.00  0.00           H  
ATOM   2906  HA  GLU   179      10.575  17.984  47.599  1.00  0.00           H  
ATOM   2907  HB3 GLU   179      10.134  18.733  45.172  1.00  0.00           H  
ATOM   2908  HB2 GLU   179      11.646  18.001  44.727  1.00  0.00           H  
ATOM   2909  HG3 GLU   179      11.880  20.451  45.084  1.00  0.00           H  
ATOM   2910  HG2 GLU   179      12.905  19.551  46.176  1.00  0.00           H  
ATOM   2911  N   TYR   180       8.774  16.555  46.782  1.00  0.00           N  
ATOM   2912  CA  TYR   180       7.751  15.549  46.635  1.00  0.00           C  
ATOM   2913  C   TYR   180       6.476  16.195  46.113  1.00  0.00           C  
ATOM   2914  O   TYR   180       6.169  17.338  46.458  1.00  0.00           O  
ATOM   2915  CB  TYR   180       7.571  14.833  47.973  1.00  0.00           C  
ATOM   2916  CG  TYR   180       6.672  13.633  47.845  1.00  0.00           C  
ATOM   2917  CD1 TYR   180       7.122  12.456  47.231  1.00  0.00           C  
ATOM   2918  CD2 TYR   180       5.353  13.717  48.285  1.00  0.00           C  
ATOM   2919  CE1 TYR   180       6.224  11.391  47.055  1.00  0.00           C  
ATOM   2920  CE2 TYR   180       4.529  12.589  48.303  1.00  0.00           C  
ATOM   2921  CZ  TYR   180       4.940  11.431  47.635  1.00  0.00           C  
ATOM   2922  OH  TYR   180       4.066  10.393  47.507  1.00  0.00           O  
ATOM   2923  H   TYR   180       8.510  17.419  47.235  1.00  0.00           H  
ATOM   2924  HA  TYR   180       8.054  14.810  45.889  1.00  0.00           H  
ATOM   2925  HB3 TYR   180       7.191  15.519  48.734  1.00  0.00           H  
ATOM   2926  HB2 TYR   180       8.537  14.480  48.338  1.00  0.00           H  
ATOM   2927  HD1 TYR   180       8.122  12.397  46.825  1.00  0.00           H  
ATOM   2928  HD2 TYR   180       4.999  14.679  48.571  1.00  0.00           H  
ATOM   2929  HE1 TYR   180       6.539  10.564  46.446  1.00  0.00           H  
ATOM   2930  HE2 TYR   180       3.576  12.626  48.791  1.00  0.00           H  
ATOM   2931  HH  TYR   180       3.190  10.584  47.857  1.00  0.00           H  
ATOM   2932  N   VAL   181       5.774  15.434  45.265  1.00  0.00           N  
ATOM   2933  CA  VAL   181       4.642  15.928  44.502  1.00  0.00           C  
ATOM   2934  C   VAL   181       3.332  15.931  45.300  1.00  0.00           C  
ATOM   2935  O   VAL   181       2.583  16.899  45.171  1.00  0.00           O  
ATOM   2936  CB  VAL   181       4.401  15.096  43.220  1.00  0.00           C  
ATOM   2937  CG1 VAL   181       3.275  15.694  42.354  1.00  0.00           C  
ATOM   2938  CG2 VAL   181       5.674  14.982  42.365  1.00  0.00           C  
ATOM   2939  H   VAL   181       6.092  14.501  45.047  1.00  0.00           H  
ATOM   2940  HA  VAL   181       4.855  16.956  44.199  1.00  0.00           H  
ATOM   2941  HB  VAL   181       4.125  14.079  43.498  1.00  0.00           H  
ATOM   2942 HG11 VAL   181       3.238  15.198  41.388  1.00  0.00           H  
ATOM   2943 HG12 VAL   181       2.287  15.632  42.802  1.00  0.00           H  
ATOM   2944 HG13 VAL   181       3.466  16.748  42.153  1.00  0.00           H  
ATOM   2945 HG21 VAL   181       5.485  14.423  41.448  1.00  0.00           H  
ATOM   2946 HG22 VAL   181       6.049  15.966  42.082  1.00  0.00           H  
ATOM   2947 HG23 VAL   181       6.473  14.462  42.892  1.00  0.00           H  
ATOM   2948  N   ALA   182       3.050  14.860  46.068  1.00  0.00           N  
ATOM   2949  CA  ALA   182       1.739  14.687  46.700  1.00  0.00           C  
ATOM   2950  C   ALA   182       1.432  15.741  47.762  1.00  0.00           C  
ATOM   2951  O   ALA   182       2.325  16.460  48.210  1.00  0.00           O  
ATOM   2952  CB  ALA   182       1.572  13.287  47.297  1.00  0.00           C  
ATOM   2953  H   ALA   182       3.709  14.099  46.151  1.00  0.00           H  
ATOM   2954  HA  ALA   182       0.996  14.793  45.907  1.00  0.00           H  
ATOM   2955  HB1 ALA   182       0.540  12.975  47.192  1.00  0.00           H  
ATOM   2956  HB2 ALA   182       2.191  12.541  46.799  1.00  0.00           H  
ATOM   2957  HB3 ALA   182       1.737  13.271  48.371  1.00  0.00           H  
ATOM   2958  N   THR   183       0.145  15.791  48.133  1.00  0.00           N  
ATOM   2959  CA  THR   183      -0.407  16.693  49.136  1.00  0.00           C  
ATOM   2960  C   THR   183       0.335  16.580  50.465  1.00  0.00           C  
ATOM   2961  O   THR   183       0.399  15.487  51.030  1.00  0.00           O  
ATOM   2962  CB  THR   183      -1.887  16.370  49.424  1.00  0.00           C  
ATOM   2963  OG1 THR   183      -2.076  14.984  49.671  1.00  0.00           O  
ATOM   2964  CG2 THR   183      -2.779  16.789  48.257  1.00  0.00           C  
ATOM   2965  H   THR   183      -0.515  15.146  47.722  1.00  0.00           H  
ATOM   2966  HA  THR   183      -0.323  17.711  48.751  1.00  0.00           H  
ATOM   2967  HB  THR   183      -2.222  16.916  50.309  1.00  0.00           H  
ATOM   2968  HG1 THR   183      -1.486  14.721  50.384  1.00  0.00           H  
ATOM   2969 HG21 THR   183      -3.830  16.708  48.534  1.00  0.00           H  
ATOM   2970 HG22 THR   183      -2.607  17.832  47.988  1.00  0.00           H  
ATOM   2971 HG23 THR   183      -2.599  16.183  47.368  1.00  0.00           H  
ATOM   2972  N   ARG   184       0.877  17.732  50.892  1.00  0.00           N  
ATOM   2973  CA  ARG   184       1.752  17.884  52.044  1.00  0.00           C  
ATOM   2974  C   ARG   184       1.210  17.287  53.336  1.00  0.00           C  
ATOM   2975  O   ARG   184       1.956  16.596  54.022  1.00  0.00           O  
ATOM   2976  CB  ARG   184       2.179  19.347  52.215  1.00  0.00           C  
ATOM   2977  CG  ARG   184       2.826  19.644  53.585  1.00  0.00           C  
ATOM   2978  CD  ARG   184       3.458  21.014  53.712  1.00  0.00           C  
ATOM   2979  NE  ARG   184       2.668  22.032  53.018  1.00  0.00           N  
ATOM   2980  CZ  ARG   184       3.050  22.577  51.853  1.00  0.00           C  
ATOM   2981  NH1 ARG   184       4.286  22.373  51.371  1.00  0.00           N  
ATOM   2982  NH2 ARG   184       2.199  23.335  51.156  1.00  0.00           N1+
ATOM   2983  H   ARG   184       0.745  18.564  50.336  1.00  0.00           H  
ATOM   2984  HA  ARG   184       2.648  17.348  51.791  1.00  0.00           H  
ATOM   2985  HB3 ARG   184       1.298  19.981  52.107  1.00  0.00           H  
ATOM   2986  HB2 ARG   184       2.857  19.619  51.405  1.00  0.00           H  
ATOM   2987  HG3 ARG   184       3.631  18.917  53.706  1.00  0.00           H  
ATOM   2988  HG2 ARG   184       2.150  19.494  54.413  1.00  0.00           H  
ATOM   2989  HD3 ARG   184       4.519  20.990  53.478  1.00  0.00           H  
ATOM   2990  HD2 ARG   184       3.382  21.296  54.762  1.00  0.00           H  
ATOM   2991  HE  ARG   184       1.764  22.258  53.413  1.00  0.00           H  
ATOM   2992 HH12 ARG   184       4.569  22.788  50.496  1.00  0.00           H  
ATOM   2993 HH11 ARG   184       4.946  21.827  51.903  1.00  0.00           H  
ATOM   2994 HH22 ARG   184       2.484  23.765  50.288  1.00  0.00           H  
ATOM   2995 HH21 ARG   184       1.268  23.510  51.508  1.00  0.00           H  
ATOM   2996  N   TRP   185      -0.054  17.588  53.649  1.00  0.00           N  
ATOM   2997  CA  TRP   185      -0.649  17.266  54.942  1.00  0.00           C  
ATOM   2998  C   TRP   185      -0.784  15.770  55.220  1.00  0.00           C  
ATOM   2999  O   TRP   185      -0.868  15.387  56.385  1.00  0.00           O  
ATOM   3000  CB  TRP   185      -1.978  18.014  55.089  1.00  0.00           C  
ATOM   3001  CG  TRP   185      -1.867  19.507  55.012  1.00  0.00           C  
ATOM   3002  CD2 TRP   185      -2.942  20.483  54.965  1.00  0.00           C  
ATOM   3003  CD1 TRP   185      -0.724  20.231  55.043  1.00  0.00           C  
ATOM   3004  NE1 TRP   185      -1.011  21.570  54.982  1.00  0.00           N  
ATOM   3005  CE2 TRP   185      -2.365  21.790  54.954  1.00  0.00           C  
ATOM   3006  CE3 TRP   185      -4.349  20.397  54.951  1.00  0.00           C  
ATOM   3007  CZ2 TRP   185      -3.142  22.955  54.936  1.00  0.00           C  
ATOM   3008  CZ3 TRP   185      -5.141  21.561  54.925  1.00  0.00           C  
ATOM   3009  CH2 TRP   185      -4.541  22.835  54.923  1.00  0.00           C  
ATOM   3010  H   TRP   185      -0.608  18.157  53.026  1.00  0.00           H  
ATOM   3011  HA  TRP   185       0.020  17.638  55.715  1.00  0.00           H  
ATOM   3012  HB3 TRP   185      -2.434  17.773  56.050  1.00  0.00           H  
ATOM   3013  HB2 TRP   185      -2.681  17.685  54.323  1.00  0.00           H  
ATOM   3014  HD1 TRP   185       0.262  19.821  55.151  1.00  0.00           H  
ATOM   3015  HE1 TRP   185      -0.292  22.284  55.031  1.00  0.00           H  
ATOM   3016  HE3 TRP   185      -4.825  19.427  54.964  1.00  0.00           H  
ATOM   3017  HZ2 TRP   185      -2.673  23.928  54.937  1.00  0.00           H  
ATOM   3018  HZ3 TRP   185      -6.217  21.476  54.913  1.00  0.00           H  
ATOM   3019  HH2 TRP   185      -5.158  23.722  54.912  1.00  0.00           H  
ATOM   3020  N   TYR   186      -0.744  14.957  54.157  1.00  0.00           N  
ATOM   3021  CA  TYR   186      -0.843  13.505  54.234  1.00  0.00           C  
ATOM   3022  C   TYR   186       0.482  12.837  53.878  1.00  0.00           C  
ATOM   3023  O   TYR   186       0.482  11.633  53.638  1.00  0.00           O  
ATOM   3024  CB  TYR   186      -1.983  13.029  53.318  1.00  0.00           C  
ATOM   3025  CG  TYR   186      -3.248  13.819  53.556  1.00  0.00           C  
ATOM   3026  CD1 TYR   186      -4.107  13.487  54.617  1.00  0.00           C  
ATOM   3027  CD2 TYR   186      -3.511  14.956  52.773  1.00  0.00           C  
ATOM   3028  CE1 TYR   186      -5.208  14.306  54.918  1.00  0.00           C  
ATOM   3029  CE2 TYR   186      -4.620  15.765  53.055  1.00  0.00           C  
ATOM   3030  CZ  TYR   186      -5.466  15.444  54.130  1.00  0.00           C  
ATOM   3031  OH  TYR   186      -6.537  16.244  54.388  1.00  0.00           O  
ATOM   3032  H   TYR   186      -0.639  15.350  53.233  1.00  0.00           H  
ATOM   3033  HA  TYR   186      -1.081  13.184  55.249  1.00  0.00           H  
ATOM   3034  HB3 TYR   186      -2.191  11.971  53.470  1.00  0.00           H  
ATOM   3035  HB2 TYR   186      -1.700  13.138  52.268  1.00  0.00           H  
ATOM   3036  HD1 TYR   186      -3.931  12.595  55.186  1.00  0.00           H  
ATOM   3037  HD2 TYR   186      -2.838  15.241  51.985  1.00  0.00           H  
ATOM   3038  HE1 TYR   186      -5.863  14.044  55.736  1.00  0.00           H  
ATOM   3039  HE2 TYR   186      -4.813  16.643  52.456  1.00  0.00           H  
ATOM   3040  HH  TYR   186      -7.025  15.990  55.187  1.00  0.00           H  
ATOM   3041  N   ARG   187       1.587  13.597  53.852  1.00  0.00           N  
ATOM   3042  CA  ARG   187       2.907  13.042  53.599  1.00  0.00           C  
ATOM   3043  C   ARG   187       3.479  12.456  54.872  1.00  0.00           C  
ATOM   3044  O   ARG   187       3.454  13.096  55.924  1.00  0.00           O  
ATOM   3045  CB  ARG   187       3.854  14.098  53.034  1.00  0.00           C  
ATOM   3046  CG  ARG   187       3.344  14.588  51.698  1.00  0.00           C  
ATOM   3047  CD  ARG   187       4.356  15.301  50.831  1.00  0.00           C  
ATOM   3048  NE  ARG   187       4.860  16.577  51.335  1.00  0.00           N  
ATOM   3049  CZ  ARG   187       5.089  17.658  50.564  1.00  0.00           C  
ATOM   3050  NH1 ARG   187       4.830  17.665  49.247  1.00  0.00           N  
ATOM   3051  NH2 ARG   187       5.588  18.762  51.127  1.00  0.00           N1+
ATOM   3052  H   ARG   187       1.537  14.584  54.069  1.00  0.00           H  
ATOM   3053  HA  ARG   187       2.820  12.248  52.852  1.00  0.00           H  
ATOM   3054  HB3 ARG   187       4.849  13.677  52.906  1.00  0.00           H  
ATOM   3055  HB2 ARG   187       3.952  14.932  53.725  1.00  0.00           H  
ATOM   3056  HG3 ARG   187       2.504  15.223  51.896  1.00  0.00           H  
ATOM   3057  HG2 ARG   187       2.962  13.751  51.111  1.00  0.00           H  
ATOM   3058  HD3 ARG   187       3.813  15.476  49.912  1.00  0.00           H  
ATOM   3059  HD2 ARG   187       5.221  14.662  50.672  1.00  0.00           H  
ATOM   3060  HE  ARG   187       5.125  16.601  52.309  1.00  0.00           H  
ATOM   3061 HH12 ARG   187       5.070  18.458  48.669  1.00  0.00           H  
ATOM   3062 HH11 ARG   187       4.360  16.880  48.817  1.00  0.00           H  
ATOM   3063 HH22 ARG   187       5.762  19.581  50.563  1.00  0.00           H  
ATOM   3064 HH21 ARG   187       5.829  18.768  52.108  1.00  0.00           H  
ATOM   3065  N   ALA   188       4.009  11.242  54.712  1.00  0.00           N  
ATOM   3066  CA  ALA   188       4.697  10.516  55.755  1.00  0.00           C  
ATOM   3067  C   ALA   188       6.022  11.208  56.113  1.00  0.00           C  
ATOM   3068  O   ALA   188       6.601  11.888  55.261  1.00  0.00           O  
ATOM   3069  CB  ALA   188       4.898   9.092  55.246  1.00  0.00           C  
ATOM   3070  H   ALA   188       3.979  10.797  53.806  1.00  0.00           H  
ATOM   3071  HA  ALA   188       4.043  10.503  56.622  1.00  0.00           H  
ATOM   3072  HB1 ALA   188       5.142   8.420  56.063  1.00  0.00           H  
ATOM   3073  HB2 ALA   188       3.988   8.700  54.790  1.00  0.00           H  
ATOM   3074  HB3 ALA   188       5.683   9.043  54.492  1.00  0.00           H  
ATOM   3075  N   PRO   189       6.469  11.048  57.375  1.00  0.00           N  
ATOM   3076  CA  PRO   189       7.675  11.720  57.874  1.00  0.00           C  
ATOM   3077  C   PRO   189       8.948  11.333  57.117  1.00  0.00           C  
ATOM   3078  O   PRO   189       9.789  12.202  56.910  1.00  0.00           O  
ATOM   3079  CB  PRO   189       7.749  11.309  59.351  1.00  0.00           C  
ATOM   3080  CD  PRO   189       5.881  10.193  58.401  1.00  0.00           C  
ATOM   3081  CG  PRO   189       6.980  10.000  59.432  1.00  0.00           C  
ATOM   3082  HA  PRO   189       7.549  12.802  57.802  1.00  0.00           H  
ATOM   3083  HB3 PRO   189       7.260  12.071  59.956  1.00  0.00           H  
ATOM   3084  HB2 PRO   189       8.768  11.210  59.723  1.00  0.00           H  
ATOM   3085  HD2 PRO   189       5.512   9.235  58.044  1.00  0.00           H  
ATOM   3086  HD3 PRO   189       5.052  10.738  58.841  1.00  0.00           H  
ATOM   3087  HG3 PRO   189       6.602   9.782  60.430  1.00  0.00           H  
ATOM   3088  HG2 PRO   189       7.627   9.175  59.130  1.00  0.00           H  
ATOM   3089  N   GLU   190       9.042  10.067  56.672  1.00  0.00           N  
ATOM   3090  CA  GLU   190      10.159   9.563  55.886  1.00  0.00           C  
ATOM   3091  C   GLU   190      10.304  10.248  54.532  1.00  0.00           C  
ATOM   3092  O   GLU   190      11.429  10.313  54.062  1.00  0.00           O  
ATOM   3093  CB  GLU   190      10.124   8.032  55.694  1.00  0.00           C  
ATOM   3094  CG  GLU   190       8.965   7.450  54.852  1.00  0.00           C  
ATOM   3095  CD  GLU   190       7.667   7.256  55.618  1.00  0.00           C  
ATOM   3096  OE1 GLU   190       7.589   7.670  56.796  1.00  0.00           O  
ATOM   3097  OE2 GLU   190       6.749   6.682  54.999  1.00  0.00           O1-
ATOM   3098  H   GLU   190       8.314   9.391  56.879  1.00  0.00           H  
ATOM   3099  HA  GLU   190      11.058   9.786  56.461  1.00  0.00           H  
ATOM   3100  HB3 GLU   190      10.157   7.548  56.672  1.00  0.00           H  
ATOM   3101  HB2 GLU   190      11.062   7.729  55.225  1.00  0.00           H  
ATOM   3102  HG3 GLU   190       9.261   6.466  54.487  1.00  0.00           H  
ATOM   3103  HG2 GLU   190       8.749   8.046  53.968  1.00  0.00           H  
ATOM   3104  N   ILE   191       9.218  10.752  53.921  1.00  0.00           N  
ATOM   3105  CA  ILE   191       9.292  11.469  52.642  1.00  0.00           C  
ATOM   3106  C   ILE   191      10.193  12.700  52.744  1.00  0.00           C  
ATOM   3107  O   ILE   191      10.999  12.967  51.854  1.00  0.00           O  
ATOM   3108  CB  ILE   191       7.896  11.914  52.139  1.00  0.00           C  
ATOM   3109  CG2 ILE   191       7.952  12.832  50.898  1.00  0.00           C  
ATOM   3110  CG1 ILE   191       7.049  10.653  51.863  1.00  0.00           C  
ATOM   3111  CD1 ILE   191       5.580  10.918  51.522  1.00  0.00           C  
ATOM   3112  H   ILE   191       8.309  10.687  54.360  1.00  0.00           H  
ATOM   3113  HA  ILE   191       9.729  10.803  51.900  1.00  0.00           H  
ATOM   3114  HB  ILE   191       7.406  12.481  52.929  1.00  0.00           H  
ATOM   3115 HG21 ILE   191       6.948  13.050  50.543  1.00  0.00           H  
ATOM   3116 HG22 ILE   191       8.410  13.800  51.101  1.00  0.00           H  
ATOM   3117 HG23 ILE   191       8.498  12.360  50.080  1.00  0.00           H  
ATOM   3118 HG13 ILE   191       7.066   9.985  52.724  1.00  0.00           H  
ATOM   3119 HG12 ILE   191       7.511  10.090  51.053  1.00  0.00           H  
ATOM   3120 HD11 ILE   191       4.963  10.055  51.774  1.00  0.00           H  
ATOM   3121 HD12 ILE   191       5.188  11.768  52.066  1.00  0.00           H  
ATOM   3122 HD13 ILE   191       5.456  11.107  50.458  1.00  0.00           H  
ATOM   3123  N   MET   192      10.061  13.361  53.894  1.00  0.00           N  
ATOM   3124  CA  MET   192      10.875  14.472  54.309  1.00  0.00           C  
ATOM   3125  C   MET   192      12.316  14.074  54.536  1.00  0.00           C  
ATOM   3126  O   MET   192      13.176  14.836  54.142  1.00  0.00           O  
ATOM   3127  CB  MET   192      10.300  15.128  55.552  1.00  0.00           C  
ATOM   3128  CG  MET   192       8.771  15.204  55.520  1.00  0.00           C  
ATOM   3129  SD  MET   192       8.102  16.167  54.147  1.00  0.00           S  
ATOM   3130  CE  MET   192       6.410  15.752  54.531  1.00  0.00           C  
ATOM   3131  H   MET   192       9.388  13.032  54.570  1.00  0.00           H  
ATOM   3132  HA  MET   192      10.815  15.208  53.531  1.00  0.00           H  
ATOM   3133  HB3 MET   192      10.745  16.117  55.609  1.00  0.00           H  
ATOM   3134  HB2 MET   192      10.610  14.602  56.455  1.00  0.00           H  
ATOM   3135  HG3 MET   192       8.364  15.590  56.450  1.00  0.00           H  
ATOM   3136  HG2 MET   192       8.341  14.203  55.478  1.00  0.00           H  
ATOM   3137  HE1 MET   192       5.736  16.372  53.945  1.00  0.00           H  
ATOM   3138  HE2 MET   192       6.239  14.701  54.308  1.00  0.00           H  
ATOM   3139  HE3 MET   192       6.237  15.894  55.592  1.00  0.00           H  
ATOM   3140  N   LEU   193      12.540  12.913  55.162  1.00  0.00           N  
ATOM   3141  CA  LEU   193      13.855  12.473  55.596  1.00  0.00           C  
ATOM   3142  C   LEU   193      14.659  11.747  54.519  1.00  0.00           C  
ATOM   3143  O   LEU   193      15.779  12.170  54.257  1.00  0.00           O  
ATOM   3144  CB  LEU   193      13.712  11.607  56.855  1.00  0.00           C  
ATOM   3145  CG  LEU   193      13.091  12.360  58.044  1.00  0.00           C  
ATOM   3146  CD1 LEU   193      13.031  11.433  59.256  1.00  0.00           C  
ATOM   3147  CD2 LEU   193      13.818  13.679  58.364  1.00  0.00           C  
ATOM   3148  H   LEU   193      11.758  12.335  55.434  1.00  0.00           H  
ATOM   3149  HA  LEU   193      14.445  13.355  55.854  1.00  0.00           H  
ATOM   3150  HB3 LEU   193      14.692  11.226  57.142  1.00  0.00           H  
ATOM   3151  HB2 LEU   193      13.114  10.724  56.632  1.00  0.00           H  
ATOM   3152  HG  LEU   193      12.066  12.631  57.801  1.00  0.00           H  
ATOM   3153 HD11 LEU   193      13.146  11.976  60.193  1.00  0.00           H  
ATOM   3154 HD12 LEU   193      12.073  10.914  59.255  1.00  0.00           H  
ATOM   3155 HD13 LEU   193      13.809  10.668  59.229  1.00  0.00           H  
ATOM   3156 HD21 LEU   193      13.698  13.982  59.405  1.00  0.00           H  
ATOM   3157 HD22 LEU   193      14.889  13.604  58.175  1.00  0.00           H  
ATOM   3158 HD23 LEU   193      13.438  14.491  57.746  1.00  0.00           H  
ATOM   3159  N   SER   194      14.141  10.650  53.950  1.00  0.00           N  
ATOM   3160  CA  SER   194      14.924   9.778  53.074  1.00  0.00           C  
ATOM   3161  C   SER   194      14.046   8.789  52.283  1.00  0.00           C  
ATOM   3162  O   SER   194      14.491   7.669  52.044  1.00  0.00           O  
ATOM   3163  CB  SER   194      16.038   9.073  53.904  1.00  0.00           C  
ATOM   3164  OG  SER   194      16.941   8.321  53.116  1.00  0.00           O  
ATOM   3165  H   SER   194      13.193  10.362  54.161  1.00  0.00           H  
ATOM   3166  HA  SER   194      15.397  10.410  52.321  1.00  0.00           H  
ATOM   3167  HB3 SER   194      15.592   8.409  54.645  1.00  0.00           H  
ATOM   3168  HB2 SER   194      16.643   9.786  54.461  1.00  0.00           H  
ATOM   3169  HG  SER   194      17.335   8.912  52.464  1.00  0.00           H  
ATOM   3170  N   SER   195      12.830   9.178  51.872  1.00  0.00           N  
ATOM   3171  CA  SER   195      11.943   8.282  51.130  1.00  0.00           C  
ATOM   3172  C   SER   195      11.477   8.936  49.835  1.00  0.00           C  
ATOM   3173  O   SER   195      11.068  10.096  49.817  1.00  0.00           O  
ATOM   3174  CB  SER   195      10.770   7.812  52.002  1.00  0.00           C  
ATOM   3175  OG  SER   195       9.917   6.912  51.323  1.00  0.00           O  
ATOM   3176  H   SER   195      12.478  10.102  52.083  1.00  0.00           H  
ATOM   3177  HA  SER   195      12.472   7.371  50.850  1.00  0.00           H  
ATOM   3178  HB3 SER   195      10.163   8.656  52.305  1.00  0.00           H  
ATOM   3179  HB2 SER   195      11.143   7.324  52.903  1.00  0.00           H  
ATOM   3180  HG  SER   195      10.396   6.098  51.131  1.00  0.00           H  
ATOM   3181  N   LYS   196      11.515   8.113  48.783  1.00  0.00           N  
ATOM   3182  CA  LYS   196      10.975   8.370  47.458  1.00  0.00           C  
ATOM   3183  C   LYS   196       9.456   8.245  47.417  1.00  0.00           C  
ATOM   3184  O   LYS   196       8.861   8.736  46.458  1.00  0.00           O  
ATOM   3185  CB  LYS   196      11.520   7.310  46.500  1.00  0.00           C  
ATOM   3186  CG  LYS   196      13.034   7.352  46.317  1.00  0.00           C  
ATOM   3187  CD  LYS   196      13.522   8.155  45.120  1.00  0.00           C  
ATOM   3188  CE  LYS   196      14.953   7.761  44.744  1.00  0.00           C  
ATOM   3189  NZ  LYS   196      15.479   8.632  43.686  1.00  0.00           N1+
ATOM   3190  H   LYS   196      11.885   7.179  48.917  1.00  0.00           H  
ATOM   3191  HA  LYS   196      11.268   9.368  47.125  1.00  0.00           H  
ATOM   3192  HB3 LYS   196      11.043   7.429  45.532  1.00  0.00           H  
ATOM   3193  HB2 LYS   196      11.234   6.320  46.855  1.00  0.00           H  
ATOM   3194  HG3 LYS   196      13.408   6.349  46.266  1.00  0.00           H  
ATOM   3195  HG2 LYS   196      13.506   7.775  47.198  1.00  0.00           H  
ATOM   3196  HD3 LYS   196      13.478   9.218  45.359  1.00  0.00           H  
ATOM   3197  HD2 LYS   196      12.866   8.007  44.262  1.00  0.00           H  
ATOM   3198  HE3 LYS   196      14.989   6.724  44.407  1.00  0.00           H  
ATOM   3199  HE2 LYS   196      15.618   7.847  45.599  1.00  0.00           H  
ATOM   3200  HZ1 LYS   196      15.505   9.587  44.016  1.00  0.00           H  
ATOM   3201  HZ2 LYS   196      16.414   8.337  43.446  1.00  0.00           H  
ATOM   3202  HZ3 LYS   196      14.885   8.569  42.871  1.00  0.00           H  
ATOM   3203  N   SER   197       8.884   7.547  48.415  1.00  0.00           N  
ATOM   3204  CA  SER   197       7.491   7.133  48.495  1.00  0.00           C  
ATOM   3205  C   SER   197       7.166   5.971  47.539  1.00  0.00           C  
ATOM   3206  O   SER   197       6.083   5.908  46.958  1.00  0.00           O  
ATOM   3207  CB  SER   197       6.565   8.357  48.405  1.00  0.00           C  
ATOM   3208  OG  SER   197       5.201   8.047  48.320  1.00  0.00           O  
ATOM   3209  H   SER   197       9.480   7.187  49.150  1.00  0.00           H  
ATOM   3210  HA  SER   197       7.391   6.717  49.489  1.00  0.00           H  
ATOM   3211  HB3 SER   197       6.787   8.923  47.528  1.00  0.00           H  
ATOM   3212  HB2 SER   197       6.724   9.022  49.251  1.00  0.00           H  
ATOM   3213  HG  SER   197       4.722   8.854  48.096  1.00  0.00           H  
ATOM   3214  N   TYR   198       8.107   5.030  47.402  1.00  0.00           N  
ATOM   3215  CA  TYR   198       7.873   3.811  46.631  1.00  0.00           C  
ATOM   3216  C   TYR   198       7.621   2.626  47.557  1.00  0.00           C  
ATOM   3217  O   TYR   198       7.952   1.506  47.180  1.00  0.00           O  
ATOM   3218  CB  TYR   198       9.053   3.529  45.700  1.00  0.00           C  
ATOM   3219  CG  TYR   198       9.452   4.643  44.771  1.00  0.00           C  
ATOM   3220  CD1 TYR   198       8.519   5.584  44.293  1.00  0.00           C  
ATOM   3221  CD2 TYR   198      10.798   4.730  44.382  1.00  0.00           C  
ATOM   3222  CE1 TYR   198       8.957   6.645  43.486  1.00  0.00           C  
ATOM   3223  CE2 TYR   198      11.221   5.754  43.521  1.00  0.00           C  
ATOM   3224  CZ  TYR   198      10.300   6.723  43.085  1.00  0.00           C  
ATOM   3225  OH  TYR   198      10.713   7.754  42.295  1.00  0.00           O  
ATOM   3226  H   TYR   198       8.991   5.106  47.890  1.00  0.00           H  
ATOM   3227  HA  TYR   198       6.983   3.880  46.005  1.00  0.00           H  
ATOM   3228  HB3 TYR   198       8.843   2.663  45.074  1.00  0.00           H  
ATOM   3229  HB2 TYR   198       9.924   3.289  46.311  1.00  0.00           H  
ATOM   3230  HD1 TYR   198       7.480   5.536  44.579  1.00  0.00           H  
ATOM   3231  HD2 TYR   198      11.506   3.993  44.726  1.00  0.00           H  
ATOM   3232  HE1 TYR   198       8.269   7.414  43.179  1.00  0.00           H  
ATOM   3233  HE2 TYR   198      12.256   5.803  43.219  1.00  0.00           H  
ATOM   3234  HH  TYR   198       9.998   8.345  42.049  1.00  0.00           H  
ATOM   3235  N   THR   199       7.021   2.876  48.729  1.00  0.00           N  
ATOM   3236  CA  THR   199       6.651   1.827  49.669  1.00  0.00           C  
ATOM   3237  C   THR   199       5.183   1.987  50.087  1.00  0.00           C  
ATOM   3238  O   THR   199       4.693   3.110  50.205  1.00  0.00           O  
ATOM   3239  CB  THR   199       7.553   1.808  50.918  1.00  0.00           C  
ATOM   3240  OG1 THR   199       8.890   1.631  50.500  1.00  0.00           O  
ATOM   3241  CG2 THR   199       7.264   0.634  51.870  1.00  0.00           C  
ATOM   3242  H   THR   199       6.758   3.818  48.979  1.00  0.00           H  
ATOM   3243  HA  THR   199       6.778   0.844  49.226  1.00  0.00           H  
ATOM   3244  HB  THR   199       7.486   2.753  51.459  1.00  0.00           H  
ATOM   3245  HG1 THR   199       9.336   2.488  50.481  1.00  0.00           H  
ATOM   3246 HG21 THR   199       8.009   0.593  52.666  1.00  0.00           H  
ATOM   3247 HG22 THR   199       6.297   0.716  52.357  1.00  0.00           H  
ATOM   3248 HG23 THR   199       7.295  -0.322  51.345  1.00  0.00           H  
ATOM   3249  N   LYS   200       4.509   0.846  50.307  1.00  0.00           N  
ATOM   3250  CA  LYS   200       3.108   0.732  50.736  1.00  0.00           C  
ATOM   3251  C   LYS   200       2.802   1.441  52.055  1.00  0.00           C  
ATOM   3252  O   LYS   200       1.670   1.882  52.248  1.00  0.00           O  
ATOM   3253  CB  LYS   200       2.732  -0.757  50.828  1.00  0.00           C  
ATOM   3254  CG  LYS   200       2.710  -1.451  49.459  1.00  0.00           C  
ATOM   3255  CD  LYS   200       2.570  -2.970  49.556  1.00  0.00           C  
ATOM   3256  CE  LYS   200       2.651  -3.632  48.176  1.00  0.00           C  
ATOM   3257  NZ  LYS   200       2.489  -5.092  48.275  1.00  0.00           N1+
ATOM   3258  H   LYS   200       4.982  -0.031  50.144  1.00  0.00           H  
ATOM   3259  HA  LYS   200       2.466   1.215  50.004  1.00  0.00           H  
ATOM   3260  HB3 LYS   200       1.750  -0.872  51.287  1.00  0.00           H  
ATOM   3261  HB2 LYS   200       3.436  -1.264  51.491  1.00  0.00           H  
ATOM   3262  HG3 LYS   200       3.621  -1.227  48.910  1.00  0.00           H  
ATOM   3263  HG2 LYS   200       1.885  -1.051  48.869  1.00  0.00           H  
ATOM   3264  HD3 LYS   200       1.622  -3.216  50.035  1.00  0.00           H  
ATOM   3265  HD2 LYS   200       3.354  -3.369  50.202  1.00  0.00           H  
ATOM   3266  HE3 LYS   200       3.611  -3.417  47.704  1.00  0.00           H  
ATOM   3267  HE2 LYS   200       1.878  -3.231  47.521  1.00  0.00           H  
ATOM   3268  HZ1 LYS   200       2.535  -5.498  47.351  1.00  0.00           H  
ATOM   3269  HZ2 LYS   200       3.221  -5.480  48.852  1.00  0.00           H  
ATOM   3270  HZ3 LYS   200       1.589  -5.303  48.682  1.00  0.00           H  
ATOM   3271  N   ALA   201       3.839   1.584  52.895  1.00  0.00           N  
ATOM   3272  CA  ALA   201       3.864   2.360  54.124  1.00  0.00           C  
ATOM   3273  C   ALA   201       3.358   3.797  53.951  1.00  0.00           C  
ATOM   3274  O   ALA   201       2.703   4.299  54.862  1.00  0.00           O  
ATOM   3275  CB  ALA   201       5.306   2.355  54.663  1.00  0.00           C  
ATOM   3276  H   ALA   201       4.724   1.179  52.627  1.00  0.00           H  
ATOM   3277  HA  ALA   201       3.215   1.863  54.847  1.00  0.00           H  
ATOM   3278  HB1 ALA   201       5.471   3.066  55.470  1.00  0.00           H  
ATOM   3279  HB2 ALA   201       5.580   1.368  55.038  1.00  0.00           H  
ATOM   3280  HB3 ALA   201       6.019   2.619  53.881  1.00  0.00           H  
ATOM   3281  N   ILE   202       3.628   4.430  52.796  1.00  0.00           N  
ATOM   3282  CA  ILE   202       3.198   5.799  52.528  1.00  0.00           C  
ATOM   3283  C   ILE   202       1.678   5.972  52.547  1.00  0.00           C  
ATOM   3284  O   ILE   202       1.205   6.925  53.165  1.00  0.00           O  
ATOM   3285  CB  ILE   202       3.772   6.398  51.212  1.00  0.00           C  
ATOM   3286  CG2 ILE   202       2.936   7.595  50.669  1.00  0.00           C  
ATOM   3287  CG1 ILE   202       5.234   6.834  51.468  1.00  0.00           C  
ATOM   3288  CD1 ILE   202       6.256   5.692  51.582  1.00  0.00           C  
ATOM   3289  H   ILE   202       4.147   3.963  52.063  1.00  0.00           H  
ATOM   3290  HA  ILE   202       3.572   6.399  53.361  1.00  0.00           H  
ATOM   3291  HB  ILE   202       3.779   5.633  50.435  1.00  0.00           H  
ATOM   3292 HG21 ILE   202       3.416   8.123  49.859  1.00  0.00           H  
ATOM   3293 HG22 ILE   202       1.969   7.283  50.270  1.00  0.00           H  
ATOM   3294 HG23 ILE   202       2.764   8.343  51.445  1.00  0.00           H  
ATOM   3295 HG13 ILE   202       5.285   7.440  52.373  1.00  0.00           H  
ATOM   3296 HG12 ILE   202       5.567   7.512  50.695  1.00  0.00           H  
ATOM   3297 HD11 ILE   202       7.263   6.097  51.692  1.00  0.00           H  
ATOM   3298 HD12 ILE   202       6.090   5.068  52.458  1.00  0.00           H  
ATOM   3299 HD13 ILE   202       6.252   5.059  50.697  1.00  0.00           H  
ATOM   3300  N   ASP   203       0.953   5.064  51.878  1.00  0.00           N  
ATOM   3301  CA  ASP   203      -0.506   5.108  51.845  1.00  0.00           C  
ATOM   3302  C   ASP   203      -1.138   4.962  53.218  1.00  0.00           C  
ATOM   3303  O   ASP   203      -2.101   5.660  53.506  1.00  0.00           O  
ATOM   3304  CB  ASP   203      -1.135   4.074  50.910  1.00  0.00           C  
ATOM   3305  CG  ASP   203      -0.755   4.279  49.449  1.00  0.00           C  
ATOM   3306  OD1 ASP   203      -0.823   5.444  49.004  1.00  0.00           O  
ATOM   3307  OD2 ASP   203      -0.500   3.263  48.772  1.00  0.00           O1-
ATOM   3308  H   ASP   203       1.404   4.306  51.386  1.00  0.00           H  
ATOM   3309  HA  ASP   203      -0.784   6.103  51.488  1.00  0.00           H  
ATOM   3310  HB3 ASP   203      -2.218   4.128  50.995  1.00  0.00           H  
ATOM   3311  HB2 ASP   203      -0.830   3.075  51.224  1.00  0.00           H  
ATOM   3312  N   ILE   204      -0.568   4.088  54.048  1.00  0.00           N  
ATOM   3313  CA  ILE   204      -1.074   3.820  55.382  1.00  0.00           C  
ATOM   3314  C   ILE   204      -0.966   5.032  56.307  1.00  0.00           C  
ATOM   3315  O   ILE   204      -1.902   5.264  57.071  1.00  0.00           O  
ATOM   3316  CB  ILE   204      -0.328   2.630  55.997  1.00  0.00           C  
ATOM   3317  CG2 ILE   204      -0.658   2.373  57.478  1.00  0.00           C  
ATOM   3318  CG1 ILE   204      -0.644   1.398  55.125  1.00  0.00           C  
ATOM   3319  CD1 ILE   204       0.181   0.177  55.455  1.00  0.00           C  
ATOM   3320  H   ILE   204       0.242   3.563  53.751  1.00  0.00           H  
ATOM   3321  HA  ILE   204      -2.133   3.562  55.295  1.00  0.00           H  
ATOM   3322  HB  ILE   204       0.742   2.834  55.931  1.00  0.00           H  
ATOM   3323 HG21 ILE   204       0.098   1.737  57.917  1.00  0.00           H  
ATOM   3324 HG22 ILE   204      -0.659   3.250  58.121  1.00  0.00           H  
ATOM   3325 HG23 ILE   204      -1.622   1.876  57.552  1.00  0.00           H  
ATOM   3326 HG13 ILE   204      -0.490   1.601  54.066  1.00  0.00           H  
ATOM   3327 HG12 ILE   204      -1.703   1.152  55.219  1.00  0.00           H  
ATOM   3328 HD11 ILE   204       0.447  -0.384  54.558  1.00  0.00           H  
ATOM   3329 HD12 ILE   204       1.098   0.416  55.994  1.00  0.00           H  
ATOM   3330 HD13 ILE   204      -0.458  -0.443  56.069  1.00  0.00           H  
ATOM   3331  N   TRP   205       0.124   5.809  56.178  1.00  0.00           N  
ATOM   3332  CA  TRP   205       0.252   7.085  56.868  1.00  0.00           C  
ATOM   3333  C   TRP   205      -0.875   8.044  56.488  1.00  0.00           C  
ATOM   3334  O   TRP   205      -1.479   8.623  57.386  1.00  0.00           O  
ATOM   3335  CB  TRP   205       1.596   7.760  56.575  1.00  0.00           C  
ATOM   3336  CG  TRP   205       1.800   9.032  57.340  1.00  0.00           C  
ATOM   3337  CD2 TRP   205       2.402   9.168  58.650  1.00  0.00           C  
ATOM   3338  CD1 TRP   205       1.372  10.270  56.996  1.00  0.00           C  
ATOM   3339  NE1 TRP   205       1.683  11.161  58.001  1.00  0.00           N  
ATOM   3340  CE2 TRP   205       2.312  10.533  59.051  1.00  0.00           C  
ATOM   3341  CE3 TRP   205       3.012   8.264  59.545  1.00  0.00           C  
ATOM   3342  CZ2 TRP   205       2.807  10.979  60.284  1.00  0.00           C  
ATOM   3343  CZ3 TRP   205       3.542   8.712  60.767  1.00  0.00           C  
ATOM   3344  CH2 TRP   205       3.443  10.063  61.136  1.00  0.00           C  
ATOM   3345  H   TRP   205       0.850   5.565  55.518  1.00  0.00           H  
ATOM   3346  HA  TRP   205       0.194   6.887  57.940  1.00  0.00           H  
ATOM   3347  HB3 TRP   205       1.713   7.967  55.511  1.00  0.00           H  
ATOM   3348  HB2 TRP   205       2.401   7.081  56.846  1.00  0.00           H  
ATOM   3349  HD1 TRP   205       0.856  10.506  56.077  1.00  0.00           H  
ATOM   3350  HE1 TRP   205       1.453  12.143  57.951  1.00  0.00           H  
ATOM   3351  HE3 TRP   205       3.081   7.219  59.284  1.00  0.00           H  
ATOM   3352  HZ2 TRP   205       2.713  12.013  60.568  1.00  0.00           H  
ATOM   3353  HZ3 TRP   205       4.018   8.024  61.441  1.00  0.00           H  
ATOM   3354  HH2 TRP   205       3.858  10.393  62.073  1.00  0.00           H  
ATOM   3355  N   SER   206      -1.129   8.178  55.174  1.00  0.00           N  
ATOM   3356  CA  SER   206      -2.179   9.038  54.641  1.00  0.00           C  
ATOM   3357  C   SER   206      -3.558   8.635  55.167  1.00  0.00           C  
ATOM   3358  O   SER   206      -4.300   9.515  55.584  1.00  0.00           O  
ATOM   3359  CB  SER   206      -2.194   9.011  53.106  1.00  0.00           C  
ATOM   3360  OG  SER   206      -0.980   9.473  52.562  1.00  0.00           O  
ATOM   3361  H   SER   206      -0.576   7.674  54.495  1.00  0.00           H  
ATOM   3362  HA  SER   206      -1.971  10.058  54.973  1.00  0.00           H  
ATOM   3363  HB3 SER   206      -2.995   9.646  52.734  1.00  0.00           H  
ATOM   3364  HB2 SER   206      -2.384   8.012  52.721  1.00  0.00           H  
ATOM   3365  HG  SER   206      -0.782  10.347  52.913  1.00  0.00           H  
ATOM   3366  N   VAL   207      -3.849   7.322  55.208  1.00  0.00           N  
ATOM   3367  CA  VAL   207      -5.078   6.796  55.800  1.00  0.00           C  
ATOM   3368  C   VAL   207      -5.178   7.120  57.298  1.00  0.00           C  
ATOM   3369  O   VAL   207      -6.265   7.461  57.747  1.00  0.00           O  
ATOM   3370  CB  VAL   207      -5.240   5.263  55.632  1.00  0.00           C  
ATOM   3371  CG1 VAL   207      -6.506   4.711  56.325  1.00  0.00           C  
ATOM   3372  CG2 VAL   207      -5.294   4.865  54.151  1.00  0.00           C  
ATOM   3373  H   VAL   207      -3.189   6.645  54.847  1.00  0.00           H  
ATOM   3374  HA  VAL   207      -5.915   7.282  55.297  1.00  0.00           H  
ATOM   3375  HB  VAL   207      -4.375   4.762  56.069  1.00  0.00           H  
ATOM   3376 HG11 VAL   207      -6.685   3.672  56.054  1.00  0.00           H  
ATOM   3377 HG12 VAL   207      -6.436   4.732  57.412  1.00  0.00           H  
ATOM   3378 HG13 VAL   207      -7.387   5.279  56.027  1.00  0.00           H  
ATOM   3379 HG21 VAL   207      -5.391   3.785  54.037  1.00  0.00           H  
ATOM   3380 HG22 VAL   207      -6.147   5.327  53.656  1.00  0.00           H  
ATOM   3381 HG23 VAL   207      -4.416   5.170  53.597  1.00  0.00           H  
ATOM   3382  N   GLY   208      -4.050   7.057  58.025  1.00  0.00           N  
ATOM   3383  CA  GLY   208      -3.960   7.440  59.431  1.00  0.00           C  
ATOM   3384  C   GLY   208      -4.260   8.932  59.611  1.00  0.00           C  
ATOM   3385  O   GLY   208      -5.007   9.293  60.513  1.00  0.00           O  
ATOM   3386  H   GLY   208      -3.193   6.753  57.580  1.00  0.00           H  
ATOM   3387  HA3 GLY   208      -2.955   7.232  59.795  1.00  0.00           H  
ATOM   3388  HA2 GLY   208      -4.652   6.846  60.029  1.00  0.00           H  
ATOM   3389  N   CYS   209      -3.740   9.794  58.725  1.00  0.00           N  
ATOM   3390  CA  CYS   209      -4.031  11.227  58.703  1.00  0.00           C  
ATOM   3391  C   CYS   209      -5.513  11.504  58.426  1.00  0.00           C  
ATOM   3392  O   CYS   209      -6.092  12.338  59.118  1.00  0.00           O  
ATOM   3393  CB  CYS   209      -3.189  11.969  57.660  1.00  0.00           C  
ATOM   3394  SG  CYS   209      -1.459  12.056  58.145  1.00  0.00           S  
ATOM   3395  H   CYS   209      -3.112   9.450  58.009  1.00  0.00           H  
ATOM   3396  HA  CYS   209      -3.798  11.634  59.689  1.00  0.00           H  
ATOM   3397  HB3 CYS   209      -3.548  12.988  57.500  1.00  0.00           H  
ATOM   3398  HB2 CYS   209      -3.214  11.439  56.714  1.00  0.00           H  
ATOM   3399  HG  CYS   209      -1.060  12.798  57.108  1.00  0.00           H  
ATOM   3400  N   ILE   210      -6.102  10.780  57.455  1.00  0.00           N  
ATOM   3401  CA  ILE   210      -7.528  10.842  57.129  1.00  0.00           C  
ATOM   3402  C   ILE   210      -8.385  10.395  58.315  1.00  0.00           C  
ATOM   3403  O   ILE   210      -9.405  11.020  58.585  1.00  0.00           O  
ATOM   3404  CB  ILE   210      -7.914   9.943  55.920  1.00  0.00           C  
ATOM   3405  CG2 ILE   210      -9.437   9.828  55.681  1.00  0.00           C  
ATOM   3406  CG1 ILE   210      -7.243  10.408  54.616  1.00  0.00           C  
ATOM   3407  CD1 ILE   210      -7.140   9.297  53.558  1.00  0.00           C  
ATOM   3408  H   ILE   210      -5.548  10.124  56.919  1.00  0.00           H  
ATOM   3409  HA  ILE   210      -7.773  11.879  56.888  1.00  0.00           H  
ATOM   3410  HB  ILE   210      -7.545   8.939  56.123  1.00  0.00           H  
ATOM   3411 HG21 ILE   210      -9.661   9.347  54.729  1.00  0.00           H  
ATOM   3412 HG22 ILE   210      -9.910   9.211  56.440  1.00  0.00           H  
ATOM   3413 HG23 ILE   210      -9.921  10.805  55.675  1.00  0.00           H  
ATOM   3414 HG13 ILE   210      -6.252  10.816  54.801  1.00  0.00           H  
ATOM   3415 HG12 ILE   210      -7.809  11.241  54.204  1.00  0.00           H  
ATOM   3416 HD11 ILE   210      -6.096   9.059  53.354  1.00  0.00           H  
ATOM   3417 HD12 ILE   210      -7.630   8.373  53.866  1.00  0.00           H  
ATOM   3418 HD13 ILE   210      -7.596   9.610  52.618  1.00  0.00           H  
ATOM   3419  N   PHE   211      -7.937   9.337  59.003  1.00  0.00           N  
ATOM   3420  CA  PHE   211      -8.585   8.782  60.170  1.00  0.00           C  
ATOM   3421  C   PHE   211      -8.652   9.801  61.298  1.00  0.00           C  
ATOM   3422  O   PHE   211      -9.756  10.077  61.743  1.00  0.00           O  
ATOM   3423  CB  PHE   211      -7.854   7.516  60.610  1.00  0.00           C  
ATOM   3424  CG  PHE   211      -8.597   6.758  61.672  1.00  0.00           C  
ATOM   3425  CD1 PHE   211      -9.824   6.155  61.358  1.00  0.00           C  
ATOM   3426  CD2 PHE   211      -8.161   6.768  63.003  1.00  0.00           C  
ATOM   3427  CE1 PHE   211     -10.502   5.423  62.308  1.00  0.00           C  
ATOM   3428  CE2 PHE   211      -8.858   6.043  63.945  1.00  0.00           C  
ATOM   3429  CZ  PHE   211      -9.996   5.328  63.590  1.00  0.00           C  
ATOM   3430  H   PHE   211      -7.098   8.864  58.689  1.00  0.00           H  
ATOM   3431  HA  PHE   211      -9.604   8.524  59.873  1.00  0.00           H  
ATOM   3432  HB3 PHE   211      -6.848   7.724  60.963  1.00  0.00           H  
ATOM   3433  HB2 PHE   211      -7.733   6.857  59.756  1.00  0.00           H  
ATOM   3434  HD1 PHE   211     -10.256   6.261  60.382  1.00  0.00           H  
ATOM   3435  HD2 PHE   211      -7.306   7.348  63.294  1.00  0.00           H  
ATOM   3436  HE1 PHE   211     -11.427   4.953  62.029  1.00  0.00           H  
ATOM   3437  HE2 PHE   211      -8.525   6.085  64.965  1.00  0.00           H  
ATOM   3438  HZ  PHE   211     -10.534   4.751  64.320  1.00  0.00           H  
ATOM   3439  N   GLY   212      -7.499  10.398  61.652  1.00  0.00           N  
ATOM   3440  CA  GLY   212      -7.389  11.466  62.642  1.00  0.00           C  
ATOM   3441  C   GLY   212      -8.228  12.683  62.241  1.00  0.00           C  
ATOM   3442  O   GLY   212      -8.858  13.294  63.100  1.00  0.00           O  
ATOM   3443  H   GLY   212      -6.642  10.111  61.196  1.00  0.00           H  
ATOM   3444  HA3 GLY   212      -6.345  11.765  62.730  1.00  0.00           H  
ATOM   3445  HA2 GLY   212      -7.705  11.098  63.620  1.00  0.00           H  
ATOM   3446  N   GLU   213      -8.291  12.993  60.936  1.00  0.00           N  
ATOM   3447  CA  GLU   213      -9.121  14.061  60.404  1.00  0.00           C  
ATOM   3448  C   GLU   213     -10.618  13.781  60.524  1.00  0.00           C  
ATOM   3449  O   GLU   213     -11.349  14.707  60.834  1.00  0.00           O  
ATOM   3450  CB  GLU   213      -8.675  14.422  58.982  1.00  0.00           C  
ATOM   3451  CG  GLU   213      -9.468  15.579  58.350  1.00  0.00           C  
ATOM   3452  CD  GLU   213      -8.922  16.017  57.000  1.00  0.00           C  
ATOM   3453  OE1 GLU   213      -7.791  15.600  56.670  1.00  0.00           O  
ATOM   3454  OE2 GLU   213      -9.648  16.762  56.307  1.00  0.00           O1-
ATOM   3455  H   GLU   213      -7.750  12.465  60.264  1.00  0.00           H  
ATOM   3456  HA  GLU   213      -8.933  14.928  61.031  1.00  0.00           H  
ATOM   3457  HB3 GLU   213      -8.738  13.547  58.337  1.00  0.00           H  
ATOM   3458  HB2 GLU   213      -7.618  14.690  59.028  1.00  0.00           H  
ATOM   3459  HG3 GLU   213      -9.500  16.441  59.009  1.00  0.00           H  
ATOM   3460  HG2 GLU   213     -10.487  15.270  58.196  1.00  0.00           H  
ATOM   3461  N   MET   214     -11.057  12.528  60.342  1.00  0.00           N  
ATOM   3462  CA  MET   214     -12.445  12.121  60.564  1.00  0.00           C  
ATOM   3463  C   MET   214     -12.868  12.243  62.036  1.00  0.00           C  
ATOM   3464  O   MET   214     -14.040  12.519  62.288  1.00  0.00           O  
ATOM   3465  CB  MET   214     -12.667  10.689  60.047  1.00  0.00           C  
ATOM   3466  CG  MET   214     -12.635  10.583  58.513  1.00  0.00           C  
ATOM   3467  SD  MET   214     -12.258   8.935  57.871  1.00  0.00           S  
ATOM   3468  CE  MET   214     -13.591   8.009  58.619  1.00  0.00           C  
ATOM   3469  H   MET   214     -10.407  11.801  60.068  1.00  0.00           H  
ATOM   3470  HA  MET   214     -13.092  12.790  59.992  1.00  0.00           H  
ATOM   3471  HB3 MET   214     -13.644  10.340  60.384  1.00  0.00           H  
ATOM   3472  HB2 MET   214     -11.943  10.003  60.484  1.00  0.00           H  
ATOM   3473  HG3 MET   214     -11.900  11.268  58.094  1.00  0.00           H  
ATOM   3474  HG2 MET   214     -13.591  10.897  58.098  1.00  0.00           H  
ATOM   3475  HE1 MET   214     -13.515   6.974  58.295  1.00  0.00           H  
ATOM   3476  HE2 MET   214     -13.485   8.034  59.694  1.00  0.00           H  
ATOM   3477  HE3 MET   214     -14.552   8.431  58.328  1.00  0.00           H  
ATOM   3478  N   LEU   215     -11.913  12.071  62.970  1.00  0.00           N  
ATOM   3479  CA  LEU   215     -12.153  12.157  64.409  1.00  0.00           C  
ATOM   3480  C   LEU   215     -12.469  13.573  64.909  1.00  0.00           C  
ATOM   3481  O   LEU   215     -13.310  13.688  65.798  1.00  0.00           O  
ATOM   3482  CB  LEU   215     -10.964  11.585  65.210  1.00  0.00           C  
ATOM   3483  CG  LEU   215     -10.578  10.126  64.929  1.00  0.00           C  
ATOM   3484  CD1 LEU   215      -9.377   9.660  65.766  1.00  0.00           C  
ATOM   3485  CD2 LEU   215     -11.756   9.144  64.956  1.00  0.00           C  
ATOM   3486  H   LEU   215     -10.969  11.852  62.683  1.00  0.00           H  
ATOM   3487  HA  LEU   215     -13.045  11.571  64.632  1.00  0.00           H  
ATOM   3488  HB3 LEU   215     -11.184  11.672  66.275  1.00  0.00           H  
ATOM   3489  HB2 LEU   215     -10.089  12.201  65.027  1.00  0.00           H  
ATOM   3490  HG  LEU   215     -10.216  10.124  63.924  1.00  0.00           H  
ATOM   3491 HD11 LEU   215      -8.699   9.046  65.172  1.00  0.00           H  
ATOM   3492 HD12 LEU   215      -8.799  10.502  66.145  1.00  0.00           H  
ATOM   3493 HD13 LEU   215      -9.691   9.074  66.628  1.00  0.00           H  
ATOM   3494 HD21 LEU   215     -11.471   8.210  64.477  1.00  0.00           H  
ATOM   3495 HD22 LEU   215     -12.083   8.937  65.974  1.00  0.00           H  
ATOM   3496 HD23 LEU   215     -12.619   9.498  64.397  1.00  0.00           H  
ATOM   3497  N   ASN   216     -11.814  14.612  64.368  1.00  0.00           N  
ATOM   3498  CA  ASN   216     -12.013  15.990  64.844  1.00  0.00           C  
ATOM   3499  C   ASN   216     -12.369  16.978  63.737  1.00  0.00           C  
ATOM   3500  O   ASN   216     -12.374  18.176  64.025  1.00  0.00           O  
ATOM   3501  CB  ASN   216     -10.785  16.502  65.635  1.00  0.00           C  
ATOM   3502  CG  ASN   216      -9.535  16.769  64.779  1.00  0.00           C  
ATOM   3503  OD1 ASN   216      -9.444  16.319  63.640  1.00  0.00           O  
ATOM   3504  ND2 ASN   216      -8.537  17.435  65.355  1.00  0.00           N  
ATOM   3505  H   ASN   216     -11.119  14.466  63.649  1.00  0.00           H  
ATOM   3506  HA  ASN   216     -12.874  16.067  65.511  1.00  0.00           H  
ATOM   3507  HB3 ASN   216     -10.542  15.806  66.433  1.00  0.00           H  
ATOM   3508  HB2 ASN   216     -11.043  17.432  66.145  1.00  0.00           H  
ATOM   3509 HD22 ASN   216      -7.683  17.602  64.841  1.00  0.00           H  
ATOM   3510 HD21 ASN   216      -8.616  17.755  66.309  1.00  0.00           H  
ATOM   3511  N   ARG   217     -12.613  16.496  62.508  1.00  0.00           N  
ATOM   3512  CA  ARG   217     -12.917  17.289  61.314  1.00  0.00           C  
ATOM   3513  C   ARG   217     -11.912  18.430  61.040  1.00  0.00           C  
ATOM   3514  O   ARG   217     -12.292  19.464  60.495  1.00  0.00           O  
ATOM   3515  CB  ARG   217     -14.402  17.698  61.326  1.00  0.00           C  
ATOM   3516  CG  ARG   217     -14.880  18.524  62.526  1.00  0.00           C  
ATOM   3517  CD  ARG   217     -16.360  18.846  62.488  1.00  0.00           C  
ATOM   3518  NE  ARG   217     -16.749  19.460  63.762  1.00  0.00           N  
ATOM   3519  CZ  ARG   217     -18.002  19.796  64.090  1.00  0.00           C  
ATOM   3520  NH1 ARG   217     -19.013  19.562  63.243  1.00  0.00           N  
ATOM   3521  NH2 ARG   217     -18.246  20.370  65.274  1.00  0.00           N1+
ATOM   3522  H   ARG   217     -12.540  15.500  62.352  1.00  0.00           H  
ATOM   3523  HA  ARG   217     -12.813  16.625  60.458  1.00  0.00           H  
ATOM   3524  HB3 ARG   217     -15.005  16.791  61.271  1.00  0.00           H  
ATOM   3525  HB2 ARG   217     -14.611  18.237  60.418  1.00  0.00           H  
ATOM   3526  HG3 ARG   217     -14.310  19.453  62.558  1.00  0.00           H  
ATOM   3527  HG2 ARG   217     -14.732  18.005  63.468  1.00  0.00           H  
ATOM   3528  HD3 ARG   217     -16.953  17.959  62.264  1.00  0.00           H  
ATOM   3529  HD2 ARG   217     -16.557  19.579  61.705  1.00  0.00           H  
ATOM   3530  HE  ARG   217     -16.002  19.647  64.416  1.00  0.00           H  
ATOM   3531 HH12 ARG   217     -19.962  19.798  63.496  1.00  0.00           H  
ATOM   3532 HH11 ARG   217     -18.832  19.133  62.348  1.00  0.00           H  
ATOM   3533 HH22 ARG   217     -19.190  20.606  65.543  1.00  0.00           H  
ATOM   3534 HH21 ARG   217     -17.492  20.544  65.924  1.00  0.00           H  
ATOM   3535  N   ARG   218     -10.644  18.209  61.421  1.00  0.00           N  
ATOM   3536  CA  ARG   218      -9.520  19.087  61.133  1.00  0.00           C  
ATOM   3537  C   ARG   218      -8.337  18.205  60.733  1.00  0.00           C  
ATOM   3538  O   ARG   218      -8.131  17.165  61.353  1.00  0.00           O  
ATOM   3539  CB  ARG   218      -9.128  19.933  62.359  1.00  0.00           C  
ATOM   3540  CG  ARG   218     -10.143  21.039  62.691  1.00  0.00           C  
ATOM   3541  CD  ARG   218      -9.486  22.320  63.230  1.00  0.00           C  
ATOM   3542  NE  ARG   218      -8.927  22.150  64.577  1.00  0.00           N  
ATOM   3543  CZ  ARG   218      -9.587  22.405  65.718  1.00  0.00           C  
ATOM   3544  NH1 ARG   218     -10.859  22.831  65.701  1.00  0.00           N  
ATOM   3545  NH2 ARG   218      -8.963  22.241  66.891  1.00  0.00           N1+
ATOM   3546  H   ARG   218     -10.406  17.336  61.874  1.00  0.00           H  
ATOM   3547  HA  ARG   218      -9.806  19.762  60.331  1.00  0.00           H  
ATOM   3548  HB3 ARG   218      -8.175  20.406  62.116  1.00  0.00           H  
ATOM   3549  HB2 ARG   218      -8.930  19.317  63.237  1.00  0.00           H  
ATOM   3550  HG3 ARG   218     -10.844  20.627  63.418  1.00  0.00           H  
ATOM   3551  HG2 ARG   218     -10.743  21.319  61.826  1.00  0.00           H  
ATOM   3552  HD3 ARG   218     -10.109  23.207  63.114  1.00  0.00           H  
ATOM   3553  HD2 ARG   218      -8.607  22.520  62.616  1.00  0.00           H  
ATOM   3554  HE  ARG   218      -7.989  21.778  64.625  1.00  0.00           H  
ATOM   3555 HH12 ARG   218     -11.349  23.030  66.561  1.00  0.00           H  
ATOM   3556 HH11 ARG   218     -11.336  22.949  64.819  1.00  0.00           H  
ATOM   3557 HH22 ARG   218      -9.445  22.428  67.759  1.00  0.00           H  
ATOM   3558 HH21 ARG   218      -8.002  21.931  66.920  1.00  0.00           H  
ATOM   3559  N   PRO   219      -7.546  18.632  59.728  1.00  0.00           N  
ATOM   3560  CA  PRO   219      -6.259  17.986  59.424  1.00  0.00           C  
ATOM   3561  C   PRO   219      -5.351  17.885  60.658  1.00  0.00           C  
ATOM   3562  O   PRO   219      -5.260  18.848  61.423  1.00  0.00           O  
ATOM   3563  CB  PRO   219      -5.662  18.874  58.325  1.00  0.00           C  
ATOM   3564  CD  PRO   219      -7.839  19.717  58.797  1.00  0.00           C  
ATOM   3565  CG  PRO   219      -6.868  19.502  57.649  1.00  0.00           C  
ATOM   3566  HA  PRO   219      -6.474  16.995  59.019  1.00  0.00           H  
ATOM   3567  HB3 PRO   219      -5.037  18.319  57.625  1.00  0.00           H  
ATOM   3568  HB2 PRO   219      -5.048  19.661  58.763  1.00  0.00           H  
ATOM   3569  HD2 PRO   219      -7.657  20.673  59.290  1.00  0.00           H  
ATOM   3570  HD3 PRO   219      -8.861  19.701  58.416  1.00  0.00           H  
ATOM   3571  HG3 PRO   219      -7.294  18.790  56.939  1.00  0.00           H  
ATOM   3572  HG2 PRO   219      -6.635  20.418  57.109  1.00  0.00           H  
ATOM   3573  N   LEU   220      -4.760  16.698  60.857  1.00  0.00           N  
ATOM   3574  CA  LEU   220      -3.899  16.420  62.003  1.00  0.00           C  
ATOM   3575  C   LEU   220      -2.568  17.185  61.894  1.00  0.00           C  
ATOM   3576  O   LEU   220      -2.150  17.786  62.883  1.00  0.00           O  
ATOM   3577  CB  LEU   220      -3.713  14.891  62.149  1.00  0.00           C  
ATOM   3578  CG  LEU   220      -3.354  14.410  63.575  1.00  0.00           C  
ATOM   3579  CD1 LEU   220      -3.410  12.877  63.678  1.00  0.00           C  
ATOM   3580  CD2 LEU   220      -2.022  14.941  64.102  1.00  0.00           C  
ATOM   3581  H   LEU   220      -4.913  15.940  60.208  1.00  0.00           H  
ATOM   3582  HA  LEU   220      -4.421  16.777  62.893  1.00  0.00           H  
ATOM   3583  HB3 LEU   220      -2.982  14.520  61.428  1.00  0.00           H  
ATOM   3584  HB2 LEU   220      -4.656  14.411  61.878  1.00  0.00           H  
ATOM   3585  HG  LEU   220      -4.124  14.799  64.240  1.00  0.00           H  
ATOM   3586 HD11 LEU   220      -2.419  12.435  63.757  1.00  0.00           H  
ATOM   3587 HD12 LEU   220      -3.974  12.572  64.559  1.00  0.00           H  
ATOM   3588 HD13 LEU   220      -3.897  12.422  62.815  1.00  0.00           H  
ATOM   3589 HD21 LEU   220      -1.463  14.190  64.660  1.00  0.00           H  
ATOM   3590 HD22 LEU   220      -1.404  15.270  63.283  1.00  0.00           H  
ATOM   3591 HD23 LEU   220      -2.184  15.788  64.768  1.00  0.00           H  
ATOM   3592  N   PHE   221      -1.947  17.177  60.701  1.00  0.00           N  
ATOM   3593  CA  PHE   221      -0.668  17.844  60.458  1.00  0.00           C  
ATOM   3594  C   PHE   221      -0.795  18.846  59.299  1.00  0.00           C  
ATOM   3595  O   PHE   221      -0.288  18.566  58.214  1.00  0.00           O  
ATOM   3596  CB  PHE   221       0.412  16.797  60.124  1.00  0.00           C  
ATOM   3597  CG  PHE   221       0.542  15.650  61.089  1.00  0.00           C  
ATOM   3598  CD1 PHE   221       0.947  15.869  62.414  1.00  0.00           C  
ATOM   3599  CD2 PHE   221       0.210  14.347  60.673  1.00  0.00           C  
ATOM   3600  CE1 PHE   221       1.086  14.794  63.279  1.00  0.00           C  
ATOM   3601  CE2 PHE   221       0.327  13.289  61.559  1.00  0.00           C  
ATOM   3602  CZ  PHE   221       0.778  13.508  62.853  1.00  0.00           C  
ATOM   3603  H   PHE   221      -2.353  16.677  59.924  1.00  0.00           H  
ATOM   3604  HA  PHE   221      -0.335  18.400  61.335  1.00  0.00           H  
ATOM   3605  HB3 PHE   221       1.387  17.282  60.048  1.00  0.00           H  
ATOM   3606  HB2 PHE   221       0.209  16.354  59.149  1.00  0.00           H  
ATOM   3607  HD1 PHE   221       1.126  16.870  62.762  1.00  0.00           H  
ATOM   3608  HD2 PHE   221      -0.130  14.166  59.665  1.00  0.00           H  
ATOM   3609  HE1 PHE   221       1.410  14.969  64.290  1.00  0.00           H  
ATOM   3610  HE2 PHE   221       0.075  12.289  61.234  1.00  0.00           H  
ATOM   3611  HZ  PHE   221       0.869  12.678  63.536  1.00  0.00           H  
ATOM   3612  N   PRO   222      -1.459  20.001  59.511  1.00  0.00           N  
ATOM   3613  CA  PRO   222      -1.522  21.044  58.480  1.00  0.00           C  
ATOM   3614  C   PRO   222      -0.236  21.886  58.410  1.00  0.00           C  
ATOM   3615  O   PRO   222      -0.185  22.963  59.004  1.00  0.00           O  
ATOM   3616  CB  PRO   222      -2.774  21.847  58.858  1.00  0.00           C  
ATOM   3617  CD  PRO   222      -2.344  20.301  60.628  1.00  0.00           C  
ATOM   3618  CG  PRO   222      -2.889  21.698  60.366  1.00  0.00           C  
ATOM   3619  HA  PRO   222      -1.697  20.597  57.507  1.00  0.00           H  
ATOM   3620  HB3 PRO   222      -3.642  21.397  58.376  1.00  0.00           H  
ATOM   3621  HB2 PRO   222      -2.750  22.890  58.539  1.00  0.00           H  
ATOM   3622  HD2 PRO   222      -1.863  20.225  61.603  1.00  0.00           H  
ATOM   3623  HD3 PRO   222      -3.158  19.594  60.578  1.00  0.00           H  
ATOM   3624  HG3 PRO   222      -3.902  21.843  60.741  1.00  0.00           H  
ATOM   3625  HG2 PRO   222      -2.244  22.432  60.851  1.00  0.00           H  
ATOM   3626  N   GLY   223       0.797  21.373  57.719  1.00  0.00           N  
ATOM   3627  CA  GLY   223       2.080  22.056  57.569  1.00  0.00           C  
ATOM   3628  C   GLY   223       1.920  23.197  56.562  1.00  0.00           C  
ATOM   3629  O   GLY   223       1.342  23.002  55.494  1.00  0.00           O  
ATOM   3630  H   GLY   223       0.702  20.466  57.280  1.00  0.00           H  
ATOM   3631  HA3 GLY   223       2.818  21.347  57.193  1.00  0.00           H  
ATOM   3632  HA2 GLY   223       2.449  22.422  58.528  1.00  0.00           H  
ATOM   3633  N   LYS   224       2.459  24.382  56.885  1.00  0.00           N  
ATOM   3634  CA  LYS   224       2.454  25.534  55.979  1.00  0.00           C  
ATOM   3635  C   LYS   224       3.382  25.318  54.777  1.00  0.00           C  
ATOM   3636  O   LYS   224       3.042  25.719  53.666  1.00  0.00           O  
ATOM   3637  CB  LYS   224       2.861  26.822  56.724  1.00  0.00           C  
ATOM   3638  CG  LYS   224       1.822  27.331  57.736  1.00  0.00           C  
ATOM   3639  CD  LYS   224       1.965  26.753  59.153  1.00  0.00           C  
ATOM   3640  CE  LYS   224       3.120  27.374  59.951  1.00  0.00           C  
ATOM   3641  NZ  LYS   224       3.182  26.800  61.304  1.00  0.00           N1+
ATOM   3642  H   LYS   224       2.913  24.506  57.777  1.00  0.00           H  
ATOM   3643  HA  LYS   224       1.440  25.665  55.595  1.00  0.00           H  
ATOM   3644  HB3 LYS   224       2.993  27.615  55.985  1.00  0.00           H  
ATOM   3645  HB2 LYS   224       3.829  26.697  57.206  1.00  0.00           H  
ATOM   3646  HG3 LYS   224       0.821  27.108  57.365  1.00  0.00           H  
ATOM   3647  HG2 LYS   224       1.871  28.419  57.790  1.00  0.00           H  
ATOM   3648  HD3 LYS   224       2.090  25.672  59.117  1.00  0.00           H  
ATOM   3649  HD2 LYS   224       1.030  26.916  59.690  1.00  0.00           H  
ATOM   3650  HE3 LYS   224       2.985  28.452  60.038  1.00  0.00           H  
ATOM   3651  HE2 LYS   224       4.077  27.218  59.453  1.00  0.00           H  
ATOM   3652  HZ1 LYS   224       3.298  25.798  61.241  1.00  0.00           H  
ATOM   3653  HZ2 LYS   224       3.986  27.173  61.790  1.00  0.00           H  
ATOM   3654  HZ3 LYS   224       2.339  27.016  61.817  1.00  0.00           H  
ATOM   3655  N   HIS   225       4.527  24.678  55.034  1.00  0.00           N  
ATOM   3656  CA  HIS   225       5.569  24.428  54.052  1.00  0.00           C  
ATOM   3657  C   HIS   225       6.189  23.057  54.305  1.00  0.00           C  
ATOM   3658  O   HIS   225       5.784  22.353  55.232  1.00  0.00           O  
ATOM   3659  CB  HIS   225       6.604  25.574  54.061  1.00  0.00           C  
ATOM   3660  ND1 HIS   225       8.271  25.505  55.985  1.00  0.00           N  
ATOM   3661  CG  HIS   225       7.095  25.997  55.422  1.00  0.00           C  
ATOM   3662  NE2 HIS   225       7.355  26.938  57.408  1.00  0.00           N  
ATOM   3663  CD2 HIS   225       6.528  26.895  56.301  1.00  0.00           C  
ATOM   3664  CE1 HIS   225       8.374  26.120  57.159  1.00  0.00           C  
ATOM   3665  H   HIS   225       4.713  24.343  55.967  1.00  0.00           H  
ATOM   3666  HA  HIS   225       5.133  24.376  53.054  1.00  0.00           H  
ATOM   3667  HB3 HIS   225       6.158  26.452  53.593  1.00  0.00           H  
ATOM   3668  HB2 HIS   225       7.468  25.330  53.442  1.00  0.00           H  
ATOM   3669  HD2 HIS   225       5.640  27.501  56.220  1.00  0.00           H  
ATOM   3670  HE1 HIS   225       9.188  25.973  57.851  1.00  0.00           H  
ATOM   3671  HE2 HIS   225       7.230  27.496  58.242  1.00  0.00           H  
ATOM   3672  N   TYR   226       7.133  22.688  53.426  1.00  0.00           N  
ATOM   3673  CA  TYR   226       7.766  21.377  53.372  1.00  0.00           C  
ATOM   3674  C   TYR   226       8.329  20.899  54.717  1.00  0.00           C  
ATOM   3675  O   TYR   226       7.952  19.820  55.171  1.00  0.00           O  
ATOM   3676  CB  TYR   226       8.855  21.382  52.287  1.00  0.00           C  
ATOM   3677  CG  TYR   226       9.521  20.034  52.124  1.00  0.00           C  
ATOM   3678  CD1 TYR   226       8.963  19.088  51.244  1.00  0.00           C  
ATOM   3679  CD2 TYR   226      10.664  19.704  52.879  1.00  0.00           C  
ATOM   3680  CE1 TYR   226       9.557  17.824  51.095  1.00  0.00           C  
ATOM   3681  CE2 TYR   226      11.236  18.431  52.750  1.00  0.00           C  
ATOM   3682  CZ  TYR   226      10.710  17.509  51.834  1.00  0.00           C  
ATOM   3683  OH  TYR   226      11.355  16.330  51.631  1.00  0.00           O  
ATOM   3684  H   TYR   226       7.416  23.341  52.710  1.00  0.00           H  
ATOM   3685  HA  TYR   226       6.994  20.667  53.070  1.00  0.00           H  
ATOM   3686  HB3 TYR   226       9.619  22.128  52.510  1.00  0.00           H  
ATOM   3687  HB2 TYR   226       8.424  21.673  51.327  1.00  0.00           H  
ATOM   3688  HD1 TYR   226       8.100  19.341  50.650  1.00  0.00           H  
ATOM   3689  HD2 TYR   226      11.093  20.415  53.570  1.00  0.00           H  
ATOM   3690  HE1 TYR   226       9.150  17.115  50.389  1.00  0.00           H  
ATOM   3691  HE2 TYR   226      12.093  18.157  53.330  1.00  0.00           H  
ATOM   3692  HH  TYR   226      11.073  15.868  50.835  1.00  0.00           H  
ATOM   3693  N   VAL   227       9.211  21.716  55.319  1.00  0.00           N  
ATOM   3694  CA  VAL   227       9.852  21.385  56.589  1.00  0.00           C  
ATOM   3695  C   VAL   227       8.880  21.470  57.777  1.00  0.00           C  
ATOM   3696  O   VAL   227       9.066  20.757  58.762  1.00  0.00           O  
ATOM   3697  CB  VAL   227      11.075  22.274  56.911  1.00  0.00           C  
ATOM   3698  CG1 VAL   227      12.159  22.141  55.833  1.00  0.00           C  
ATOM   3699  CG2 VAL   227      10.760  23.751  57.174  1.00  0.00           C  
ATOM   3700  H   VAL   227       9.470  22.595  54.894  1.00  0.00           H  
ATOM   3701  HA  VAL   227      10.229  20.371  56.498  1.00  0.00           H  
ATOM   3702  HB  VAL   227      11.517  21.886  57.831  1.00  0.00           H  
ATOM   3703 HG11 VAL   227      13.055  22.700  56.106  1.00  0.00           H  
ATOM   3704 HG12 VAL   227      12.453  21.100  55.704  1.00  0.00           H  
ATOM   3705 HG13 VAL   227      11.820  22.515  54.867  1.00  0.00           H  
ATOM   3706 HG21 VAL   227      11.666  24.288  57.458  1.00  0.00           H  
ATOM   3707 HG22 VAL   227      10.394  24.218  56.265  1.00  0.00           H  
ATOM   3708 HG23 VAL   227      10.047  23.899  57.982  1.00  0.00           H  
ATOM   3709  N   GLU   228       7.848  22.322  57.660  1.00  0.00           N  
ATOM   3710  CA  GLU   228       6.824  22.475  58.685  1.00  0.00           C  
ATOM   3711  C   GLU   228       5.959  21.224  58.828  1.00  0.00           C  
ATOM   3712  O   GLU   228       5.409  20.985  59.899  1.00  0.00           O  
ATOM   3713  CB  GLU   228       5.917  23.672  58.355  1.00  0.00           C  
ATOM   3714  CG  GLU   228       5.253  24.314  59.585  1.00  0.00           C  
ATOM   3715  CD  GLU   228       6.237  25.061  60.496  1.00  0.00           C  
ATOM   3716  OE1 GLU   228       7.452  25.057  60.201  1.00  0.00           O  
ATOM   3717  OE2 GLU   228       5.746  25.645  61.484  1.00  0.00           O1-
ATOM   3718  H   GLU   228       7.748  22.886  56.828  1.00  0.00           H  
ATOM   3719  HA  GLU   228       7.357  22.633  59.621  1.00  0.00           H  
ATOM   3720  HB3 GLU   228       5.128  23.363  57.668  1.00  0.00           H  
ATOM   3721  HB2 GLU   228       6.470  24.424  57.806  1.00  0.00           H  
ATOM   3722  HG3 GLU   228       4.705  23.575  60.170  1.00  0.00           H  
ATOM   3723  HG2 GLU   228       4.513  25.027  59.231  1.00  0.00           H  
ATOM   3724  N   GLN   229       5.862  20.423  57.759  1.00  0.00           N  
ATOM   3725  CA  GLN   229       5.176  19.148  57.834  1.00  0.00           C  
ATOM   3726  C   GLN   229       5.841  18.203  58.840  1.00  0.00           C  
ATOM   3727  O   GLN   229       5.121  17.609  59.639  1.00  0.00           O  
ATOM   3728  CB  GLN   229       5.091  18.503  56.446  1.00  0.00           C  
ATOM   3729  CG  GLN   229       4.209  17.239  56.415  1.00  0.00           C  
ATOM   3730  CD  GLN   229       2.765  17.491  56.814  1.00  0.00           C  
ATOM   3731  OE1 GLN   229       2.262  18.601  56.668  1.00  0.00           O  
ATOM   3732  NE2 GLN   229       2.078  16.441  57.258  1.00  0.00           N  
ATOM   3733  H   GLN   229       6.323  20.659  56.891  1.00  0.00           H  
ATOM   3734  HA  GLN   229       4.172  19.366  58.199  1.00  0.00           H  
ATOM   3735  HB3 GLN   229       6.090  18.251  56.092  1.00  0.00           H  
ATOM   3736  HB2 GLN   229       4.706  19.235  55.737  1.00  0.00           H  
ATOM   3737  HG3 GLN   229       4.625  16.453  57.046  1.00  0.00           H  
ATOM   3738  HG2 GLN   229       4.164  16.848  55.404  1.00  0.00           H  
ATOM   3739 HE22 GLN   229       1.101  16.543  57.496  1.00  0.00           H  
ATOM   3740 HE21 GLN   229       2.515  15.533  57.330  1.00  0.00           H  
ATOM   3741  N   LEU   230       7.189  18.159  58.841  1.00  0.00           N  
ATOM   3742  CA  LEU   230       7.953  17.424  59.848  1.00  0.00           C  
ATOM   3743  C   LEU   230       7.751  17.974  61.246  1.00  0.00           C  
ATOM   3744  O   LEU   230       7.896  17.179  62.155  1.00  0.00           O  
ATOM   3745  CB  LEU   230       9.486  17.464  59.680  1.00  0.00           C  
ATOM   3746  CG  LEU   230      10.057  16.847  58.411  1.00  0.00           C  
ATOM   3747  CD1 LEU   230       9.878  17.832  57.242  1.00  0.00           C  
ATOM   3748  CD2 LEU   230      11.535  16.468  58.626  1.00  0.00           C  
ATOM   3749  H   LEU   230       7.718  18.706  58.177  1.00  0.00           H  
ATOM   3750  HA  LEU   230       7.622  16.383  59.830  1.00  0.00           H  
ATOM   3751  HB3 LEU   230       9.917  16.895  60.508  1.00  0.00           H  
ATOM   3752  HB2 LEU   230       9.876  18.476  59.806  1.00  0.00           H  
ATOM   3753  HG  LEU   230       9.512  15.926  58.218  1.00  0.00           H  
ATOM   3754 HD11 LEU   230      10.816  18.103  56.758  1.00  0.00           H  
ATOM   3755 HD12 LEU   230       9.187  17.515  56.475  1.00  0.00           H  
ATOM   3756 HD13 LEU   230       9.438  18.746  57.591  1.00  0.00           H  
ATOM   3757 HD21 LEU   230      12.152  16.661  57.749  1.00  0.00           H  
ATOM   3758 HD22 LEU   230      11.986  17.006  59.461  1.00  0.00           H  
ATOM   3759 HD23 LEU   230      11.612  15.404  58.846  1.00  0.00           H  
ATOM   3760  N   THR   231       7.531  19.289  61.426  1.00  0.00           N  
ATOM   3761  CA  THR   231       7.434  19.837  62.777  1.00  0.00           C  
ATOM   3762  C   THR   231       6.082  19.522  63.437  1.00  0.00           C  
ATOM   3763  O   THR   231       6.055  19.343  64.654  1.00  0.00           O  
ATOM   3764  CB  THR   231       7.701  21.362  62.880  1.00  0.00           C  
ATOM   3765  OG1 THR   231       8.043  21.659  64.218  1.00  0.00           O  
ATOM   3766  CG2 THR   231       6.536  22.320  62.573  1.00  0.00           C  
ATOM   3767  H   THR   231       7.450  19.925  60.646  1.00  0.00           H  
ATOM   3768  HA  THR   231       8.201  19.349  63.384  1.00  0.00           H  
ATOM   3769  HB  THR   231       8.554  21.625  62.253  1.00  0.00           H  
ATOM   3770  HG1 THR   231       7.296  21.440  64.781  1.00  0.00           H  
ATOM   3771 HG21 THR   231       6.824  23.341  62.830  1.00  0.00           H  
ATOM   3772 HG22 THR   231       6.298  22.353  61.527  1.00  0.00           H  
ATOM   3773 HG23 THR   231       5.622  22.118  63.132  1.00  0.00           H  
ATOM   3774  N   LEU   232       4.998  19.440  62.641  1.00  0.00           N  
ATOM   3775  CA  LEU   232       3.671  19.099  63.152  1.00  0.00           C  
ATOM   3776  C   LEU   232       3.541  17.623  63.491  1.00  0.00           C  
ATOM   3777  O   LEU   232       3.106  17.307  64.599  1.00  0.00           O  
ATOM   3778  CB  LEU   232       2.572  19.504  62.172  1.00  0.00           C  
ATOM   3779  CG  LEU   232       2.350  21.018  62.131  1.00  0.00           C  
ATOM   3780  CD1 LEU   232       1.241  21.334  61.148  1.00  0.00           C  
ATOM   3781  CD2 LEU   232       2.043  21.644  63.504  1.00  0.00           C  
ATOM   3782  H   LEU   232       5.084  19.600  61.646  1.00  0.00           H  
ATOM   3783  HA  LEU   232       3.532  19.629  64.095  1.00  0.00           H  
ATOM   3784  HB3 LEU   232       1.628  19.046  62.468  1.00  0.00           H  
ATOM   3785  HB2 LEU   232       2.803  19.121  61.176  1.00  0.00           H  
ATOM   3786  HG  LEU   232       3.264  21.477  61.750  1.00  0.00           H  
ATOM   3787 HD11 LEU   232       1.480  22.280  60.669  1.00  0.00           H  
ATOM   3788 HD12 LEU   232       1.173  20.567  60.380  1.00  0.00           H  
ATOM   3789 HD13 LEU   232       0.266  21.432  61.625  1.00  0.00           H  
ATOM   3790 HD21 LEU   232       1.300  22.439  63.436  1.00  0.00           H  
ATOM   3791 HD22 LEU   232       1.657  20.910  64.212  1.00  0.00           H  
ATOM   3792 HD23 LEU   232       2.941  22.086  63.935  1.00  0.00           H  
ATOM   3793  N   ILE   233       4.024  16.747  62.589  1.00  0.00           N  
ATOM   3794  CA  ILE   233       4.436  15.385  62.956  1.00  0.00           C  
ATOM   3795  C   ILE   233       5.603  15.542  63.943  1.00  0.00           C  
ATOM   3796  O   ILE   233       6.179  16.615  63.979  1.00  0.00           O  
ATOM   3797  CB  ILE   233       4.937  14.566  61.734  1.00  0.00           C  
ATOM   3798  CG2 ILE   233       5.150  13.083  62.111  1.00  0.00           C  
ATOM   3799  CG1 ILE   233       3.987  14.646  60.519  1.00  0.00           C  
ATOM   3800  CD1 ILE   233       4.609  14.104  59.223  1.00  0.00           C  
ATOM   3801  H   ILE   233       4.373  17.086  61.702  1.00  0.00           H  
ATOM   3802  HA  ILE   233       3.635  14.856  63.465  1.00  0.00           H  
ATOM   3803  HB  ILE   233       5.884  14.986  61.396  1.00  0.00           H  
ATOM   3804 HG21 ILE   233       5.495  12.495  61.263  1.00  0.00           H  
ATOM   3805 HG22 ILE   233       5.864  12.914  62.908  1.00  0.00           H  
ATOM   3806 HG23 ILE   233       4.208  12.648  62.438  1.00  0.00           H  
ATOM   3807 HG13 ILE   233       3.670  15.668  60.325  1.00  0.00           H  
ATOM   3808 HG12 ILE   233       3.065  14.115  60.743  1.00  0.00           H  
ATOM   3809 HD11 ILE   233       4.063  14.468  58.354  1.00  0.00           H  
ATOM   3810 HD12 ILE   233       5.648  14.418  59.111  1.00  0.00           H  
ATOM   3811 HD13 ILE   233       4.581  13.017  59.185  1.00  0.00           H  
ATOM   3812  N   LEU   234       5.960  14.574  64.789  1.00  0.00           N  
ATOM   3813  CA  LEU   234       7.023  14.777  65.791  1.00  0.00           C  
ATOM   3814  C   LEU   234       6.608  15.752  66.928  1.00  0.00           C  
ATOM   3815  O   LEU   234       7.111  15.602  68.035  1.00  0.00           O  
ATOM   3816  CB  LEU   234       8.396  15.239  65.187  1.00  0.00           C  
ATOM   3817  CG  LEU   234       9.101  14.335  64.138  1.00  0.00           C  
ATOM   3818  CD1 LEU   234       8.420  14.164  62.768  1.00  0.00           C  
ATOM   3819  CD2 LEU   234      10.546  14.818  63.911  1.00  0.00           C  
ATOM   3820  H   LEU   234       5.501  13.675  64.773  1.00  0.00           H  
ATOM   3821  HA  LEU   234       7.171  13.801  66.251  1.00  0.00           H  
ATOM   3822  HB3 LEU   234       9.076  15.302  66.039  1.00  0.00           H  
ATOM   3823  HB2 LEU   234       8.368  16.262  64.816  1.00  0.00           H  
ATOM   3824  HG  LEU   234       9.170  13.343  64.588  1.00  0.00           H  
ATOM   3825 HD11 LEU   234       9.120  14.273  61.939  1.00  0.00           H  
ATOM   3826 HD12 LEU   234       7.994  13.168  62.676  1.00  0.00           H  
ATOM   3827 HD13 LEU   234       7.641  14.875  62.586  1.00  0.00           H  
ATOM   3828 HD21 LEU   234      11.196  13.980  63.658  1.00  0.00           H  
ATOM   3829 HD22 LEU   234      10.611  15.547  63.103  1.00  0.00           H  
ATOM   3830 HD23 LEU   234      10.967  15.289  64.799  1.00  0.00           H  
ATOM   3831  N   GLY   235       5.695  16.709  66.680  1.00  0.00           N  
ATOM   3832  CA  GLY   235       5.051  17.532  67.693  1.00  0.00           C  
ATOM   3833  C   GLY   235       4.016  16.669  68.418  1.00  0.00           C  
ATOM   3834  O   GLY   235       3.915  16.738  69.642  1.00  0.00           O  
ATOM   3835  H   GLY   235       5.389  16.844  65.725  1.00  0.00           H  
ATOM   3836  HA3 GLY   235       4.554  18.373  67.210  1.00  0.00           H  
ATOM   3837  HA2 GLY   235       5.783  17.936  68.393  1.00  0.00           H  
ATOM   3838  N   VAL   236       3.288  15.826  67.664  1.00  0.00           N  
ATOM   3839  CA  VAL   236       2.342  14.860  68.206  1.00  0.00           C  
ATOM   3840  C   VAL   236       3.038  13.559  68.610  1.00  0.00           C  
ATOM   3841  O   VAL   236       2.814  13.106  69.726  1.00  0.00           O  
ATOM   3842  CB  VAL   236       1.227  14.501  67.198  1.00  0.00           C  
ATOM   3843  CG1 VAL   236       0.256  13.408  67.700  1.00  0.00           C  
ATOM   3844  CG2 VAL   236       0.444  15.765  66.813  1.00  0.00           C  
ATOM   3845  H   VAL   236       3.407  15.831  66.661  1.00  0.00           H  
ATOM   3846  HA  VAL   236       1.869  15.282  69.095  1.00  0.00           H  
ATOM   3847  HB  VAL   236       1.693  14.118  66.290  1.00  0.00           H  
ATOM   3848 HG11 VAL   236      -0.576  13.289  67.007  1.00  0.00           H  
ATOM   3849 HG12 VAL   236       0.728  12.429  67.783  1.00  0.00           H  
ATOM   3850 HG13 VAL   236      -0.168  13.663  68.671  1.00  0.00           H  
ATOM   3851 HG21 VAL   236      -0.340  15.537  66.100  1.00  0.00           H  
ATOM   3852 HG22 VAL   236      -0.033  16.217  67.682  1.00  0.00           H  
ATOM   3853 HG23 VAL   236       1.081  16.519  66.352  1.00  0.00           H  
ATOM   3854  N   LEU   237       3.840  12.967  67.708  1.00  0.00           N  
ATOM   3855  CA  LEU   237       4.504  11.688  67.971  1.00  0.00           C  
ATOM   3856  C   LEU   237       5.641  11.811  68.990  1.00  0.00           C  
ATOM   3857  O   LEU   237       5.968  10.819  69.638  1.00  0.00           O  
ATOM   3858  CB  LEU   237       5.017  11.040  66.670  1.00  0.00           C  
ATOM   3859  CG  LEU   237       3.888  10.465  65.790  1.00  0.00           C  
ATOM   3860  CD1 LEU   237       3.159  11.561  64.988  1.00  0.00           C  
ATOM   3861  CD2 LEU   237       4.428   9.347  64.884  1.00  0.00           C  
ATOM   3862  H   LEU   237       3.980  13.380  66.798  1.00  0.00           H  
ATOM   3863  HA  LEU   237       3.766  11.010  68.399  1.00  0.00           H  
ATOM   3864  HB3 LEU   237       5.667  10.207  66.946  1.00  0.00           H  
ATOM   3865  HB2 LEU   237       5.650  11.726  66.105  1.00  0.00           H  
ATOM   3866  HG  LEU   237       3.147   9.990  66.436  1.00  0.00           H  
ATOM   3867 HD11 LEU   237       2.975  11.273  63.955  1.00  0.00           H  
ATOM   3868 HD12 LEU   237       2.185  11.769  65.431  1.00  0.00           H  
ATOM   3869 HD13 LEU   237       3.712  12.500  64.965  1.00  0.00           H  
ATOM   3870 HD21 LEU   237       3.808   9.194  64.002  1.00  0.00           H  
ATOM   3871 HD22 LEU   237       5.434   9.573  64.535  1.00  0.00           H  
ATOM   3872 HD23 LEU   237       4.463   8.397  65.417  1.00  0.00           H  
ATOM   3873  N   GLY   238       6.209  13.015  69.126  1.00  0.00           N  
ATOM   3874  CA  GLY   238       7.369  13.262  69.964  1.00  0.00           C  
ATOM   3875  C   GLY   238       8.636  12.905  69.185  1.00  0.00           C  
ATOM   3876  O   GLY   238       8.594  12.526  68.010  1.00  0.00           O  
ATOM   3877  H   GLY   238       5.879  13.791  68.570  1.00  0.00           H  
ATOM   3878  HA3 GLY   238       7.321  12.684  70.888  1.00  0.00           H  
ATOM   3879  HA2 GLY   238       7.389  14.313  70.247  1.00  0.00           H  
ATOM   3880  N   SER   239       9.779  13.035  69.869  1.00  0.00           N  
ATOM   3881  CA  SER   239      11.092  12.684  69.344  1.00  0.00           C  
ATOM   3882  C   SER   239      11.133  11.186  68.990  1.00  0.00           C  
ATOM   3883  O   SER   239      10.718  10.370  69.816  1.00  0.00           O  
ATOM   3884  CB  SER   239      12.153  12.991  70.410  1.00  0.00           C  
ATOM   3885  OG  SER   239      12.297  14.389  70.546  1.00  0.00           O  
ATOM   3886  H   SER   239       9.755  13.372  70.823  1.00  0.00           H  
ATOM   3887  HA  SER   239      11.282  13.332  68.491  1.00  0.00           H  
ATOM   3888  HB3 SER   239      13.122  12.583  70.119  1.00  0.00           H  
ATOM   3889  HB2 SER   239      11.896  12.551  71.375  1.00  0.00           H  
ATOM   3890  HG  SER   239      12.780  14.724  69.786  1.00  0.00           H  
ATOM   3891  N   PRO   240      11.601  10.848  67.770  1.00  0.00           N  
ATOM   3892  CA  PRO   240      11.881   9.454  67.397  1.00  0.00           C  
ATOM   3893  C   PRO   240      12.858   8.776  68.365  1.00  0.00           C  
ATOM   3894  O   PRO   240      13.824   9.409  68.799  1.00  0.00           O  
ATOM   3895  CB  PRO   240      12.455   9.567  65.976  1.00  0.00           C  
ATOM   3896  CD  PRO   240      11.835  11.756  66.648  1.00  0.00           C  
ATOM   3897  CG  PRO   240      11.858  10.850  65.430  1.00  0.00           C  
ATOM   3898  HA  PRO   240      10.930   8.917  67.368  1.00  0.00           H  
ATOM   3899  HB3 PRO   240      12.207   8.710  65.350  1.00  0.00           H  
ATOM   3900  HB2 PRO   240      13.543   9.655  65.996  1.00  0.00           H  
ATOM   3901  HD2 PRO   240      12.797  12.251  66.787  1.00  0.00           H  
ATOM   3902  HD3 PRO   240      11.060  12.513  66.523  1.00  0.00           H  
ATOM   3903  HG3 PRO   240      10.835  10.656  65.107  1.00  0.00           H  
ATOM   3904  HG2 PRO   240      12.403  11.264  64.581  1.00  0.00           H  
ATOM   3905  N   SER   241      12.571   7.507  68.693  1.00  0.00           N  
ATOM   3906  CA  SER   241      13.433   6.670  69.527  1.00  0.00           C  
ATOM   3907  C   SER   241      14.827   6.499  68.908  1.00  0.00           C  
ATOM   3908  O   SER   241      15.013   6.768  67.722  1.00  0.00           O  
ATOM   3909  CB  SER   241      12.736   5.318  69.791  1.00  0.00           C  
ATOM   3910  OG  SER   241      12.757   4.462  68.667  1.00  0.00           O  
ATOM   3911  H   SER   241      11.763   7.053  68.293  1.00  0.00           H  
ATOM   3912  HA  SER   241      13.549   7.185  70.483  1.00  0.00           H  
ATOM   3913  HB3 SER   241      11.704   5.471  70.105  1.00  0.00           H  
ATOM   3914  HB2 SER   241      13.234   4.801  70.611  1.00  0.00           H  
ATOM   3915  HG  SER   241      12.254   3.670  68.874  1.00  0.00           H  
ATOM   3916  N   ARG   242      15.786   6.038  69.721  1.00  0.00           N  
ATOM   3917  CA  ARG   242      17.147   5.777  69.261  1.00  0.00           C  
ATOM   3918  C   ARG   242      17.160   4.710  68.176  1.00  0.00           C  
ATOM   3919  O   ARG   242      17.812   4.931  67.161  1.00  0.00           O  
ATOM   3920  CB  ARG   242      18.071   5.336  70.404  1.00  0.00           C  
ATOM   3921  CG  ARG   242      18.353   6.422  71.450  1.00  0.00           C  
ATOM   3922  CD  ARG   242      17.240   6.648  72.481  1.00  0.00           C  
ATOM   3923  NE  ARG   242      17.048   5.465  73.329  1.00  0.00           N  
ATOM   3924  CZ  ARG   242      16.250   5.424  74.407  1.00  0.00           C  
ATOM   3925  NH1 ARG   242      15.520   6.491  74.763  1.00  0.00           N  
ATOM   3926  NH2 ARG   242      16.189   4.307  75.142  1.00  0.00           N1+
ATOM   3927  H   ARG   242      15.578   5.820  70.684  1.00  0.00           H  
ATOM   3928  HA  ARG   242      17.540   6.703  68.836  1.00  0.00           H  
ATOM   3929  HB3 ARG   242      19.035   5.064  69.969  1.00  0.00           H  
ATOM   3930  HB2 ARG   242      17.698   4.427  70.880  1.00  0.00           H  
ATOM   3931  HG3 ARG   242      18.656   7.361  70.986  1.00  0.00           H  
ATOM   3932  HG2 ARG   242      19.228   6.089  72.010  1.00  0.00           H  
ATOM   3933  HD3 ARG   242      16.283   6.862  72.013  1.00  0.00           H  
ATOM   3934  HD2 ARG   242      17.477   7.527  73.081  1.00  0.00           H  
ATOM   3935  HE  ARG   242      17.580   4.643  73.081  1.00  0.00           H  
ATOM   3936 HH12 ARG   242      14.926   6.460  75.579  1.00  0.00           H  
ATOM   3937 HH11 ARG   242      15.568   7.341  74.220  1.00  0.00           H  
ATOM   3938 HH22 ARG   242      15.595   4.263  75.958  1.00  0.00           H  
ATOM   3939 HH21 ARG   242      16.739   3.498  74.892  1.00  0.00           H  
ATOM   3940  N   GLU   243      16.386   3.624  68.373  1.00  0.00           N  
ATOM   3941  CA  GLU   243      16.251   2.595  67.353  1.00  0.00           C  
ATOM   3942  C   GLU   243      15.619   3.152  66.079  1.00  0.00           C  
ATOM   3943  O   GLU   243      16.105   2.830  64.997  1.00  0.00           O  
ATOM   3944  CB  GLU   243      15.505   1.354  67.852  1.00  0.00           C  
ATOM   3945  CG  GLU   243      15.621   0.179  66.852  1.00  0.00           C  
ATOM   3946  CD  GLU   243      14.925  -1.086  67.339  1.00  0.00           C  
ATOM   3947  OE1 GLU   243      14.963  -1.322  68.565  1.00  0.00           O  
ATOM   3948  OE2 GLU   243      14.382  -1.812  66.479  1.00  0.00           O1-
ATOM   3949  H   GLU   243      15.845   3.515  69.218  1.00  0.00           H  
ATOM   3950  HA  GLU   243      17.269   2.283  67.149  1.00  0.00           H  
ATOM   3951  HB3 GLU   243      14.454   1.591  68.028  1.00  0.00           H  
ATOM   3952  HB2 GLU   243      15.919   1.062  68.818  1.00  0.00           H  
ATOM   3953  HG3 GLU   243      16.673  -0.065  66.697  1.00  0.00           H  
ATOM   3954  HG2 GLU   243      15.229   0.442  65.873  1.00  0.00           H  
ATOM   3955  N   ASP   244      14.607   4.028  66.243  1.00  0.00           N  
ATOM   3956  CA  ASP   244      13.982   4.763  65.153  1.00  0.00           C  
ATOM   3957  C   ASP   244      15.015   5.510  64.296  1.00  0.00           C  
ATOM   3958  O   ASP   244      15.044   5.342  63.076  1.00  0.00           O  
ATOM   3959  CB  ASP   244      12.796   5.636  65.557  1.00  0.00           C  
ATOM   3960  CG  ASP   244      11.937   5.934  64.334  1.00  0.00           C  
ATOM   3961  OD1 ASP   244      12.461   6.590  63.411  1.00  0.00           O  
ATOM   3962  OD2 ASP   244      10.770   5.498  64.345  1.00  0.00           O1-
ATOM   3963  H   ASP   244      14.274   4.245  67.172  1.00  0.00           H  
ATOM   3964  HA  ASP   244      13.470   4.039  64.567  1.00  0.00           H  
ATOM   3965  HB3 ASP   244      13.098   6.573  66.020  1.00  0.00           H  
ATOM   3966  HB2 ASP   244      12.175   5.120  66.286  1.00  0.00           H  
ATOM   3967  N   GLN   245      15.864   6.283  64.983  1.00  0.00           N  
ATOM   3968  CA  GLN   245      16.950   7.034  64.379  1.00  0.00           C  
ATOM   3969  C   GLN   245      17.994   6.163  63.679  1.00  0.00           C  
ATOM   3970  O   GLN   245      18.491   6.600  62.643  1.00  0.00           O  
ATOM   3971  CB  GLN   245      17.652   7.904  65.425  1.00  0.00           C  
ATOM   3972  CG  GLN   245      16.827   9.101  65.916  1.00  0.00           C  
ATOM   3973  CD  GLN   245      17.617   9.933  66.927  1.00  0.00           C  
ATOM   3974  OE1 GLN   245      18.733   9.583  67.309  1.00  0.00           O  
ATOM   3975  NE2 GLN   245      17.037  11.046  67.371  1.00  0.00           N  
ATOM   3976  H   GLN   245      15.762   6.365  65.987  1.00  0.00           H  
ATOM   3977  HA  GLN   245      16.513   7.690  63.623  1.00  0.00           H  
ATOM   3978  HB3 GLN   245      18.583   8.287  65.001  1.00  0.00           H  
ATOM   3979  HB2 GLN   245      17.945   7.290  66.275  1.00  0.00           H  
ATOM   3980  HG3 GLN   245      15.897   8.772  66.376  1.00  0.00           H  
ATOM   3981  HG2 GLN   245      16.556   9.738  65.072  1.00  0.00           H  
ATOM   3982 HE22 GLN   245      17.517  11.633  68.037  1.00  0.00           H  
ATOM   3983 HE21 GLN   245      16.115  11.306  67.053  1.00  0.00           H  
ATOM   3984  N   VAL   246      18.312   4.970  64.225  1.00  0.00           N  
ATOM   3985  CA  VAL   246      19.323   4.105  63.615  1.00  0.00           C  
ATOM   3986  C   VAL   246      18.901   3.558  62.244  1.00  0.00           C  
ATOM   3987  O   VAL   246      19.787   3.376  61.409  1.00  0.00           O  
ATOM   3988  CB  VAL   246      19.819   2.905  64.470  1.00  0.00           C  
ATOM   3989  CG1 VAL   246      20.394   3.338  65.827  1.00  0.00           C  
ATOM   3990  CG2 VAL   246      18.891   1.677  64.602  1.00  0.00           C  
ATOM   3991  H   VAL   246      17.881   4.658  65.086  1.00  0.00           H  
ATOM   3992  HA  VAL   246      20.197   4.736  63.437  1.00  0.00           H  
ATOM   3993  HB  VAL   246      20.685   2.537  63.915  1.00  0.00           H  
ATOM   3994 HG11 VAL   246      21.040   2.559  66.231  1.00  0.00           H  
ATOM   3995 HG12 VAL   246      20.991   4.247  65.742  1.00  0.00           H  
ATOM   3996 HG13 VAL   246      19.618   3.505  66.564  1.00  0.00           H  
ATOM   3997 HG21 VAL   246      19.490   0.766  64.624  1.00  0.00           H  
ATOM   3998 HG22 VAL   246      18.344   1.683  65.532  1.00  0.00           H  
ATOM   3999 HG23 VAL   246      18.170   1.544  63.799  1.00  0.00           H  
ATOM   4000  N   TRP   247      17.587   3.353  62.007  1.00  0.00           N  
ATOM   4001  CA  TRP   247      17.092   2.972  60.680  1.00  0.00           C  
ATOM   4002  C   TRP   247      17.354   4.046  59.622  1.00  0.00           C  
ATOM   4003  O   TRP   247      17.549   3.679  58.466  1.00  0.00           O  
ATOM   4004  CB  TRP   247      15.595   2.617  60.657  1.00  0.00           C  
ATOM   4005  CG  TRP   247      15.182   1.297  61.235  1.00  0.00           C  
ATOM   4006  CD2 TRP   247      14.416   1.061  62.435  1.00  0.00           C  
ATOM   4007  CD1 TRP   247      15.400   0.071  60.708  1.00  0.00           C  
ATOM   4008  NE1 TRP   247      14.803  -0.888  61.507  1.00  0.00           N  
ATOM   4009  CE2 TRP   247      14.168  -0.324  62.594  1.00  0.00           C  
ATOM   4010  CE3 TRP   247      13.871   1.912  63.387  1.00  0.00           C  
ATOM   4011  CZ2 TRP   247      13.408  -0.826  63.665  1.00  0.00           C  
ATOM   4012  CZ3 TRP   247      13.093   1.450  64.465  1.00  0.00           C  
ATOM   4013  CH2 TRP   247      12.860   0.073  64.601  1.00  0.00           C  
ATOM   4014  H   TRP   247      16.900   3.522  62.731  1.00  0.00           H  
ATOM   4015  HA  TRP   247      17.644   2.089  60.355  1.00  0.00           H  
ATOM   4016  HB3 TRP   247      15.235   2.596  59.626  1.00  0.00           H  
ATOM   4017  HB2 TRP   247      15.027   3.413  61.137  1.00  0.00           H  
ATOM   4018  HD1 TRP   247      15.942  -0.112  59.792  1.00  0.00           H  
ATOM   4019  HE1 TRP   247      14.833  -1.874  61.293  1.00  0.00           H  
ATOM   4020  HE3 TRP   247      14.093   2.935  63.175  1.00  0.00           H  
ATOM   4021  HZ2 TRP   247      13.236  -1.887  63.765  1.00  0.00           H  
ATOM   4022  HZ3 TRP   247      12.666   2.131  65.185  1.00  0.00           H  
ATOM   4023  HH2 TRP   247      12.269  -0.300  65.425  1.00  0.00           H  
ATOM   4024  N   ILE   248      17.382   5.330  60.017  1.00  0.00           N  
ATOM   4025  CA  ILE   248      17.737   6.407  59.104  1.00  0.00           C  
ATOM   4026  C   ILE   248      19.265   6.512  59.025  1.00  0.00           C  
ATOM   4027  O   ILE   248      19.905   7.132  59.875  1.00  0.00           O  
ATOM   4028  CB  ILE   248      17.116   7.769  59.496  1.00  0.00           C  
ATOM   4029  CG2 ILE   248      17.562   8.910  58.555  1.00  0.00           C  
ATOM   4030  CG1 ILE   248      15.573   7.690  59.564  1.00  0.00           C  
ATOM   4031  CD1 ILE   248      14.878   7.268  58.257  1.00  0.00           C  
ATOM   4032  H   ILE   248      17.238   5.576  60.987  1.00  0.00           H  
ATOM   4033  HA  ILE   248      17.369   6.170  58.103  1.00  0.00           H  
ATOM   4034  HB  ILE   248      17.453   8.029  60.501  1.00  0.00           H  
ATOM   4035 HG21 ILE   248      17.007   9.823  58.771  1.00  0.00           H  
ATOM   4036 HG22 ILE   248      18.615   9.156  58.679  1.00  0.00           H  
ATOM   4037 HG23 ILE   248      17.402   8.665  57.505  1.00  0.00           H  
ATOM   4038 HG13 ILE   248      15.176   8.654  59.884  1.00  0.00           H  
ATOM   4039 HG12 ILE   248      15.281   6.993  60.351  1.00  0.00           H  
ATOM   4040 HD11 ILE   248      13.811   7.483  58.309  1.00  0.00           H  
ATOM   4041 HD12 ILE   248      15.272   7.795  57.389  1.00  0.00           H  
ATOM   4042 HD13 ILE   248      14.984   6.198  58.082  1.00  0.00           H  
ATOM   4043  N   VAL   249      19.803   5.863  57.985  1.00  0.00           N  
ATOM   4044  CA  VAL   249      21.218   5.847  57.644  1.00  0.00           C  
ATOM   4045  C   VAL   249      21.731   7.205  57.159  1.00  0.00           C  
ATOM   4046  O   VAL   249      22.886   7.521  57.442  1.00  0.00           O  
ATOM   4047  CB  VAL   249      21.510   4.820  56.524  1.00  0.00           C  
ATOM   4048  CG1 VAL   249      21.262   3.389  57.024  1.00  0.00           C  
ATOM   4049  CG2 VAL   249      20.757   5.086  55.200  1.00  0.00           C  
ATOM   4050  H   VAL   249      19.198   5.336  57.372  1.00  0.00           H  
ATOM   4051  HA  VAL   249      21.782   5.567  58.534  1.00  0.00           H  
ATOM   4052  HB  VAL   249      22.576   4.869  56.294  1.00  0.00           H  
ATOM   4053 HG11 VAL   249      21.552   2.655  56.271  1.00  0.00           H  
ATOM   4054 HG12 VAL   249      21.841   3.179  57.923  1.00  0.00           H  
ATOM   4055 HG13 VAL   249      20.210   3.221  57.259  1.00  0.00           H  
ATOM   4056 HG21 VAL   249      20.910   4.265  54.500  1.00  0.00           H  
ATOM   4057 HG22 VAL   249      19.682   5.178  55.355  1.00  0.00           H  
ATOM   4058 HG23 VAL   249      21.105   5.987  54.696  1.00  0.00           H  
ATOM   4059  N   ASN   250      20.873   7.977  56.461  1.00  0.00           N  
ATOM   4060  CA  ASN   250      21.221   9.290  55.934  1.00  0.00           C  
ATOM   4061  C   ASN   250      21.602  10.210  57.096  1.00  0.00           C  
ATOM   4062  O   ASN   250      20.774  10.483  57.962  1.00  0.00           O  
ATOM   4063  CB  ASN   250      20.080   9.874  55.073  1.00  0.00           C  
ATOM   4064  CG  ASN   250      20.525  11.111  54.278  1.00  0.00           C  
ATOM   4065  OD1 ASN   250      21.048  12.071  54.835  1.00  0.00           O  
ATOM   4066  ND2 ASN   250      20.318  11.099  52.963  1.00  0.00           N  
ATOM   4067  H   ASN   250      19.934   7.652  56.286  1.00  0.00           H  
ATOM   4068  HA  ASN   250      22.098   9.174  55.292  1.00  0.00           H  
ATOM   4069  HB3 ASN   250      19.207  10.115  55.678  1.00  0.00           H  
ATOM   4070  HB2 ASN   250      19.749   9.113  54.364  1.00  0.00           H  
ATOM   4071 HD22 ASN   250      20.592  11.891  52.403  1.00  0.00           H  
ATOM   4072 HD21 ASN   250      19.875  10.307  52.518  1.00  0.00           H  
ATOM   4073  N   ASP   251      22.872  10.625  57.076  1.00  0.00           N  
ATOM   4074  CA  ASP   251      23.512  11.464  58.078  1.00  0.00           C  
ATOM   4075  C   ASP   251      22.814  12.817  58.226  1.00  0.00           C  
ATOM   4076  O   ASP   251      22.549  13.219  59.350  1.00  0.00           O  
ATOM   4077  CB  ASP   251      25.019  11.692  57.811  1.00  0.00           C  
ATOM   4078  CG  ASP   251      25.395  12.228  56.416  1.00  0.00           C  
ATOM   4079  OD1 ASP   251      24.566  12.152  55.480  1.00  0.00           O  
ATOM   4080  OD2 ASP   251      26.545  12.697  56.302  1.00  0.00           O1-
ATOM   4081  H   ASP   251      23.464  10.366  56.299  1.00  0.00           H  
ATOM   4082  HA  ASP   251      23.422  10.939  59.031  1.00  0.00           H  
ATOM   4083  HB3 ASP   251      25.544  10.748  57.955  1.00  0.00           H  
ATOM   4084  HB2 ASP   251      25.405  12.389  58.558  1.00  0.00           H  
ATOM   4085  N   LYS   252      22.517  13.475  57.096  1.00  0.00           N  
ATOM   4086  CA  LYS   252      21.863  14.774  57.039  1.00  0.00           C  
ATOM   4087  C   LYS   252      20.485  14.710  57.714  1.00  0.00           C  
ATOM   4088  O   LYS   252      20.188  15.558  58.554  1.00  0.00           O  
ATOM   4089  CB  LYS   252      21.710  15.212  55.574  1.00  0.00           C  
ATOM   4090  CG  LYS   252      22.956  15.232  54.693  1.00  0.00           C  
ATOM   4091  CD  LYS   252      22.579  15.520  53.228  1.00  0.00           C  
ATOM   4092  CE  LYS   252      23.749  15.334  52.255  1.00  0.00           C  
ATOM   4093  NZ  LYS   252      24.144  13.918  52.152  1.00  0.00           N1+
ATOM   4094  H   LYS   252      22.782  13.061  56.210  1.00  0.00           H  
ATOM   4095  HA  LYS   252      22.485  15.499  57.568  1.00  0.00           H  
ATOM   4096  HB3 LYS   252      21.290  16.207  55.522  1.00  0.00           H  
ATOM   4097  HB2 LYS   252      21.017  14.526  55.109  1.00  0.00           H  
ATOM   4098  HG3 LYS   252      23.466  14.275  54.753  1.00  0.00           H  
ATOM   4099  HG2 LYS   252      23.660  15.981  55.057  1.00  0.00           H  
ATOM   4100  HD3 LYS   252      22.214  16.545  53.151  1.00  0.00           H  
ATOM   4101  HD2 LYS   252      21.747  14.884  52.921  1.00  0.00           H  
ATOM   4102  HE3 LYS   252      24.607  15.929  52.570  1.00  0.00           H  
ATOM   4103  HE2 LYS   252      23.463  15.682  51.262  1.00  0.00           H  
ATOM   4104  HZ1 LYS   252      24.422  13.578  53.064  1.00  0.00           H  
ATOM   4105  HZ2 LYS   252      23.366  13.368  51.818  1.00  0.00           H  
ATOM   4106  HZ3 LYS   252      24.920  13.827  51.513  1.00  0.00           H  
ATOM   4107  N   ALA   253      19.697  13.677  57.365  1.00  0.00           N  
ATOM   4108  CA  ALA   253      18.380  13.418  57.937  1.00  0.00           C  
ATOM   4109  C   ALA   253      18.436  13.100  59.433  1.00  0.00           C  
ATOM   4110  O   ALA   253      17.677  13.703  60.188  1.00  0.00           O  
ATOM   4111  CB  ALA   253      17.697  12.283  57.171  1.00  0.00           C  
ATOM   4112  H   ALA   253      20.029  13.011  56.681  1.00  0.00           H  
ATOM   4113  HA  ALA   253      17.777  14.320  57.813  1.00  0.00           H  
ATOM   4114  HB1 ALA   253      16.692  12.109  57.548  1.00  0.00           H  
ATOM   4115  HB2 ALA   253      17.621  12.521  56.110  1.00  0.00           H  
ATOM   4116  HB3 ALA   253      18.252  11.352  57.265  1.00  0.00           H  
ATOM   4117  N   ARG   254      19.352  12.200  59.835  1.00  0.00           N  
ATOM   4118  CA  ARG   254      19.560  11.809  61.228  1.00  0.00           C  
ATOM   4119  C   ARG   254      19.980  12.990  62.100  1.00  0.00           C  
ATOM   4120  O   ARG   254      19.397  13.177  63.165  1.00  0.00           O  
ATOM   4121  CB  ARG   254      20.597  10.676  61.325  1.00  0.00           C  
ATOM   4122  CG  ARG   254      20.865  10.207  62.774  1.00  0.00           C  
ATOM   4123  CD  ARG   254      22.039   9.244  62.896  1.00  0.00           C  
ATOM   4124  NE  ARG   254      21.865   8.076  62.028  1.00  0.00           N  
ATOM   4125  CZ  ARG   254      22.636   6.981  62.055  1.00  0.00           C  
ATOM   4126  NH1 ARG   254      23.663   6.879  62.911  1.00  0.00           N  
ATOM   4127  NH2 ARG   254      22.363   5.978  61.215  1.00  0.00           N1+
ATOM   4128  H   ARG   254      19.942  11.746  59.149  1.00  0.00           H  
ATOM   4129  HA  ARG   254      18.608  11.431  61.605  1.00  0.00           H  
ATOM   4130  HB3 ARG   254      21.537  10.998  60.873  1.00  0.00           H  
ATOM   4131  HB2 ARG   254      20.247   9.834  60.728  1.00  0.00           H  
ATOM   4132  HG3 ARG   254      19.973   9.822  63.269  1.00  0.00           H  
ATOM   4133  HG2 ARG   254      21.177  11.068  63.362  1.00  0.00           H  
ATOM   4134  HD3 ARG   254      22.018   8.842  63.910  1.00  0.00           H  
ATOM   4135  HD2 ARG   254      23.003   9.739  62.774  1.00  0.00           H  
ATOM   4136  HE  ARG   254      21.096   8.108  61.370  1.00  0.00           H  
ATOM   4137 HH12 ARG   254      24.240   6.052  62.929  1.00  0.00           H  
ATOM   4138 HH11 ARG   254      23.857   7.635  63.552  1.00  0.00           H  
ATOM   4139 HH22 ARG   254      22.916   5.133  61.213  1.00  0.00           H  
ATOM   4140 HH21 ARG   254      21.563   6.052  60.599  1.00  0.00           H  
ATOM   4141  N   SER   255      20.981  13.750  61.626  1.00  0.00           N  
ATOM   4142  CA  SER   255      21.547  14.901  62.318  1.00  0.00           C  
ATOM   4143  C   SER   255      20.478  15.946  62.610  1.00  0.00           C  
ATOM   4144  O   SER   255      20.453  16.454  63.721  1.00  0.00           O  
ATOM   4145  CB  SER   255      22.668  15.549  61.488  1.00  0.00           C  
ATOM   4146  OG  SER   255      23.788  14.701  61.400  1.00  0.00           O  
ATOM   4147  H   SER   255      21.404  13.516  60.736  1.00  0.00           H  
ATOM   4148  HA  SER   255      21.960  14.557  63.269  1.00  0.00           H  
ATOM   4149  HB3 SER   255      23.008  16.473  61.957  1.00  0.00           H  
ATOM   4150  HB2 SER   255      22.326  15.804  60.484  1.00  0.00           H  
ATOM   4151  HG  SER   255      23.577  13.988  60.788  1.00  0.00           H  
ATOM   4152  N   PHE   256      19.592  16.207  61.635  1.00  0.00           N  
ATOM   4153  CA  PHE   256      18.517  17.180  61.776  1.00  0.00           C  
ATOM   4154  C   PHE   256      17.556  16.824  62.916  1.00  0.00           C  
ATOM   4155  O   PHE   256      17.214  17.701  63.708  1.00  0.00           O  
ATOM   4156  CB  PHE   256      17.757  17.333  60.451  1.00  0.00           C  
ATOM   4157  CG  PHE   256      16.999  18.641  60.401  1.00  0.00           C  
ATOM   4158  CD1 PHE   256      17.685  19.806  60.003  1.00  0.00           C  
ATOM   4159  CD2 PHE   256      15.702  18.757  60.945  1.00  0.00           C  
ATOM   4160  CE1 PHE   256      17.058  21.040  60.079  1.00  0.00           C  
ATOM   4161  CE2 PHE   256      15.094  20.003  61.019  1.00  0.00           C  
ATOM   4162  CZ  PHE   256      15.766  21.136  60.580  1.00  0.00           C  
ATOM   4163  H   PHE   256      19.658  15.728  60.746  1.00  0.00           H  
ATOM   4164  HA  PHE   256      18.990  18.130  62.012  1.00  0.00           H  
ATOM   4165  HB3 PHE   256      17.075  16.499  60.282  1.00  0.00           H  
ATOM   4166  HB2 PHE   256      18.457  17.323  59.615  1.00  0.00           H  
ATOM   4167  HD1 PHE   256      18.700  19.743  59.640  1.00  0.00           H  
ATOM   4168  HD2 PHE   256      15.183  17.883  61.311  1.00  0.00           H  
ATOM   4169  HE1 PHE   256      17.579  21.930  59.759  1.00  0.00           H  
ATOM   4170  HE2 PHE   256      14.098  20.091  61.426  1.00  0.00           H  
ATOM   4171  HZ  PHE   256      15.286  22.102  60.641  1.00  0.00           H  
ATOM   4172  N   VAL   257      17.178  15.539  63.000  1.00  0.00           N  
ATOM   4173  CA  VAL   257      16.335  15.027  64.074  1.00  0.00           C  
ATOM   4174  C   VAL   257      17.042  15.118  65.438  1.00  0.00           C  
ATOM   4175  O   VAL   257      16.405  15.537  66.404  1.00  0.00           O  
ATOM   4176  CB  VAL   257      15.911  13.554  63.838  1.00  0.00           C  
ATOM   4177  CG1 VAL   257      15.063  12.974  64.989  1.00  0.00           C  
ATOM   4178  CG2 VAL   257      15.131  13.403  62.520  1.00  0.00           C  
ATOM   4179  H   VAL   257      17.509  14.865  62.323  1.00  0.00           H  
ATOM   4180  HA  VAL   257      15.434  15.642  64.117  1.00  0.00           H  
ATOM   4181  HB  VAL   257      16.809  12.941  63.751  1.00  0.00           H  
ATOM   4182 HG11 VAL   257      14.739  11.960  64.756  1.00  0.00           H  
ATOM   4183 HG12 VAL   257      15.609  12.910  65.929  1.00  0.00           H  
ATOM   4184 HG13 VAL   257      14.170  13.575  65.162  1.00  0.00           H  
ATOM   4185 HG21 VAL   257      14.896  12.357  62.320  1.00  0.00           H  
ATOM   4186 HG22 VAL   257      14.189  13.950  62.558  1.00  0.00           H  
ATOM   4187 HG23 VAL   257      15.685  13.778  61.664  1.00  0.00           H  
ATOM   4188  N   GLU   258      18.339  14.763  65.482  1.00  0.00           N  
ATOM   4189  CA  GLU   258      19.169  14.855  66.683  1.00  0.00           C  
ATOM   4190  C   GLU   258      19.339  16.286  67.202  1.00  0.00           C  
ATOM   4191  O   GLU   258      19.339  16.468  68.418  1.00  0.00           O  
ATOM   4192  CB  GLU   258      20.562  14.262  66.435  1.00  0.00           C  
ATOM   4193  CG  GLU   258      20.601  12.733  66.302  1.00  0.00           C  
ATOM   4194  CD  GLU   258      22.026  12.216  66.082  1.00  0.00           C  
ATOM   4195  OE1 GLU   258      22.952  13.051  65.973  1.00  0.00           O  
ATOM   4196  OE2 GLU   258      22.169  10.976  66.027  1.00  0.00           O1-
ATOM   4197  H   GLU   258      18.793  14.415  64.648  1.00  0.00           H  
ATOM   4198  HA  GLU   258      18.683  14.277  67.472  1.00  0.00           H  
ATOM   4199  HB3 GLU   258      21.227  14.553  67.251  1.00  0.00           H  
ATOM   4200  HB2 GLU   258      20.987  14.709  65.537  1.00  0.00           H  
ATOM   4201  HG3 GLU   258      19.968  12.388  65.487  1.00  0.00           H  
ATOM   4202  HG2 GLU   258      20.210  12.274  67.210  1.00  0.00           H  
ATOM   4203  N   LYS   259      19.472  17.265  66.287  1.00  0.00           N  
ATOM   4204  CA  LYS   259      19.587  18.689  66.611  1.00  0.00           C  
ATOM   4205  C   LYS   259      18.388  19.195  67.409  1.00  0.00           C  
ATOM   4206  O   LYS   259      18.578  19.975  68.340  1.00  0.00           O  
ATOM   4207  CB  LYS   259      19.695  19.543  65.333  1.00  0.00           C  
ATOM   4208  CG  LYS   259      21.025  19.431  64.585  1.00  0.00           C  
ATOM   4209  CD  LYS   259      20.938  20.039  63.172  1.00  0.00           C  
ATOM   4210  CE  LYS   259      21.966  19.471  62.187  1.00  0.00           C  
ATOM   4211  NZ  LYS   259      23.340  19.618  62.694  1.00  0.00           N1+
ATOM   4212  H   LYS   259      19.496  17.025  65.304  1.00  0.00           H  
ATOM   4213  HA  LYS   259      20.488  18.829  67.213  1.00  0.00           H  
ATOM   4214  HB3 LYS   259      19.557  20.598  65.578  1.00  0.00           H  
ATOM   4215  HB2 LYS   259      18.871  19.293  64.668  1.00  0.00           H  
ATOM   4216  HG3 LYS   259      21.392  18.413  64.565  1.00  0.00           H  
ATOM   4217  HG2 LYS   259      21.783  19.973  65.152  1.00  0.00           H  
ATOM   4218  HD3 LYS   259      21.090  21.116  63.250  1.00  0.00           H  
ATOM   4219  HD2 LYS   259      19.937  19.930  62.759  1.00  0.00           H  
ATOM   4220  HE3 LYS   259      21.885  19.982  61.227  1.00  0.00           H  
ATOM   4221  HE2 LYS   259      21.766  18.419  62.000  1.00  0.00           H  
ATOM   4222  HZ1 LYS   259      23.431  19.121  63.570  1.00  0.00           H  
ATOM   4223  HZ2 LYS   259      23.992  19.236  62.023  1.00  0.00           H  
ATOM   4224  HZ3 LYS   259      23.544  20.596  62.841  1.00  0.00           H  
ATOM   4225  N   PHE   260      17.186  18.737  67.018  1.00  0.00           N  
ATOM   4226  CA  PHE   260      15.936  19.153  67.627  1.00  0.00           C  
ATOM   4227  C   PHE   260      15.867  18.780  69.113  1.00  0.00           C  
ATOM   4228  O   PHE   260      16.268  17.679  69.495  1.00  0.00           O  
ATOM   4229  CB  PHE   260      14.747  18.600  66.821  1.00  0.00           C  
ATOM   4230  CG  PHE   260      13.403  19.078  67.329  1.00  0.00           C  
ATOM   4231  CD1 PHE   260      13.088  20.453  67.296  1.00  0.00           C  
ATOM   4232  CD2 PHE   260      12.490  18.173  67.899  1.00  0.00           C  
ATOM   4233  CE1 PHE   260      11.891  20.903  67.835  1.00  0.00           C  
ATOM   4234  CE2 PHE   260      11.286  18.642  68.401  1.00  0.00           C  
ATOM   4235  CZ  PHE   260      10.995  20.000  68.391  1.00  0.00           C  
ATOM   4236  H   PHE   260      17.122  18.075  66.257  1.00  0.00           H  
ATOM   4237  HA  PHE   260      15.914  20.242  67.551  1.00  0.00           H  
ATOM   4238  HB3 PHE   260      14.767  17.511  66.802  1.00  0.00           H  
ATOM   4239  HB2 PHE   260      14.836  18.924  65.783  1.00  0.00           H  
ATOM   4240  HD1 PHE   260      13.781  21.162  66.868  1.00  0.00           H  
ATOM   4241  HD2 PHE   260      12.713  17.117  67.937  1.00  0.00           H  
ATOM   4242  HE1 PHE   260      11.654  21.956  67.817  1.00  0.00           H  
ATOM   4243  HE2 PHE   260      10.572  17.929  68.771  1.00  0.00           H  
ATOM   4244  HZ  PHE   260      10.054  20.350  68.792  1.00  0.00           H  
ATOM   4245  N   LYS   261      15.357  19.728  69.912  1.00  0.00           N  
ATOM   4246  CA  LYS   261      15.121  19.559  71.340  1.00  0.00           C  
ATOM   4247  C   LYS   261      14.065  18.479  71.588  1.00  0.00           C  
ATOM   4248  O   LYS   261      13.176  18.304  70.758  1.00  0.00           O  
ATOM   4249  CB  LYS   261      14.721  20.924  71.935  1.00  0.00           C  
ATOM   4250  CG  LYS   261      14.396  20.885  73.438  1.00  0.00           C  
ATOM   4251  CD  LYS   261      14.332  22.280  74.073  1.00  0.00           C  
ATOM   4252  CE  LYS   261      13.687  22.279  75.467  1.00  0.00           C  
ATOM   4253  NZ  LYS   261      14.358  21.347  76.390  1.00  0.00           N1+
ATOM   4254  H   LYS   261      15.051  20.603  69.511  1.00  0.00           H  
ATOM   4255  HA  LYS   261      16.060  19.241  71.797  1.00  0.00           H  
ATOM   4256  HB3 LYS   261      13.863  21.331  71.397  1.00  0.00           H  
ATOM   4257  HB2 LYS   261      15.542  21.623  71.769  1.00  0.00           H  
ATOM   4258  HG3 LYS   261      15.143  20.282  73.955  1.00  0.00           H  
ATOM   4259  HG2 LYS   261      13.436  20.389  73.585  1.00  0.00           H  
ATOM   4260  HD3 LYS   261      13.776  22.956  73.422  1.00  0.00           H  
ATOM   4261  HD2 LYS   261      15.340  22.692  74.141  1.00  0.00           H  
ATOM   4262  HE3 LYS   261      12.637  21.993  75.391  1.00  0.00           H  
ATOM   4263  HE2 LYS   261      13.713  23.282  75.893  1.00  0.00           H  
ATOM   4264  HZ1 LYS   261      14.304  20.409  76.019  1.00  0.00           H  
ATOM   4265  HZ2 LYS   261      15.327  21.613  76.494  1.00  0.00           H  
ATOM   4266  HZ3 LYS   261      13.902  21.378  77.291  1.00  0.00           H  
ATOM   4267  N   ASN   262      14.169  17.777  72.727  1.00  0.00           N  
ATOM   4268  CA  ASN   262      13.223  16.724  73.094  1.00  0.00           C  
ATOM   4269  C   ASN   262      11.789  17.245  73.121  1.00  0.00           C  
ATOM   4270  O   ASN   262      11.520  18.285  73.724  1.00  0.00           O  
ATOM   4271  CB  ASN   262      13.589  16.112  74.459  1.00  0.00           C  
ATOM   4272  CG  ASN   262      14.847  15.243  74.422  1.00  0.00           C  
ATOM   4273  OD1 ASN   262      15.434  15.008  73.368  1.00  0.00           O  
ATOM   4274  ND2 ASN   262      15.261  14.749  75.589  1.00  0.00           N  
ATOM   4275  H   ASN   262      14.929  17.952  73.367  1.00  0.00           H  
ATOM   4276  HA  ASN   262      13.333  15.965  72.318  1.00  0.00           H  
ATOM   4277  HB3 ASN   262      12.778  15.466  74.800  1.00  0.00           H  
ATOM   4278  HB2 ASN   262      13.701  16.894  75.212  1.00  0.00           H  
ATOM   4279 HD22 ASN   262      16.083  14.164  75.621  1.00  0.00           H  
ATOM   4280 HD21 ASN   262      14.760  14.948  76.442  1.00  0.00           H  
ATOM   4281  N   ASN   263      10.919  16.495  72.442  1.00  0.00           N  
ATOM   4282  CA  ASN   263       9.494  16.747  72.416  1.00  0.00           C  
ATOM   4283  C   ASN   263       8.823  15.461  72.912  1.00  0.00           C  
ATOM   4284  O   ASN   263       9.096  14.394  72.361  1.00  0.00           O  
ATOM   4285  CB  ASN   263       9.055  17.097  70.986  1.00  0.00           C  
ATOM   4286  CG  ASN   263       7.673  17.757  70.926  1.00  0.00           C  
ATOM   4287  OD1 ASN   263       7.557  18.947  70.646  1.00  0.00           O  
ATOM   4288  ND2 ASN   263       6.609  17.001  71.177  1.00  0.00           N  
ATOM   4289  H   ASN   263      11.237  15.669  71.951  1.00  0.00           H  
ATOM   4290  HA  ASN   263       9.249  17.602  73.041  1.00  0.00           H  
ATOM   4291  HB3 ASN   263       9.126  16.254  70.297  1.00  0.00           H  
ATOM   4292  HB2 ASN   263       9.746  17.858  70.637  1.00  0.00           H  
ATOM   4293 HD22 ASN   263       5.682  17.398  71.115  1.00  0.00           H  
ATOM   4294 HD21 ASN   263       6.701  16.027  71.424  1.00  0.00           H  
ATOM   4295  N   PRO   264       7.968  15.568  73.946  1.00  0.00           N  
ATOM   4296  CA  PRO   264       7.153  14.430  74.385  1.00  0.00           C  
ATOM   4297  C   PRO   264       5.982  14.142  73.432  1.00  0.00           C  
ATOM   4298  O   PRO   264       5.449  15.060  72.811  1.00  0.00           O  
ATOM   4299  CB  PRO   264       6.688  14.852  75.785  1.00  0.00           C  
ATOM   4300  CD  PRO   264       7.798  16.738  74.810  1.00  0.00           C  
ATOM   4301  CG  PRO   264       6.683  16.371  75.774  1.00  0.00           C  
ATOM   4302  HA  PRO   264       7.765  13.529  74.471  1.00  0.00           H  
ATOM   4303  HB3 PRO   264       7.410  14.498  76.522  1.00  0.00           H  
ATOM   4304  HB2 PRO   264       5.716  14.442  76.066  1.00  0.00           H  
ATOM   4305  HD2 PRO   264       7.514  17.637  74.262  1.00  0.00           H  
ATOM   4306  HD3 PRO   264       8.728  16.928  75.346  1.00  0.00           H  
ATOM   4307  HG3 PRO   264       6.806  16.812  76.764  1.00  0.00           H  
ATOM   4308  HG2 PRO   264       5.731  16.721  75.372  1.00  0.00           H  
ATOM   4309  N   ARG   265       5.592  12.862  73.342  1.00  0.00           N  
ATOM   4310  CA  ARG   265       4.411  12.453  72.589  1.00  0.00           C  
ATOM   4311  C   ARG   265       3.136  13.002  73.251  1.00  0.00           C  
ATOM   4312  O   ARG   265       2.988  12.879  74.467  1.00  0.00           O  
ATOM   4313  CB  ARG   265       4.350  10.915  72.494  1.00  0.00           C  
ATOM   4314  CG  ARG   265       3.221  10.406  71.574  1.00  0.00           C  
ATOM   4315  CD  ARG   265       2.955   8.909  71.671  1.00  0.00           C  
ATOM   4316  NE  ARG   265       4.070   8.118  71.138  1.00  0.00           N  
ATOM   4317  CZ  ARG   265       4.381   6.873  71.534  1.00  0.00           C  
ATOM   4318  NH1 ARG   265       3.698   6.261  72.514  1.00  0.00           N  
ATOM   4319  NH2 ARG   265       5.391   6.227  70.940  1.00  0.00           N1+
ATOM   4320  H   ARG   265       6.064  12.145  73.872  1.00  0.00           H  
ATOM   4321  HA  ARG   265       4.506  12.863  71.583  1.00  0.00           H  
ATOM   4322  HB3 ARG   265       4.209  10.511  73.498  1.00  0.00           H  
ATOM   4323  HB2 ARG   265       5.306  10.520  72.150  1.00  0.00           H  
ATOM   4324  HG3 ARG   265       3.491  10.652  70.552  1.00  0.00           H  
ATOM   4325  HG2 ARG   265       2.280  10.907  71.749  1.00  0.00           H  
ATOM   4326  HD3 ARG   265       1.990   8.618  71.255  1.00  0.00           H  
ATOM   4327  HD2 ARG   265       2.904   8.685  72.736  1.00  0.00           H  
ATOM   4328  HE  ARG   265       4.586   8.533  70.374  1.00  0.00           H  
ATOM   4329 HH12 ARG   265       3.929   5.319  72.792  1.00  0.00           H  
ATOM   4330 HH11 ARG   265       2.922   6.731  72.956  1.00  0.00           H  
ATOM   4331 HH22 ARG   265       5.631   5.286  71.217  1.00  0.00           H  
ATOM   4332 HH21 ARG   265       5.907   6.667  70.192  1.00  0.00           H  
ATOM   4333  N   LYS   266       2.225  13.550  72.436  1.00  0.00           N  
ATOM   4334  CA  LYS   266       0.862  13.855  72.853  1.00  0.00           C  
ATOM   4335  C   LYS   266       0.059  12.557  72.868  1.00  0.00           C  
ATOM   4336  O   LYS   266       0.069  11.835  71.868  1.00  0.00           O  
ATOM   4337  CB  LYS   266       0.208  14.845  71.876  1.00  0.00           C  
ATOM   4338  CG  LYS   266       0.839  16.241  71.900  1.00  0.00           C  
ATOM   4339  CD  LYS   266       0.096  17.207  70.971  1.00  0.00           C  
ATOM   4340  CE  LYS   266       0.710  18.610  70.965  1.00  0.00           C  
ATOM   4341  NZ  LYS   266      -0.085  19.527  70.132  1.00  0.00           N1+
ATOM   4342  H   LYS   266       2.410  13.597  71.441  1.00  0.00           H  
ATOM   4343  HA  LYS   266       0.867  14.296  73.852  1.00  0.00           H  
ATOM   4344  HB3 LYS   266      -0.849  14.946  72.130  1.00  0.00           H  
ATOM   4345  HB2 LYS   266       0.238  14.446  70.862  1.00  0.00           H  
ATOM   4346  HG3 LYS   266       1.887  16.179  71.601  1.00  0.00           H  
ATOM   4347  HG2 LYS   266       0.830  16.629  72.919  1.00  0.00           H  
ATOM   4348  HD3 LYS   266      -0.949  17.267  71.279  1.00  0.00           H  
ATOM   4349  HD2 LYS   266       0.093  16.806  69.958  1.00  0.00           H  
ATOM   4350  HE3 LYS   266       1.733  18.577  70.586  1.00  0.00           H  
ATOM   4351  HE2 LYS   266       0.753  19.011  71.979  1.00  0.00           H  
ATOM   4352  HZ1 LYS   266      -0.110  19.184  69.182  1.00  0.00           H  
ATOM   4353  HZ2 LYS   266      -1.026  19.582  70.495  1.00  0.00           H  
ATOM   4354  HZ3 LYS   266       0.335  20.446  70.146  1.00  0.00           H  
ATOM   4355  N   SER   267      -0.653  12.297  73.976  1.00  0.00           N  
ATOM   4356  CA  SER   267      -1.581  11.173  74.062  1.00  0.00           C  
ATOM   4357  C   SER   267      -2.681  11.336  73.015  1.00  0.00           C  
ATOM   4358  O   SER   267      -3.198  12.432  72.831  1.00  0.00           O  
ATOM   4359  CB  SER   267      -2.179  11.039  75.479  1.00  0.00           C  
ATOM   4360  OG  SER   267      -3.074   9.946  75.559  1.00  0.00           O  
ATOM   4361  H   SER   267      -0.687  12.970  74.732  1.00  0.00           H  
ATOM   4362  HA  SER   267      -1.018  10.263  73.846  1.00  0.00           H  
ATOM   4363  HB3 SER   267      -2.745  11.916  75.775  1.00  0.00           H  
ATOM   4364  HB2 SER   267      -1.388  10.902  76.217  1.00  0.00           H  
ATOM   4365  HG  SER   267      -3.487   9.958  76.426  1.00  0.00           H  
ATOM   4366  N   TRP   268      -3.022  10.239  72.343  1.00  0.00           N  
ATOM   4367  CA  TRP   268      -4.095  10.244  71.366  1.00  0.00           C  
ATOM   4368  C   TRP   268      -5.462  10.573  71.980  1.00  0.00           C  
ATOM   4369  O   TRP   268      -6.249  11.268  71.346  1.00  0.00           O  
ATOM   4370  CB  TRP   268      -4.135   8.911  70.663  1.00  0.00           C  
ATOM   4371  CG  TRP   268      -2.936   8.569  69.850  1.00  0.00           C  
ATOM   4372  CD2 TRP   268      -2.442   9.247  68.662  1.00  0.00           C  
ATOM   4373  CD1 TRP   268      -2.073   7.561  70.101  1.00  0.00           C  
ATOM   4374  NE1 TRP   268      -1.078   7.566  69.147  1.00  0.00           N  
ATOM   4375  CE2 TRP   268      -1.255   8.582  68.234  1.00  0.00           C  
ATOM   4376  CE3 TRP   268      -2.874  10.359  67.905  1.00  0.00           C  
ATOM   4377  CZ2 TRP   268      -0.533   8.994  67.103  1.00  0.00           C  
ATOM   4378  CZ3 TRP   268      -2.153  10.785  66.773  1.00  0.00           C  
ATOM   4379  CH2 TRP   268      -0.988  10.104  66.372  1.00  0.00           C  
ATOM   4380  H   TRP   268      -2.552   9.362  72.515  1.00  0.00           H  
ATOM   4381  HA  TRP   268      -3.854  10.968  70.596  1.00  0.00           H  
ATOM   4382  HB3 TRP   268      -4.986   8.878  69.992  1.00  0.00           H  
ATOM   4383  HB2 TRP   268      -4.247   8.154  71.434  1.00  0.00           H  
ATOM   4384  HD1 TRP   268      -2.161   6.863  70.920  1.00  0.00           H  
ATOM   4385  HE1 TRP   268      -0.328   6.884  69.121  1.00  0.00           H  
ATOM   4386  HE3 TRP   268      -3.770  10.887  68.194  1.00  0.00           H  
ATOM   4387  HZ2 TRP   268       0.360   8.467  66.803  1.00  0.00           H  
ATOM   4388  HZ3 TRP   268      -2.497  11.640  66.212  1.00  0.00           H  
ATOM   4389  HH2 TRP   268      -0.441  10.435  65.501  1.00  0.00           H  
ATOM   4390  N   LYS   269      -5.705  10.116  73.218  1.00  0.00           N  
ATOM   4391  CA  LYS   269      -6.915  10.472  73.946  1.00  0.00           C  
ATOM   4392  C   LYS   269      -6.969  11.946  74.358  1.00  0.00           C  
ATOM   4393  O   LYS   269      -8.076  12.469  74.421  1.00  0.00           O  
ATOM   4394  CB  LYS   269      -7.134   9.548  75.153  1.00  0.00           C  
ATOM   4395  CG  LYS   269      -7.642   8.153  74.755  1.00  0.00           C  
ATOM   4396  CD  LYS   269      -8.125   7.351  75.973  1.00  0.00           C  
ATOM   4397  CE  LYS   269      -8.787   6.011  75.615  1.00  0.00           C  
ATOM   4398  NZ  LYS   269      -7.795   4.966  75.309  1.00  0.00           N1+
ATOM   4399  H   LYS   269      -5.013   9.568  73.709  1.00  0.00           H  
ATOM   4400  HA  LYS   269      -7.755  10.317  73.265  1.00  0.00           H  
ATOM   4401  HB3 LYS   269      -7.894   9.994  75.798  1.00  0.00           H  
ATOM   4402  HB2 LYS   269      -6.229   9.478  75.759  1.00  0.00           H  
ATOM   4403  HG3 LYS   269      -6.854   7.607  74.234  1.00  0.00           H  
ATOM   4404  HG2 LYS   269      -8.465   8.254  74.047  1.00  0.00           H  
ATOM   4405  HD3 LYS   269      -8.848   7.951  76.527  1.00  0.00           H  
ATOM   4406  HD2 LYS   269      -7.293   7.185  76.658  1.00  0.00           H  
ATOM   4407  HE3 LYS   269      -9.480   6.124  74.780  1.00  0.00           H  
ATOM   4408  HE2 LYS   269      -9.373   5.660  76.465  1.00  0.00           H  
ATOM   4409  HZ1 LYS   269      -7.256   5.240  74.500  1.00  0.00           H  
ATOM   4410  HZ2 LYS   269      -7.178   4.844  76.098  1.00  0.00           H  
ATOM   4411  HZ3 LYS   269      -8.269   4.096  75.116  1.00  0.00           H  
ATOM   4412  N   ASP   270      -5.824  12.619  74.595  1.00  0.00           N  
ATOM   4413  CA  ASP   270      -5.863  14.058  74.888  1.00  0.00           C  
ATOM   4414  C   ASP   270      -6.265  14.855  73.634  1.00  0.00           C  
ATOM   4415  O   ASP   270      -7.049  15.794  73.753  1.00  0.00           O  
ATOM   4416  CB  ASP   270      -4.604  14.646  75.575  1.00  0.00           C  
ATOM   4417  CG  ASP   270      -3.275  14.631  74.809  1.00  0.00           C  
ATOM   4418  OD1 ASP   270      -3.241  15.122  73.660  1.00  0.00           O  
ATOM   4419  OD2 ASP   270      -2.270  14.227  75.429  1.00  0.00           O1-
ATOM   4420  H   ASP   270      -4.919  12.180  74.503  1.00  0.00           H  
ATOM   4421  HA  ASP   270      -6.666  14.212  75.613  1.00  0.00           H  
ATOM   4422  HB3 ASP   270      -4.451  14.087  76.499  1.00  0.00           H  
ATOM   4423  HB2 ASP   270      -4.792  15.672  75.894  1.00  0.00           H  
ATOM   4424  N   ILE   271      -5.748  14.446  72.462  1.00  0.00           N  
ATOM   4425  CA  ILE   271      -6.013  15.112  71.193  1.00  0.00           C  
ATOM   4426  C   ILE   271      -7.406  14.757  70.630  1.00  0.00           C  
ATOM   4427  O   ILE   271      -8.032  15.633  70.037  1.00  0.00           O  
ATOM   4428  CB  ILE   271      -4.872  14.870  70.164  1.00  0.00           C  
ATOM   4429  CG2 ILE   271      -4.644  13.399  69.847  1.00  0.00           C  
ATOM   4430  CG1 ILE   271      -4.995  15.690  68.869  1.00  0.00           C  
ATOM   4431  CD1 ILE   271      -3.716  15.657  68.014  1.00  0.00           C  
ATOM   4432  H   ILE   271      -5.081  13.687  72.449  1.00  0.00           H  
ATOM   4433  HA  ILE   271      -6.023  16.186  71.389  1.00  0.00           H  
ATOM   4434  HB  ILE   271      -3.961  15.222  70.652  1.00  0.00           H  
ATOM   4435 HG21 ILE   271      -3.856  13.229  69.115  1.00  0.00           H  
ATOM   4436 HG22 ILE   271      -4.326  12.941  70.767  1.00  0.00           H  
ATOM   4437 HG23 ILE   271      -5.539  12.906  69.518  1.00  0.00           H  
ATOM   4438 HG13 ILE   271      -5.231  16.726  69.112  1.00  0.00           H  
ATOM   4439 HG12 ILE   271      -5.829  15.323  68.270  1.00  0.00           H  
ATOM   4440 HD11 ILE   271      -3.611  16.577  67.438  1.00  0.00           H  
ATOM   4441 HD12 ILE   271      -2.816  15.548  68.620  1.00  0.00           H  
ATOM   4442 HD13 ILE   271      -3.741  14.832  67.301  1.00  0.00           H  
ATOM   4443  N   TYR   272      -7.915  13.541  70.908  1.00  0.00           N  
ATOM   4444  CA  TYR   272      -9.286  13.128  70.594  1.00  0.00           C  
ATOM   4445  C   TYR   272      -9.948  12.532  71.840  1.00  0.00           C  
ATOM   4446  O   TYR   272      -9.935  11.311  72.001  1.00  0.00           O  
ATOM   4447  CB  TYR   272      -9.312  12.107  69.444  1.00  0.00           C  
ATOM   4448  CG  TYR   272      -8.587  12.580  68.220  1.00  0.00           C  
ATOM   4449  CD1 TYR   272      -9.210  13.471  67.338  1.00  0.00           C  
ATOM   4450  CD2 TYR   272      -7.273  12.144  67.974  1.00  0.00           C  
ATOM   4451  CE1 TYR   272      -8.496  13.925  66.222  1.00  0.00           C  
ATOM   4452  CE2 TYR   272      -6.534  12.680  66.905  1.00  0.00           C  
ATOM   4453  CZ  TYR   272      -7.152  13.581  66.025  1.00  0.00           C  
ATOM   4454  OH  TYR   272      -6.475  14.092  64.960  1.00  0.00           O  
ATOM   4455  H   TYR   272      -7.346  12.863  71.400  1.00  0.00           H  
ATOM   4456  HA  TYR   272      -9.888  13.979  70.273  1.00  0.00           H  
ATOM   4457  HB3 TYR   272     -10.345  11.890  69.175  1.00  0.00           H  
ATOM   4458  HB2 TYR   272      -8.861  11.160  69.747  1.00  0.00           H  
ATOM   4459  HD1 TYR   272     -10.238  13.767  67.491  1.00  0.00           H  
ATOM   4460  HD2 TYR   272      -6.814  11.420  68.631  1.00  0.00           H  
ATOM   4461  HE1 TYR   272      -8.998  14.491  65.474  1.00  0.00           H  
ATOM   4462  HE2 TYR   272      -5.510  12.376  66.745  1.00  0.00           H  
ATOM   4463  HH  TYR   272      -7.039  14.608  64.377  1.00  0.00           H  
ATOM   4464  N   PRO   273     -10.515  13.391  72.713  1.00  0.00           N  
ATOM   4465  CA  PRO   273     -11.254  12.928  73.900  1.00  0.00           C  
ATOM   4466  C   PRO   273     -12.475  12.035  73.626  1.00  0.00           C  
ATOM   4467  O   PRO   273     -12.653  11.054  74.345  1.00  0.00           O  
ATOM   4468  CB  PRO   273     -11.629  14.226  74.629  1.00  0.00           C  
ATOM   4469  CD  PRO   273     -10.338  14.843  72.740  1.00  0.00           C  
ATOM   4470  CG  PRO   273     -10.570  15.222  74.192  1.00  0.00           C  
ATOM   4471  HA  PRO   273     -10.563  12.367  74.529  1.00  0.00           H  
ATOM   4472  HB3 PRO   273     -11.661  14.106  75.712  1.00  0.00           H  
ATOM   4473  HB2 PRO   273     -12.610  14.583  74.309  1.00  0.00           H  
ATOM   4474  HD2 PRO   273     -11.089  15.301  72.094  1.00  0.00           H  
ATOM   4475  HD3 PRO   273      -9.359  15.191  72.428  1.00  0.00           H  
ATOM   4476  HG3 PRO   273      -9.655  15.055  74.763  1.00  0.00           H  
ATOM   4477  HG2 PRO   273     -10.867  16.263  74.328  1.00  0.00           H  
ATOM   4478  N   SER   274     -13.279  12.380  72.606  1.00  0.00           N  
ATOM   4479  CA  SER   274     -14.516  11.673  72.259  1.00  0.00           C  
ATOM   4480  C   SER   274     -14.311  10.404  71.417  1.00  0.00           C  
ATOM   4481  O   SER   274     -15.284   9.673  71.225  1.00  0.00           O  
ATOM   4482  CB  SER   274     -15.472  12.651  71.549  1.00  0.00           C  
ATOM   4483  OG  SER   274     -15.041  12.950  70.234  1.00  0.00           O  
ATOM   4484  H   SER   274     -13.064  13.192  72.046  1.00  0.00           H  
ATOM   4485  HA  SER   274     -14.999  11.364  73.188  1.00  0.00           H  
ATOM   4486  HB3 SER   274     -15.566  13.578  72.117  1.00  0.00           H  
ATOM   4487  HB2 SER   274     -16.473  12.222  71.490  1.00  0.00           H  
ATOM   4488  HG  SER   274     -15.642  13.594  69.851  1.00  0.00           H  
ATOM   4489  N   ALA   275     -13.091  10.175  70.899  1.00  0.00           N  
ATOM   4490  CA  ALA   275     -12.786   9.031  70.043  1.00  0.00           C  
ATOM   4491  C   ALA   275     -12.913   7.701  70.787  1.00  0.00           C  
ATOM   4492  O   ALA   275     -12.688   7.645  71.998  1.00  0.00           O  
ATOM   4493  CB  ALA   275     -11.375   9.178  69.460  1.00  0.00           C  
ATOM   4494  H   ALA   275     -12.330  10.807  71.104  1.00  0.00           H  
ATOM   4495  HA  ALA   275     -13.497   9.027  69.215  1.00  0.00           H  
ATOM   4496  HB1 ALA   275     -11.030   8.255  68.998  1.00  0.00           H  
ATOM   4497  HB2 ALA   275     -11.352   9.947  68.689  1.00  0.00           H  
ATOM   4498  HB3 ALA   275     -10.650   9.438  70.230  1.00  0.00           H  
ATOM   4499  N   ASP   276     -13.241   6.644  70.029  1.00  0.00           N  
ATOM   4500  CA  ASP   276     -13.252   5.278  70.543  1.00  0.00           C  
ATOM   4501  C   ASP   276     -11.817   4.847  70.909  1.00  0.00           C  
ATOM   4502  O   ASP   276     -10.861   5.300  70.292  1.00  0.00           O  
ATOM   4503  CB  ASP   276     -13.928   4.308  69.549  1.00  0.00           C  
ATOM   4504  CG  ASP   276     -14.017   2.871  70.062  1.00  0.00           C  
ATOM   4505  OD1 ASP   276     -14.329   2.712  71.262  1.00  0.00           O  
ATOM   4506  OD2 ASP   276     -13.808   1.955  69.241  1.00  0.00           O1-
ATOM   4507  H   ASP   276     -13.414   6.757  69.041  1.00  0.00           H  
ATOM   4508  HA  ASP   276     -13.844   5.289  71.461  1.00  0.00           H  
ATOM   4509  HB3 ASP   276     -13.370   4.290  68.624  1.00  0.00           H  
ATOM   4510  HB2 ASP   276     -14.932   4.650  69.299  1.00  0.00           H  
ATOM   4511  N   ALA   277     -11.666   3.985  71.918  1.00  0.00           N  
ATOM   4512  CA  ALA   277     -10.357   3.467  72.306  1.00  0.00           C  
ATOM   4513  C   ALA   277      -9.720   2.582  71.223  1.00  0.00           C  
ATOM   4514  O   ALA   277      -8.520   2.711  70.989  1.00  0.00           O  
ATOM   4515  CB  ALA   277     -10.479   2.707  73.628  1.00  0.00           C  
ATOM   4516  H   ALA   277     -12.478   3.612  72.390  1.00  0.00           H  
ATOM   4517  HA  ALA   277      -9.692   4.318  72.475  1.00  0.00           H  
ATOM   4518  HB1 ALA   277      -9.515   2.307  73.947  1.00  0.00           H  
ATOM   4519  HB2 ALA   277     -10.839   3.361  74.423  1.00  0.00           H  
ATOM   4520  HB3 ALA   277     -11.175   1.871  73.546  1.00  0.00           H  
ATOM   4521  N   LYS   278     -10.531   1.737  70.556  1.00  0.00           N  
ATOM   4522  CA  LYS   278     -10.072   0.874  69.462  1.00  0.00           C  
ATOM   4523  C   LYS   278      -9.598   1.696  68.258  1.00  0.00           C  
ATOM   4524  O   LYS   278      -8.578   1.352  67.665  1.00  0.00           O  
ATOM   4525  CB  LYS   278     -11.182  -0.067  68.970  1.00  0.00           C  
ATOM   4526  CG  LYS   278     -11.834  -0.976  70.015  1.00  0.00           C  
ATOM   4527  CD  LYS   278     -12.999  -1.749  69.383  1.00  0.00           C  
ATOM   4528  CE  LYS   278     -13.683  -2.733  70.334  1.00  0.00           C  
ATOM   4529  NZ  LYS   278     -14.800  -3.418  69.660  1.00  0.00           N1+
ATOM   4530  H   LYS   278     -11.517   1.698  70.778  1.00  0.00           H  
ATOM   4531  HA  LYS   278      -9.235   0.273  69.824  1.00  0.00           H  
ATOM   4532  HB3 LYS   278     -10.779  -0.705  68.182  1.00  0.00           H  
ATOM   4533  HB2 LYS   278     -11.959   0.528  68.505  1.00  0.00           H  
ATOM   4534  HG3 LYS   278     -12.205  -0.385  70.853  1.00  0.00           H  
ATOM   4535  HG2 LYS   278     -11.093  -1.667  70.418  1.00  0.00           H  
ATOM   4536  HD3 LYS   278     -12.628  -2.297  68.520  1.00  0.00           H  
ATOM   4537  HD2 LYS   278     -13.737  -1.040  69.002  1.00  0.00           H  
ATOM   4538  HE3 LYS   278     -14.068  -2.210  71.210  1.00  0.00           H  
ATOM   4539  HE2 LYS   278     -12.972  -3.481  70.687  1.00  0.00           H  
ATOM   4540  HZ1 LYS   278     -14.448  -3.929  68.861  1.00  0.00           H  
ATOM   4541  HZ2 LYS   278     -15.240  -4.065  70.299  1.00  0.00           H  
ATOM   4542  HZ3 LYS   278     -15.478  -2.737  69.348  1.00  0.00           H  
ATOM   4543  N   THR   279     -10.337   2.778  67.956  1.00  0.00           N  
ATOM   4544  CA  THR   279     -10.016   3.806  66.968  1.00  0.00           C  
ATOM   4545  C   THR   279      -8.607   4.356  67.205  1.00  0.00           C  
ATOM   4546  O   THR   279      -7.781   4.308  66.301  1.00  0.00           O  
ATOM   4547  CB  THR   279     -11.020   4.986  67.110  1.00  0.00           C  
ATOM   4548  OG1 THR   279     -12.248   4.679  66.529  1.00  0.00           O  
ATOM   4549  CG2 THR   279     -10.657   6.417  66.702  1.00  0.00           C  
ATOM   4550  H   THR   279     -11.176   2.951  68.492  1.00  0.00           H  
ATOM   4551  HA  THR   279     -10.071   3.355  65.976  1.00  0.00           H  
ATOM   4552  HB  THR   279     -11.301   5.052  68.136  1.00  0.00           H  
ATOM   4553  HG1 THR   279     -12.138   4.591  65.580  1.00  0.00           H  
ATOM   4554 HG21 THR   279     -11.405   7.089  67.118  1.00  0.00           H  
ATOM   4555 HG22 THR   279      -9.698   6.766  67.080  1.00  0.00           H  
ATOM   4556 HG23 THR   279     -10.701   6.575  65.639  1.00  0.00           H  
ATOM   4557  N   ILE   280      -8.359   4.826  68.435  1.00  0.00           N  
ATOM   4558  CA  ILE   280      -7.094   5.405  68.857  1.00  0.00           C  
ATOM   4559  C   ILE   280      -5.913   4.438  68.719  1.00  0.00           C  
ATOM   4560  O   ILE   280      -4.856   4.859  68.250  1.00  0.00           O  
ATOM   4561  CB  ILE   280      -7.171   5.873  70.332  1.00  0.00           C  
ATOM   4562  CG2 ILE   280      -5.805   6.153  70.972  1.00  0.00           C  
ATOM   4563  CG1 ILE   280      -8.147   7.054  70.518  1.00  0.00           C  
ATOM   4564  CD1 ILE   280      -7.756   8.368  69.843  1.00  0.00           C  
ATOM   4565  H   ILE   280      -9.092   4.809  69.132  1.00  0.00           H  
ATOM   4566  HA  ILE   280      -6.896   6.258  68.207  1.00  0.00           H  
ATOM   4567  HB  ILE   280      -7.608   5.065  70.916  1.00  0.00           H  
ATOM   4568 HG21 ILE   280      -5.907   6.771  71.863  1.00  0.00           H  
ATOM   4569 HG22 ILE   280      -5.314   5.231  71.285  1.00  0.00           H  
ATOM   4570 HG23 ILE   280      -5.151   6.631  70.252  1.00  0.00           H  
ATOM   4571 HG13 ILE   280      -8.328   7.222  71.580  1.00  0.00           H  
ATOM   4572 HG12 ILE   280      -9.110   6.802  70.096  1.00  0.00           H  
ATOM   4573 HD11 ILE   280      -8.538   8.715  69.168  1.00  0.00           H  
ATOM   4574 HD12 ILE   280      -7.598   9.148  70.585  1.00  0.00           H  
ATOM   4575 HD13 ILE   280      -6.857   8.273  69.240  1.00  0.00           H  
ATOM   4576  N   ASP   281      -6.117   3.173  69.124  1.00  0.00           N  
ATOM   4577  CA  ASP   281      -5.092   2.140  69.035  1.00  0.00           C  
ATOM   4578  C   ASP   281      -4.680   1.916  67.578  1.00  0.00           C  
ATOM   4579  O   ASP   281      -3.484   1.912  67.299  1.00  0.00           O  
ATOM   4580  CB  ASP   281      -5.514   0.820  69.704  1.00  0.00           C  
ATOM   4581  CG  ASP   281      -4.340  -0.157  69.858  1.00  0.00           C  
ATOM   4582  OD1 ASP   281      -3.851  -0.672  68.828  1.00  0.00           O  
ATOM   4583  OD2 ASP   281      -3.960  -0.396  71.023  1.00  0.00           O1-
ATOM   4584  H   ASP   281      -7.008   2.902  69.517  1.00  0.00           H  
ATOM   4585  HA  ASP   281      -4.217   2.519  69.569  1.00  0.00           H  
ATOM   4586  HB3 ASP   281      -6.322   0.326  69.163  1.00  0.00           H  
ATOM   4587  HB2 ASP   281      -5.925   1.028  70.692  1.00  0.00           H  
ATOM   4588  N   LEU   282      -5.675   1.809  66.681  1.00  0.00           N  
ATOM   4589  CA  LEU   282      -5.439   1.729  65.248  1.00  0.00           C  
ATOM   4590  C   LEU   282      -4.701   2.954  64.721  1.00  0.00           C  
ATOM   4591  O   LEU   282      -3.761   2.779  63.956  1.00  0.00           O  
ATOM   4592  CB  LEU   282      -6.755   1.602  64.478  1.00  0.00           C  
ATOM   4593  CG  LEU   282      -6.561   1.450  62.958  1.00  0.00           C  
ATOM   4594  CD1 LEU   282      -5.895   0.117  62.559  1.00  0.00           C  
ATOM   4595  CD2 LEU   282      -7.886   1.703  62.272  1.00  0.00           C  
ATOM   4596  H   LEU   282      -6.638   1.843  66.986  1.00  0.00           H  
ATOM   4597  HA  LEU   282      -4.825   0.844  65.068  1.00  0.00           H  
ATOM   4598  HB3 LEU   282      -7.361   2.489  64.659  1.00  0.00           H  
ATOM   4599  HB2 LEU   282      -7.353   0.789  64.858  1.00  0.00           H  
ATOM   4600  HG  LEU   282      -5.927   2.244  62.567  1.00  0.00           H  
ATOM   4601 HD11 LEU   282      -6.497  -0.439  61.840  1.00  0.00           H  
ATOM   4602 HD12 LEU   282      -4.921   0.295  62.101  1.00  0.00           H  
ATOM   4603 HD13 LEU   282      -5.731  -0.536  63.416  1.00  0.00           H  
ATOM   4604 HD21 LEU   282      -7.793   1.513  61.206  1.00  0.00           H  
ATOM   4605 HD22 LEU   282      -8.666   1.091  62.720  1.00  0.00           H  
ATOM   4606 HD23 LEU   282      -8.189   2.746  62.377  1.00  0.00           H  
ATOM   4607  N   LEU   283      -5.139   4.158  65.124  1.00  0.00           N  
ATOM   4608  CA  LEU   283      -4.525   5.409  64.696  1.00  0.00           C  
ATOM   4609  C   LEU   283      -3.036   5.459  65.027  1.00  0.00           C  
ATOM   4610  O   LEU   283      -2.263   5.892  64.178  1.00  0.00           O  
ATOM   4611  CB  LEU   283      -5.239   6.628  65.312  1.00  0.00           C  
ATOM   4612  CG  LEU   283      -4.686   7.990  64.827  1.00  0.00           C  
ATOM   4613  CD1 LEU   283      -4.717   8.136  63.297  1.00  0.00           C  
ATOM   4614  CD2 LEU   283      -5.380   9.168  65.524  1.00  0.00           C  
ATOM   4615  H   LEU   283      -5.939   4.227  65.740  1.00  0.00           H  
ATOM   4616  HA  LEU   283      -4.627   5.432  63.611  1.00  0.00           H  
ATOM   4617  HB3 LEU   283      -5.155   6.588  66.397  1.00  0.00           H  
ATOM   4618  HB2 LEU   283      -6.304   6.569  65.108  1.00  0.00           H  
ATOM   4619  HG  LEU   283      -3.644   8.063  65.142  1.00  0.00           H  
ATOM   4620 HD11 LEU   283      -5.134   9.096  62.997  1.00  0.00           H  
ATOM   4621 HD12 LEU   283      -3.710   8.084  62.905  1.00  0.00           H  
ATOM   4622 HD13 LEU   283      -5.274   7.353  62.789  1.00  0.00           H  
ATOM   4623 HD21 LEU   283      -4.680   9.982  65.707  1.00  0.00           H  
ATOM   4624 HD22 LEU   283      -6.193   9.574  64.921  1.00  0.00           H  
ATOM   4625 HD23 LEU   283      -5.810   8.882  66.484  1.00  0.00           H  
ATOM   4626  N   ASP   284      -2.673   4.975  66.227  1.00  0.00           N  
ATOM   4627  CA  ASP   284      -1.290   4.868  66.665  1.00  0.00           C  
ATOM   4628  C   ASP   284      -0.471   3.971  65.728  1.00  0.00           C  
ATOM   4629  O   ASP   284       0.621   4.363  65.327  1.00  0.00           O  
ATOM   4630  CB  ASP   284      -1.161   4.358  68.116  1.00  0.00           C  
ATOM   4631  CG  ASP   284       0.280   4.452  68.634  1.00  0.00           C  
ATOM   4632  OD1 ASP   284       0.981   5.405  68.226  1.00  0.00           O  
ATOM   4633  OD2 ASP   284       0.637   3.609  69.483  1.00  0.00           O1-
ATOM   4634  H   ASP   284      -3.379   4.647  66.874  1.00  0.00           H  
ATOM   4635  HA  ASP   284      -0.881   5.880  66.604  1.00  0.00           H  
ATOM   4636  HB3 ASP   284      -1.468   3.313  68.160  1.00  0.00           H  
ATOM   4637  HB2 ASP   284      -1.822   4.909  68.783  1.00  0.00           H  
ATOM   4638  N   ARG   285      -1.035   2.804  65.381  1.00  0.00           N  
ATOM   4639  CA  ARG   285      -0.432   1.856  64.455  1.00  0.00           C  
ATOM   4640  C   ARG   285      -0.207   2.454  63.056  1.00  0.00           C  
ATOM   4641  O   ARG   285       0.857   2.228  62.481  1.00  0.00           O  
ATOM   4642  CB  ARG   285      -1.310   0.604  64.356  1.00  0.00           C  
ATOM   4643  CG  ARG   285      -1.453  -0.201  65.648  1.00  0.00           C  
ATOM   4644  CD  ARG   285      -2.367  -1.403  65.420  1.00  0.00           C  
ATOM   4645  NE  ARG   285      -2.630  -2.169  66.636  1.00  0.00           N  
ATOM   4646  CZ  ARG   285      -3.025  -3.453  66.647  1.00  0.00           C  
ATOM   4647  NH1 ARG   285      -3.297  -4.116  65.511  1.00  0.00           N  
ATOM   4648  NH2 ARG   285      -3.148  -4.083  67.821  1.00  0.00           N1+
ATOM   4649  H   ARG   285      -1.941   2.558  65.756  1.00  0.00           H  
ATOM   4650  HA  ARG   285       0.540   1.568  64.860  1.00  0.00           H  
ATOM   4651  HB3 ARG   285      -0.880  -0.057  63.621  1.00  0.00           H  
ATOM   4652  HB2 ARG   285      -2.297   0.857  63.977  1.00  0.00           H  
ATOM   4653  HG3 ARG   285      -1.763   0.377  66.514  1.00  0.00           H  
ATOM   4654  HG2 ARG   285      -0.451  -0.565  65.880  1.00  0.00           H  
ATOM   4655  HD3 ARG   285      -1.750  -2.097  64.856  1.00  0.00           H  
ATOM   4656  HD2 ARG   285      -3.258  -1.193  64.827  1.00  0.00           H  
ATOM   4657  HE  ARG   285      -2.638  -1.647  67.507  1.00  0.00           H  
ATOM   4658 HH12 ARG   285      -3.589  -5.082  65.534  1.00  0.00           H  
ATOM   4659 HH11 ARG   285      -3.230  -3.639  64.624  1.00  0.00           H  
ATOM   4660 HH22 ARG   285      -3.439  -5.049  67.861  1.00  0.00           H  
ATOM   4661 HH21 ARG   285      -2.970  -3.580  68.679  1.00  0.00           H  
ATOM   4662  N   LEU   286      -1.193   3.215  62.548  1.00  0.00           N  
ATOM   4663  CA  LEU   286      -1.117   3.876  61.246  1.00  0.00           C  
ATOM   4664  C   LEU   286      -0.123   5.043  61.236  1.00  0.00           C  
ATOM   4665  O   LEU   286       0.678   5.130  60.306  1.00  0.00           O  
ATOM   4666  CB  LEU   286      -2.506   4.364  60.775  1.00  0.00           C  
ATOM   4667  CG  LEU   286      -3.611   3.295  60.619  1.00  0.00           C  
ATOM   4668  CD1 LEU   286      -4.941   3.927  60.191  1.00  0.00           C  
ATOM   4669  CD2 LEU   286      -3.257   2.128  59.693  1.00  0.00           C  
ATOM   4670  H   LEU   286      -2.044   3.351  63.079  1.00  0.00           H  
ATOM   4671  HA  LEU   286      -0.723   3.155  60.531  1.00  0.00           H  
ATOM   4672  HB3 LEU   286      -2.385   4.861  59.811  1.00  0.00           H  
ATOM   4673  HB2 LEU   286      -2.865   5.132  61.462  1.00  0.00           H  
ATOM   4674  HG  LEU   286      -3.777   2.849  61.591  1.00  0.00           H  
ATOM   4675 HD11 LEU   286      -5.694   3.165  59.984  1.00  0.00           H  
ATOM   4676 HD12 LEU   286      -5.338   4.572  60.975  1.00  0.00           H  
ATOM   4677 HD13 LEU   286      -4.822   4.527  59.289  1.00  0.00           H  
ATOM   4678 HD21 LEU   286      -3.687   1.201  60.070  1.00  0.00           H  
ATOM   4679 HD22 LEU   286      -3.651   2.279  58.687  1.00  0.00           H  
ATOM   4680 HD23 LEU   286      -2.191   1.972  59.615  1.00  0.00           H  
ATOM   4681  N   LEU   287      -0.167   5.896  62.273  1.00  0.00           N  
ATOM   4682  CA  LEU   287       0.756   7.014  62.438  1.00  0.00           C  
ATOM   4683  C   LEU   287       1.917   6.595  63.331  1.00  0.00           C  
ATOM   4684  O   LEU   287       2.152   7.209  64.371  1.00  0.00           O  
ATOM   4685  CB  LEU   287       0.036   8.260  62.989  1.00  0.00           C  
ATOM   4686  CG  LEU   287      -1.067   8.803  62.072  1.00  0.00           C  
ATOM   4687  CD1 LEU   287      -1.679  10.067  62.688  1.00  0.00           C  
ATOM   4688  CD2 LEU   287      -0.591   9.067  60.638  1.00  0.00           C  
ATOM   4689  H   LEU   287      -0.851   5.765  63.009  1.00  0.00           H  
ATOM   4690  HA  LEU   287       1.199   7.274  61.478  1.00  0.00           H  
ATOM   4691  HB3 LEU   287       0.769   9.055  63.147  1.00  0.00           H  
ATOM   4692  HB2 LEU   287      -0.390   8.039  63.969  1.00  0.00           H  
ATOM   4693  HG  LEU   287      -1.837   8.041  61.993  1.00  0.00           H  
ATOM   4694 HD11 LEU   287      -2.425  10.507  62.026  1.00  0.00           H  
ATOM   4695 HD12 LEU   287      -2.176   9.838  63.631  1.00  0.00           H  
ATOM   4696 HD13 LEU   287      -0.916  10.819  62.888  1.00  0.00           H  
ATOM   4697 HD21 LEU   287      -1.085   9.928  60.191  1.00  0.00           H  
ATOM   4698 HD22 LEU   287       0.475   9.270  60.617  1.00  0.00           H  
ATOM   4699 HD23 LEU   287      -0.778   8.210  59.992  1.00  0.00           H  
ATOM   4700  N   THR   288       2.636   5.557  62.891  1.00  0.00           N  
ATOM   4701  CA  THR   288       3.897   5.179  63.499  1.00  0.00           C  
ATOM   4702  C   THR   288       5.001   5.824  62.674  1.00  0.00           C  
ATOM   4703  O   THR   288       4.975   5.705  61.443  1.00  0.00           O  
ATOM   4704  CB  THR   288       4.139   3.662  63.471  1.00  0.00           C  
ATOM   4705  OG1 THR   288       3.102   3.003  64.159  1.00  0.00           O  
ATOM   4706  CG2 THR   288       5.461   3.259  64.138  1.00  0.00           C  
ATOM   4707  H   THR   288       2.380   5.089  62.033  1.00  0.00           H  
ATOM   4708  HA  THR   288       3.957   5.520  64.536  1.00  0.00           H  
ATOM   4709  HB  THR   288       4.125   3.291  62.451  1.00  0.00           H  
ATOM   4710  HG1 THR   288       2.265   3.209  63.731  1.00  0.00           H  
ATOM   4711 HG21 THR   288       5.489   2.185  64.279  1.00  0.00           H  
ATOM   4712 HG22 THR   288       6.327   3.528  63.537  1.00  0.00           H  
ATOM   4713 HG23 THR   288       5.571   3.718  65.121  1.00  0.00           H  
ATOM   4714  N   PHE   289       5.939   6.490  63.367  1.00  0.00           N  
ATOM   4715  CA  PHE   289       7.043   7.186  62.723  1.00  0.00           C  
ATOM   4716  C   PHE   289       7.830   6.257  61.802  1.00  0.00           C  
ATOM   4717  O   PHE   289       8.025   6.619  60.643  1.00  0.00           O  
ATOM   4718  CB  PHE   289       7.985   7.842  63.745  1.00  0.00           C  
ATOM   4719  CG  PHE   289       9.061   8.683  63.081  1.00  0.00           C  
ATOM   4720  CD1 PHE   289      10.172   8.077  62.462  1.00  0.00           C  
ATOM   4721  CD2 PHE   289       8.868  10.065  62.900  1.00  0.00           C  
ATOM   4722  CE1 PHE   289      11.132   8.829  61.815  1.00  0.00           C  
ATOM   4723  CE2 PHE   289       9.842  10.810  62.254  1.00  0.00           C  
ATOM   4724  CZ  PHE   289      10.979  10.199  61.754  1.00  0.00           C  
ATOM   4725  H   PHE   289       5.890   6.542  64.374  1.00  0.00           H  
ATOM   4726  HA  PHE   289       6.603   7.979  62.114  1.00  0.00           H  
ATOM   4727  HB3 PHE   289       8.463   7.077  64.360  1.00  0.00           H  
ATOM   4728  HB2 PHE   289       7.423   8.471  64.434  1.00  0.00           H  
ATOM   4729  HD1 PHE   289      10.280   7.010  62.471  1.00  0.00           H  
ATOM   4730  HD2 PHE   289       7.990  10.554  63.294  1.00  0.00           H  
ATOM   4731  HE1 PHE   289      12.001   8.353  61.384  1.00  0.00           H  
ATOM   4732  HE2 PHE   289       9.740  11.878  62.158  1.00  0.00           H  
ATOM   4733  HZ  PHE   289      11.752  10.810  61.338  1.00  0.00           H  
ATOM   4734  N   ASN   290       8.270   5.100  62.333  1.00  0.00           N  
ATOM   4735  CA  ASN   290       9.057   4.187  61.530  1.00  0.00           C  
ATOM   4736  C   ASN   290       8.144   3.456  60.530  1.00  0.00           C  
ATOM   4737  O   ASN   290       7.209   2.781  60.964  1.00  0.00           O  
ATOM   4738  CB  ASN   290       9.824   3.140  62.350  1.00  0.00           C  
ATOM   4739  CG  ASN   290      10.980   2.645  61.486  1.00  0.00           C  
ATOM   4740  OD1 ASN   290      10.825   1.683  60.745  1.00  0.00           O  
ATOM   4741  ND2 ASN   290      12.099   3.366  61.493  1.00  0.00           N  
ATOM   4742  H   ASN   290       8.106   4.862  63.301  1.00  0.00           H  
ATOM   4743  HA  ASN   290       9.797   4.807  61.028  1.00  0.00           H  
ATOM   4744  HB3 ASN   290       9.182   2.323  62.655  1.00  0.00           H  
ATOM   4745  HB2 ASN   290      10.242   3.529  63.267  1.00  0.00           H  
ATOM   4746 HD22 ASN   290      12.879   3.098  60.911  1.00  0.00           H  
ATOM   4747 HD21 ASN   290      12.178   4.186  62.082  1.00  0.00           H  
ATOM   4748  N   PRO   291       8.436   3.594  59.221  1.00  0.00           N  
ATOM   4749  CA  PRO   291       7.662   2.911  58.182  1.00  0.00           C  
ATOM   4750  C   PRO   291       7.782   1.377  58.156  1.00  0.00           C  
ATOM   4751  O   PRO   291       6.843   0.738  57.692  1.00  0.00           O  
ATOM   4752  CB  PRO   291       8.139   3.565  56.880  1.00  0.00           C  
ATOM   4753  CD  PRO   291       9.472   4.454  58.637  1.00  0.00           C  
ATOM   4754  CG  PRO   291       9.545   4.054  57.178  1.00  0.00           C  
ATOM   4755  HA  PRO   291       6.606   3.143  58.317  1.00  0.00           H  
ATOM   4756  HB3 PRO   291       7.497   4.418  56.657  1.00  0.00           H  
ATOM   4757  HB2 PRO   291       8.106   2.904  56.012  1.00  0.00           H  
ATOM   4758  HD2 PRO   291      10.458   4.331  59.085  1.00  0.00           H  
ATOM   4759  HD3 PRO   291       9.174   5.499  58.716  1.00  0.00           H  
ATOM   4760  HG3 PRO   291       9.872   4.862  56.524  1.00  0.00           H  
ATOM   4761  HG2 PRO   291      10.245   3.225  57.064  1.00  0.00           H  
ATOM   4762  N   THR   292       8.879   0.789  58.666  1.00  0.00           N  
ATOM   4763  CA  THR   292       8.972  -0.671  58.803  1.00  0.00           C  
ATOM   4764  C   THR   292       8.031  -1.187  59.904  1.00  0.00           C  
ATOM   4765  O   THR   292       7.422  -2.242  59.732  1.00  0.00           O  
ATOM   4766  CB  THR   292      10.408  -1.179  59.107  1.00  0.00           C  
ATOM   4767  OG1 THR   292      10.822  -1.020  60.453  1.00  0.00           O  
ATOM   4768  CG2 THR   292      11.469  -0.595  58.165  1.00  0.00           C  
ATOM   4769  H   THR   292       9.637   1.337  59.050  1.00  0.00           H  
ATOM   4770  HA  THR   292       8.661  -1.123  57.859  1.00  0.00           H  
ATOM   4771  HB  THR   292      10.405  -2.257  58.938  1.00  0.00           H  
ATOM   4772  HG1 THR   292      10.935  -0.079  60.632  1.00  0.00           H  
ATOM   4773 HG21 THR   292      12.444  -1.047  58.349  1.00  0.00           H  
ATOM   4774 HG22 THR   292      11.211  -0.781  57.122  1.00  0.00           H  
ATOM   4775 HG23 THR   292      11.579   0.482  58.294  1.00  0.00           H  
ATOM   4776  N   THR   293       7.917  -0.404  60.988  1.00  0.00           N  
ATOM   4777  CA  THR   293       7.085  -0.708  62.139  1.00  0.00           C  
ATOM   4778  C   THR   293       5.595  -0.506  61.860  1.00  0.00           C  
ATOM   4779  O   THR   293       4.795  -1.256  62.421  1.00  0.00           O  
ATOM   4780  CB  THR   293       7.433   0.187  63.349  1.00  0.00           C  
ATOM   4781  OG1 THR   293       8.814   0.077  63.626  1.00  0.00           O  
ATOM   4782  CG2 THR   293       6.675  -0.155  64.645  1.00  0.00           C  
ATOM   4783  H   THR   293       8.463   0.443  61.050  1.00  0.00           H  
ATOM   4784  HA  THR   293       7.247  -1.753  62.415  1.00  0.00           H  
ATOM   4785  HB  THR   293       7.241   1.229  63.098  1.00  0.00           H  
ATOM   4786  HG1 THR   293       8.996   0.506  64.465  1.00  0.00           H  
ATOM   4787 HG21 THR   293       7.010   0.475  65.469  1.00  0.00           H  
ATOM   4788 HG22 THR   293       5.598  -0.016  64.563  1.00  0.00           H  
ATOM   4789 HG23 THR   293       6.846  -1.192  64.935  1.00  0.00           H  
ATOM   4790  N   ARG   294       5.242   0.496  61.031  1.00  0.00           N  
ATOM   4791  CA  ARG   294       3.846   0.851  60.803  1.00  0.00           C  
ATOM   4792  C   ARG   294       3.057  -0.318  60.222  1.00  0.00           C  
ATOM   4793  O   ARG   294       3.571  -1.070  59.391  1.00  0.00           O  
ATOM   4794  CB  ARG   294       3.707   2.153  59.999  1.00  0.00           C  
ATOM   4795  CG  ARG   294       3.775   2.063  58.471  1.00  0.00           C  
ATOM   4796  CD  ARG   294       3.489   3.414  57.820  1.00  0.00           C  
ATOM   4797  NE  ARG   294       4.303   4.497  58.390  1.00  0.00           N  
ATOM   4798  CZ  ARG   294       4.804   5.551  57.734  1.00  0.00           C  
ATOM   4799  NH1 ARG   294       4.584   5.724  56.428  1.00  0.00           N  
ATOM   4800  NH2 ARG   294       5.567   6.426  58.396  1.00  0.00           N1+
ATOM   4801  H   ARG   294       5.947   1.079  60.601  1.00  0.00           H  
ATOM   4802  HA  ARG   294       3.432   1.058  61.793  1.00  0.00           H  
ATOM   4803  HB3 ARG   294       4.472   2.844  60.350  1.00  0.00           H  
ATOM   4804  HB2 ARG   294       2.750   2.609  60.262  1.00  0.00           H  
ATOM   4805  HG3 ARG   294       2.965   1.407  58.151  1.00  0.00           H  
ATOM   4806  HG2 ARG   294       4.684   1.614  58.095  1.00  0.00           H  
ATOM   4807  HD3 ARG   294       2.429   3.652  57.718  1.00  0.00           H  
ATOM   4808  HD2 ARG   294       3.865   3.296  56.817  1.00  0.00           H  
ATOM   4809  HE  ARG   294       4.457   4.451  59.388  1.00  0.00           H  
ATOM   4810 HH12 ARG   294       5.148   6.392  55.906  1.00  0.00           H  
ATOM   4811 HH11 ARG   294       3.960   5.105  55.925  1.00  0.00           H  
ATOM   4812 HH22 ARG   294       6.093   7.126  57.880  1.00  0.00           H  
ATOM   4813 HH21 ARG   294       5.743   6.312  59.386  1.00  0.00           H  
ATOM   4814  N   ILE   295       1.832  -0.452  60.735  1.00  0.00           N  
ATOM   4815  CA  ILE   295       0.940  -1.553  60.422  1.00  0.00           C  
ATOM   4816  C   ILE   295       0.600  -1.581  58.931  1.00  0.00           C  
ATOM   4817  O   ILE   295       0.446  -0.524  58.334  1.00  0.00           O  
ATOM   4818  CB  ILE   295      -0.363  -1.417  61.237  1.00  0.00           C  
ATOM   4819  CG2 ILE   295      -1.223  -0.197  60.840  1.00  0.00           C  
ATOM   4820  CG1 ILE   295      -1.202  -2.698  61.202  1.00  0.00           C  
ATOM   4821  CD1 ILE   295      -2.243  -2.810  62.314  1.00  0.00           C  
ATOM   4822  H   ILE   295       1.496   0.218  61.413  1.00  0.00           H  
ATOM   4823  HA  ILE   295       1.450  -2.480  60.694  1.00  0.00           H  
ATOM   4824  HB  ILE   295      -0.022  -1.306  62.262  1.00  0.00           H  
ATOM   4825 HG21 ILE   295      -2.009   0.007  61.565  1.00  0.00           H  
ATOM   4826 HG22 ILE   295      -0.618   0.703  60.760  1.00  0.00           H  
ATOM   4827 HG23 ILE   295      -1.717  -0.351  59.881  1.00  0.00           H  
ATOM   4828 HG13 ILE   295      -0.535  -3.558  61.271  1.00  0.00           H  
ATOM   4829 HG12 ILE   295      -1.716  -2.765  60.250  1.00  0.00           H  
ATOM   4830 HD11 ILE   295      -3.167  -3.250  61.951  1.00  0.00           H  
ATOM   4831 HD12 ILE   295      -1.874  -3.452  63.112  1.00  0.00           H  
ATOM   4832 HD13 ILE   295      -2.506  -1.840  62.725  1.00  0.00           H  
ATOM   4833  N   THR   296       0.505  -2.786  58.366  1.00  0.00           N  
ATOM   4834  CA  THR   296       0.107  -2.971  56.977  1.00  0.00           C  
ATOM   4835  C   THR   296      -1.427  -2.920  56.848  1.00  0.00           C  
ATOM   4836  O   THR   296      -2.135  -2.982  57.852  1.00  0.00           O  
ATOM   4837  CB  THR   296       0.636  -4.301  56.420  1.00  0.00           C  
ATOM   4838  OG1 THR   296       0.050  -5.413  57.064  1.00  0.00           O  
ATOM   4839  CG2 THR   296       2.168  -4.375  56.511  1.00  0.00           C  
ATOM   4840  H   THR   296       0.659  -3.621  58.913  1.00  0.00           H  
ATOM   4841  HA  THR   296       0.575  -2.208  56.366  1.00  0.00           H  
ATOM   4842  HB  THR   296       0.368  -4.373  55.365  1.00  0.00           H  
ATOM   4843  HG1 THR   296       0.490  -5.553  57.909  1.00  0.00           H  
ATOM   4844 HG21 THR   296       2.540  -5.284  56.038  1.00  0.00           H  
ATOM   4845 HG22 THR   296       2.635  -3.529  56.005  1.00  0.00           H  
ATOM   4846 HG23 THR   296       2.518  -4.380  57.544  1.00  0.00           H  
ATOM   4847  N   VAL   297      -1.923  -2.783  55.612  1.00  0.00           N  
ATOM   4848  CA  VAL   297      -3.355  -2.673  55.345  1.00  0.00           C  
ATOM   4849  C   VAL   297      -4.158  -3.904  55.780  1.00  0.00           C  
ATOM   4850  O   VAL   297      -5.241  -3.731  56.335  1.00  0.00           O  
ATOM   4851  CB  VAL   297      -3.643  -2.433  53.851  1.00  0.00           C  
ATOM   4852  CG1 VAL   297      -5.135  -2.510  53.480  1.00  0.00           C  
ATOM   4853  CG2 VAL   297      -3.082  -1.077  53.437  1.00  0.00           C  
ATOM   4854  H   VAL   297      -1.307  -2.728  54.814  1.00  0.00           H  
ATOM   4855  HA  VAL   297      -3.729  -1.817  55.912  1.00  0.00           H  
ATOM   4856  HB  VAL   297      -3.122  -3.189  53.262  1.00  0.00           H  
ATOM   4857 HG11 VAL   297      -5.300  -2.120  52.481  1.00  0.00           H  
ATOM   4858 HG12 VAL   297      -5.499  -3.534  53.500  1.00  0.00           H  
ATOM   4859 HG13 VAL   297      -5.755  -1.925  54.155  1.00  0.00           H  
ATOM   4860 HG21 VAL   297      -3.266  -0.917  52.382  1.00  0.00           H  
ATOM   4861 HG22 VAL   297      -3.550  -0.269  53.998  1.00  0.00           H  
ATOM   4862 HG23 VAL   297      -2.006  -1.015  53.593  1.00  0.00           H  
ATOM   4863  N   GLU   298      -3.620  -5.110  55.538  1.00  0.00           N  
ATOM   4864  CA  GLU   298      -4.281  -6.351  55.933  1.00  0.00           C  
ATOM   4865  C   GLU   298      -4.411  -6.485  57.450  1.00  0.00           C  
ATOM   4866  O   GLU   298      -5.454  -6.930  57.923  1.00  0.00           O  
ATOM   4867  CB  GLU   298      -3.540  -7.575  55.396  1.00  0.00           C  
ATOM   4868  CG  GLU   298      -3.401  -7.592  53.870  1.00  0.00           C  
ATOM   4869  CD  GLU   298      -2.874  -8.927  53.341  1.00  0.00           C  
ATOM   4870  OE1 GLU   298      -2.880  -9.915  54.109  1.00  0.00           O  
ATOM   4871  OE2 GLU   298      -2.485  -8.938  52.155  1.00  0.00           O1-
ATOM   4872  H   GLU   298      -2.721  -5.191  55.087  1.00  0.00           H  
ATOM   4873  HA  GLU   298      -5.287  -6.346  55.509  1.00  0.00           H  
ATOM   4874  HB3 GLU   298      -4.081  -8.464  55.729  1.00  0.00           H  
ATOM   4875  HB2 GLU   298      -2.546  -7.639  55.845  1.00  0.00           H  
ATOM   4876  HG3 GLU   298      -2.723  -6.802  53.547  1.00  0.00           H  
ATOM   4877  HG2 GLU   298      -4.359  -7.376  53.411  1.00  0.00           H  
ATOM   4878  N   GLU   299      -3.368  -6.063  58.179  1.00  0.00           N  
ATOM   4879  CA  GLU   299      -3.403  -5.993  59.632  1.00  0.00           C  
ATOM   4880  C   GLU   299      -4.380  -4.926  60.136  1.00  0.00           C  
ATOM   4881  O   GLU   299      -5.037  -5.162  61.147  1.00  0.00           O  
ATOM   4882  CB  GLU   299      -2.005  -5.714  60.180  1.00  0.00           C  
ATOM   4883  CG  GLU   299      -1.008  -6.864  60.034  1.00  0.00           C  
ATOM   4884  CD  GLU   299       0.297  -6.478  60.722  1.00  0.00           C  
ATOM   4885  OE1 GLU   299       0.319  -6.567  61.969  1.00  0.00           O  
ATOM   4886  OE2 GLU   299       1.225  -6.055  59.997  1.00  0.00           O1-
ATOM   4887  H   GLU   299      -2.535  -5.713  57.726  1.00  0.00           H  
ATOM   4888  HA  GLU   299      -3.736  -6.958  60.019  1.00  0.00           H  
ATOM   4889  HB3 GLU   299      -2.077  -5.435  61.232  1.00  0.00           H  
ATOM   4890  HB2 GLU   299      -1.591  -4.862  59.645  1.00  0.00           H  
ATOM   4891  HG3 GLU   299      -0.827  -7.104  58.986  1.00  0.00           H  
ATOM   4892  HG2 GLU   299      -1.400  -7.768  60.502  1.00  0.00           H  
ATOM   4893  N   ALA   300      -4.472  -3.785  59.429  1.00  0.00           N  
ATOM   4894  CA  ALA   300      -5.397  -2.701  59.753  1.00  0.00           C  
ATOM   4895  C   ALA   300      -6.861  -3.148  59.663  1.00  0.00           C  
ATOM   4896  O   ALA   300      -7.642  -2.779  60.534  1.00  0.00           O  
ATOM   4897  CB  ALA   300      -5.127  -1.482  58.860  1.00  0.00           C  
ATOM   4898  H   ALA   300      -3.878  -3.645  58.622  1.00  0.00           H  
ATOM   4899  HA  ALA   300      -5.199  -2.406  60.785  1.00  0.00           H  
ATOM   4900  HB1 ALA   300      -5.682  -0.613  59.213  1.00  0.00           H  
ATOM   4901  HB2 ALA   300      -4.071  -1.211  58.878  1.00  0.00           H  
ATOM   4902  HB3 ALA   300      -5.405  -1.655  57.822  1.00  0.00           H  
ATOM   4903  N   LEU   301      -7.188  -3.974  58.654  1.00  0.00           N  
ATOM   4904  CA  LEU   301      -8.492  -4.618  58.498  1.00  0.00           C  
ATOM   4905  C   LEU   301      -8.796  -5.588  59.642  1.00  0.00           C  
ATOM   4906  O   LEU   301      -9.911  -5.567  60.164  1.00  0.00           O  
ATOM   4907  CB  LEU   301      -8.540  -5.370  57.152  1.00  0.00           C  
ATOM   4908  CG  LEU   301      -8.592  -4.447  55.927  1.00  0.00           C  
ATOM   4909  CD1 LEU   301      -8.490  -5.248  54.623  1.00  0.00           C  
ATOM   4910  CD2 LEU   301      -9.854  -3.584  55.949  1.00  0.00           C  
ATOM   4911  H   LEU   301      -6.486  -4.217  57.968  1.00  0.00           H  
ATOM   4912  HA  LEU   301      -9.261  -3.845  58.528  1.00  0.00           H  
ATOM   4913  HB3 LEU   301      -9.413  -6.016  57.110  1.00  0.00           H  
ATOM   4914  HB2 LEU   301      -7.681  -6.035  57.073  1.00  0.00           H  
ATOM   4915  HG  LEU   301      -7.735  -3.778  55.960  1.00  0.00           H  
ATOM   4916 HD11 LEU   301      -7.772  -4.774  53.958  1.00  0.00           H  
ATOM   4917 HD12 LEU   301      -8.155  -6.270  54.797  1.00  0.00           H  
ATOM   4918 HD13 LEU   301      -9.440  -5.300  54.090  1.00  0.00           H  
ATOM   4919 HD21 LEU   301     -10.166  -3.261  54.957  1.00  0.00           H  
ATOM   4920 HD22 LEU   301     -10.671  -4.143  56.387  1.00  0.00           H  
ATOM   4921 HD23 LEU   301      -9.721  -2.707  56.577  1.00  0.00           H  
ATOM   4922  N   ALA   302      -7.786  -6.391  60.017  1.00  0.00           N  
ATOM   4923  CA  ALA   302      -7.851  -7.363  61.103  1.00  0.00           C  
ATOM   4924  C   ALA   302      -8.021  -6.736  62.490  1.00  0.00           C  
ATOM   4925  O   ALA   302      -8.478  -7.439  63.391  1.00  0.00           O  
ATOM   4926  CB  ALA   302      -6.591  -8.241  61.079  1.00  0.00           C  
ATOM   4927  H   ALA   302      -6.905  -6.339  59.523  1.00  0.00           H  
ATOM   4928  HA  ALA   302      -8.717  -8.003  60.922  1.00  0.00           H
[truncated: 72,819 more chars]
