# Supplementary material for: Docking-Based Virtual Screening Enables Prioritizing Protein Kinase Inhibitors With In Vitro Phenotypic Activity Against Schistosoma mansoni
Source: Front Cell Infect Microbiol. 2022 Jul 5;12:913301. doi: 10.3389/fcimb.2022.913301 (PMC9294739; doi:10.3389/fcimb.2022.913301)
Supplement: Supplementary file 2 [file DataSheet_2.zip › S_mansoni_FES_Minimised.pdb]

HEADER    TRANSFERASE                             06-DEC-07   3BKB
REMARK   4 3BKB COMPLIES WITH FORMAT V. 3.0, 1-DEC-2006
REMARK 888
REMARK 888 WRITTEN BY MAESTRO (A PRODUCT OF SCHRODINGER, LLC)
TITLE     CRYSTAL STRUCTURE OF HUMAN FELINE SARCOMA VIRAL ONCOGENE
TITLE    2 HOMOLOGUE (V- FES)
EXPDTA    X-RAY DIFFRACTION
REMARK   2 RESOLUTION.    1.78 ANGSTROMS
REMARK   3  R VALUE : 0.148000
REMARK   3  FREE R VALUE : 0.189000
REMARK 200  TEMPERATURE           (KELVIN) : 100.00
REMARK 200  PH                             : 7.50
REMARK 350 BIOMOLECULE: 1
REMARK 350 APPLY THE FOLLOWING TO CHAINS: A
REMARK 350   BIOMT1  1   1.000000 0.000000 0.000000   0.000000
REMARK 350   BIOMT2  1   0.000000 1.000000 0.000000   0.000000
REMARK 350   BIOMT3  1   0.000000 0.000000 1.000000   0.000000
CRYST1   80.404   80.404  131.411  90.00  90.00 120.00 P 63          6
MODEL        1
ATOM      1  N   THR   797     -10.896  41.070  18.508  1.00  0.00           N1+
ATOM      2  CA  THR   797      -9.728  40.649  17.711  1.00  0.00           C  
ATOM      3  C   THR   797      -8.527  40.357  18.618  1.00  0.00           C  
ATOM      4  O   THR   797      -8.517  40.730  19.791  1.00  0.00           O  
ATOM      5  CB  THR   797      -9.398  41.701  16.629  1.00  0.00           C  
ATOM      6  OG1 THR   797      -9.008  42.923  17.226  1.00  0.00           O  
ATOM      7  CG2 THR   797     -10.560  41.950  15.655  1.00  0.00           C  
ATOM      8  H1  THR   797     -11.694  41.203  17.905  1.00  0.00           H  
ATOM      9  H2  THR   797     -11.097  40.367  19.205  1.00  0.00           H  
ATOM     10  H3  THR   797     -10.665  41.940  18.967  1.00  0.00           H  
ATOM     11  HA  THR   797     -10.002  39.714  17.221  1.00  0.00           H  
ATOM     12  HB  THR   797      -8.547  41.348  16.044  1.00  0.00           H  
ATOM     13  HG1 THR   797      -8.722  43.517  16.547  1.00  0.00           H  
ATOM     14 HG21 THR   797     -10.262  42.638  14.863  1.00  0.00           H  
ATOM     15 HG22 THR   797     -10.878  41.023  15.179  1.00  0.00           H  
ATOM     16 HG23 THR   797     -11.426  42.385  16.154  1.00  0.00           H  
ATOM     17  N   SER   798      -7.525  39.666  18.061  1.00  0.00           N  
ATOM     18  CA  SER   798      -6.338  39.202  18.769  1.00  0.00           C  
ATOM     19  C   SER   798      -5.136  40.036  18.326  1.00  0.00           C  
ATOM     20  O   SER   798      -4.970  40.286  17.131  1.00  0.00           O  
ATOM     21  CB  SER   798      -6.100  37.739  18.354  1.00  0.00           C  
ATOM     22  OG  SER   798      -7.158  36.933  18.833  1.00  0.00           O  
ATOM     23  H   SER   798      -7.599  39.404  17.089  1.00  0.00           H  
ATOM     24  HA  SER   798      -6.455  39.264  19.853  1.00  0.00           H  
ATOM     25  HB3 SER   798      -5.167  37.365  18.779  1.00  0.00           H  
ATOM     26  HB2 SER   798      -6.027  37.633  17.270  1.00  0.00           H  
ATOM     27  HG  SER   798      -6.982  36.033  18.601  1.00  0.00           H  
ATOM     28  N   PHE   799      -4.275  40.431  19.277  1.00  0.00           N  
ATOM     29  CA  PHE   799      -3.010  41.092  18.965  1.00  0.00           C  
ATOM     30  C   PHE   799      -2.027  40.021  18.486  1.00  0.00           C  
ATOM     31  O   PHE   799      -1.831  39.042  19.213  1.00  0.00           O  
ATOM     32  CB  PHE   799      -2.440  41.780  20.217  1.00  0.00           C  
ATOM     33  CG  PHE   799      -3.213  43.039  20.537  1.00  0.00           C  
ATOM     34  CD1 PHE   799      -4.224  43.022  21.519  1.00  0.00           C  
ATOM     35  CD2 PHE   799      -2.974  44.214  19.794  1.00  0.00           C  
ATOM     36  CE1 PHE   799      -4.998  44.175  21.751  1.00  0.00           C  
ATOM     37  CE2 PHE   799      -3.749  45.366  20.026  1.00  0.00           C  
ATOM     38  CZ  PHE   799      -4.763  45.346  21.004  1.00  0.00           C  
ATOM     39  H   PHE   799      -4.458  40.194  20.241  1.00  0.00           H  
ATOM     40  HA  PHE   799      -3.187  41.859  18.213  1.00  0.00           H  
ATOM     41  HB3 PHE   799      -1.398  42.061  20.055  1.00  0.00           H  
ATOM     42  HB2 PHE   799      -2.443  41.106  21.076  1.00  0.00           H  
ATOM     43  HD1 PHE   799      -4.422  42.122  22.082  1.00  0.00           H  
ATOM     44  HD2 PHE   799      -2.208  44.229  19.031  1.00  0.00           H  
ATOM     45  HE1 PHE   799      -5.777  44.160  22.499  1.00  0.00           H  
ATOM     46  HE2 PHE   799      -3.570  46.263  19.452  1.00  0.00           H  
ATOM     47  HZ  PHE   799      -5.360  46.228  21.181  1.00  0.00           H  
ATOM     48  N   PRO   800      -1.427  40.169  17.281  1.00  0.00           N  
ATOM     49  CA  PRO   800      -0.396  39.253  16.777  1.00  0.00           C  
ATOM     50  C   PRO   800       0.736  39.091  17.797  1.00  0.00           C  
ATOM     51  O   PRO   800       1.161  40.085  18.391  1.00  0.00           O  
ATOM     52  CB  PRO   800       0.133  39.903  15.489  1.00  0.00           C  
ATOM     53  CG  PRO   800      -0.996  40.799  15.016  1.00  0.00           C  
ATOM     54  CD  PRO   800      -1.740  41.200  16.286  1.00  0.00           C  
ATOM     55  HA  PRO   800      -0.864  38.292  16.556  1.00  0.00           H  
ATOM     56  HB3 PRO   800       0.417  39.166  14.738  1.00  0.00           H  
ATOM     57  HB2 PRO   800       1.011  40.522  15.684  1.00  0.00           H  
ATOM     58  HG3 PRO   800      -1.665  40.217  14.381  1.00  0.00           H  
ATOM     59  HG2 PRO   800      -0.655  41.652  14.430  1.00  0.00           H  
ATOM     60  HD2 PRO   800      -1.373  42.163  16.646  1.00  0.00           H  
ATOM     61  HD3 PRO   800      -2.807  41.290  16.085  1.00  0.00           H  
ATOM     62  N   ILE   801       1.206  37.848  18.006  1.00  0.00           N  
ATOM     63  CA  ILE   801       2.303  37.520  18.929  1.00  0.00           C  
ATOM     64  C   ILE   801       3.544  38.369  18.615  1.00  0.00           C  
ATOM     65  O   ILE   801       4.232  38.829  19.518  1.00  0.00           O  
ATOM     66  CB  ILE   801       2.620  35.994  18.902  1.00  0.00           C  
ATOM     67  CG1 ILE   801       1.396  35.138  19.298  1.00  0.00           C  
ATOM     68  CG2 ILE   801       3.819  35.618  19.807  1.00  0.00           C  
ATOM     69  CD1 ILE   801       1.592  33.629  19.088  1.00  0.00           C  
ATOM     70  H   ILE   801       0.789  37.085  17.493  1.00  0.00           H  
ATOM     71  HA  ILE   801       1.973  37.785  19.936  1.00  0.00           H  
ATOM     72  HB  ILE   801       2.886  35.735  17.876  1.00  0.00           H  
ATOM     73 HG13 ILE   801       0.529  35.436  18.708  1.00  0.00           H  
ATOM     74 HG12 ILE   801       1.127  35.331  20.338  1.00  0.00           H  
ATOM     75 HG21 ILE   801       4.097  34.570  19.704  1.00  0.00           H  
ATOM     76 HG22 ILE   801       4.719  36.185  19.590  1.00  0.00           H  
ATOM     77 HG23 ILE   801       3.585  35.795  20.857  1.00  0.00           H  
ATOM     78 HD11 ILE   801       0.655  33.097  19.253  1.00  0.00           H  
ATOM     79 HD12 ILE   801       1.920  33.410  18.071  1.00  0.00           H  
ATOM     80 HD13 ILE   801       2.322  33.209  19.779  1.00  0.00           H  
ATOM     81  N   CYS   802       3.767  38.628  17.320  1.00  0.00           N  
ATOM     82  CA  CYS   802       4.899  39.359  16.769  1.00  0.00           C  
ATOM     83  C   CYS   802       4.931  40.840  17.125  1.00  0.00           C  
ATOM     84  O   CYS   802       5.991  41.464  17.130  1.00  0.00           O  
ATOM     85  CB  CYS   802       4.956  39.222  15.256  1.00  0.00           C  
ATOM     86  SG  CYS   802       4.830  37.469  14.951  1.00  0.00           S  
ATOM     87  H   CYS   802       3.122  38.236  16.650  1.00  0.00           H  
ATOM     88  HA  CYS   802       5.743  38.844  17.146  1.00  0.00           H  
ATOM     89  HB3 CYS   802       5.892  39.605  14.848  1.00  0.00           H  
ATOM     90  HB2 CYS   802       4.130  39.738  14.764  1.00  0.00           H  
ATOM     91  HG  CYS   802       4.885  37.540  13.609  1.00  0.00           H  
ATOM     92  N   ASP   803       3.761  41.396  17.434  1.00  0.00           N  
ATOM     93  CA  ASP   803       3.603  42.791  17.807  1.00  0.00           C  
ATOM     94  C   ASP   803       3.666  42.982  19.325  1.00  0.00           C  
ATOM     95  O   ASP   803       3.580  44.120  19.783  1.00  0.00           O  
ATOM     96  CB  ASP   803       2.261  43.304  17.242  1.00  0.00           C  
ATOM     97  CG  ASP   803       2.230  43.317  15.707  1.00  0.00           C  
ATOM     98  OD1 ASP   803       3.317  43.244  15.090  1.00  0.00           O  
ATOM     99  OD2 ASP   803       1.108  43.423  15.169  1.00  0.00           O1-
ATOM    100  H   ASP   803       2.930  40.820  17.426  1.00  0.00           H  
ATOM    101  HA  ASP   803       4.411  43.399  17.394  1.00  0.00           H  
ATOM    102  HB3 ASP   803       2.070  44.324  17.576  1.00  0.00           H  
ATOM    103  HB2 ASP   803       1.431  42.696  17.608  1.00  0.00           H  
ATOM    104  N   MET   804       3.869  41.908  20.107  1.00  0.00           N  
ATOM    105  CA  MET   804       4.074  41.995  21.547  1.00  0.00           C  
ATOM    106  C   MET   804       5.548  42.282  21.833  1.00  0.00           C  
ATOM    107  O   MET   804       6.444  41.855  21.100  1.00  0.00           O  
ATOM    108  CB  MET   804       3.692  40.664  22.219  1.00  0.00           C  
ATOM    109  CG  MET   804       2.200  40.353  22.071  1.00  0.00           C  
ATOM    110  SD  MET   804       1.668  38.819  22.865  1.00  0.00           S  
ATOM    111  CE  MET   804      -0.061  38.853  22.328  1.00  0.00           C  
ATOM    112  H   MET   804       3.972  41.001  19.673  1.00  0.00           H  
ATOM    113  HA  MET   804       3.459  42.793  21.969  1.00  0.00           H  
ATOM    114  HB3 MET   804       3.930  40.709  23.282  1.00  0.00           H  
ATOM    115  HB2 MET   804       4.282  39.846  21.817  1.00  0.00           H  
ATOM    116  HG3 MET   804       1.942  40.280  21.015  1.00  0.00           H  
ATOM    117  HG2 MET   804       1.610  41.172  22.482  1.00  0.00           H  
ATOM    118  HE1 MET   804      -0.594  37.986  22.717  1.00  0.00           H  
ATOM    119  HE2 MET   804      -0.557  39.755  22.683  1.00  0.00           H  
ATOM    120  HE3 MET   804      -0.114  38.830  21.240  1.00  0.00           H  
ATOM    121  N   ASP   805       5.778  43.005  22.935  1.00  0.00           N  
ATOM    122  CA  ASP   805       7.098  43.329  23.466  1.00  0.00           C  
ATOM    123  C   ASP   805       7.873  42.062  23.821  1.00  0.00           C  
ATOM    124  O   ASP   805       7.274  41.051  24.187  1.00  0.00           O  
ATOM    125  CB  ASP   805       6.948  44.237  24.707  1.00  0.00           C  
ATOM    126  CG  ASP   805       6.304  45.592  24.397  1.00  0.00           C  
ATOM    127  OD1 ASP   805       6.333  45.996  23.213  1.00  0.00           O  
ATOM    128  OD2 ASP   805       5.805  46.212  25.360  1.00  0.00           O1-
ATOM    129  H   ASP   805       4.983  43.340  23.458  1.00  0.00           H  
ATOM    130  HA  ASP   805       7.657  43.854  22.689  1.00  0.00           H  
ATOM    131  HB3 ASP   805       7.925  44.434  25.149  1.00  0.00           H  
ATOM    132  HB2 ASP   805       6.356  43.733  25.473  1.00  0.00           H  
ATOM    133  N   ILE   806       9.210  42.140  23.715  1.00  0.00           N  
ATOM    134  CA  ILE   806      10.173  41.075  24.017  1.00  0.00           C  
ATOM    135  C   ILE   806       9.891  40.401  25.362  1.00  0.00           C  
ATOM    136  O   ILE   806       9.854  39.176  25.437  1.00  0.00           O  
ATOM    137  CB  ILE   806      11.616  41.636  23.981  1.00  0.00           C  
ATOM    138  CG1 ILE   806      11.999  42.167  22.591  1.00  0.00           C  
ATOM    139  CG2 ILE   806      12.667  40.608  24.464  1.00  0.00           C  
ATOM    140  CD1 ILE   806      13.198  43.121  22.657  1.00  0.00           C  
ATOM    141  H   ILE   806       9.596  43.016  23.395  1.00  0.00           H  
ATOM    142  HA  ILE   806      10.074  40.316  23.239  1.00  0.00           H  
ATOM    143  HB  ILE   806      11.652  42.478  24.675  1.00  0.00           H  
ATOM    144 HG13 ILE   806      11.172  42.715  22.140  1.00  0.00           H  
ATOM    145 HG12 ILE   806      12.197  41.327  21.927  1.00  0.00           H  
ATOM    146 HG21 ILE   806      13.688  40.974  24.374  1.00  0.00           H  
ATOM    147 HG22 ILE   806      12.545  40.362  25.518  1.00  0.00           H  
ATOM    148 HG23 ILE   806      12.603  39.682  23.892  1.00  0.00           H  
ATOM    149 HD11 ILE   806      13.437  43.525  21.674  1.00  0.00           H  
ATOM    150 HD12 ILE   806      12.980  43.971  23.303  1.00  0.00           H  
ATOM    151 HD13 ILE   806      14.083  42.634  23.055  1.00  0.00           H  
ATOM    152  N   ASN   807       9.664  41.226  26.398  1.00  0.00           N  
ATOM    153  CA  ASN   807       9.349  40.830  27.770  1.00  0.00           C  
ATOM    154  C   ASN   807       8.188  39.830  27.892  1.00  0.00           C  
ATOM    155  O   ASN   807       8.176  39.038  28.832  1.00  0.00           O  
ATOM    156  CB  ASN   807       9.088  42.084  28.640  1.00  0.00           C  
ATOM    157  CG  ASN   807      10.327  42.967  28.837  1.00  0.00           C  
ATOM    158  OD1 ASN   807      11.458  42.503  28.717  1.00  0.00           O  
ATOM    159  ND2 ASN   807      10.122  44.254  29.126  1.00  0.00           N  
ATOM    160  H   ASN   807       9.716  42.217  26.216  1.00  0.00           H  
ATOM    161  HA  ASN   807      10.226  40.306  28.155  1.00  0.00           H  
ATOM    162  HB3 ASN   807       8.745  41.785  29.632  1.00  0.00           H  
ATOM    163  HB2 ASN   807       8.284  42.679  28.201  1.00  0.00           H  
ATOM    164 HD22 ASN   807      10.916  44.864  29.256  1.00  0.00           H  
ATOM    165 HD21 ASN   807       9.183  44.615  29.207  1.00  0.00           H  
ATOM    166  N   LYS   808       7.245  39.849  26.936  1.00  0.00           N  
ATOM    167  CA  LYS   808       6.060  38.996  26.899  1.00  0.00           C  
ATOM    168  C   LYS   808       6.242  37.710  26.073  1.00  0.00           C  
ATOM    169  O   LYS   808       5.348  36.864  26.104  1.00  0.00           O  
ATOM    170  CB  LYS   808       4.915  39.794  26.238  1.00  0.00           C  
ATOM    171  CG  LYS   808       4.484  41.018  27.057  1.00  0.00           C  
ATOM    172  CD  LYS   808       3.317  41.767  26.405  1.00  0.00           C  
ATOM    173  CE  LYS   808       2.836  42.946  27.258  1.00  0.00           C  
ATOM    174  NZ  LYS   808       1.711  43.642  26.613  1.00  0.00           N1+
ATOM    175  H   LYS   808       7.359  40.497  26.168  1.00  0.00           H  
ATOM    176  HA  LYS   808       5.764  38.712  27.910  1.00  0.00           H  
ATOM    177  HB3 LYS   808       4.041  39.152  26.117  1.00  0.00           H  
ATOM    178  HB2 LYS   808       5.192  40.100  25.231  1.00  0.00           H  
ATOM    179  HG3 LYS   808       5.324  41.703  27.178  1.00  0.00           H  
ATOM    180  HG2 LYS   808       4.198  40.697  28.060  1.00  0.00           H  
ATOM    181  HD3 LYS   808       2.490  41.075  26.239  1.00  0.00           H  
ATOM    182  HD2 LYS   808       3.624  42.125  25.421  1.00  0.00           H  
ATOM    183  HE3 LYS   808       3.648  43.659  27.412  1.00  0.00           H  
ATOM    184  HE2 LYS   808       2.517  42.600  28.242  1.00  0.00           H  
ATOM    185  HZ1 LYS   808       1.410  44.411  27.194  1.00  0.00           H  
ATOM    186  HZ2 LYS   808       2.008  44.000  25.715  1.00  0.00           H  
ATOM    187  HZ3 LYS   808       0.944  42.998  26.481  1.00  0.00           H  
ATOM    188  N   GLU   809       7.351  37.536  25.336  1.00  0.00           N  
ATOM    189  CA  GLU   809       7.527  36.407  24.420  1.00  0.00           C  
ATOM    190  C   GLU   809       7.849  35.114  25.177  1.00  0.00           C  
ATOM    191  O   GLU   809       8.738  35.157  26.032  1.00  0.00           O  
ATOM    192  CB  GLU   809       8.700  36.717  23.465  1.00  0.00           C  
ATOM    193  CG  GLU   809       8.350  37.809  22.445  1.00  0.00           C  
ATOM    194  CD  GLU   809       7.114  37.416  21.639  1.00  0.00           C  
ATOM    195  OE1 GLU   809       7.106  36.279  21.114  1.00  0.00           O  
ATOM    196  OE2 GLU   809       6.195  38.253  21.562  1.00  0.00           O1-
ATOM    197  H   GLU   809       8.077  38.241  25.360  1.00  0.00           H  
ATOM    198  HA  GLU   809       6.597  36.280  23.874  1.00  0.00           H  
ATOM    199  HB3 GLU   809       8.989  35.814  22.924  1.00  0.00           H  
ATOM    200  HB2 GLU   809       9.587  37.009  24.026  1.00  0.00           H  
ATOM    201  HG3 GLU   809       9.185  37.976  21.766  1.00  0.00           H  
ATOM    202  HG2 GLU   809       8.166  38.756  22.951  1.00  0.00           H  
ATOM    203  N   PRO   810       7.167  33.970  24.881  1.00  0.00           N  
ATOM    204  CA  PRO   810       7.464  32.685  25.540  1.00  0.00           C  
ATOM    205  C   PRO   810       8.936  32.231  25.463  1.00  0.00           C  
ATOM    206  O   PRO   810       9.410  31.577  26.387  1.00  0.00           O  
ATOM    207  CB  PRO   810       6.576  31.644  24.840  1.00  0.00           C  
ATOM    208  CG  PRO   810       5.421  32.426  24.244  1.00  0.00           C  
ATOM    209  CD  PRO   810       5.983  33.831  23.997  1.00  0.00           C  
ATOM    210  HA  PRO   810       7.169  32.772  26.587  1.00  0.00           H  
ATOM    211  HB3 PRO   810       6.239  30.862  25.522  1.00  0.00           H  
ATOM    212  HB2 PRO   810       7.113  31.151  24.026  1.00  0.00           H  
ATOM    213  HG3 PRO   810       4.616  32.485  24.978  1.00  0.00           H  
ATOM    214  HG2 PRO   810       5.014  31.968  23.343  1.00  0.00           H  
ATOM    215  HD2 PRO   810       6.300  33.945  22.960  1.00  0.00           H  
ATOM    216  HD3 PRO   810       5.222  34.584  24.208  1.00  0.00           H  
ATOM    217  N   TRP   811       9.646  32.593  24.381  1.00  0.00           N  
ATOM    218  CA  TRP   811      11.031  32.213  24.105  1.00  0.00           C  
ATOM    219  C   TRP   811      12.057  33.277  24.513  1.00  0.00           C  
ATOM    220  O   TRP   811      13.234  33.131  24.176  1.00  0.00           O  
ATOM    221  CB  TRP   811      11.172  31.932  22.597  1.00  0.00           C  
ATOM    222  CG  TRP   811      10.616  32.968  21.661  1.00  0.00           C  
ATOM    223  CD1 TRP   811       9.487  32.810  20.931  1.00  0.00           C  
ATOM    224  CD2 TRP   811      11.110  34.312  21.348  1.00  0.00           C  
ATOM    225  NE1 TRP   811       9.278  33.921  20.151  1.00  0.00           N  
ATOM    226  CE2 TRP   811      10.256  34.866  20.354  1.00  0.00           C  
ATOM    227  CE3 TRP   811      12.188  35.132  21.770  1.00  0.00           C  
ATOM    228  CZ2 TRP   811      10.503  36.114  19.776  1.00  0.00           C  
ATOM    229  CZ3 TRP   811      12.358  36.444  21.285  1.00  0.00           C  
ATOM    230  CH2 TRP   811      11.521  36.936  20.276  1.00  0.00           C  
ATOM    231  H   TRP   811       9.178  33.140  23.673  1.00  0.00           H  
ATOM    232  HA  TRP   811      11.286  31.321  24.669  1.00  0.00           H  
ATOM    233  HB3 TRP   811      10.651  30.995  22.400  1.00  0.00           H  
ATOM    234  HB2 TRP   811      12.207  31.731  22.319  1.00  0.00           H  
ATOM    235  HD1 TRP   811       8.861  31.931  20.952  1.00  0.00           H  
ATOM    236  HE1 TRP   811       8.485  34.018  19.531  1.00  0.00           H  
ATOM    237  HE3 TRP   811      12.900  34.777  22.488  1.00  0.00           H  
ATOM    238  HZ2 TRP   811       9.930  36.399  18.926  1.00  0.00           H  
ATOM    239  HZ3 TRP   811      13.153  37.070  21.658  1.00  0.00           H  
ATOM    240  HH2 TRP   811      11.697  37.916  19.861  1.00  0.00           H  
ATOM    241  N   PHE   812      11.646  34.329  25.235  1.00  0.00           N  
ATOM    242  CA  PHE   812      12.575  35.241  25.879  1.00  0.00           C  
ATOM    243  C   PHE   812      12.800  34.725  27.309  1.00  0.00           C  
ATOM    244  O   PHE   812      11.859  34.680  28.100  1.00  0.00           O  
ATOM    245  CB  PHE   812      11.989  36.661  25.918  1.00  0.00           C  
ATOM    246  CG  PHE   812      12.985  37.620  26.526  1.00  0.00           C  
ATOM    247  CD1 PHE   812      14.148  37.955  25.808  1.00  0.00           C  
ATOM    248  CD2 PHE   812      12.807  38.075  27.847  1.00  0.00           C  
ATOM    249  CE1 PHE   812      15.145  38.725  26.423  1.00  0.00           C  
ATOM    250  CE2 PHE   812      13.796  38.861  28.456  1.00  0.00           C  
ATOM    251  CZ  PHE   812      14.958  39.180  27.741  1.00  0.00           C  
ATOM    252  H   PHE   812      10.668  34.402  25.485  1.00  0.00           H  
ATOM    253  HA  PHE   812      13.511  35.284  25.327  1.00  0.00           H  
ATOM    254  HB3 PHE   812      11.045  36.694  26.464  1.00  0.00           H  
ATOM    255  HB2 PHE   812      11.768  36.996  24.904  1.00  0.00           H  
ATOM    256  HD1 PHE   812      14.291  37.579  24.807  1.00  0.00           H  
ATOM    257  HD2 PHE   812      11.922  37.804  28.403  1.00  0.00           H  
ATOM    258  HE1 PHE   812      16.056  38.923  25.895  1.00  0.00           H  
ATOM    259  HE2 PHE   812      13.673  39.200  29.474  1.00  0.00           H  
ATOM    260  HZ  PHE   812      15.703  39.746  28.253  1.00  0.00           H  
ATOM    261  N   HIS   813      14.044  34.334  27.623  1.00  0.00           N  
ATOM    262  CA  HIS   813      14.434  33.729  28.901  1.00  0.00           C  
ATOM    263  C   HIS   813      15.282  34.659  29.776  1.00  0.00           C  
ATOM    264  O   HIS   813      15.682  34.244  30.864  1.00  0.00           O  
ATOM    265  CB  HIS   813      15.203  32.424  28.637  1.00  0.00           C  
ATOM    266  CG  HIS   813      14.339  31.313  28.118  1.00  0.00           C  
ATOM    267  ND1 HIS   813      14.022  30.183  28.850  1.00  0.00           N  
ATOM    268  CD2 HIS   813      13.699  31.162  26.916  1.00  0.00           C  
ATOM    269  CE1 HIS   813      13.284  29.402  28.060  1.00  0.00           C  
ATOM    270  NE2 HIS   813      13.031  29.946  26.880  1.00  0.00           N  
ATOM    271  H   HIS   813      14.757  34.400  26.907  1.00  0.00           H  
ATOM    272  HA  HIS   813      13.552  33.473  29.489  1.00  0.00           H  
ATOM    273  HB3 HIS   813      15.662  32.049  29.548  1.00  0.00           H  
ATOM    274  HB2 HIS   813      16.017  32.597  27.932  1.00  0.00           H  
ATOM    275  HD1 HIS   813      14.274  29.994  29.810  1.00  0.00           H  
ATOM    276  HD2 HIS   813      13.694  31.828  26.080  1.00  0.00           H  
ATOM    277  HE1 HIS   813      12.912  28.435  28.358  1.00  0.00           H  
ATOM    278  N   GLY   814      15.533  35.906  29.342  1.00  0.00           N  
ATOM    279  CA  GLY   814      16.177  36.944  30.138  1.00  0.00           C  
ATOM    280  C   GLY   814      17.550  36.559  30.685  1.00  0.00           C  
ATOM    281  O   GLY   814      18.491  36.386  29.919  1.00  0.00           O  
ATOM    282  H   GLY   814      15.160  36.177  28.444  1.00  0.00           H  
ATOM    283  HA3 GLY   814      15.501  37.215  30.940  1.00  0.00           H  
ATOM    284  HA2 GLY   814      16.315  37.832  29.529  1.00  0.00           H  
ATOM    285  N   VAL   815      17.659  36.432  32.012  1.00  0.00           N  
ATOM    286  CA  VAL   815      18.909  36.186  32.732  1.00  0.00           C  
ATOM    287  C   VAL   815      19.072  34.693  33.070  1.00  0.00           C  
ATOM    288  O   VAL   815      19.736  34.344  34.043  1.00  0.00           O  
ATOM    289  CB  VAL   815      18.960  37.137  33.962  1.00  0.00           C  
ATOM    290  CG1 VAL   815      20.241  37.038  34.825  1.00  0.00           C  
ATOM    291  CG2 VAL   815      18.885  38.587  33.457  1.00  0.00           C  
ATOM    292  H   VAL   815      16.822  36.517  32.572  1.00  0.00           H  
ATOM    293  HA  VAL   815      19.759  36.434  32.093  1.00  0.00           H  
ATOM    294  HB  VAL   815      18.088  36.953  34.589  1.00  0.00           H  
ATOM    295 HG11 VAL   815      20.297  37.866  35.529  1.00  0.00           H  
ATOM    296 HG12 VAL   815      20.310  36.143  35.437  1.00  0.00           H  
ATOM    297 HG13 VAL   815      21.135  37.083  34.203  1.00  0.00           H  
ATOM    298 HG21 VAL   815      19.021  39.322  34.242  1.00  0.00           H  
ATOM    299 HG22 VAL   815      19.682  38.776  32.736  1.00  0.00           H  
ATOM    300 HG23 VAL   815      17.952  38.803  32.940  1.00  0.00           H  
ATOM    301  N   LEU   816      18.537  33.787  32.230  1.00  0.00           N  
ATOM    302  CA  LEU   816      18.779  32.346  32.322  1.00  0.00           C  
ATOM    303  C   LEU   816      20.293  32.064  32.223  1.00  0.00           C  
ATOM    304  O   LEU   816      20.893  32.444  31.214  1.00  0.00           O  
ATOM    305  CB  LEU   816      18.015  31.618  31.200  1.00  0.00           C  
ATOM    306  CG  LEU   816      18.070  30.075  31.294  1.00  0.00           C  
ATOM    307  CD1 LEU   816      17.279  29.574  32.513  1.00  0.00           C  
ATOM    308  CD2 LEU   816      17.544  29.408  30.020  1.00  0.00           C  
ATOM    309  H   LEU   816      17.981  34.120  31.455  1.00  0.00           H  
ATOM    310  HA  LEU   816      18.358  32.026  33.272  1.00  0.00           H  
ATOM    311  HB3 LEU   816      18.386  31.946  30.227  1.00  0.00           H  
ATOM    312  HB2 LEU   816      16.973  31.928  31.247  1.00  0.00           H  
ATOM    313  HG  LEU   816      19.105  29.755  31.396  1.00  0.00           H  
ATOM    314 HD11 LEU   816      17.071  28.509  32.465  1.00  0.00           H  
ATOM    315 HD12 LEU   816      17.799  29.767  33.449  1.00  0.00           H  
ATOM    316 HD13 LEU   816      16.307  30.065  32.574  1.00  0.00           H  
ATOM    317 HD21 LEU   816      17.708  28.331  30.053  1.00  0.00           H  
ATOM    318 HD22 LEU   816      16.476  29.581  29.898  1.00  0.00           H  
ATOM    319 HD23 LEU   816      18.041  29.787  29.129  1.00  0.00           H  
ATOM    320  N   PRO   817      20.934  31.461  33.255  1.00  0.00           N  
ATOM    321  CA  PRO   817      22.370  31.150  33.217  1.00  0.00           C  
ATOM    322  C   PRO   817      22.708  30.131  32.112  1.00  0.00           C  
ATOM    323  O   PRO   817      21.840  29.383  31.662  1.00  0.00           O  
ATOM    324  CB  PRO   817      22.714  30.554  34.589  1.00  0.00           C  
ATOM    325  CG  PRO   817      21.526  30.840  35.490  1.00  0.00           C  
ATOM    326  CD  PRO   817      20.355  31.157  34.566  1.00  0.00           C  
ATOM    327  HA  PRO   817      22.925  32.076  33.058  1.00  0.00           H  
ATOM    328  HB3 PRO   817      23.629  30.986  34.993  1.00  0.00           H  
ATOM    329  HB2 PRO   817      22.886  29.479  34.538  1.00  0.00           H  
ATOM    330  HG3 PRO   817      21.744  31.717  36.100  1.00  0.00           H  
ATOM    331  HG2 PRO   817      21.313  30.016  36.171  1.00  0.00           H  
ATOM    332  HD2 PRO   817      19.722  30.275  34.472  1.00  0.00           H  
ATOM    333  HD3 PRO   817      19.754  31.965  34.982  1.00  0.00           H  
ATOM    334  N   ARG   818      23.981  30.108  31.690  1.00  0.00           N  
ATOM    335  CA  ARG   818      24.497  29.283  30.596  1.00  0.00           C  
ATOM    336  C   ARG   818      24.193  27.782  30.720  1.00  0.00           C  
ATOM    337  O   ARG   818      23.796  27.169  29.731  1.00  0.00           O  
ATOM    338  CB  ARG   818      26.010  29.507  30.453  1.00  0.00           C  
ATOM    339  CG  ARG   818      26.646  28.717  29.287  1.00  0.00           C  
ATOM    340  CD  ARG   818      28.163  28.820  29.276  1.00  0.00           C  
ATOM    341  NE  ARG   818      28.724  28.109  30.430  1.00  0.00           N  
ATOM    342  CZ  ARG   818      29.951  28.307  30.922  1.00  0.00           C  
ATOM    343  NH1 ARG   818      30.774  29.199  30.352  1.00  0.00           N  
ATOM    344  NH2 ARG   818      30.337  27.589  31.983  1.00  0.00           N1+
ATOM    345  H   ARG   818      24.630  30.749  32.120  1.00  0.00           H  
ATOM    346  HA  ARG   818      24.016  29.640  29.683  1.00  0.00           H  
ATOM    347  HB3 ARG   818      26.496  29.240  31.393  1.00  0.00           H  
ATOM    348  HB2 ARG   818      26.207  30.570  30.306  1.00  0.00           H  
ATOM    349  HG3 ARG   818      26.248  29.084  28.341  1.00  0.00           H  
ATOM    350  HG2 ARG   818      26.399  27.656  29.319  1.00  0.00           H  
ATOM    351  HD3 ARG   818      28.460  29.869  29.283  1.00  0.00           H  
ATOM    352  HD2 ARG   818      28.564  28.373  28.365  1.00  0.00           H  
ATOM    353  HE  ARG   818      28.150  27.374  30.817  1.00  0.00           H  
ATOM    354 HH12 ARG   818      31.714  29.332  30.695  1.00  0.00           H  
ATOM    355 HH11 ARG   818      30.466  29.720  29.543  1.00  0.00           H  
ATOM    356 HH22 ARG   818      31.263  27.702  32.367  1.00  0.00           H  
ATOM    357 HH21 ARG   818      29.716  26.902  32.385  1.00  0.00           H  
ATOM    358  N   ALA   819      24.381  27.194  31.915  1.00  0.00           N  
ATOM    359  CA  ALA   819      24.147  25.772  32.181  1.00  0.00           C  
ATOM    360  C   ALA   819      22.727  25.338  31.801  1.00  0.00           C  
ATOM    361  O   ALA   819      22.550  24.327  31.126  1.00  0.00           O  
ATOM    362  CB  ALA   819      24.424  25.472  33.661  1.00  0.00           C  
ATOM    363  H   ALA   819      24.688  27.766  32.687  1.00  0.00           H  
ATOM    364  HA  ALA   819      24.850  25.199  31.573  1.00  0.00           H  
ATOM    365  HB1 ALA   819      24.264  24.417  33.886  1.00  0.00           H  
ATOM    366  HB2 ALA   819      25.457  25.707  33.922  1.00  0.00           H  
ATOM    367  HB3 ALA   819      23.777  26.053  34.319  1.00  0.00           H  
ATOM    368  N   GLU   820      21.735  26.160  32.168  1.00  0.00           N  
ATOM    369  CA  GLU   820      20.327  25.954  31.876  1.00  0.00           C  
ATOM    370  C   GLU   820      20.031  26.161  30.385  1.00  0.00           C  
ATOM    371  O   GLU   820      19.214  25.425  29.842  1.00  0.00           O  
ATOM    372  CB  GLU   820      19.475  26.942  32.693  1.00  0.00           C  
ATOM    373  CG  GLU   820      19.281  26.582  34.181  1.00  0.00           C  
ATOM    374  CD  GLU   820      20.534  26.690  35.054  1.00  0.00           C  
ATOM    375  OE1 GLU   820      20.565  25.985  36.084  1.00  0.00           O  
ATOM    376  OE2 GLU   820      21.435  27.479  34.698  1.00  0.00           O1-
ATOM    377  H   GLU   820      21.964  26.962  32.743  1.00  0.00           H  
ATOM    378  HA  GLU   820      20.046  24.934  32.141  1.00  0.00           H  
ATOM    379  HB3 GLU   820      18.480  26.946  32.253  1.00  0.00           H  
ATOM    380  HB2 GLU   820      19.854  27.959  32.598  1.00  0.00           H  
ATOM    381  HG3 GLU   820      18.879  25.571  34.263  1.00  0.00           H  
ATOM    382  HG2 GLU   820      18.530  27.244  34.612  1.00  0.00           H  
ATOM    383  N   VAL   821      20.703  27.109  29.709  1.00  0.00           N  
ATOM    384  CA  VAL   821      20.570  27.364  28.272  1.00  0.00           C  
ATOM    385  C   VAL   821      20.914  26.112  27.436  1.00  0.00           C  
ATOM    386  O   VAL   821      20.113  25.704  26.594  1.00  0.00           O  
ATOM    387  CB  VAL   821      21.425  28.602  27.888  1.00  0.00           C  
ATOM    388  CG1 VAL   821      21.542  28.800  26.392  1.00  0.00           C  
ATOM    389  CG2 VAL   821      20.907  29.911  28.493  1.00  0.00           C  
ATOM    390  H   VAL   821      21.366  27.675  30.221  1.00  0.00           H  
ATOM    391  HA  VAL   821      19.522  27.601  28.076  1.00  0.00           H  
ATOM    392  HB  VAL   821      22.436  28.468  28.254  1.00  0.00           H  
ATOM    393 HG11 VAL   821      21.964  29.773  26.140  1.00  0.00           H  
ATOM    394 HG12 VAL   821      22.225  28.051  26.004  1.00  0.00           H  
ATOM    395 HG13 VAL   821      20.562  28.715  25.923  1.00  0.00           H  
ATOM    396 HG21 VAL   821      21.646  30.708  28.404  1.00  0.00           H  
ATOM    397 HG22 VAL   821      20.003  30.246  27.985  1.00  0.00           H  
ATOM    398 HG23 VAL   821      20.659  29.811  29.545  1.00  0.00           H  
ATOM    399  N   GLU   822      22.067  25.481  27.719  1.00  0.00           N  
ATOM    400  CA  GLU   822      22.546  24.261  27.063  1.00  0.00           C  
ATOM    401  C   GLU   822      21.622  23.057  27.301  1.00  0.00           C  
ATOM    402  O   GLU   822      21.492  22.216  26.414  1.00  0.00           O  
ATOM    403  CB  GLU   822      23.937  23.904  27.609  1.00  0.00           C  
ATOM    404  CG  GLU   822      25.058  24.861  27.168  1.00  0.00           C  
ATOM    405  CD  GLU   822      26.411  24.500  27.788  1.00  0.00           C  
ATOM    406  OE1 GLU   822      26.447  23.589  28.646  1.00  0.00           O  
ATOM    407  OE2 GLU   822      27.400  25.157  27.399  1.00  0.00           O1-
ATOM    408  H   GLU   822      22.658  25.875  28.439  1.00  0.00           H  
ATOM    409  HA  GLU   822      22.607  24.439  25.988  1.00  0.00           H  
ATOM    410  HB3 GLU   822      24.208  22.898  27.282  1.00  0.00           H  
ATOM    411  HB2 GLU   822      23.889  23.863  28.699  1.00  0.00           H  
ATOM    412  HG3 GLU   822      24.817  25.886  27.452  1.00  0.00           H  
ATOM    413  HG2 GLU   822      25.154  24.849  26.081  1.00  0.00           H  
ATOM    414  N   ARG   823      20.966  22.986  28.473  1.00  0.00           N  
ATOM    415  CA  ARG   823      19.992  21.946  28.798  1.00  0.00           C  
ATOM    416  C   ARG   823      18.707  22.109  27.980  1.00  0.00           C  
ATOM    417  O   ARG   823      18.198  21.118  27.456  1.00  0.00           O  
ATOM    418  CB  ARG   823      19.634  22.011  30.294  1.00  0.00           C  
ATOM    419  CG  ARG   823      20.769  21.522  31.194  1.00  0.00           C  
ATOM    420  CD  ARG   823      20.453  21.742  32.670  1.00  0.00           C  
ATOM    421  NE  ARG   823      21.579  21.323  33.505  1.00  0.00           N  
ATOM    422  CZ  ARG   823      21.579  21.353  34.843  1.00  0.00           C  
ATOM    423  NH1 ARG   823      20.501  21.787  35.515  1.00  0.00           N  
ATOM    424  NH2 ARG   823      22.675  20.944  35.496  1.00  0.00           N1+
ATOM    425  H   ARG   823      21.123  23.714  29.156  1.00  0.00           H  
ATOM    426  HA  ARG   823      20.420  20.967  28.573  1.00  0.00           H  
ATOM    427  HB3 ARG   823      18.755  21.396  30.494  1.00  0.00           H  
ATOM    428  HB2 ARG   823      19.355  23.025  30.573  1.00  0.00           H  
ATOM    429  HG3 ARG   823      21.704  22.013  30.934  1.00  0.00           H  
ATOM    430  HG2 ARG   823      20.934  20.459  31.012  1.00  0.00           H  
ATOM    431  HD3 ARG   823      19.563  21.178  32.953  1.00  0.00           H  
ATOM    432  HD2 ARG   823      20.250  22.794  32.867  1.00  0.00           H  
ATOM    433  HE  ARG   823      22.406  21.009  33.017  1.00  0.00           H  
ATOM    434 HH12 ARG   823      20.502  21.830  36.524  1.00  0.00           H  
ATOM    435 HH11 ARG   823      19.685  22.103  35.012  1.00  0.00           H  
ATOM    436 HH22 ARG   823      22.700  20.958  36.505  1.00  0.00           H  
ATOM    437 HH21 ARG   823      23.483  20.617  34.986  1.00  0.00           H  
ATOM    438  N   LEU   824      18.196  23.345  27.856  1.00  0.00           N  
ATOM    439  CA  LEU   824      16.950  23.631  27.152  1.00  0.00           C  
ATOM    440  C   LEU   824      17.077  23.508  25.628  1.00  0.00           C  
ATOM    441  O   LEU   824      16.107  23.109  24.986  1.00  0.00           O  
ATOM    442  CB  LEU   824      16.460  25.051  27.499  1.00  0.00           C  
ATOM    443  CG  LEU   824      15.997  25.260  28.957  1.00  0.00           C  
ATOM    444  CD1 LEU   824      15.373  26.652  29.102  1.00  0.00           C  
ATOM    445  CD2 LEU   824      15.023  24.183  29.458  1.00  0.00           C  
ATOM    446  H   LEU   824      18.670  24.117  28.307  1.00  0.00           H  
ATOM    447  HA  LEU   824      16.199  22.899  27.451  1.00  0.00           H  
ATOM    448  HB3 LEU   824      15.617  25.297  26.855  1.00  0.00           H  
ATOM    449  HB2 LEU   824      17.237  25.779  27.258  1.00  0.00           H  
ATOM    450  HG  LEU   824      16.857  25.221  29.615  1.00  0.00           H  
ATOM    451 HD11 LEU   824      15.187  26.900  30.147  1.00  0.00           H  
ATOM    452 HD12 LEU   824      16.021  27.422  28.684  1.00  0.00           H  
ATOM    453 HD13 LEU   824      14.423  26.705  28.572  1.00  0.00           H  
ATOM    454 HD21 LEU   824      14.631  24.440  30.443  1.00  0.00           H  
ATOM    455 HD22 LEU   824      14.172  24.072  28.785  1.00  0.00           H  
ATOM    456 HD23 LEU   824      15.508  23.212  29.558  1.00  0.00           H  
ATOM    457  N   LEU   825      18.248  23.805  25.046  1.00  0.00           N  
ATOM    458  CA  LEU   825      18.460  23.648  23.612  1.00  0.00           C  
ATOM    459  C   LEU   825      19.016  22.263  23.322  1.00  0.00           C  
ATOM    460  O   LEU   825      20.176  21.957  23.603  1.00  0.00           O  
ATOM    461  CB  LEU   825      19.435  24.708  23.127  1.00  0.00           C  
ATOM    462  CG  LEU   825      18.658  25.912  22.576  1.00  0.00           C  
ATOM    463  CD1 LEU   825      17.926  26.749  23.612  1.00  0.00           C  
ATOM    464  CD2 LEU   825      19.527  26.750  21.704  1.00  0.00           C  
ATOM    465  H   LEU   825      19.021  24.122  25.615  1.00  0.00           H  
ATOM    466  HA  LEU   825      17.518  23.748  23.067  1.00  0.00           H  
ATOM    467  HB3 LEU   825      20.050  24.314  22.317  1.00  0.00           H  
ATOM    468  HB2 LEU   825      20.113  24.952  23.936  1.00  0.00           H  
ATOM    469  HG  LEU   825      17.879  25.537  21.914  1.00  0.00           H  
ATOM    470 HD11 LEU   825      17.393  27.572  23.136  1.00  0.00           H  
ATOM    471 HD12 LEU   825      17.181  26.164  24.148  1.00  0.00           H  
ATOM    472 HD13 LEU   825      18.614  27.159  24.351  1.00  0.00           H  
ATOM    473 HD21 LEU   825      19.361  26.383  20.708  1.00  0.00           H  
ATOM    474 HD22 LEU   825      19.281  27.807  21.707  1.00  0.00           H  
ATOM    475 HD23 LEU   825      20.564  26.549  21.872  1.00  0.00           H  
ATOM    476  N   GLN   826      18.129  21.434  22.765  1.00  0.00           N  
ATOM    477  CA  GLN   826      18.336  20.015  22.562  1.00  0.00           C  
ATOM    478  C   GLN   826      18.572  19.719  21.078  1.00  0.00           C  
ATOM    479  O   GLN   826      19.643  19.226  20.727  1.00  0.00           O  
ATOM    480  CB  GLN   826      17.079  19.274  23.049  1.00  0.00           C  
ATOM    481  CG  GLN   826      16.870  19.364  24.574  1.00  0.00           C  
ATOM    482  CD  GLN   826      15.630  18.596  25.033  1.00  0.00           C  
ATOM    483  OE1 GLN   826      14.899  18.025  24.225  1.00  0.00           O  
ATOM    484  NE2 GLN   826      15.385  18.575  26.344  1.00  0.00           N  
ATOM    485  H   GLN   826      17.211  21.795  22.543  1.00  0.00           H  
ATOM    486  HA  GLN   826      19.198  19.654  23.128  1.00  0.00           H  
ATOM    487  HB3 GLN   826      17.155  18.222  22.766  1.00  0.00           H  
ATOM    488  HB2 GLN   826      16.195  19.663  22.540  1.00  0.00           H  
ATOM    489  HG3 GLN   826      16.762  20.404  24.884  1.00  0.00           H  
ATOM    490  HG2 GLN   826      17.744  18.969  25.094  1.00  0.00           H  
ATOM    491 HE22 GLN   826      14.577  18.080  26.692  1.00  0.00           H  
ATOM    492 HE21 GLN   826      16.004  19.059  26.978  1.00  0.00           H  
ATOM    493  N   ASN   827      17.580  19.994  20.218  1.00  0.00           N  
ATOM    494  CA  ASN   827      17.588  19.602  18.808  1.00  0.00           C  
ATOM    495  C   ASN   827      18.043  20.747  17.902  1.00  0.00           C  
ATOM    496  O   ASN   827      18.133  21.900  18.321  1.00  0.00           O  
ATOM    497  CB  ASN   827      16.176  19.125  18.395  1.00  0.00           C  
ATOM    498  CG  ASN   827      15.797  17.803  19.075  1.00  0.00           C  
ATOM    499  OD1 ASN   827      16.656  16.970  19.353  1.00  0.00           O  
ATOM    500  ND2 ASN   827      14.512  17.615  19.377  1.00  0.00           N  
ATOM    501  H   ASN   827      16.751  20.464  20.563  1.00  0.00           H  
ATOM    502  HA  ASN   827      18.299  18.788  18.647  1.00  0.00           H  
ATOM    503  HB3 ASN   827      16.119  18.962  17.318  1.00  0.00           H  
ATOM    504  HB2 ASN   827      15.433  19.888  18.632  1.00  0.00           H  
ATOM    505 HD22 ASN   827      14.230  16.764  19.841  1.00  0.00           H  
ATOM    506 HD21 ASN   827      13.832  18.328  19.158  1.00  0.00           H  
ATOM    507  N   GLN   828      18.382  20.395  16.652  1.00  0.00           N  
ATOM    508  CA  GLN   828      18.955  21.287  15.651  1.00  0.00           C  
ATOM    509  C   GLN   828      17.989  22.416  15.280  1.00  0.00           C  
ATOM    510  O   GLN   828      16.873  22.171  14.819  1.00  0.00           O  
ATOM    511  CB  GLN   828      19.334  20.461  14.411  1.00  0.00           C  
ATOM    512  CG  GLN   828      19.963  21.288  13.268  1.00  0.00           C  
ATOM    513  CD  GLN   828      20.431  20.411  12.108  1.00  0.00           C  
ATOM    514  OE1 GLN   828      20.144  19.217  12.058  1.00  0.00           O  
ATOM    515  NE2 GLN   828      21.162  21.003  11.162  1.00  0.00           N  
ATOM    516  H   GLN   828      18.276  19.426  16.389  1.00  0.00           H  
ATOM    517  HA  GLN   828      19.866  21.715  16.074  1.00  0.00           H  
ATOM    518  HB3 GLN   828      18.451  19.939  14.038  1.00  0.00           H  
ATOM    519  HB2 GLN   828      20.037  19.685  14.719  1.00  0.00           H  
ATOM    520  HG3 GLN   828      20.814  21.856  13.643  1.00  0.00           H  
ATOM    521  HG2 GLN   828      19.249  22.009  12.870  1.00  0.00           H  
ATOM    522 HE22 GLN   828      21.492  20.459  10.378  1.00  0.00           H  
ATOM    523 HE21 GLN   828      21.383  21.985  11.233  1.00  0.00           H  
ATOM    524  N   GLY   829      18.453  23.652  15.493  1.00  0.00           N  
ATOM    525  CA  GLY   829      17.699  24.867  15.244  1.00  0.00           C  
ATOM    526  C   GLY   829      16.691  25.217  16.341  1.00  0.00           C  
ATOM    527  O   GLY   829      15.939  26.173  16.168  1.00  0.00           O  
ATOM    528  H   GLY   829      19.380  23.755  15.882  1.00  0.00           H  
ATOM    529  HA3 GLY   829      17.207  24.811  14.281  1.00  0.00           H  
ATOM    530  HA2 GLY   829      18.410  25.690  15.170  1.00  0.00           H  
ATOM    531  N   ASP   830      16.708  24.518  17.492  1.00  0.00           N  
ATOM    532  CA  ASP   830      16.116  25.006  18.743  1.00  0.00           C  
ATOM    533  C   ASP   830      16.762  26.346  19.102  1.00  0.00           C  
ATOM    534  O   ASP   830      17.960  26.504  18.879  1.00  0.00           O  
ATOM    535  CB  ASP   830      16.326  24.013  19.908  1.00  0.00           C  
ATOM    536  CG  ASP   830      15.462  22.750  19.873  1.00  0.00           C  
ATOM    537  OD1 ASP   830      14.771  22.518  18.856  1.00  0.00           O  
ATOM    538  OD2 ASP   830      15.479  22.048  20.908  1.00  0.00           O1-
ATOM    539  H   ASP   830      17.320  23.715  17.560  1.00  0.00           H  
ATOM    540  HA  ASP   830      15.050  25.144  18.582  1.00  0.00           H  
ATOM    541  HB3 ASP   830      16.110  24.506  20.852  1.00  0.00           H  
ATOM    542  HB2 ASP   830      17.375  23.722  19.975  1.00  0.00           H  
ATOM    543  N   PHE   831      15.983  27.317  19.592  1.00  0.00           N  
ATOM    544  CA  PHE   831      16.498  28.641  19.915  1.00  0.00           C  
ATOM    545  C   PHE   831      15.734  29.345  21.027  1.00  0.00           C  
ATOM    546  O   PHE   831      14.550  29.106  21.244  1.00  0.00           O  
ATOM    547  CB  PHE   831      16.644  29.510  18.651  1.00  0.00           C  
ATOM    548  CG  PHE   831      15.337  30.065  18.109  1.00  0.00           C  
ATOM    549  CD1 PHE   831      14.618  29.357  17.128  1.00  0.00           C  
ATOM    550  CD2 PHE   831      14.844  31.298  18.583  1.00  0.00           C  
ATOM    551  CE1 PHE   831      13.415  29.880  16.617  1.00  0.00           C  
ATOM    552  CE2 PHE   831      13.630  31.806  18.093  1.00  0.00           C  
ATOM    553  CZ  PHE   831      12.921  31.105  17.099  1.00  0.00           C  
ATOM    554  H   PHE   831      14.993  27.150  19.709  1.00  0.00           H  
ATOM    555  HA  PHE   831      17.491  28.475  20.326  1.00  0.00           H  
ATOM    556  HB3 PHE   831      17.153  28.949  17.866  1.00  0.00           H  
ATOM    557  HB2 PHE   831      17.297  30.357  18.863  1.00  0.00           H  
ATOM    558  HD1 PHE   831      14.987  28.414  16.758  1.00  0.00           H  
ATOM    559  HD2 PHE   831      15.386  31.849  19.338  1.00  0.00           H  
ATOM    560  HE1 PHE   831      12.868  29.336  15.861  1.00  0.00           H  
ATOM    561  HE2 PHE   831      13.250  32.734  18.489  1.00  0.00           H  
ATOM    562  HZ  PHE   831      11.991  31.500  16.717  1.00  0.00           H  
ATOM    563  N   LEU   832      16.417  30.304  21.654  1.00  0.00           N  
ATOM    564  CA  LEU   832      15.850  31.268  22.582  1.00  0.00           C  
ATOM    565  C   LEU   832      16.591  32.597  22.480  1.00  0.00           C  
ATOM    566  O   LEU   832      17.736  32.643  22.026  1.00  0.00           O  
ATOM    567  CB  LEU   832      15.756  30.682  24.006  1.00  0.00           C  
ATOM    568  CG  LEU   832      17.077  30.182  24.638  1.00  0.00           C  
ATOM    569  CD1 LEU   832      17.906  31.312  25.272  1.00  0.00           C  
ATOM    570  CD2 LEU   832      16.784  29.106  25.696  1.00  0.00           C  
ATOM    571  H   LEU   832      17.385  30.445  21.396  1.00  0.00           H  
ATOM    572  HA  LEU   832      14.831  31.484  22.255  1.00  0.00           H  
ATOM    573  HB3 LEU   832      15.037  29.862  23.975  1.00  0.00           H  
ATOM    574  HB2 LEU   832      15.310  31.424  24.665  1.00  0.00           H  
ATOM    575  HG  LEU   832      17.693  29.716  23.870  1.00  0.00           H  
ATOM    576 HD11 LEU   832      18.781  30.905  25.780  1.00  0.00           H  
ATOM    577 HD12 LEU   832      18.278  32.027  24.541  1.00  0.00           H  
ATOM    578 HD13 LEU   832      17.325  31.864  26.011  1.00  0.00           H  
ATOM    579 HD21 LEU   832      17.706  28.688  26.103  1.00  0.00           H  
ATOM    580 HD22 LEU   832      16.214  29.517  26.529  1.00  0.00           H  
ATOM    581 HD23 LEU   832      16.204  28.281  25.281  1.00  0.00           H  
ATOM    582  N   VAL   833      15.942  33.669  22.950  1.00  0.00           N  
ATOM    583  CA  VAL   833      16.556  34.977  23.144  1.00  0.00           C  
ATOM    584  C   VAL   833      16.691  35.216  24.651  1.00  0.00           C  
ATOM    585  O   VAL   833      15.886  34.748  25.452  1.00  0.00           O  
ATOM    586  CB  VAL   833      15.744  36.088  22.441  1.00  0.00           C  
ATOM    587  CG1 VAL   833      16.326  37.498  22.674  1.00  0.00           C  
ATOM    588  CG2 VAL   833      15.674  35.835  20.925  1.00  0.00           C  
ATOM    589  H   VAL   833      15.010  33.540  23.324  1.00  0.00           H  
ATOM    590  HA  VAL   833      17.547  34.979  22.705  1.00  0.00           H  
ATOM    591  HB  VAL   833      14.736  36.077  22.852  1.00  0.00           H  
ATOM    592 HG11 VAL   833      15.782  38.246  22.101  1.00  0.00           H  
ATOM    593 HG12 VAL   833      16.271  37.809  23.715  1.00  0.00           H  
ATOM    594 HG13 VAL   833      17.374  37.545  22.379  1.00  0.00           H  
ATOM    595 HG21 VAL   833      15.124  36.623  20.413  1.00  0.00           H  
ATOM    596 HG22 VAL   833      16.678  35.818  20.505  1.00  0.00           H  
ATOM    597 HG23 VAL   833      15.188  34.889  20.684  1.00  0.00           H  
ATOM    598  N   ARG   834      17.748  35.935  25.027  1.00  0.00           N  
ATOM    599  CA  ARG   834      18.154  36.205  26.398  1.00  0.00           C  
ATOM    600  C   ARG   834      18.947  37.514  26.436  1.00  0.00           C  
ATOM    601  O   ARG   834      19.285  38.064  25.391  1.00  0.00           O  
ATOM    602  CB  ARG   834      18.920  34.977  26.933  1.00  0.00           C  
ATOM    603  CG  ARG   834      20.239  34.722  26.195  1.00  0.00           C  
ATOM    604  CD  ARG   834      20.966  33.474  26.689  1.00  0.00           C  
ATOM    605  NE  ARG   834      22.280  33.389  26.047  1.00  0.00           N  
ATOM    606  CZ  ARG   834      23.367  34.064  26.450  1.00  0.00           C  
ATOM    607  NH1 ARG   834      23.313  34.885  27.511  1.00  0.00           N  
ATOM    608  NH2 ARG   834      24.513  33.904  25.777  1.00  0.00           N1+
ATOM    609  H   ARG   834      18.362  36.283  24.302  1.00  0.00           H  
ATOM    610  HA  ARG   834      17.261  36.358  27.007  1.00  0.00           H  
ATOM    611  HB3 ARG   834      18.286  34.091  26.870  1.00  0.00           H  
ATOM    612  HB2 ARG   834      19.141  35.095  27.989  1.00  0.00           H  
ATOM    613  HG3 ARG   834      20.896  35.585  26.303  1.00  0.00           H  
ATOM    614  HG2 ARG   834      20.052  34.606  25.129  1.00  0.00           H  
ATOM    615  HD3 ARG   834      20.395  32.581  26.437  1.00  0.00           H  
ATOM    616  HD2 ARG   834      21.077  33.479  27.774  1.00  0.00           H  
ATOM    617  HE  ARG   834      22.345  32.795  25.233  1.00  0.00           H  
ATOM    618 HH12 ARG   834      24.132  35.396  27.808  1.00  0.00           H  
ATOM    619 HH11 ARG   834      22.447  35.004  28.017  1.00  0.00           H  
ATOM    620 HH22 ARG   834      25.351  34.390  26.063  1.00  0.00           H  
ATOM    621 HH21 ARG   834      24.563  33.272  24.991  1.00  0.00           H  
ATOM    622  N   GLN   835      19.259  37.999  27.643  1.00  0.00           N  
ATOM    623  CA  GLN   835      20.077  39.186  27.882  1.00  0.00           C  
ATOM    624  C   GLN   835      21.471  38.787  28.366  1.00  0.00           C  
ATOM    625  O   GLN   835      21.619  37.891  29.196  1.00  0.00           O  
ATOM    626  CB  GLN   835      19.421  40.015  29.000  1.00  0.00           C  
ATOM    627  CG  GLN   835      18.258  40.846  28.467  1.00  0.00           C  
ATOM    628  CD  GLN   835      17.485  41.596  29.556  1.00  0.00           C  
ATOM    629  OE1 GLN   835      18.015  41.828  30.637  1.00  0.00           O  
ATOM    630  NE2 GLN   835      16.239  42.000  29.292  1.00  0.00           N  
ATOM    631  H   GLN   835      18.972  37.473  28.459  1.00  0.00           H  
ATOM    632  HA  GLN   835      20.173  39.801  26.987  1.00  0.00           H  
ATOM    633  HB3 GLN   835      20.143  40.698  29.448  1.00  0.00           H  
ATOM    634  HB2 GLN   835      19.086  39.361  29.808  1.00  0.00           H  
ATOM    635  HG3 GLN   835      17.622  40.183  27.896  1.00  0.00           H  
ATOM    636  HG2 GLN   835      18.663  41.589  27.780  1.00  0.00           H  
ATOM    637 HE22 GLN   835      15.721  42.499  30.000  1.00  0.00           H  
ATOM    638 HE21 GLN   835      15.822  41.818  28.392  1.00  0.00           H  
ATOM    639  N   THR   836      22.481  39.537  27.903  1.00  0.00           N  
ATOM    640  CA  THR   836      23.845  39.569  28.443  1.00  0.00           C  
ATOM    641  C   THR   836      23.901  40.585  29.613  1.00  0.00           C  
ATOM    642  O   THR   836      24.939  40.860  30.165  1.00  0.00           O  
ATOM    643  CB  THR   836      24.796  40.123  27.338  1.00  0.00           C  
ATOM    644  OG1 THR   836      24.595  39.445  26.129  1.00  0.00           O  
ATOM    645  CG2 THR   836      26.298  39.955  27.626  1.00  0.00           C  
ATOM    646  H   THR   836      22.270  40.235  27.199  1.00  0.00           H  
ATOM    647  HA  THR   836      24.160  38.578  28.774  1.00  0.00           H  
ATOM    648  HB  THR   836      24.582  41.177  27.152  1.00  0.00           H  
ATOM    649  HG1 THR   836      25.151  39.829  25.469  1.00  0.00           H  
ATOM    650 HG21 THR   836      26.896  40.233  26.757  1.00  0.00           H  
ATOM    651 HG22 THR   836      26.648  40.581  28.443  1.00  0.00           H  
ATOM    652 HG23 THR   836      26.540  38.920  27.870  1.00  0.00           H  
ATOM    653  N   SER   837      22.807  41.260  29.950  1.00  0.00           N  
ATOM    654  CA  SER   837      22.684  42.696  30.242  1.00  0.00           C  
ATOM    655  C   SER   837      22.199  43.346  28.949  1.00  0.00           C  
ATOM    656  O   SER   837      21.540  42.655  28.173  1.00  0.00           O  
ATOM    657  CB  SER   837      23.850  43.413  30.985  1.00  0.00           C  
ATOM    658  OG  SER   837      24.844  43.953  30.125  1.00  0.00           O  
ATOM    659  H   SER   837      21.960  40.886  29.547  1.00  0.00           H  
ATOM    660  HA  SER   837      21.831  42.741  30.921  1.00  0.00           H  
ATOM    661  HB3 SER   837      24.309  42.758  31.726  1.00  0.00           H  
ATOM    662  HB2 SER   837      23.443  44.251  31.552  1.00  0.00           H  
ATOM    663  HG  SER   837      25.562  44.264  30.656  1.00  0.00           H  
ATOM    664  N   LYS   838      22.531  44.633  28.718  1.00  0.00           N  
ATOM    665  CA  LYS   838      22.260  45.466  27.538  1.00  0.00           C  
ATOM    666  C   LYS   838      21.931  44.685  26.269  1.00  0.00           C  
ATOM    667  O   LYS   838      20.763  44.434  25.978  1.00  0.00           O  
ATOM    668  CB  LYS   838      23.431  46.423  27.242  1.00  0.00           C  
ATOM    669  CG  LYS   838      23.605  47.621  28.162  1.00  0.00           C  
ATOM    670  CD  LYS   838      24.675  48.549  27.569  1.00  0.00           C  
ATOM    671  CE  LYS   838      24.969  49.767  28.442  1.00  0.00           C  
ATOM    672  NZ  LYS   838      25.975  50.632  27.804  1.00  0.00           N1+
ATOM    673  H   LYS   838      23.107  45.065  29.427  1.00  0.00           H  
ATOM    674  HA  LYS   838      21.378  46.065  27.771  1.00  0.00           H  
ATOM    675  HB3 LYS   838      23.306  46.826  26.234  1.00  0.00           H  
ATOM    676  HB2 LYS   838      24.368  45.862  27.224  1.00  0.00           H  
ATOM    677  HG3 LYS   838      23.893  47.288  29.160  1.00  0.00           H  
ATOM    678  HG2 LYS   838      22.661  48.158  28.264  1.00  0.00           H  
ATOM    679  HD3 LYS   838      24.353  48.886  26.582  1.00  0.00           H  
ATOM    680  HD2 LYS   838      25.597  47.986  27.417  1.00  0.00           H  
ATOM    681  HE3 LYS   838      25.337  49.456  29.420  1.00  0.00           H  
ATOM    682  HE2 LYS   838      24.060  50.347  28.606  1.00  0.00           H  
ATOM    683  HZ1 LYS   838      26.152  51.433  28.393  1.00  0.00           H  
ATOM    684  HZ2 LYS   838      26.834  50.116  27.674  1.00  0.00           H  
ATOM    685  HZ3 LYS   838      25.633  50.946  26.907  1.00  0.00           H  
ATOM    686  N   ARG   839      23.005  44.231  25.599  1.00  0.00           N  
ATOM    687  CA  ARG   839      23.026  43.322  24.468  1.00  0.00           C  
ATOM    688  C   ARG   839      22.133  42.118  24.715  1.00  0.00           C  
ATOM    689  O   ARG   839      22.254  41.448  25.737  1.00  0.00           O  
ATOM    690  CB  ARG   839      24.461  42.836  24.214  1.00  0.00           C  
ATOM    691  CG  ARG   839      25.423  43.942  23.792  1.00  0.00           C  
ATOM    692  CD  ARG   839      26.833  43.397  23.554  1.00  0.00           C  
ATOM    693  NE  ARG   839      27.683  44.453  23.004  1.00  0.00           N  
ATOM    694  CZ  ARG   839      27.684  44.832  21.718  1.00  0.00           C  
ATOM    695  NH1 ARG   839      26.912  44.205  20.815  1.00  0.00           N  
ATOM    696  NH2 ARG   839      28.465  45.855  21.349  1.00  0.00           N1+
ATOM    697  H   ARG   839      23.907  44.483  25.976  1.00  0.00           H  
ATOM    698  HA  ARG   839      22.668  43.867  23.593  1.00  0.00           H  
ATOM    699  HB3 ARG   839      24.450  42.072  23.433  1.00  0.00           H  
ATOM    700  HB2 ARG   839      24.852  42.346  25.107  1.00  0.00           H  
ATOM    701  HG3 ARG   839      25.465  44.716  24.559  1.00  0.00           H  
ATOM    702  HG2 ARG   839      25.046  44.424  22.890  1.00  0.00           H  
ATOM    703  HD3 ARG   839      26.816  42.541  22.879  1.00  0.00           H  
ATOM    704  HD2 ARG   839      27.267  43.047  24.491  1.00  0.00           H  
ATOM    705  HE  ARG   839      28.264  44.951  23.663  1.00  0.00           H  
ATOM    706 HH12 ARG   839      26.910  44.496  19.848  1.00  0.00           H  
ATOM    707 HH11 ARG   839      26.317  43.442  21.101  1.00  0.00           H  
ATOM    708 HH22 ARG   839      28.484  46.162  20.387  1.00  0.00           H  
ATOM    709 HH21 ARG   839      29.044  46.328  22.027  1.00  0.00           H  
ATOM    710  N   PHE   891      21.252  41.846  23.761  1.00  0.00           N  
ATOM    711  CA  PHE   891      20.488  40.620  23.754  1.00  0.00           C  
ATOM    712  C   PHE   891      21.260  39.597  22.913  1.00  0.00           C  
ATOM    713  O   PHE   891      22.016  39.967  22.012  1.00  0.00           O  
ATOM    714  CB  PHE   891      19.101  40.935  23.181  1.00  0.00           C  
ATOM    715  CG  PHE   891      18.269  41.748  24.142  1.00  0.00           C  
ATOM    716  CD1 PHE   891      18.222  43.154  24.070  1.00  0.00           C  
ATOM    717  CD2 PHE   891      17.541  41.076  25.133  1.00  0.00           C  
ATOM    718  CE1 PHE   891      17.457  43.882  25.002  1.00  0.00           C  
ATOM    719  CE2 PHE   891      16.722  41.803  26.012  1.00  0.00           C  
ATOM    720  CZ  PHE   891      16.708  43.205  25.980  1.00  0.00           C  
ATOM    721  H   PHE   891      21.198  42.443  22.948  1.00  0.00           H  
ATOM    722  HA  PHE   891      20.368  40.224  24.761  1.00  0.00           H  
ATOM    723  HB3 PHE   891      18.537  40.015  23.026  1.00  0.00           H  
ATOM    724  HB2 PHE   891      19.162  41.447  22.220  1.00  0.00           H  
ATOM    725  HD1 PHE   891      18.788  43.679  23.314  1.00  0.00           H  
ATOM    726  HD2 PHE   891      17.602  40.003  25.184  1.00  0.00           H  
ATOM    727  HE1 PHE   891      17.439  44.961  24.957  1.00  0.00           H  
ATOM    728  HE2 PHE   891      16.098  41.295  26.721  1.00  0.00           H  
ATOM    729  HZ  PHE   891      16.101  43.760  26.680  1.00  0.00           H  
ATOM    730  N   ILE   892      21.033  38.305  23.191  1.00  0.00           N  
ATOM    731  CA  ILE   892      21.676  37.174  22.527  1.00  0.00           C  
ATOM    732  C   ILE   892      20.624  36.209  21.994  1.00  0.00           C  
ATOM    733  O   ILE   892      19.796  35.729  22.762  1.00  0.00           O  
ATOM    734  CB  ILE   892      22.626  36.430  23.501  1.00  0.00           C  
ATOM    735  CG1 ILE   892      23.559  37.353  24.288  1.00  0.00           C  
ATOM    736  CG2 ILE   892      23.429  35.320  22.790  1.00  0.00           C  
ATOM    737  CD1 ILE   892      24.393  38.278  23.417  1.00  0.00           C  
ATOM    738  H   ILE   892      20.381  38.087  23.935  1.00  0.00           H  
ATOM    739  HA  ILE   892      22.255  37.532  21.675  1.00  0.00           H  
ATOM    740  HB  ILE   892      22.019  35.931  24.256  1.00  0.00           H  
ATOM    741 HG13 ILE   892      24.222  36.750  24.910  1.00  0.00           H  
ATOM    742 HG12 ILE   892      22.962  37.937  24.990  1.00  0.00           H  
ATOM    743 HG21 ILE   892      24.215  34.913  23.419  1.00  0.00           H  
ATOM    744 HG22 ILE   892      22.792  34.486  22.494  1.00  0.00           H  
ATOM    745 HG23 ILE   892      23.913  35.693  21.887  1.00  0.00           H  
ATOM    746 HD11 ILE   892      25.401  38.356  23.815  1.00  0.00           H  
ATOM    747 HD12 ILE   892      24.396  37.911  22.405  1.00  0.00           H  
ATOM    748 HD13 ILE   892      23.997  39.290  23.405  1.00  0.00           H  
ATOM    749  N   LEU   893      20.726  35.862  20.705  1.00  0.00           N  
ATOM    750  CA  LEU   893      19.987  34.783  20.068  1.00  0.00           C  
ATOM    751  C   LEU   893      20.851  33.522  20.169  1.00  0.00           C  
ATOM    752  O   LEU   893      21.852  33.381  19.464  1.00  0.00           O  
ATOM    753  CB  LEU   893      19.771  35.153  18.585  1.00  0.00           C  
ATOM    754  CG  LEU   893      18.956  34.140  17.754  1.00  0.00           C  
ATOM    755  CD1 LEU   893      17.597  33.812  18.384  1.00  0.00           C  
ATOM    756  CD2 LEU   893      18.761  34.641  16.320  1.00  0.00           C  
ATOM    757  H   LEU   893      21.455  36.297  20.151  1.00  0.00           H  
ATOM    758  HA  LEU   893      19.026  34.641  20.565  1.00  0.00           H  
ATOM    759  HB3 LEU   893      20.731  35.330  18.097  1.00  0.00           H  
ATOM    760  HB2 LEU   893      19.253  36.105  18.547  1.00  0.00           H  
ATOM    761  HG  LEU   893      19.523  33.211  17.688  1.00  0.00           H  
ATOM    762 HD11 LEU   893      16.979  33.223  17.706  1.00  0.00           H  
ATOM    763 HD12 LEU   893      17.710  33.229  19.297  1.00  0.00           H  
ATOM    764 HD13 LEU   893      17.057  34.716  18.635  1.00  0.00           H  
ATOM    765 HD21 LEU   893      18.334  33.860  15.699  1.00  0.00           H  
ATOM    766 HD22 LEU   893      18.085  35.493  16.287  1.00  0.00           H  
ATOM    767 HD23 LEU   893      19.712  34.911  15.861  1.00  0.00           H  
ATOM    768  N   TYR   894      20.462  32.617  21.073  1.00  0.00           N  
ATOM    769  CA  TYR   894      21.169  31.374  21.316  1.00  0.00           C  
ATOM    770  C   TYR   894      20.499  30.222  20.552  1.00  0.00           C  
ATOM    771  O   TYR   894      19.279  30.090  20.582  1.00  0.00           O  
ATOM    772  CB  TYR   894      21.157  31.076  22.821  1.00  0.00           C  
ATOM    773  CG  TYR   894      21.889  29.794  23.142  1.00  0.00           C  
ATOM    774  CD1 TYR   894      23.292  29.746  23.147  1.00  0.00           C  
ATOM    775  CD2 TYR   894      21.161  28.629  23.415  1.00  0.00           C  
ATOM    776  CE1 TYR   894      23.946  28.532  23.409  1.00  0.00           C  
ATOM    777  CE2 TYR   894      21.834  27.413  23.632  1.00  0.00           C  
ATOM    778  CZ  TYR   894      23.224  27.335  23.559  1.00  0.00           C  
ATOM    779  OH  TYR   894      23.847  26.126  23.684  1.00  0.00           O  
ATOM    780  H   TYR   894      19.606  32.778  21.590  1.00  0.00           H  
ATOM    781  HA  TYR   894      22.204  31.480  21.012  1.00  0.00           H  
ATOM    782  HB3 TYR   894      20.132  31.019  23.193  1.00  0.00           H  
ATOM    783  HB2 TYR   894      21.631  31.893  23.365  1.00  0.00           H  
ATOM    784  HD1 TYR   894      23.871  30.643  22.979  1.00  0.00           H  
ATOM    785  HD2 TYR   894      20.088  28.683  23.490  1.00  0.00           H  
ATOM    786  HE1 TYR   894      25.015  28.551  23.514  1.00  0.00           H  
ATOM    787  HE2 TYR   894      21.284  26.536  23.894  1.00  0.00           H  
ATOM    788  HH  TYR   894      23.246  25.398  23.728  1.00  0.00           H  
ATOM    789  N   GLY   895      21.337  29.375  19.935  1.00  0.00           N  
ATOM    790  CA  GLY   895      21.021  28.132  19.236  1.00  0.00           C  
ATOM    791  C   GLY   895      21.906  26.987  19.760  1.00  0.00           C  
ATOM    792  O   GLY   895      22.916  27.256  20.400  1.00  0.00           O  
ATOM    793  H   GLY   895      22.324  29.586  20.009  1.00  0.00           H  
ATOM    794  HA3 GLY   895      21.243  28.274  18.178  1.00  0.00           H  
ATOM    795  HA2 GLY   895      19.962  27.907  19.294  1.00  0.00           H  
ATOM    796  N   GLY   896      21.503  25.724  19.542  1.00  0.00           N  
ATOM    797  CA  GLY   896      22.204  24.477  19.890  1.00  0.00           C  
ATOM    798  C   GLY   896      21.975  23.463  18.755  1.00  0.00           C  
ATOM    799  O   GLY   896      21.141  23.732  17.891  1.00  0.00           O  
ATOM    800  H   GLY   896      20.648  25.601  19.017  1.00  0.00           H  
ATOM    801  HA3 GLY   896      21.801  24.076  20.819  1.00  0.00           H  
ATOM    802  HA2 GLY   896      23.271  24.634  20.039  1.00  0.00           H  
ATOM    803  N   PRO   897      22.616  22.268  18.710  1.00  0.00           N  
ATOM    804  CA  PRO   897      23.626  21.928  17.686  1.00  0.00           C  
ATOM    805  C   PRO   897      23.457  22.612  16.317  1.00  0.00           C  
ATOM    806  O   PRO   897      22.482  22.322  15.625  1.00  0.00           O  
ATOM    807  CB  PRO   897      23.634  20.410  17.527  1.00  0.00           C  
ATOM    808  CG  PRO   897      22.226  19.986  17.866  1.00  0.00           C  
ATOM    809  CD  PRO   897      21.750  21.059  18.854  1.00  0.00           C  
ATOM    810  HA  PRO   897      24.579  22.183  18.141  1.00  0.00           H  
ATOM    811  HB3 PRO   897      24.322  19.974  18.253  1.00  0.00           H  
ATOM    812  HB2 PRO   897      23.950  20.063  16.541  1.00  0.00           H  
ATOM    813  HG3 PRO   897      22.169  18.977  18.276  1.00  0.00           H  
ATOM    814  HG2 PRO   897      21.608  20.017  16.968  1.00  0.00           H  
ATOM    815  HD2 PRO   897      20.689  21.264  18.721  1.00  0.00           H  
ATOM    816  HD3 PRO   897      21.871  20.695  19.875  1.00  0.00           H  
ATOM    817  N   GLU   898      24.375  23.496  15.900  1.00  0.00           N  
ATOM    818  CA  GLU   898      25.576  23.932  16.622  1.00  0.00           C  
ATOM    819  C   GLU   898      25.226  24.903  17.754  1.00  0.00           C  
ATOM    820  O   GLU   898      24.202  25.587  17.665  1.00  0.00           O  
ATOM    821  CB  GLU   898      26.461  24.736  15.667  1.00  0.00           C  
ATOM    822  CG  GLU   898      27.144  23.891  14.585  1.00  0.00           C  
ATOM    823  CD  GLU   898      28.206  24.690  13.828  1.00  0.00           C  
ATOM    824  OE1 GLU   898      28.311  25.915  14.067  1.00  0.00           O  
ATOM    825  OE2 GLU   898      28.907  24.054  13.014  1.00  0.00           O1-
ATOM    826  H   GLU   898      24.221  23.924  14.999  1.00  0.00           H  
ATOM    827  HA  GLU   898      26.146  23.083  17.003  1.00  0.00           H  
ATOM    828  HB3 GLU   898      27.244  25.230  16.248  1.00  0.00           H  
ATOM    829  HB2 GLU   898      25.883  25.537  15.199  1.00  0.00           H  
ATOM    830  HG3 GLU   898      26.410  23.510  13.874  1.00  0.00           H  
ATOM    831  HG2 GLU   898      27.630  23.026  15.037  1.00  0.00           H  
ATOM    832  N   THR   899      26.115  25.043  18.766  1.00  0.00           N  
ATOM    833  CA  THR   899      25.978  26.178  19.680  1.00  0.00           C  
ATOM    834  C   THR   899      26.433  27.434  18.946  1.00  0.00           C  
ATOM    835  O   THR   899      27.575  27.518  18.492  1.00  0.00           O  
ATOM    836  CB  THR   899      26.786  26.194  20.996  1.00  0.00           C  
ATOM    837  OG1 THR   899      26.416  25.151  21.859  1.00  0.00           O  
ATOM    838  CG2 THR   899      26.435  27.471  21.775  1.00  0.00           C  
ATOM    839  H   THR   899      26.957  24.487  18.798  1.00  0.00           H  
ATOM    840  HA  THR   899      24.936  26.236  19.957  1.00  0.00           H  
ATOM    841  HB  THR   899      27.862  26.126  20.822  1.00  0.00           H  
ATOM    842  HG1 THR   899      26.873  25.260  22.679  1.00  0.00           H  
ATOM    843 HG21 THR   899      26.664  27.366  22.836  1.00  0.00           H  
ATOM    844 HG22 THR   899      26.999  28.338  21.428  1.00  0.00           H  
ATOM    845 HG23 THR   899      25.383  27.688  21.631  1.00  0.00           H  
ATOM    846  N   GLY   900      25.550  28.433  18.962  1.00  0.00           N  
ATOM    847  CA  GLY   900      25.864  29.797  18.596  1.00  0.00           C  
ATOM    848  C   GLY   900      25.363  30.744  19.678  1.00  0.00           C  
ATOM    849  O   GLY   900      24.212  30.639  20.093  1.00  0.00           O  
ATOM    850  H   GLY   900      24.643  28.265  19.377  1.00  0.00           H  
ATOM    851  HA3 GLY   900      25.359  30.034  17.660  1.00  0.00           H  
ATOM    852  HA2 GLY   900      26.932  29.950  18.431  1.00  0.00           H  
ATOM    853  N   GLU   901      26.212  31.699  20.084  1.00  0.00           N  
ATOM    854  CA  GLU   901      25.815  32.893  20.823  1.00  0.00           C  
ATOM    855  C   GLU   901      25.836  34.036  19.798  1.00  0.00           C  
ATOM    856  O   GLU   901      26.875  34.664  19.581  1.00  0.00           O  
ATOM    857  CB  GLU   901      26.860  33.233  21.905  1.00  0.00           C  
ATOM    858  CG  GLU   901      26.911  32.281  23.110  1.00  0.00           C  
ATOM    859  CD  GLU   901      27.853  32.799  24.205  1.00  0.00           C  
ATOM    860  OE1 GLU   901      28.314  33.958  24.095  1.00  0.00           O  
ATOM    861  OE2 GLU   901      28.082  32.027  25.160  1.00  0.00           O1-
ATOM    862  H   GLU   901      27.149  31.694  19.707  1.00  0.00           H  
ATOM    863  HA  GLU   901      24.823  32.808  21.270  1.00  0.00           H  
ATOM    864  HB3 GLU   901      26.634  34.237  22.272  1.00  0.00           H  
ATOM    865  HB2 GLU   901      27.859  33.284  21.468  1.00  0.00           H  
ATOM    866  HG3 GLU   901      27.238  31.289  22.795  1.00  0.00           H  
ATOM    867  HG2 GLU   901      25.915  32.166  23.538  1.00  0.00           H  
ATOM    868  N   GLY   902      24.697  34.300  19.145  1.00  0.00           N  
ATOM    869  CA  GLY   902      24.576  35.374  18.168  1.00  0.00           C  
ATOM    870  C   GLY   902      24.118  36.653  18.860  1.00  0.00           C  
ATOM    871  O   GLY   902      22.962  36.739  19.260  1.00  0.00           O  
ATOM    872  H   GLY   902      23.867  33.757  19.350  1.00  0.00           H  
ATOM    873  HA3 GLY   902      23.822  35.087  17.435  1.00  0.00           H  
ATOM    874  HA2 GLY   902      25.501  35.537  17.613  1.00  0.00           H  
ATOM    875  N   TRP   903      25.005  37.650  18.991  1.00  0.00           N  
ATOM    876  CA  TRP   903      24.686  38.923  19.637  1.00  0.00           C  
ATOM    877  C   TRP   903      23.848  39.786  18.682  1.00  0.00           C  
ATOM    878  O   TRP   903      24.215  39.966  17.520  1.00  0.00           O  
ATOM    879  CB  TRP   903      25.992  39.649  20.043  1.00  0.00           C  
ATOM    880  CG  TRP   903      26.832  39.018  21.131  1.00  0.00           C  
ATOM    881  CD1 TRP   903      26.711  37.763  21.630  1.00  0.00           C  
ATOM    882  CD2 TRP   903      27.976  39.588  21.837  1.00  0.00           C  
ATOM    883  NE1 TRP   903      27.571  37.579  22.688  1.00  0.00           N  
ATOM    884  CE2 TRP   903      28.402  38.661  22.840  1.00  0.00           C  
ATOM    885  CE3 TRP   903      28.732  40.776  21.707  1.00  0.00           C  
ATOM    886  CZ2 TRP   903      29.489  38.911  23.692  1.00  0.00           C  
ATOM    887  CZ3 TRP   903      29.848  41.023  22.532  1.00  0.00           C  
ATOM    888  CH2 TRP   903      30.222  40.098  23.527  1.00  0.00           C  
ATOM    889  H   TRP   903      25.942  37.521  18.637  1.00  0.00           H  
ATOM    890  HA  TRP   903      24.084  38.748  20.524  1.00  0.00           H  
ATOM    891  HB3 TRP   903      25.739  40.649  20.397  1.00  0.00           H  
ATOM    892  HB2 TRP   903      26.629  39.793  19.169  1.00  0.00           H  
ATOM    893  HD1 TRP   903      25.999  37.025  21.297  1.00  0.00           H  
ATOM    894  HE1 TRP   903      27.622  36.714  23.210  1.00  0.00           H  
ATOM    895  HE3 TRP   903      28.460  41.496  20.950  1.00  0.00           H  
ATOM    896  HZ2 TRP   903      29.781  38.185  24.436  1.00  0.00           H  
ATOM    897  HZ3 TRP   903      30.415  41.933  22.407  1.00  0.00           H  
ATOM    898  HH2 TRP   903      31.075  40.298  24.159  1.00  0.00           H  
ATOM    899  N   HIS   904      22.710  40.300  19.181  1.00  0.00           N  
ATOM    900  CA  HIS   904      21.774  41.135  18.430  1.00  0.00           C  
ATOM    901  C   HIS   904      22.367  42.543  18.269  1.00  0.00           C  
ATOM    902  O   HIS   904      22.516  43.271  19.253  1.00  0.00           O  
ATOM    903  CB  HIS   904      20.440  41.282  19.205  1.00  0.00           C  
ATOM    904  CG  HIS   904      19.568  40.053  19.295  1.00  0.00           C  
ATOM    905  ND1 HIS   904      18.889  39.522  18.220  1.00  0.00           N  
ATOM    906  CD2 HIS   904      19.211  39.244  20.343  1.00  0.00           C  
ATOM    907  CE1 HIS   904      18.182  38.478  18.662  1.00  0.00           C  
ATOM    908  NE2 HIS   904      18.339  38.244  19.952  1.00  0.00           N  
ATOM    909  H   HIS   904      22.476  40.103  20.147  1.00  0.00           H  
ATOM    910  HA  HIS   904      21.581  40.695  17.449  1.00  0.00           H  
ATOM    911  HB3 HIS   904      19.828  42.060  18.744  1.00  0.00           H  
ATOM    912  HB2 HIS   904      20.635  41.623  20.222  1.00  0.00           H  
ATOM    913  HD1 HIS   904      18.925  39.854  17.266  1.00  0.00           H  
ATOM    914  HD2 HIS   904      19.467  39.263  21.362  1.00  0.00           H  
ATOM    915  HE1 HIS   904      17.554  37.875  18.023  1.00  0.00           H  
ATOM    916  N   LEU   905      22.665  42.939  17.021  1.00  0.00           N  
ATOM    917  CA  LEU   905      22.994  44.313  16.639  1.00  0.00           C  
ATOM    918  C   LEU   905      21.668  45.048  16.426  1.00  0.00           C  
ATOM    919  O   LEU   905      21.175  45.126  15.300  1.00  0.00           O  
ATOM    920  CB  LEU   905      23.760  44.363  15.290  1.00  0.00           C  
ATOM    921  CG  LEU   905      25.146  43.706  15.248  1.00  0.00           C  
ATOM    922  CD1 LEU   905      25.775  43.918  13.862  1.00  0.00           C  
ATOM    923  CD2 LEU   905      26.088  44.227  16.341  1.00  0.00           C  
ATOM    924  H   LEU   905      22.481  42.295  16.262  1.00  0.00           H  
ATOM    925  HA  LEU   905      23.565  44.817  17.419  1.00  0.00           H  
ATOM    926  HB3 LEU   905      23.877  45.409  14.998  1.00  0.00           H  
ATOM    927  HB2 LEU   905      23.168  43.899  14.500  1.00  0.00           H  
ATOM    928  HG  LEU   905      25.020  42.633  15.399  1.00  0.00           H  
ATOM    929 HD11 LEU   905      26.740  43.415  13.788  1.00  0.00           H  
ATOM    930 HD12 LEU   905      25.138  43.514  13.074  1.00  0.00           H  
ATOM    931 HD13 LEU   905      25.934  44.976  13.653  1.00  0.00           H  
ATOM    932 HD21 LEU   905      27.080  43.785  16.245  1.00  0.00           H  
ATOM    933 HD22 LEU   905      26.200  45.310  16.285  1.00  0.00           H  
ATOM    934 HD23 LEU   905      25.723  43.976  17.337  1.00  0.00           H  
ATOM    935  N   GLU   906      21.074  45.549  17.521  1.00  0.00           N  
ATOM    936  CA  GLU   906      19.768  46.209  17.557  1.00  0.00           C  
ATOM    937  C   GLU   906      18.666  45.225  17.132  1.00  0.00           C  
ATOM    938  O   GLU   906      18.174  44.424  17.923  1.00  0.00           O  
ATOM    939  CB  GLU   906      19.710  47.486  16.676  1.00  0.00           C  
ATOM    940  CG  GLU   906      20.672  48.624  17.013  1.00  0.00           C  
ATOM    941  CD  GLU   906      20.520  49.783  16.017  1.00  0.00           C  
ATOM    942  OE1 GLU   906      19.773  49.631  15.024  1.00  0.00           O  
ATOM    943  OE2 GLU   906      21.167  50.821  16.270  1.00  0.00           O1-
ATOM    944  H   GLU   906      21.537  45.414  18.408  1.00  0.00           H  
ATOM    945  HA  GLU   906      19.575  46.491  18.592  1.00  0.00           H  
ATOM    946  HB3 GLU   906      18.694  47.886  16.721  1.00  0.00           H  
ATOM    947  HB2 GLU   906      19.880  47.232  15.629  1.00  0.00           H  
ATOM    948  HG3 GLU   906      21.704  48.274  16.980  1.00  0.00           H  
ATOM    949  HG2 GLU   906      20.486  48.990  18.023  1.00  0.00           H  
ATOM    950  N   ASP   907      18.310  45.321  15.849  1.00  0.00           N  
ATOM    951  CA  ASP   907      17.272  44.614  15.150  1.00  0.00           C  
ATOM    952  C   ASP   907      17.802  43.616  14.121  1.00  0.00           C  
ATOM    953  O   ASP   907      16.997  43.045  13.393  1.00  0.00           O  
ATOM    954  CB  ASP   907      16.494  45.669  14.380  1.00  0.00           C  
ATOM    955  CG  ASP   907      17.149  46.473  13.249  1.00  0.00           C  
ATOM    956  OD1 ASP   907      18.374  46.337  13.054  1.00  0.00           O  
ATOM    957  OD2 ASP   907      16.395  47.215  12.580  1.00  0.00           O1-
ATOM    958  H   ASP   907      18.811  45.998  15.287  1.00  0.00           H  
ATOM    959  HA  ASP   907      16.610  44.094  15.844  1.00  0.00           H  
ATOM    960  HB3 ASP   907      16.056  46.373  15.088  1.00  0.00           H  
ATOM    961  HB2 ASP   907      15.741  45.073  13.892  1.00  0.00           H  
ATOM    962  N   GLY   908      19.120  43.453  14.005  1.00  0.00           N  
ATOM    963  CA  GLY   908      19.743  42.574  13.036  1.00  0.00           C  
ATOM    964  C   GLY   908      20.837  41.750  13.692  1.00  0.00           C  
ATOM    965  O   GLY   908      21.269  42.038  14.803  1.00  0.00           O  
ATOM    966  H   GLY   908      19.731  43.993  14.604  1.00  0.00           H  
ATOM    967  HA3 GLY   908      20.183  43.184  12.247  1.00  0.00           H  
ATOM    968  HA2 GLY   908      19.029  41.899  12.561  1.00  0.00           H  
ATOM    969  N   HIS   909      21.305  40.728  12.972  1.00  0.00           N  
ATOM    970  CA  HIS   909      22.482  39.940  13.325  1.00  0.00           C  
ATOM    971  C   HIS   909      23.598  40.231  12.320  1.00  0.00           C  
ATOM    972  O   HIS   909      23.438  40.854  11.271  1.00  0.00           O  
ATOM    973  CB  HIS   909      22.125  38.446  13.308  1.00  0.00           C  
ATOM    974  CG  HIS   909      21.109  38.076  14.355  1.00  0.00           C  
ATOM    975  ND1 HIS   909      19.746  38.132  14.132  1.00  0.00           N  
ATOM    976  CD2 HIS   909      21.257  37.696  15.668  1.00  0.00           C  
ATOM    977  CE1 HIS   909      19.144  37.777  15.264  1.00  0.00           C  
ATOM    978  NE2 HIS   909      20.001  37.510  16.239  1.00  0.00           N  
ATOM    979  H   HIS   909      20.899  40.561  12.063  1.00  0.00           H  
ATOM    980  HA  HIS   909      22.852  40.193  14.321  1.00  0.00           H  
ATOM    981  HXT HIS   909      24.565  39.841  12.638  1.00  0.00           H  
ATOM    982  HB3 HIS   909      23.021  37.853  13.499  1.00  0.00           H  
ATOM    983  HB2 HIS   909      21.755  38.139  12.328  1.00  0.00           H  
ATOM    984  HD1 HIS   909      19.278  38.350  13.262  1.00  0.00           H  
ATOM    985  HD2 HIS   909      22.158  37.558  16.248  1.00  0.00           H  
ATOM    986  HE1 HIS   909      18.072  37.708  15.374  1.00  0.00           H  
ATOM    987  N   PHE   910      14.606  45.291  11.696  1.00  0.00           N  
ATOM    988  CA  PHE   910      13.230  45.339  12.175  1.00  0.00           C  
ATOM    989  C   PHE   910      13.077  46.168  13.453  1.00  0.00           C  
ATOM    990  O   PHE   910      13.830  46.032  14.397  1.00  0.00           O  
ATOM    991  CB  PHE   910      12.711  43.916  12.418  1.00  0.00           C  
ATOM    992  CG  PHE   910      12.890  43.015  11.219  1.00  0.00           C  
ATOM    993  CD1 PHE   910      14.124  42.369  11.025  1.00  0.00           C  
ATOM    994  CD2 PHE   910      11.872  42.902  10.255  1.00  0.00           C  
ATOM    995  CE1 PHE   910      14.375  41.656   9.844  1.00  0.00           C  
ATOM    996  CE2 PHE   910      12.123  42.201   9.063  1.00  0.00           C  
ATOM    997  CZ  PHE   910      13.387  41.622   8.846  1.00  0.00           C  
ATOM    998  H1  PHE   910      14.665  44.998  10.732  1.00  0.00           H  
ATOM    999  H2  PHE   910      15.077  46.190  11.769  1.00  0.00           H  
ATOM   1000  HA  PHE   910      12.629  45.810  11.396  1.00  0.00           H  
ATOM   1001  HB3 PHE   910      11.654  43.972  12.659  1.00  0.00           H  
ATOM   1002  HB2 PHE   910      13.205  43.460  13.278  1.00  0.00           H  
ATOM   1003  HD1 PHE   910      14.894  42.494  11.767  1.00  0.00           H  
ATOM   1004  HD2 PHE   910      10.920  43.392  10.402  1.00  0.00           H  
ATOM   1005  HE1 PHE   910      15.339  41.199   9.677  1.00  0.00           H  
ATOM   1006  HE2 PHE   910      11.365  42.150   8.296  1.00  0.00           H  
ATOM   1007  HZ  PHE   910      13.607  41.160   7.897  1.00  0.00           H  
ATOM   1008  N   SER   911      12.059  47.019  13.554  1.00  0.00           N  
ATOM   1009  CA  SER   911      11.835  47.895  14.712  1.00  0.00           C  
ATOM   1010  C   SER   911      11.762  47.224  16.112  1.00  0.00           C  
ATOM   1011  O   SER   911      11.837  47.927  17.119  1.00  0.00           O  
ATOM   1012  CB  SER   911      10.587  48.726  14.401  1.00  0.00           C  
ATOM   1013  OG  SER   911       9.422  47.927  14.453  1.00  0.00           O  
ATOM   1014  H   SER   911      11.405  47.081  12.787  1.00  0.00           H  
ATOM   1015  HA  SER   911      12.685  48.580  14.745  1.00  0.00           H  
ATOM   1016  HB3 SER   911      10.664  49.195  13.419  1.00  0.00           H  
ATOM   1017  HB2 SER   911      10.479  49.534  15.126  1.00  0.00           H  
ATOM   1018  HG  SER   911       9.518  47.174  13.882  1.00  0.00           H  
ATOM   1019  N   THR   912      11.643  45.886  16.179  1.00  0.00           N  
ATOM   1020  CA  THR   912      11.648  45.068  17.390  1.00  0.00           C  
ATOM   1021  C   THR   912      12.391  43.744  17.149  1.00  0.00           C  
ATOM   1022  O   THR   912      12.483  43.278  16.011  1.00  0.00           O  
ATOM   1023  CB  THR   912      10.206  44.875  17.911  1.00  0.00           C  
ATOM   1024  OG1 THR   912       9.474  44.040  17.038  1.00  0.00           O  
ATOM   1025  CG2 THR   912       9.416  46.173  18.142  1.00  0.00           C  
ATOM   1026  H   THR   912      11.604  45.382  15.304  1.00  0.00           H  
ATOM   1027  HA  THR   912      12.215  45.600  18.156  1.00  0.00           H  
ATOM   1028  HB  THR   912      10.262  44.349  18.865  1.00  0.00           H  
ATOM   1029  HG1 THR   912       9.328  44.507  16.228  1.00  0.00           H  
ATOM   1030 HG21 THR   912       8.462  45.959  18.625  1.00  0.00           H  
ATOM   1031 HG22 THR   912       9.962  46.856  18.793  1.00  0.00           H  
ATOM   1032 HG23 THR   912       9.191  46.693  17.210  1.00  0.00           H  
ATOM   1033  N   ILE   913      12.883  43.108  18.229  1.00  0.00           N  
ATOM   1034  CA  ILE   913      13.529  41.790  18.174  1.00  0.00           C  
ATOM   1035  C   ILE   913      12.518  40.689  17.823  1.00  0.00           C  
ATOM   1036  O   ILE   913      12.871  39.758  17.109  1.00  0.00           O  
ATOM   1037  CB  ILE   913      14.287  41.485  19.499  1.00  0.00           C  
ATOM   1038  CG1 ILE   913      15.539  42.392  19.592  1.00  0.00           C  
ATOM   1039  CG2 ILE   913      14.685  39.995  19.657  1.00  0.00           C  
ATOM   1040  CD1 ILE   913      16.312  42.367  20.921  1.00  0.00           C  
ATOM   1041  H   ILE   913      12.782  43.541  19.135  1.00  0.00           H  
ATOM   1042  HA  ILE   913      14.263  41.811  17.366  1.00  0.00           H  
ATOM   1043  HB  ILE   913      13.626  41.726  20.323  1.00  0.00           H  
ATOM   1044 HG13 ILE   913      15.263  43.428  19.393  1.00  0.00           H  
ATOM   1045 HG12 ILE   913      16.229  42.118  18.792  1.00  0.00           H  
ATOM   1046 HG21 ILE   913      15.259  39.825  20.564  1.00  0.00           H  
ATOM   1047 HG22 ILE   913      13.819  39.338  19.737  1.00  0.00           H  
ATOM   1048 HG23 ILE   913      15.291  39.655  18.817  1.00  0.00           H  
ATOM   1049 HD11 ILE   913      17.219  42.965  20.829  1.00  0.00           H  
ATOM   1050 HD12 ILE   913      15.744  42.798  21.736  1.00  0.00           H  
ATOM   1051 HD13 ILE   913      16.631  41.368  21.211  1.00  0.00           H  
ATOM   1052  N   ARG   914      11.262  40.798  18.268  1.00  0.00           N  
ATOM   1053  CA  ARG   914      10.211  39.865  17.903  1.00  0.00           C  
ATOM   1054  C   ARG   914       9.953  39.797  16.376  1.00  0.00           C  
ATOM   1055  O   ARG   914       9.794  38.703  15.830  1.00  0.00           O  
ATOM   1056  CB  ARG   914       8.968  40.239  18.726  1.00  0.00           C  
ATOM   1057  CG  ARG   914       7.751  39.400  18.388  1.00  0.00           C  
ATOM   1058  CD  ARG   914       8.007  37.912  18.520  1.00  0.00           C  
ATOM   1059  NE  ARG   914       6.845  37.062  18.258  1.00  0.00           N  
ATOM   1060  CZ  ARG   914       6.681  36.350  17.136  1.00  0.00           C  
ATOM   1061  NH1 ARG   914       7.581  36.429  16.148  1.00  0.00           N  
ATOM   1062  NH2 ARG   914       5.635  35.521  17.036  1.00  0.00           N1+
ATOM   1063  H   ARG   914      11.012  41.594  18.836  1.00  0.00           H  
ATOM   1064  HA  ARG   914      10.557  38.880  18.212  1.00  0.00           H  
ATOM   1065  HB3 ARG   914       8.719  41.290  18.569  1.00  0.00           H  
ATOM   1066  HB2 ARG   914       9.187  40.138  19.791  1.00  0.00           H  
ATOM   1067  HG3 ARG   914       7.545  39.623  17.349  1.00  0.00           H  
ATOM   1068  HG2 ARG   914       6.903  39.705  19.003  1.00  0.00           H  
ATOM   1069  HD3 ARG   914       8.409  37.729  19.501  1.00  0.00           H  
ATOM   1070  HD2 ARG   914       8.793  37.635  17.835  1.00  0.00           H  
ATOM   1071  HE  ARG   914       6.186  36.982  19.024  1.00  0.00           H  
ATOM   1072 HH12 ARG   914       7.457  35.895  15.300  1.00  0.00           H  
ATOM   1073 HH11 ARG   914       8.359  37.071  16.219  1.00  0.00           H  
ATOM   1074 HH22 ARG   914       5.483  34.990  16.191  1.00  0.00           H  
ATOM   1075 HH21 ARG   914       4.976  35.443  17.798  1.00  0.00           H  
ATOM   1076  N   GLU   915       9.973  40.948  15.689  1.00  0.00           N  
ATOM   1077  CA  GLU   915       9.840  41.033  14.235  1.00  0.00           C  
ATOM   1078  C   GLU   915      11.075  40.459  13.515  1.00  0.00           C  
ATOM   1079  O   GLU   915      10.931  39.895  12.433  1.00  0.00           O  
ATOM   1080  CB  GLU   915       9.700  42.506  13.836  1.00  0.00           C  
ATOM   1081  CG  GLU   915       8.329  43.134  14.134  1.00  0.00           C  
ATOM   1082  CD  GLU   915       8.307  44.639  13.839  1.00  0.00           C  
ATOM   1083  OE1 GLU   915       9.348  45.177  13.394  1.00  0.00           O  
ATOM   1084  OE2 GLU   915       7.240  45.242  14.075  1.00  0.00           O1-
ATOM   1085  H   GLU   915      10.104  41.814  16.194  1.00  0.00           H  
ATOM   1086  HA  GLU   915       8.956  40.478  13.911  1.00  0.00           H  
ATOM   1087  HB3 GLU   915       9.870  42.603  12.762  1.00  0.00           H  
ATOM   1088  HB2 GLU   915      10.483  43.079  14.333  1.00  0.00           H  
ATOM   1089  HG3 GLU   915       8.040  42.969  15.171  1.00  0.00           H  
ATOM   1090  HG2 GLU   915       7.563  42.651  13.526  1.00  0.00           H  
ATOM   1091  N   LEU   916      12.271  40.565  14.122  1.00  0.00           N  
ATOM   1092  CA  LEU   916      13.512  39.983  13.615  1.00  0.00           C  
ATOM   1093  C   LEU   916      13.474  38.453  13.662  1.00  0.00           C  
ATOM   1094  O   LEU   916      13.782  37.813  12.659  1.00  0.00           O  
ATOM   1095  CB  LEU   916      14.700  40.533  14.433  1.00  0.00           C  
ATOM   1096  CG  LEU   916      16.078  39.911  14.144  1.00  0.00           C  
ATOM   1097  CD1 LEU   916      16.482  40.089  12.672  1.00  0.00           C  
ATOM   1098  CD2 LEU   916      17.119  40.452  15.134  1.00  0.00           C  
ATOM   1099  H   LEU   916      12.315  41.053  15.006  1.00  0.00           H  
ATOM   1100  HA  LEU   916      13.629  40.276  12.573  1.00  0.00           H  
ATOM   1101  HB3 LEU   916      14.511  40.407  15.493  1.00  0.00           H  
ATOM   1102  HB2 LEU   916      14.754  41.612  14.280  1.00  0.00           H  
ATOM   1103  HG  LEU   916      16.041  38.844  14.345  1.00  0.00           H  
ATOM   1104 HD11 LEU   916      17.548  39.931  12.527  1.00  0.00           H  
ATOM   1105 HD12 LEU   916      15.927  39.419  12.017  1.00  0.00           H  
ATOM   1106 HD13 LEU   916      16.287  41.081  12.301  1.00  0.00           H  
ATOM   1107 HD21 LEU   916      18.135  40.406  14.744  1.00  0.00           H  
ATOM   1108 HD22 LEU   916      16.910  41.475  15.433  1.00  0.00           H  
ATOM   1109 HD23 LEU   916      17.090  39.871  16.055  1.00  0.00           H  
ATOM   1110  N   ILE   917      13.070  37.871  14.804  1.00  0.00           N  
ATOM   1111  CA  ILE   917      12.934  36.426  14.987  1.00  0.00           C  
ATOM   1112  C   ILE   917      11.895  35.847  14.028  1.00  0.00           C  
ATOM   1113  O   ILE   917      12.152  34.809  13.420  1.00  0.00           O  
ATOM   1114  CB  ILE   917      12.571  36.100  16.458  1.00  0.00           C  
ATOM   1115  CG1 ILE   917      13.671  36.534  17.448  1.00  0.00           C  
ATOM   1116  CG2 ILE   917      12.215  34.617  16.685  1.00  0.00           C  
ATOM   1117  CD1 ILE   917      15.045  35.909  17.218  1.00  0.00           C  
ATOM   1118  H   ILE   917      12.842  38.467  15.590  1.00  0.00           H  
ATOM   1119  HA  ILE   917      13.884  35.958  14.730  1.00  0.00           H  
ATOM   1120  HB  ILE   917      11.679  36.673  16.717  1.00  0.00           H  
ATOM   1121 HG13 ILE   917      13.359  36.296  18.462  1.00  0.00           H  
ATOM   1122 HG12 ILE   917      13.802  37.609  17.431  1.00  0.00           H  
ATOM   1123 HG21 ILE   917      12.042  34.423  17.743  1.00  0.00           H  
ATOM   1124 HG22 ILE   917      11.297  34.326  16.174  1.00  0.00           H  
ATOM   1125 HG23 ILE   917      13.011  33.960  16.337  1.00  0.00           H  
ATOM   1126 HD11 ILE   917      15.738  36.293  17.964  1.00  0.00           H  
ATOM   1127 HD12 ILE   917      15.016  34.823  17.304  1.00  0.00           H  
ATOM   1128 HD13 ILE   917      15.465  36.168  16.247  1.00  0.00           H  
ATOM   1129  N   GLU   918      10.760  36.546  13.864  1.00  0.00           N  
ATOM   1130  CA  GLU   918       9.703  36.175  12.939  1.00  0.00           C  
ATOM   1131  C   GLU   918      10.211  36.140  11.504  1.00  0.00           C  
ATOM   1132  O   GLU   918       9.960  35.166  10.803  1.00  0.00           O  
ATOM   1133  CB  GLU   918       8.552  37.181  13.008  1.00  0.00           C  
ATOM   1134  CG  GLU   918       7.355  36.699  12.183  1.00  0.00           C  
ATOM   1135  CD  GLU   918       6.216  37.695  12.142  1.00  0.00           C  
ATOM   1136  OE1 GLU   918       6.476  38.913  12.145  1.00  0.00           O  
ATOM   1137  OE2 GLU   918       5.068  37.209  12.152  1.00  0.00           O1-
ATOM   1138  H   GLU   918      10.640  37.400  14.392  1.00  0.00           H  
ATOM   1139  HA  GLU   918       9.341  35.184  13.220  1.00  0.00           H  
ATOM   1140  HB3 GLU   918       8.889  38.150  12.638  1.00  0.00           H  
ATOM   1141  HB2 GLU   918       8.249  37.377  14.026  1.00  0.00           H  
ATOM   1142  HG3 GLU   918       7.002  35.750  12.584  1.00  0.00           H  
ATOM   1143  HG2 GLU   918       7.643  36.534  11.152  1.00  0.00           H  
ATOM   1144  N   TYR   919      10.933  37.196  11.096  1.00  0.00           N  
ATOM   1145  CA  TYR   919      11.548  37.289   9.789  1.00  0.00           C  
ATOM   1146  C   TYR   919      12.501  36.122   9.555  1.00  0.00           C  
ATOM   1147  O   TYR   919      12.326  35.438   8.563  1.00  0.00           O  
ATOM   1148  CB  TYR   919      12.272  38.622   9.598  1.00  0.00           C  
ATOM   1149  CG  TYR   919      12.906  38.704   8.224  1.00  0.00           C  
ATOM   1150  CD1 TYR   919      12.107  39.031   7.110  1.00  0.00           C  
ATOM   1151  CD2 TYR   919      14.280  38.427   8.051  1.00  0.00           C  
ATOM   1152  CE1 TYR   919      12.681  39.092   5.828  1.00  0.00           C  
ATOM   1153  CE2 TYR   919      14.848  38.469   6.764  1.00  0.00           C  
ATOM   1154  CZ  TYR   919      14.047  38.802   5.653  1.00  0.00           C  
ATOM   1155  OH  TYR   919      14.590  38.840   4.403  1.00  0.00           O  
ATOM   1156  H   TYR   919      11.077  37.967  11.735  1.00  0.00           H  
ATOM   1157  HA  TYR   919      10.747  37.228   9.049  1.00  0.00           H  
ATOM   1158  HB3 TYR   919      13.035  38.775  10.361  1.00  0.00           H  
ATOM   1159  HB2 TYR   919      11.562  39.442   9.710  1.00  0.00           H  
ATOM   1160  HD1 TYR   919      11.055  39.241   7.238  1.00  0.00           H  
ATOM   1161  HD2 TYR   919      14.896  38.169   8.901  1.00  0.00           H  
ATOM   1162  HE1 TYR   919      12.067  39.346   4.976  1.00  0.00           H  
ATOM   1163  HE2 TYR   919      15.897  38.244   6.634  1.00  0.00           H  
ATOM   1164  HH  TYR   919      15.488  38.547   4.384  1.00  0.00           H  
ATOM   1165  N   HIS   920      13.438  35.851  10.475  1.00  0.00           N  
ATOM   1166  CA  HIS   920      14.376  34.733  10.381  1.00  0.00           C  
ATOM   1167  C   HIS   920      13.689  33.374  10.257  1.00  0.00           C  
ATOM   1168  O   HIS   920      13.995  32.625   9.331  1.00  0.00           O  
ATOM   1169  CB  HIS   920      15.310  34.714  11.596  1.00  0.00           C  
ATOM   1170  CG  HIS   920      16.334  35.802  11.592  1.00  0.00           C  
ATOM   1171  ND1 HIS   920      17.209  36.005  10.539  1.00  0.00           N  
ATOM   1172  CD2 HIS   920      16.665  36.731  12.542  1.00  0.00           C  
ATOM   1173  CE1 HIS   920      18.000  37.022  10.873  1.00  0.00           C  
ATOM   1174  NE2 HIS   920      17.733  37.495  12.078  1.00  0.00           N  
ATOM   1175  H   HIS   920      13.509  36.455  11.285  1.00  0.00           H  
ATOM   1176  HA  HIS   920      14.968  34.872   9.474  1.00  0.00           H  
ATOM   1177  HB3 HIS   920      15.862  33.773  11.630  1.00  0.00           H  
ATOM   1178  HB2 HIS   920      14.739  34.773  12.523  1.00  0.00           H  
ATOM   1179  HD1 HIS   920      17.242  35.481   9.676  1.00  0.00           H  
ATOM   1180  HD2 HIS   920      16.241  36.874  13.523  1.00  0.00           H  
ATOM   1181  HE1 HIS   920      18.785  37.406  10.239  1.00  0.00           H  
ATOM   1182  N   MET   921      12.744  33.086  11.166  1.00  0.00           N  
ATOM   1183  CA  MET   921      11.988  31.841  11.214  1.00  0.00           C  
ATOM   1184  C   MET   921      11.169  31.628   9.932  1.00  0.00           C  
ATOM   1185  O   MET   921      11.296  30.577   9.307  1.00  0.00           O  
ATOM   1186  CB  MET   921      11.073  31.850  12.452  1.00  0.00           C  
ATOM   1187  CG  MET   921      10.305  30.530  12.657  1.00  0.00           C  
ATOM   1188  SD  MET   921       9.125  30.550  14.028  1.00  0.00           S  
ATOM   1189  CE  MET   921       7.881  31.677  13.340  1.00  0.00           C  
ATOM   1190  H   MET   921      12.544  33.773  11.883  1.00  0.00           H  
ATOM   1191  HA  MET   921      12.702  31.020  11.311  1.00  0.00           H  
ATOM   1192  HB3 MET   921      10.376  32.685  12.377  1.00  0.00           H  
ATOM   1193  HB2 MET   921      11.672  32.042  13.343  1.00  0.00           H  
ATOM   1194  HG3 MET   921      11.019  29.726  12.841  1.00  0.00           H  
ATOM   1195  HG2 MET   921       9.747  30.247  11.765  1.00  0.00           H  
ATOM   1196  HE1 MET   921       7.019  31.728  14.005  1.00  0.00           H  
ATOM   1197  HE2 MET   921       8.280  32.685  13.230  1.00  0.00           H  
ATOM   1198  HE3 MET   921       7.542  31.327  12.365  1.00  0.00           H  
ATOM   1199  N   LYS   922      10.356  32.623   9.535  1.00  0.00           N  
ATOM   1200  CA  LYS   922       9.456  32.545   8.384  1.00  0.00           C  
ATOM   1201  C   LYS   922      10.176  32.413   7.039  1.00  0.00           C  
ATOM   1202  O   LYS   922       9.590  31.890   6.092  1.00  0.00           O  
ATOM   1203  CB  LYS   922       8.558  33.795   8.329  1.00  0.00           C  
ATOM   1204  CG  LYS   922       7.439  33.771   9.377  1.00  0.00           C  
ATOM   1205  CD  LYS   922       6.454  34.927   9.184  1.00  0.00           C  
ATOM   1206  CE  LYS   922       5.258  34.827  10.134  1.00  0.00           C  
ATOM   1207  NZ  LYS   922       4.342  35.961   9.942  1.00  0.00           N1+
ATOM   1208  H   LYS   922      10.330  33.474  10.083  1.00  0.00           H  
ATOM   1209  HA  LYS   922       8.830  31.658   8.499  1.00  0.00           H  
ATOM   1210  HB3 LYS   922       8.081  33.855   7.349  1.00  0.00           H  
ATOM   1211  HB2 LYS   922       9.154  34.704   8.415  1.00  0.00           H  
ATOM   1212  HG3 LYS   922       7.850  33.791  10.386  1.00  0.00           H  
ATOM   1213  HG2 LYS   922       6.896  32.829   9.294  1.00  0.00           H  
ATOM   1214  HD3 LYS   922       6.080  34.900   8.159  1.00  0.00           H  
ATOM   1215  HD2 LYS   922       6.964  35.883   9.275  1.00  0.00           H  
ATOM   1216  HE3 LYS   922       5.565  34.764  11.176  1.00  0.00           H  
ATOM   1217  HE2 LYS   922       4.706  33.911   9.922  1.00  0.00           H  
ATOM   1218  HZ1 LYS   922       3.457  35.753  10.381  1.00  0.00           H  
ATOM   1219  HZ2 LYS   922       4.735  36.772  10.408  1.00  0.00           H  
ATOM   1220  HZ3 LYS   922       4.205  36.147   8.960  1.00  0.00           H  
ATOM   1221  N   THR   923      11.428  32.870   6.949  1.00  0.00           N  
ATOM   1222  CA  THR   923      12.123  33.003   5.687  1.00  0.00           C  
ATOM   1223  C   THR   923      13.240  31.949   5.551  1.00  0.00           C  
ATOM   1224  O   THR   923      14.415  32.284   5.543  1.00  0.00           O  
ATOM   1225  CB  THR   923      12.577  34.474   5.566  1.00  0.00           C  
ATOM   1226  OG1 THR   923      13.642  34.821   6.435  1.00  0.00           O  
ATOM   1227  CG2 THR   923      11.469  35.525   5.575  1.00  0.00           C  
ATOM   1228  H   THR   923      11.869  33.255   7.773  1.00  0.00           H  
ATOM   1229  HA  THR   923      11.450  32.827   4.846  1.00  0.00           H  
ATOM   1230  HB  THR   923      12.864  34.602   4.552  1.00  0.00           H  
ATOM   1231  HG1 THR   923      13.285  34.922   7.309  1.00  0.00           H  
ATOM   1232 HG21 THR   923      11.870  36.518   5.377  1.00  0.00           H  
ATOM   1233 HG22 THR   923      10.730  35.313   4.802  1.00  0.00           H  
ATOM   1234 HG23 THR   923      10.930  35.563   6.520  1.00  0.00           H  
ATOM   1235  N   GLN   924      12.907  30.671   5.298  1.00  0.00           N  
ATOM   1236  CA  GLN   924      13.916  29.646   4.979  1.00  0.00           C  
ATOM   1237  C   GLN   924      14.889  30.037   3.851  1.00  0.00           C  
ATOM   1238  O   GLN   924      16.094  29.883   4.064  1.00  0.00           O  
ATOM   1239  CB  GLN   924      13.295  28.298   4.607  1.00  0.00           C  
ATOM   1240  CG  GLN   924      12.785  27.448   5.777  1.00  0.00           C  
ATOM   1241  CD  GLN   924      12.333  26.069   5.281  1.00  0.00           C  
ATOM   1242  OE1 GLN   924      12.448  25.746   4.100  1.00  0.00           O  
ATOM   1243  NE2 GLN   924      11.811  25.240   6.184  1.00  0.00           N  
ATOM   1244  H   GLN   924      11.932  30.408   5.278  1.00  0.00           H  
ATOM   1245  HA  GLN   924      14.517  29.503   5.879  1.00  0.00           H  
ATOM   1246  HB3 GLN   924      14.047  27.705   4.080  1.00  0.00           H  
ATOM   1247  HB2 GLN   924      12.490  28.459   3.886  1.00  0.00           H  
ATOM   1248  HG3 GLN   924      11.955  27.949   6.276  1.00  0.00           H  
ATOM   1249  HG2 GLN   924      13.575  27.313   6.517  1.00  0.00           H  
ATOM   1250 HE22 GLN   924      11.502  24.323   5.897  1.00  0.00           H  
ATOM   1251 HE21 GLN   924      11.728  25.528   7.148  1.00  0.00           H  
ATOM   1252  N   THR   925      14.408  30.557   2.689  1.00  0.00           N  
ATOM   1253  CA  THR   925      15.359  30.908   1.622  1.00  0.00           C  
ATOM   1254  C   THR   925      16.189  32.159   1.928  1.00  0.00           C  
ATOM   1255  O   THR   925      17.371  32.005   1.616  1.00  0.00           O  
ATOM   1256  CB  THR   925      14.896  31.085   0.154  1.00  0.00           C  
ATOM   1257  OG1 THR   925      14.188  29.967  -0.312  1.00  0.00           O  
ATOM   1258  CG2 THR   925      16.123  31.140  -0.805  1.00  0.00           C  
ATOM   1259  H   THR   925      13.417  30.671   2.536  1.00  0.00           H  
ATOM   1260  HA  THR   925      16.051  30.062   1.579  1.00  0.00           H  
ATOM   1261  HB  THR   925      14.264  31.967   0.036  1.00  0.00           H  
ATOM   1262  HG1 THR   925      13.962  30.107  -1.219  1.00  0.00           H  
ATOM   1263 HG21 THR   925      15.806  31.035  -1.843  1.00  0.00           H  
ATOM   1264 HG22 THR   925      16.651  32.092  -0.766  1.00  0.00           H  
ATOM   1265 HG23 THR   925      16.837  30.339  -0.607  1.00  0.00           H  
ATOM   1266  N   PRO   926      15.782  33.350   2.493  1.00  0.00           N  
ATOM   1267  CA  PRO   926      16.822  34.336   2.722  1.00  0.00           C  
ATOM   1268  C   PRO   926      17.761  33.922   3.837  1.00  0.00           C  
ATOM   1269  O   PRO   926      18.885  34.398   3.747  1.00  0.00           O  
ATOM   1270  CB  PRO   926      16.231  35.700   3.028  1.00  0.00           C  
ATOM   1271  CG  PRO   926      14.945  35.340   3.666  1.00  0.00           C  
ATOM   1272  CD  PRO   926      14.542  34.005   2.957  1.00  0.00           C  
ATOM   1273  HA  PRO   926      17.408  34.466   1.811  1.00  0.00           H  
ATOM   1274  HB3 PRO   926      16.045  36.242   2.099  1.00  0.00           H  
ATOM   1275  HB2 PRO   926      16.853  36.337   3.659  1.00  0.00           H  
ATOM   1276  HG3 PRO   926      14.197  36.130   3.596  1.00  0.00           H  
ATOM   1277  HG2 PRO   926      15.192  35.163   4.706  1.00  0.00           H  
ATOM   1278  HD2 PRO   926      13.933  33.289   3.471  1.00  0.00           H  
ATOM   1279  HD3 PRO   926      13.972  34.254   2.061  1.00  0.00           H  
ATOM   1280  N   VAL   927      17.407  33.020   4.792  1.00  0.00           N  
ATOM   1281  CA  VAL   927      18.453  32.462   5.665  1.00  0.00           C  
ATOM   1282  C   VAL   927      19.505  31.715   4.853  1.00  0.00           C  
ATOM   1283  O   VAL   927      20.660  32.086   5.036  1.00  0.00           O  
ATOM   1284  CB  VAL   927      18.070  31.533   6.844  1.00  0.00           C  
ATOM   1285  CG1 VAL   927      19.335  31.046   7.603  1.00  0.00           C  
ATOM   1286  CG2 VAL   927      17.171  32.205   7.880  1.00  0.00           C  
ATOM   1287  H   VAL   927      16.469  32.646   4.837  1.00  0.00           H  
ATOM   1288  HA  VAL   927      18.945  33.324   6.122  1.00  0.00           H  
ATOM   1289  HB  VAL   927      17.537  30.663   6.455  1.00  0.00           H  
ATOM   1290 HG11 VAL   927      19.032  30.481   8.481  1.00  0.00           H  
ATOM   1291 HG12 VAL   927      19.971  30.367   7.036  1.00  0.00           H  
ATOM   1292 HG13 VAL   927      19.937  31.877   7.961  1.00  0.00           H  
ATOM   1293 HG21 VAL   927      16.881  31.510   8.669  1.00  0.00           H  
ATOM   1294 HG22 VAL   927      17.666  33.057   8.348  1.00  0.00           H  
ATOM   1295 HG23 VAL   927      16.253  32.573   7.424  1.00  0.00           H  
ATOM   1296  N   THR   928      19.190  30.694   4.015  1.00  0.00           N  
ATOM   1297  CA  THR   928      20.308  29.969   3.366  1.00  0.00           C  
ATOM   1298  C   THR   928      21.050  30.880   2.395  1.00  0.00           C  
ATOM   1299  O   THR   928      22.259  30.720   2.251  1.00  0.00           O  
ATOM   1300  CB  THR   928      20.022  28.698   2.533  1.00  0.00           C  
ATOM   1301  OG1 THR   928      19.319  27.731   3.264  1.00  0.00           O  
ATOM   1302  CG2 THR   928      21.353  27.991   2.155  1.00  0.00           C  
ATOM   1303  H   THR   928      18.237  30.379   3.891  1.00  0.00           H  
ATOM   1304  HA  THR   928      21.001  29.683   4.161  1.00  0.00           H  
ATOM   1305  HB  THR   928      19.436  28.927   1.641  1.00  0.00           H  
ATOM   1306  HG1 THR   928      19.172  26.981   2.709  1.00  0.00           H  
ATOM   1307 HG21 THR   928      21.163  26.975   1.804  1.00  0.00           H  
ATOM   1308 HG22 THR   928      21.876  28.476   1.332  1.00  0.00           H  
ATOM   1309 HG23 THR   928      22.034  27.913   3.003  1.00  0.00           H  
ATOM   1310  N   ALA   929      20.362  31.843   1.765  1.00  0.00           N  
ATOM   1311  CA  ALA   929      21.006  32.815   0.899  1.00  0.00           C  
ATOM   1312  C   ALA   929      22.012  33.705   1.658  1.00  0.00           C  
ATOM   1313  O   ALA   929      23.109  33.908   1.143  1.00  0.00           O  
ATOM   1314  CB  ALA   929      19.941  33.676   0.211  1.00  0.00           C  
ATOM   1315  H   ALA   929      19.366  31.925   1.922  1.00  0.00           H  
ATOM   1316  HA  ALA   929      21.547  32.268   0.125  1.00  0.00           H  
ATOM   1317  HB1 ALA   929      20.392  34.328  -0.539  1.00  0.00           H  
ATOM   1318  HB2 ALA   929      19.198  33.060  -0.297  1.00  0.00           H  
ATOM   1319  HB3 ALA   929      19.422  34.313   0.925  1.00  0.00           H  
ATOM   1320  N   LYS   930      21.673  34.211   2.862  1.00  0.00           N  
ATOM   1321  CA  LYS   930      22.482  35.216   3.572  1.00  0.00           C  
ATOM   1322  C   LYS   930      23.329  34.698   4.749  1.00  0.00           C  
ATOM   1323  O   LYS   930      24.296  35.374   5.098  1.00  0.00           O  
ATOM   1324  CB  LYS   930      21.565  36.305   4.169  1.00  0.00           C  
ATOM   1325  CG  LYS   930      20.923  37.226   3.125  1.00  0.00           C  
ATOM   1326  CD  LYS   930      20.257  38.443   3.784  1.00  0.00           C  
ATOM   1327  CE  LYS   930      19.603  39.387   2.770  1.00  0.00           C  
ATOM   1328  NZ  LYS   930      19.016  40.559   3.441  1.00  0.00           N1+
ATOM   1329  H   LYS   930      20.765  33.985   3.246  1.00  0.00           H  
ATOM   1330  HA  LYS   930      23.172  35.703   2.880  1.00  0.00           H  
ATOM   1331  HB3 LYS   930      22.147  36.941   4.839  1.00  0.00           H  
ATOM   1332  HB2 LYS   930      20.795  35.853   4.796  1.00  0.00           H  
ATOM   1333  HG3 LYS   930      20.191  36.667   2.539  1.00  0.00           H  
ATOM   1334  HG2 LYS   930      21.684  37.570   2.424  1.00  0.00           H  
ATOM   1335  HD3 LYS   930      21.003  38.993   4.360  1.00  0.00           H  
ATOM   1336  HD2 LYS   930      19.507  38.099   4.498  1.00  0.00           H  
ATOM   1337  HE3 LYS   930      18.820  38.867   2.217  1.00  0.00           H  
ATOM   1338  HE2 LYS   930      20.338  39.732   2.042  1.00  0.00           H  
ATOM   1339  HZ1 LYS   930      18.587  41.162   2.753  1.00  0.00           H  
ATOM   1340  HZ2 LYS   930      18.317  40.257   4.104  1.00  0.00           H  
ATOM   1341  HZ3 LYS   930      19.741  41.069   3.926  1.00  0.00           H  
ATOM   1342  N   SER   931      22.985  33.570   5.390  1.00  0.00           N  
ATOM   1343  CA  SER   931      23.593  33.093   6.641  1.00  0.00           C  
ATOM   1344  C   SER   931      24.021  31.625   6.572  1.00  0.00           C  
ATOM   1345  O   SER   931      23.726  30.917   5.609  1.00  0.00           O  
ATOM   1346  CB  SER   931      22.638  33.327   7.832  1.00  0.00           C  
ATOM   1347  OG  SER   931      22.779  34.619   8.374  1.00  0.00           O  
ATOM   1348  H   SER   931      22.193  33.041   5.042  1.00  0.00           H  
ATOM   1349  HA  SER   931      24.521  33.634   6.838  1.00  0.00           H  
ATOM   1350  HB3 SER   931      22.795  32.622   8.649  1.00  0.00           H  
ATOM   1351  HB2 SER   931      21.606  33.205   7.511  1.00  0.00           H  
ATOM   1352  HG  SER   931      22.159  34.719   9.080  1.00  0.00           H  
ATOM   1353  N   GLY   932      24.719  31.180   7.629  1.00  0.00           N  
ATOM   1354  CA  GLY   932      25.229  29.825   7.784  1.00  0.00           C  
ATOM   1355  C   GLY   932      24.215  28.876   8.427  1.00  0.00           C  
ATOM   1356  O   GLY   932      23.888  27.847   7.840  1.00  0.00           O  
ATOM   1357  H   GLY   932      24.922  31.833   8.372  1.00  0.00           H  
ATOM   1358  HA3 GLY   932      26.117  29.862   8.414  1.00  0.00           H  
ATOM   1359  HA2 GLY   932      25.553  29.424   6.821  1.00  0.00           H  
ATOM   1360  N   ALA   933      23.746  29.209   9.639  1.00  0.00           N  
ATOM   1361  CA  ALA   933      22.865  28.371  10.453  1.00  0.00           C  
ATOM   1362  C   ALA   933      21.428  28.899  10.404  1.00  0.00           C  
ATOM   1363  O   ALA   933      21.189  30.037   9.998  1.00  0.00           O  
ATOM   1364  CB  ALA   933      23.363  28.410  11.904  1.00  0.00           C  
ATOM   1365  H   ALA   933      24.046  30.083  10.045  1.00  0.00           H  
ATOM   1366  HA  ALA   933      22.876  27.336  10.104  1.00  0.00           H  
ATOM   1367  HB1 ALA   933      22.753  27.784  12.556  1.00  0.00           H  
ATOM   1368  HB2 ALA   933      24.388  28.042  11.973  1.00  0.00           H  
ATOM   1369  HB3 ALA   933      23.350  29.424  12.309  1.00  0.00           H  
ATOM   1370  N   CYS   934      20.473  28.051  10.812  1.00  0.00           N  
ATOM   1371  CA  CYS   934      19.050  28.274  10.593  1.00  0.00           C  
ATOM   1372  C   CYS   934      18.239  27.956  11.851  1.00  0.00           C  
ATOM   1373  O   CYS   934      18.397  26.887  12.442  1.00  0.00           O  
ATOM   1374  CB  CYS   934      18.631  27.481   9.341  1.00  0.00           C  
ATOM   1375  SG  CYS   934      16.965  27.934   8.818  1.00  0.00           S  
ATOM   1376  H   CYS   934      20.745  27.149  11.176  1.00  0.00           H  
ATOM   1377  HA  CYS   934      18.879  29.331  10.388  1.00  0.00           H  
ATOM   1378  HB3 CYS   934      18.673  26.407   9.524  1.00  0.00           H  
ATOM   1379  HB2 CYS   934      19.307  27.692   8.510  1.00  0.00           H  
ATOM   1380  HG  CYS   934      16.927  27.125   7.755  1.00  0.00           H  
ATOM   1381  N   LEU   935      17.343  28.882  12.229  1.00  0.00           N  
ATOM   1382  CA  LEU   935      16.381  28.716  13.316  1.00  0.00           C  
ATOM   1383  C   LEU   935      15.255  27.775  12.860  1.00  0.00           C  
ATOM   1384  O   LEU   935      14.845  27.810  11.699  1.00  0.00           O  
ATOM   1385  CB  LEU   935      15.753  30.084  13.664  1.00  0.00           C  
ATOM   1386  CG  LEU   935      16.721  31.184  14.149  1.00  0.00           C  
ATOM   1387  CD1 LEU   935      15.927  32.462  14.467  1.00  0.00           C  
ATOM   1388  CD2 LEU   935      17.571  30.763  15.358  1.00  0.00           C  
ATOM   1389  H   LEU   935      17.265  29.722  11.675  1.00  0.00           H  
ATOM   1390  HA  LEU   935      16.873  28.286  14.190  1.00  0.00           H  
ATOM   1391  HB3 LEU   935      14.990  29.935  14.424  1.00  0.00           H  
ATOM   1392  HB2 LEU   935      15.216  30.460  12.790  1.00  0.00           H  
ATOM   1393  HG  LEU   935      17.401  31.415  13.328  1.00  0.00           H  
ATOM   1394 HD11 LEU   935      16.574  33.331  14.558  1.00  0.00           H  
ATOM   1395 HD12 LEU   935      15.208  32.683  13.679  1.00  0.00           H  
ATOM   1396 HD13 LEU   935      15.365  32.361  15.396  1.00  0.00           H  
ATOM   1397 HD21 LEU   935      18.270  31.550  15.639  1.00  0.00           H  
ATOM   1398 HD22 LEU   935      16.947  30.569  16.216  1.00  0.00           H  
ATOM   1399 HD23 LEU   935      18.165  29.872  15.156  1.00  0.00           H  
ATOM   1400  N   VAL   936      14.767  26.930  13.777  1.00  0.00           N  
ATOM   1401  CA  VAL   936      13.777  25.885  13.517  1.00  0.00           C  
ATOM   1402  C   VAL   936      12.609  25.988  14.501  1.00  0.00           C  
ATOM   1403  O   VAL   936      11.463  26.049  14.057  1.00  0.00           O  
ATOM   1404  CB  VAL   936      14.432  24.475  13.471  1.00  0.00           C  
ATOM   1405  CG1 VAL   936      13.413  23.335  13.298  1.00  0.00           C  
ATOM   1406  CG2 VAL   936      15.485  24.349  12.354  1.00  0.00           C  
ATOM   1407  H   VAL   936      15.171  26.947  14.705  1.00  0.00           H  
ATOM   1408  HA  VAL   936      13.332  26.050  12.534  1.00  0.00           H  
ATOM   1409  HB  VAL   936      14.927  24.296  14.422  1.00  0.00           H  
ATOM   1410 HG11 VAL   936      13.916  22.371  13.217  1.00  0.00           H  
ATOM   1411 HG12 VAL   936      12.733  23.258  14.143  1.00  0.00           H  
ATOM   1412 HG13 VAL   936      12.813  23.472  12.398  1.00  0.00           H  
ATOM   1413 HG21 VAL   936      16.015  23.398  12.418  1.00  0.00           H  
ATOM   1414 HG22 VAL   936      15.014  24.397  11.372  1.00  0.00           H  
ATOM   1415 HG23 VAL   936      16.232  25.139  12.380  1.00  0.00           H  
ATOM   1416  N   THR   937      12.885  25.984  15.815  1.00  0.00           N  
ATOM   1417  CA  THR   937      11.858  25.901  16.853  1.00  0.00           C  
ATOM   1418  C   THR   937      12.187  26.887  17.981  1.00  0.00           C  
ATOM   1419  O   THR   937      13.244  26.732  18.594  1.00  0.00           O  
ATOM   1420  CB  THR   937      11.733  24.440  17.356  1.00  0.00           C  
ATOM   1421  OG1 THR   937      11.328  23.594  16.298  1.00  0.00           O  
ATOM   1422  CG2 THR   937      10.680  24.272  18.465  1.00  0.00           C  
ATOM   1423  H   THR   937      13.851  25.941  16.112  1.00  0.00           H  
ATOM   1424  HA  THR   937      10.893  26.169  16.429  1.00  0.00           H  
ATOM   1425  HB  THR   937      12.700  24.087  17.719  1.00  0.00           H  
ATOM   1426  HG1 THR   937      11.350  22.701  16.607  1.00  0.00           H  
ATOM   1427 HG21 THR   937      10.556  23.222  18.733  1.00  0.00           H  
ATOM   1428 HG22 THR   937      10.968  24.796  19.376  1.00  0.00           H  
ATOM   1429 HG23 THR   937       9.707  24.653  18.153  1.00  0.00           H  
ATOM   1430  N   PRO   938      11.297  27.851  18.328  1.00  0.00           N  
ATOM   1431  CA  PRO   938      11.484  28.643  19.547  1.00  0.00           C  
ATOM   1432  C   PRO   938      11.183  27.792  20.793  1.00  0.00           C  
ATOM   1433  O   PRO   938      10.188  27.068  20.835  1.00  0.00           O  
ATOM   1434  CB  PRO   938      10.506  29.814  19.424  1.00  0.00           C  
ATOM   1435  CG  PRO   938       9.414  29.347  18.476  1.00  0.00           C  
ATOM   1436  CD  PRO   938      10.077  28.275  17.604  1.00  0.00           C  
ATOM   1437  HA  PRO   938      12.501  29.034  19.596  1.00  0.00           H  
ATOM   1438  HB3 PRO   938      11.012  30.684  19.007  1.00  0.00           H  
ATOM   1439  HB2 PRO   938      10.092  30.116  20.383  1.00  0.00           H  
ATOM   1440  HG3 PRO   938       8.986  30.161  17.890  1.00  0.00           H  
ATOM   1441  HG2 PRO   938       8.607  28.895  19.053  1.00  0.00           H  
ATOM   1442  HD2 PRO   938       9.392  27.443  17.442  1.00  0.00           H  
ATOM   1443  HD3 PRO   938      10.360  28.684  16.633  1.00  0.00           H  
ATOM   1444  N   ILE   939      12.069  27.873  21.791  1.00  0.00           N  
ATOM   1445  CA  ILE   939      12.024  27.086  23.018  1.00  0.00           C  
ATOM   1446  C   ILE   939      11.384  27.954  24.090  1.00  0.00           C  
ATOM   1447  O   ILE   939      11.910  29.010  24.421  1.00  0.00           O  
ATOM   1448  CB  ILE   939      13.471  26.693  23.428  1.00  0.00           C  
ATOM   1449  CG1 ILE   939      14.190  25.927  22.303  1.00  0.00           C  
ATOM   1450  CG2 ILE   939      13.534  25.880  24.734  1.00  0.00           C  
ATOM   1451  CD1 ILE   939      13.531  24.593  21.925  1.00  0.00           C  
ATOM   1452  H   ILE   939      12.870  28.482  21.672  1.00  0.00           H  
ATOM   1453  HA  ILE   939      11.406  26.198  22.888  1.00  0.00           H  
ATOM   1454  HB  ILE   939      14.046  27.605  23.594  1.00  0.00           H  
ATOM   1455 HG13 ILE   939      15.231  25.756  22.576  1.00  0.00           H  
ATOM   1456 HG12 ILE   939      14.229  26.541  21.408  1.00  0.00           H  
ATOM   1457 HG21 ILE   939      14.551  25.536  24.916  1.00  0.00           H  
ATOM   1458 HG22 ILE   939      13.235  26.473  25.599  1.00  0.00           H  
ATOM   1459 HG23 ILE   939      12.891  25.000  24.693  1.00  0.00           H  
ATOM   1460 HD11 ILE   939      13.646  24.409  20.861  1.00  0.00           H  
ATOM   1461 HD12 ILE   939      13.977  23.766  22.478  1.00  0.00           H  
ATOM   1462 HD13 ILE   939      12.460  24.558  22.105  1.00  0.00           H  
ATOM   1463  N   SER   940      10.244  27.494  24.615  1.00  0.00           N  
ATOM   1464  CA  SER   940       9.462  28.191  25.620  1.00  0.00           C  
ATOM   1465  C   SER   940      10.115  28.092  27.004  1.00  0.00           C  
ATOM   1466  O   SER   940      10.781  27.107  27.331  1.00  0.00           O  
ATOM   1467  CB  SER   940       8.059  27.548  25.656  1.00  0.00           C  
ATOM   1468  OG  SER   940       8.082  26.213  26.131  1.00  0.00           O  
ATOM   1469  H   SER   940       9.891  26.601  24.303  1.00  0.00           H  
ATOM   1470  HA  SER   940       9.367  29.236  25.324  1.00  0.00           H  
ATOM   1471  HB3 SER   940       7.606  27.567  24.664  1.00  0.00           H  
ATOM   1472  HB2 SER   940       7.403  28.129  26.306  1.00  0.00           H  
ATOM   1473  HG  SER   940       7.193  25.896  26.186  1.00  0.00           H  
ATOM   1474  N   ARG   941       9.839  29.095  27.844  1.00  0.00           N  
ATOM   1475  CA  ARG   941      10.031  29.047  29.288  1.00  0.00           C  
ATOM   1476  C   ARG   941       9.229  27.886  29.893  1.00  0.00           C  
ATOM   1477  O   ARG   941       8.089  27.693  29.455  1.00  0.00           O  
ATOM   1478  CB  ARG   941       9.549  30.375  29.883  1.00  0.00           C  
ATOM   1479  CG  ARG   941       8.081  30.759  29.667  1.00  0.00           C  
ATOM   1480  CD  ARG   941       7.739  32.084  30.335  1.00  0.00           C  
ATOM   1481  NE  ARG   941       6.286  32.256  30.362  1.00  0.00           N  
ATOM   1482  CZ  ARG   941       5.655  33.337  30.830  1.00  0.00           C  
ATOM   1483  NH1 ARG   941       6.355  34.374  31.315  1.00  0.00           N  
ATOM   1484  NH2 ARG   941       4.316  33.359  30.804  1.00  0.00           N1+
ATOM   1485  H   ARG   941       9.349  29.900  27.477  1.00  0.00           H  
ATOM   1486  HA  ARG   941      11.086  28.923  29.516  1.00  0.00           H  
ATOM   1487  HB3 ARG   941      10.199  31.184  29.547  1.00  0.00           H  
ATOM   1488  HB2 ARG   941       9.641  30.271  30.957  1.00  0.00           H  
ATOM   1489  HG3 ARG   941       7.420  29.996  30.076  1.00  0.00           H  
ATOM   1490  HG2 ARG   941       7.861  30.825  28.601  1.00  0.00           H  
ATOM   1491  HD3 ARG   941       8.209  32.911  29.801  1.00  0.00           H  
ATOM   1492  HD2 ARG   941       8.108  32.105  31.361  1.00  0.00           H  
ATOM   1493  HE  ARG   941       5.741  31.479  30.019  1.00  0.00           H  
ATOM   1494 HH12 ARG   941       5.891  35.193  31.685  1.00  0.00           H  
ATOM   1495 HH11 ARG   941       7.364  34.337  31.337  1.00  0.00           H  
ATOM   1496 HH22 ARG   941       3.814  34.161  31.158  1.00  0.00           H  
ATOM   1497 HH21 ARG   941       3.798  32.571  30.443  1.00  0.00           H  
ATOM   1498  N   PRO   942       9.742  27.132  30.899  1.00  0.00           N  
ATOM   1499  CA  PRO   942       8.869  26.194  31.605  1.00  0.00           C  
ATOM   1500  C   PRO   942       7.883  26.946  32.520  1.00  0.00           C  
ATOM   1501  O   PRO   942       7.996  28.156  32.735  1.00  0.00           O  
ATOM   1502  CB  PRO   942       9.813  25.254  32.363  1.00  0.00           C  
ATOM   1503  CG  PRO   942      11.068  26.073  32.616  1.00  0.00           C  
ATOM   1504  CD  PRO   942      11.122  27.062  31.439  1.00  0.00           C  
ATOM   1505  HA  PRO   942       8.288  25.599  30.896  1.00  0.00           H  
ATOM   1506  HB3 PRO   942      10.062  24.405  31.725  1.00  0.00           H  
ATOM   1507  HB2 PRO   942       9.388  24.852  33.283  1.00  0.00           H  
ATOM   1508  HG3 PRO   942      11.968  25.462  32.697  1.00  0.00           H  
ATOM   1509  HG2 PRO   942      10.955  26.626  33.550  1.00  0.00           H  
ATOM   1510  HD2 PRO   942      11.478  28.039  31.757  1.00  0.00           H  
ATOM   1511  HD3 PRO   942      11.789  26.697  30.657  1.00  0.00           H  
ATOM   1512  N   ASP   943       6.882  26.217  33.024  1.00  0.00           N  
ATOM   1513  CA  ASP   943       5.728  26.759  33.751  1.00  0.00           C  
ATOM   1514  C   ASP   943       6.028  27.413  35.107  1.00  0.00           C  
ATOM   1515  O   ASP   943       5.139  28.030  35.692  1.00  0.00           O  
ATOM   1516  CB  ASP   943       4.682  25.638  33.942  1.00  0.00           C  
ATOM   1517  CG  ASP   943       4.059  25.165  32.627  1.00  0.00           C  
ATOM   1518  OD1 ASP   943       4.145  25.919  31.632  1.00  0.00           O  
ATOM   1519  OD2 ASP   943       3.480  24.059  32.644  1.00  0.00           O1-
ATOM   1520  H   ASP   943       6.844  25.236  32.787  1.00  0.00           H  
ATOM   1521  HA  ASP   943       5.296  27.558  33.144  1.00  0.00           H  
ATOM   1522  HB3 ASP   943       3.861  25.978  34.575  1.00  0.00           H  
ATOM   1523  HB2 ASP   943       5.132  24.785  34.453  1.00  0.00           H  
ATOM   1524  N   TRP   944       7.265  27.309  35.597  1.00  0.00           N  
ATOM   1525  CA  TRP   944       7.687  27.829  36.890  1.00  0.00           C  
ATOM   1526  C   TRP   944       8.297  29.218  36.793  1.00  0.00           C  
ATOM   1527  O   TRP   944       8.435  29.868  37.826  1.00  0.00           O  
ATOM   1528  CB  TRP   944       8.750  26.878  37.422  1.00  0.00           C  
ATOM   1529  CG  TRP   944       8.176  25.515  37.557  1.00  0.00           C  
ATOM   1530  CD1 TRP   944       8.254  24.520  36.642  1.00  0.00           C  
ATOM   1531  CD2 TRP   944       7.386  25.002  38.660  1.00  0.00           C  
ATOM   1532  NE1 TRP   944       7.660  23.387  37.159  1.00  0.00           N  
ATOM   1533  CE2 TRP   944       7.110  23.626  38.402  1.00  0.00           C  
ATOM   1534  CE3 TRP   944       6.901  25.554  39.866  1.00  0.00           C  
ATOM   1535  CZ2 TRP   944       6.413  22.823  39.317  1.00  0.00           C  
ATOM   1536  CZ3 TRP   944       6.168  24.766  40.771  1.00  0.00           C  
ATOM   1537  CH2 TRP   944       5.935  23.402  40.505  1.00  0.00           C  
ATOM   1538  H   TRP   944       7.948  26.805  35.051  1.00  0.00           H  
ATOM   1539  HA  TRP   944       6.850  27.864  37.590  1.00  0.00           H  
ATOM   1540  HB3 TRP   944       9.125  27.199  38.396  1.00  0.00           H  
ATOM   1541  HB2 TRP   944       9.611  26.839  36.751  1.00  0.00           H  
ATOM   1542  HD1 TRP   944       8.766  24.596  35.694  1.00  0.00           H  
ATOM   1543  HE1 TRP   944       7.638  22.506  36.664  1.00  0.00           H  
ATOM   1544  HE3 TRP   944       7.092  26.593  40.094  1.00  0.00           H  
ATOM   1545  HZ2 TRP   944       6.230  21.781  39.103  1.00  0.00           H  
ATOM   1546  HZ3 TRP   944       5.789  25.210  41.677  1.00  0.00           H  
ATOM   1547  HH2 TRP   944       5.385  22.802  41.214  1.00  0.00           H  
ATOM   1548  N   GLU   945       8.636  29.694  35.584  1.00  0.00           N  
ATOM   1549  CA  GLU   945       9.182  31.029  35.394  1.00  0.00           C  
ATOM   1550  C   GLU   945       8.117  32.086  35.734  1.00  0.00           C  
ATOM   1551  O   GLU   945       7.051  32.130  35.121  1.00  0.00           O  
ATOM   1552  CB  GLU   945       9.682  31.213  33.957  1.00  0.00           C  
ATOM   1553  CG  GLU   945      11.012  30.477  33.679  1.00  0.00           C  
ATOM   1554  CD  GLU   945      11.698  30.936  32.388  1.00  0.00           C  
ATOM   1555  OE1 GLU   945      11.191  31.898  31.771  1.00  0.00           O  
ATOM   1556  OE2 GLU   945      12.706  30.300  32.013  1.00  0.00           O1-
ATOM   1557  H   GLU   945       8.468  29.128  34.764  1.00  0.00           H  
ATOM   1558  HA  GLU   945      10.036  31.127  36.055  1.00  0.00           H  
ATOM   1559  HB3 GLU   945       9.824  32.284  33.792  1.00  0.00           H  
ATOM   1560  HB2 GLU   945       8.920  30.892  33.247  1.00  0.00           H  
ATOM   1561  HG3 GLU   945      10.837  29.403  33.633  1.00  0.00           H  
ATOM   1562  HG2 GLU   945      11.709  30.643  34.499  1.00  0.00           H  
ATOM   1563  N   LEU   946       8.429  32.899  36.749  1.00  0.00           N  
ATOM   1564  CA  LEU   946       7.659  34.034  37.242  1.00  0.00           C  
ATOM   1565  C   LEU   946       8.401  35.305  36.830  1.00  0.00           C  
ATOM   1566  O   LEU   946       9.618  35.385  36.986  1.00  0.00           O  
ATOM   1567  CB  LEU   946       7.666  34.022  38.795  1.00  0.00           C  
ATOM   1568  CG  LEU   946       6.430  33.450  39.513  1.00  0.00           C  
ATOM   1569  CD1 LEU   946       6.672  33.529  41.031  1.00  0.00           C  
ATOM   1570  CD2 LEU   946       5.131  34.195  39.158  1.00  0.00           C  
ATOM   1571  H   LEU   946       9.334  32.762  37.181  1.00  0.00           H  
ATOM   1572  HA  LEU   946       6.652  34.049  36.827  1.00  0.00           H  
ATOM   1573  HB3 LEU   946       7.778  35.040  39.178  1.00  0.00           H  
ATOM   1574  HB2 LEU   946       8.558  33.502  39.150  1.00  0.00           H  
ATOM   1575  HG  LEU   946       6.317  32.402  39.232  1.00  0.00           H  
ATOM   1576 HD11 LEU   946       5.828  33.124  41.588  1.00  0.00           H  
ATOM   1577 HD12 LEU   946       7.556  32.960  41.321  1.00  0.00           H  
ATOM   1578 HD13 LEU   946       6.823  34.558  41.355  1.00  0.00           H  
ATOM   1579 HD21 LEU   946       4.291  33.807  39.734  1.00  0.00           H  
ATOM   1580 HD22 LEU   946       5.218  35.256  39.380  1.00  0.00           H  
ATOM   1581 HD23 LEU   946       4.867  34.093  38.107  1.00  0.00           H  
ATOM   1582  N   ASP   947       7.670  36.340  36.400  1.00  0.00           N  
ATOM   1583  CA  ASP   947       8.250  37.668  36.193  1.00  0.00           C  
ATOM   1584  C   ASP   947       8.471  38.355  37.543  1.00  0.00           C  
ATOM   1585  O   ASP   947       7.726  38.119  38.496  1.00  0.00           O  
ATOM   1586  CB  ASP   947       7.315  38.535  35.323  1.00  0.00           C  
ATOM   1587  CG  ASP   947       7.188  38.033  33.880  1.00  0.00           C  
ATOM   1588  OD1 ASP   947       8.003  37.173  33.478  1.00  0.00           O  
ATOM   1589  OD2 ASP   947       6.293  38.552  33.181  1.00  0.00           O1-
ATOM   1590  H   ASP   947       6.665  36.249  36.330  1.00  0.00           H  
ATOM   1591  HA  ASP   947       9.220  37.576  35.698  1.00  0.00           H  
ATOM   1592  HB3 ASP   947       7.686  39.559  35.276  1.00  0.00           H  
ATOM   1593  HB2 ASP   947       6.319  38.588  35.766  1.00  0.00           H  
ATOM   1594  N   ASN   948       9.498  39.219  37.614  1.00  0.00           N  
ATOM   1595  CA  ASN   948       9.848  39.977  38.817  1.00  0.00           C  
ATOM   1596  C   ASN   948       8.713  40.903  39.300  1.00  0.00           C  
ATOM   1597  O   ASN   948       8.619  41.161  40.493  1.00  0.00           O  
ATOM   1598  CB  ASN   948      11.127  40.807  38.578  1.00  0.00           C  
ATOM   1599  CG  ASN   948      11.599  41.491  39.870  1.00  0.00           C  
ATOM   1600  OD1 ASN   948      11.960  40.821  40.830  1.00  0.00           O  
ATOM   1601  ND2 ASN   948      11.510  42.821  39.935  1.00  0.00           N  
ATOM   1602  H   ASN   948      10.071  39.353  36.794  1.00  0.00           H  
ATOM   1603  HA  ASN   948      10.067  39.246  39.596  1.00  0.00           H  
ATOM   1604  HB3 ASN   948      10.969  41.548  37.793  1.00  0.00           H  
ATOM   1605  HB2 ASN   948      11.932  40.157  38.231  1.00  0.00           H  
ATOM   1606 HD22 ASN   948      11.773  43.293  40.787  1.00  0.00           H  
ATOM   1607 HD21 ASN   948      11.177  43.348  39.142  1.00  0.00           H  
ATOM   1608  N   ARG   949       7.847  41.410  38.414  1.00  0.00           N  
ATOM   1609  CA  ARG   949       6.758  42.304  38.816  1.00  0.00           C  
ATOM   1610  C   ARG   949       5.555  41.563  39.416  1.00  0.00           C  
ATOM   1611  O   ARG   949       4.705  42.211  40.024  1.00  0.00           O  
ATOM   1612  CB  ARG   949       6.292  43.109  37.602  1.00  0.00           C  
ATOM   1613  CG  ARG   949       7.342  44.146  37.180  1.00  0.00           C  
ATOM   1614  CD  ARG   949       6.894  44.941  35.961  1.00  0.00           C  
ATOM   1615  NE  ARG   949       6.853  44.070  34.784  1.00  0.00           N  
ATOM   1616  CZ  ARG   949       6.492  44.462  33.558  1.00  0.00           C  
ATOM   1617  NH1 ARG   949       6.146  45.738  33.333  1.00  0.00           N  
ATOM   1618  NH2 ARG   949       6.481  43.558  32.570  1.00  0.00           N1+
ATOM   1619  H   ARG   949       7.934  41.162  37.440  1.00  0.00           H  
ATOM   1620  HA  ARG   949       7.113  43.003  39.576  1.00  0.00           H  
ATOM   1621  HB3 ARG   949       5.364  43.638  37.830  1.00  0.00           H  
ATOM   1622  HB2 ARG   949       6.059  42.431  36.779  1.00  0.00           H  
ATOM   1623  HG3 ARG   949       8.295  43.661  36.967  1.00  0.00           H  
ATOM   1624  HG2 ARG   949       7.530  44.834  38.005  1.00  0.00           H  
ATOM   1625  HD3 ARG   949       7.596  45.754  35.771  1.00  0.00           H  
ATOM   1626  HD2 ARG   949       5.914  45.388  36.129  1.00  0.00           H  
ATOM   1627  HE  ARG   949       7.102  43.102  34.932  1.00  0.00           H  
ATOM   1628 HH12 ARG   949       5.871  46.043  32.410  1.00  0.00           H  
ATOM   1629 HH11 ARG   949       6.156  46.404  34.092  1.00  0.00           H  
ATOM   1630 HH22 ARG   949       6.208  43.824  31.635  1.00  0.00           H  
ATOM   1631 HH21 ARG   949       6.729  42.595  32.753  1.00  0.00           H  
ATOM   1632  N   ASP   950       5.504  40.224  39.327  1.00  0.00           N  
ATOM   1633  CA  ASP   950       4.514  39.395  40.028  1.00  0.00           C  
ATOM   1634  C   ASP   950       4.861  39.228  41.520  1.00  0.00           C  
ATOM   1635  O   ASP   950       4.079  38.646  42.266  1.00  0.00           O  
ATOM   1636  CB  ASP   950       4.448  37.998  39.367  1.00  0.00           C  
ATOM   1637  CG  ASP   950       4.106  38.031  37.872  1.00  0.00           C  
ATOM   1638  OD1 ASP   950       3.431  38.996  37.451  1.00  0.00           O  
ATOM   1639  OD2 ASP   950       4.521  37.081  37.174  1.00  0.00           O1-
ATOM   1640  H   ASP   950       6.232  39.741  38.818  1.00  0.00           H  
ATOM   1641  HA  ASP   950       3.530  39.865  39.966  1.00  0.00           H  
ATOM   1642  HB3 ASP   950       3.701  37.379  39.863  1.00  0.00           H  
ATOM   1643  HB2 ASP   950       5.404  37.491  39.495  1.00  0.00           H  
ATOM   1644  N   VAL   951       6.027  39.746  41.931  1.00  0.00           N  
ATOM   1645  CA  VAL   951       6.635  39.680  43.246  1.00  0.00           C  
ATOM   1646  C   VAL   951       6.656  41.069  43.882  1.00  0.00           C  
ATOM   1647  O   VAL   951       7.171  42.007  43.274  1.00  0.00           O  
ATOM   1648  CB  VAL   951       8.116  39.291  43.032  1.00  0.00           C  
ATOM   1649  CG1 VAL   951       8.978  39.323  44.310  1.00  0.00           C  
ATOM   1650  CG2 VAL   951       8.379  38.220  41.943  1.00  0.00           C  
ATOM   1651  H   VAL   951       6.574  40.228  41.231  1.00  0.00           H  
ATOM   1652  HA  VAL   951       6.108  38.993  43.898  1.00  0.00           H  
ATOM   1653  HB  VAL   951       8.588  40.135  42.546  1.00  0.00           H  
ATOM   1654 HG11 VAL   951       9.916  38.789  44.188  1.00  0.00           H  
ATOM   1655 HG12 VAL   951       9.296  40.348  44.505  1.00  0.00           H  
ATOM   1656 HG13 VAL   951       8.448  39.062  45.217  1.00  0.00           H  
ATOM   1657 HG21 VAL   951       9.314  37.681  42.095  1.00  0.00           H  
ATOM   1658 HG22 VAL   951       7.549  37.559  41.711  1.00  0.00           H  
ATOM   1659 HG23 VAL   951       8.508  38.710  40.989  1.00  0.00           H  
ATOM   1660  N   GLN   952       6.238  41.164  45.148  1.00  0.00           N  
ATOM   1661  CA  GLN   952       6.545  42.295  46.011  1.00  0.00           C  
ATOM   1662  C   GLN   952       7.478  41.769  47.097  1.00  0.00           C  
ATOM   1663  O   GLN   952       7.067  40.966  47.931  1.00  0.00           O  
ATOM   1664  CB  GLN   952       5.243  42.839  46.612  1.00  0.00           C  
ATOM   1665  CG  GLN   952       5.421  44.097  47.474  1.00  0.00           C  
ATOM   1666  CD  GLN   952       4.077  44.608  47.995  1.00  0.00           C  
ATOM   1667  OE1 GLN   952       3.027  44.025  47.733  1.00  0.00           O  
ATOM   1668  NE2 GLN   952       4.103  45.711  48.742  1.00  0.00           N  
ATOM   1669  H   GLN   952       5.811  40.358  45.585  1.00  0.00           H  
ATOM   1670  HA  GLN   952       7.039  43.104  45.469  1.00  0.00           H  
ATOM   1671  HB3 GLN   952       4.767  42.088  47.236  1.00  0.00           H  
ATOM   1672  HB2 GLN   952       4.549  43.049  45.796  1.00  0.00           H  
ATOM   1673  HG3 GLN   952       5.897  44.886  46.890  1.00  0.00           H  
ATOM   1674  HG2 GLN   952       6.068  43.893  48.328  1.00  0.00           H  
ATOM   1675 HE22 GLN   952       3.239  46.084  49.105  1.00  0.00           H  
ATOM   1676 HE21 GLN   952       4.981  46.169  48.941  1.00  0.00           H  
ATOM   1677  N   LEU   953       8.739  42.214  47.071  1.00  0.00           N  
ATOM   1678  CA  LEU   953       9.772  41.775  48.001  1.00  0.00           C  
ATOM   1679  C   LEU   953       9.595  42.535  49.327  1.00  0.00           C  
ATOM   1680  O   LEU   953       9.301  43.732  49.336  1.00  0.00           O  
ATOM   1681  CB  LEU   953      11.143  42.091  47.357  1.00  0.00           C  
ATOM   1682  CG  LEU   953      12.349  41.299  47.911  1.00  0.00           C  
ATOM   1683  CD1 LEU   953      12.227  39.787  47.653  1.00  0.00           C  
ATOM   1684  CD2 LEU   953      13.656  41.824  47.298  1.00  0.00           C  
ATOM   1685  H   LEU   953       9.005  42.879  46.360  1.00  0.00           H  
ATOM   1686  HA  LEU   953       9.662  40.702  48.163  1.00  0.00           H  
ATOM   1687  HB3 LEU   953      11.343  43.161  47.432  1.00  0.00           H  
ATOM   1688  HB2 LEU   953      11.087  41.888  46.285  1.00  0.00           H  
ATOM   1689  HG  LEU   953      12.407  41.456  48.989  1.00  0.00           H  
ATOM   1690 HD11 LEU   953      13.149  39.267  47.916  1.00  0.00           H  
ATOM   1691 HD12 LEU   953      11.430  39.337  48.243  1.00  0.00           H  
ATOM   1692 HD13 LEU   953      12.024  39.585  46.602  1.00  0.00           H  
ATOM   1693 HD21 LEU   953      14.521  41.309  47.717  1.00  0.00           H  
ATOM   1694 HD22 LEU   953      13.674  41.681  46.217  1.00  0.00           H  
ATOM   1695 HD23 LEU   953      13.785  42.889  47.497  1.00  0.00           H  
ATOM   1696  N   LEU   954       9.759  41.819  50.443  1.00  0.00           N  
ATOM   1697  CA  LEU   954       9.705  42.349  51.801  1.00  0.00           C  
ATOM   1698  C   LEU   954      11.087  42.197  52.446  1.00  0.00           C  
ATOM   1699  O   LEU   954      12.109  42.138  51.761  1.00  0.00           O  
ATOM   1700  CB  LEU   954       8.596  41.630  52.612  1.00  0.00           C  
ATOM   1701  CG  LEU   954       7.167  41.777  52.058  1.00  0.00           C  
ATOM   1702  CD1 LEU   954       6.203  40.857  52.820  1.00  0.00           C  
ATOM   1703  CD2 LEU   954       6.670  43.228  52.106  1.00  0.00           C  
ATOM   1704  H   LEU   954       9.987  40.836  50.356  1.00  0.00           H  
ATOM   1705  HA  LEU   954       9.499  43.419  51.797  1.00  0.00           H  
ATOM   1706  HB3 LEU   954       8.575  42.006  53.636  1.00  0.00           H  
ATOM   1707  HB2 LEU   954       8.839  40.576  52.701  1.00  0.00           H  
ATOM   1708  HG  LEU   954       7.147  41.482  51.013  1.00  0.00           H  
ATOM   1709 HD11 LEU   954       5.188  40.952  52.439  1.00  0.00           H  
ATOM   1710 HD12 LEU   954       6.493  39.811  52.719  1.00  0.00           H  
ATOM   1711 HD13 LEU   954       6.181  41.096  53.884  1.00  0.00           H  
ATOM   1712 HD21 LEU   954       5.645  43.301  51.743  1.00  0.00           H  
ATOM   1713 HD22 LEU   954       6.691  43.623  53.122  1.00  0.00           H  
ATOM   1714 HD23 LEU   954       7.275  43.881  51.479  1.00  0.00           H  
ATOM   1715  N   GLN   955      11.112  42.199  53.783  1.00  0.00           N  
ATOM   1716  CA  GLN   955      12.314  42.227  54.596  1.00  0.00           C  
ATOM   1717  C   GLN   955      13.030  40.879  54.609  1.00  0.00           C  
ATOM   1718  O   GLN   955      12.418  39.829  54.408  1.00  0.00           O  
ATOM   1719  CB  GLN   955      11.908  42.605  56.038  1.00  0.00           C  
ATOM   1720  CG  GLN   955      11.350  44.039  56.150  1.00  0.00           C  
ATOM   1721  CD  GLN   955      12.352  45.081  55.647  1.00  0.00           C  
ATOM   1722  OE1 GLN   955      13.516  45.064  56.042  1.00  0.00           O  
ATOM   1723  NE2 GLN   955      11.921  45.965  54.745  1.00  0.00           N  
ATOM   1724  H   GLN   955      10.230  42.249  54.271  1.00  0.00           H  
ATOM   1725  HA  GLN   955      13.008  42.957  54.175  1.00  0.00           H  
ATOM   1726  HB3 GLN   955      12.768  42.511  56.705  1.00  0.00           H  
ATOM   1727  HB2 GLN   955      11.166  41.900  56.415  1.00  0.00           H  
ATOM   1728  HG3 GLN   955      11.117  44.261  57.191  1.00  0.00           H  
ATOM   1729  HG2 GLN   955      10.411  44.126  55.601  1.00  0.00           H  
ATOM   1730 HE22 GLN   955      12.562  46.655  54.381  1.00  0.00           H  
ATOM   1731 HE21 GLN   955      10.963  45.945  54.429  1.00  0.00           H  
ATOM   1732  N   LYS   956      14.347  40.945  54.862  1.00  0.00           N  
ATOM   1733  CA  LYS   956      15.228  39.798  55.039  1.00  0.00           C  
ATOM   1734  C   LYS   956      14.783  38.956  56.246  1.00  0.00           C  
ATOM   1735  O   LYS   956      14.430  39.503  57.292  1.00  0.00           O  
ATOM   1736  CB  LYS   956      16.688  40.275  55.183  1.00  0.00           C  
ATOM   1737  CG  LYS   956      16.996  41.065  56.470  1.00  0.00           C  
ATOM   1738  CD  LYS   956      18.454  41.516  56.556  1.00  0.00           C  
ATOM   1739  CE  LYS   956      18.752  42.217  57.887  1.00  0.00           C  
ATOM   1740  NZ  LYS   956      20.155  42.653  57.952  1.00  0.00           N1+
ATOM   1741  H   LYS   956      14.755  41.857  55.008  1.00  0.00           H  
ATOM   1742  HA  LYS   956      15.174  39.195  54.135  1.00  0.00           H  
ATOM   1743  HB3 LYS   956      16.953  40.882  54.317  1.00  0.00           H  
ATOM   1744  HB2 LYS   956      17.345  39.405  55.139  1.00  0.00           H  
ATOM   1745  HG3 LYS   956      16.794  40.451  57.347  1.00  0.00           H  
ATOM   1746  HG2 LYS   956      16.340  41.933  56.540  1.00  0.00           H  
ATOM   1747  HD3 LYS   956      18.677  42.185  55.723  1.00  0.00           H  
ATOM   1748  HD2 LYS   956      19.109  40.651  56.443  1.00  0.00           H  
ATOM   1749  HE3 LYS   956      18.554  41.547  58.724  1.00  0.00           H  
ATOM   1750  HE2 LYS   956      18.108  43.088  58.010  1.00  0.00           H  
ATOM   1751  HZ1 LYS   956      20.328  43.111  58.835  1.00  0.00           H  
ATOM   1752  HZ2 LYS   956      20.762  41.850  57.865  1.00  0.00           H  
ATOM   1753  HZ3 LYS   956      20.344  43.297  57.197  1.00  0.00           H  
ATOM   1754  N   ILE   957      14.809  37.630  56.085  1.00  0.00           N  
ATOM   1755  CA  ILE   957      14.438  36.644  57.102  1.00  0.00           C  
ATOM   1756  C   ILE   957      15.545  35.629  57.378  1.00  0.00           C  
ATOM   1757  O   ILE   957      15.447  34.875  58.345  1.00  0.00           O  
ATOM   1758  CB  ILE   957      13.104  35.952  56.747  1.00  0.00           C  
ATOM   1759  CG1 ILE   957      13.152  35.219  55.381  1.00  0.00           C  
ATOM   1760  CG2 ILE   957      11.960  36.963  56.868  1.00  0.00           C  
ATOM   1761  CD1 ILE   957      11.988  34.268  55.100  1.00  0.00           C  
ATOM   1762  H   ILE   957      15.103  37.270  55.184  1.00  0.00           H  
ATOM   1763  HA  ILE   957      14.308  37.146  58.062  1.00  0.00           H  
ATOM   1764  HB  ILE   957      12.922  35.195  57.513  1.00  0.00           H  
ATOM   1765 HG13 ILE   957      14.065  34.628  55.308  1.00  0.00           H  
ATOM   1766 HG12 ILE   957      13.216  35.951  54.580  1.00  0.00           H  
ATOM   1767 HG21 ILE   957      11.023  36.436  57.032  1.00  0.00           H  
ATOM   1768 HG22 ILE   957      12.087  37.606  57.739  1.00  0.00           H  
ATOM   1769 HG23 ILE   957      11.894  37.611  55.995  1.00  0.00           H  
ATOM   1770 HD11 ILE   957      12.152  33.720  54.173  1.00  0.00           H  
ATOM   1771 HD12 ILE   957      11.892  33.530  55.897  1.00  0.00           H  
ATOM   1772 HD13 ILE   957      11.049  34.793  54.984  1.00  0.00           H  
ATOM   1773  N   GLY   958      16.594  35.606  56.554  1.00  0.00           N  
ATOM   1774  CA  GLY   958      17.712  34.712  56.743  1.00  0.00           C  
ATOM   1775  C   GLY   958      18.788  34.976  55.711  1.00  0.00           C  
ATOM   1776  O   GLY   958      18.694  35.889  54.889  1.00  0.00           O  
ATOM   1777  H   GLY   958      16.633  36.243  55.771  1.00  0.00           H  
ATOM   1778  HA3 GLY   958      17.372  33.678  56.654  1.00  0.00           H  
ATOM   1779  HA2 GLY   958      18.133  34.841  57.742  1.00  0.00           H  
ATOM   1780  N   GLN   959      19.820  34.137  55.778  1.00  0.00           N  
ATOM   1781  CA  GLN   959      20.931  34.107  54.852  1.00  0.00           C  
ATOM   1782  C   GLN   959      21.507  32.696  54.832  1.00  0.00           C  
ATOM   1783  O   GLN   959      21.558  32.018  55.859  1.00  0.00           O  
ATOM   1784  CB  GLN   959      21.949  35.217  55.174  1.00  0.00           C  
ATOM   1785  CG  GLN   959      22.679  35.036  56.522  1.00  0.00           C  
ATOM   1786  CD  GLN   959      23.608  36.202  56.851  1.00  0.00           C  
ATOM   1787  OE1 GLN   959      23.717  37.165  56.096  1.00  0.00           O  
ATOM   1788  NE2 GLN   959      24.293  36.122  57.993  1.00  0.00           N  
ATOM   1789  H   GLN   959      19.813  33.420  56.489  1.00  0.00           H  
ATOM   1790  HA  GLN   959      20.521  34.299  53.861  1.00  0.00           H  
ATOM   1791  HB3 GLN   959      21.443  36.183  55.149  1.00  0.00           H  
ATOM   1792  HB2 GLN   959      22.686  35.254  54.370  1.00  0.00           H  
ATOM   1793  HG3 GLN   959      23.274  34.122  56.515  1.00  0.00           H  
ATOM   1794  HG2 GLN   959      21.954  34.938  57.331  1.00  0.00           H  
ATOM   1795 HE22 GLN   959      24.921  36.870  58.249  1.00  0.00           H  
ATOM   1796 HE21 GLN   959      24.185  35.317  58.593  1.00  0.00           H  
ATOM   1797  N   GLY   960      21.948  32.279  53.647  1.00  0.00           N  
ATOM   1798  CA  GLY   960      22.652  31.035  53.399  1.00  0.00           C  
ATOM   1799  C   GLY   960      23.938  31.324  52.636  1.00  0.00           C  
ATOM   1800  O   GLY   960      24.354  32.477  52.499  1.00  0.00           O  
ATOM   1801  H   GLY   960      21.861  32.914  52.862  1.00  0.00           H  
ATOM   1802  HA3 GLY   960      22.012  30.380  52.807  1.00  0.00           H  
ATOM   1803  HA2 GLY   960      22.899  30.505  54.321  1.00  0.00           H  
ATOM   1804  N   ASN   961      24.565  30.261  52.119  1.00  0.00           N  
ATOM   1805  CA  ASN   961      25.826  30.328  51.375  1.00  0.00           C  
ATOM   1806  C   ASN   961      25.713  31.007  49.994  1.00  0.00           C  
ATOM   1807  O   ASN   961      26.740  31.305  49.389  1.00  0.00           O  
ATOM   1808  CB  ASN   961      26.423  28.909  51.228  1.00  0.00           C  
ATOM   1809  CG  ASN   961      25.591  27.935  50.381  1.00  0.00           C  
ATOM   1810  OD1 ASN   961      24.420  27.690  50.661  1.00  0.00           O  
ATOM   1811  ND2 ASN   961      26.189  27.406  49.314  1.00  0.00           N  
ATOM   1812  H   ASN   961      24.160  29.344  52.253  1.00  0.00           H  
ATOM   1813  HA  ASN   961      26.526  30.921  51.966  1.00  0.00           H  
ATOM   1814  HB3 ASN   961      26.540  28.468  52.218  1.00  0.00           H  
ATOM   1815  HB2 ASN   961      27.433  28.977  50.819  1.00  0.00           H  
ATOM   1816 HD22 ASN   961      25.673  26.776  48.717  1.00  0.00           H  
ATOM   1817 HD21 ASN   961      27.147  27.641  49.103  1.00  0.00           H  
ATOM   1818  N   PHE   962      24.489  31.258  49.505  1.00  0.00           N  
ATOM   1819  CA  PHE   962      24.225  31.991  48.269  1.00  0.00           C  
ATOM   1820  C   PHE   962      23.885  33.462  48.519  1.00  0.00           C  
ATOM   1821  O   PHE   962      23.936  34.242  47.573  1.00  0.00           O  
ATOM   1822  CB  PHE   962      23.023  31.338  47.569  1.00  0.00           C  
ATOM   1823  CG  PHE   962      23.404  30.024  46.934  1.00  0.00           C  
ATOM   1824  CD1 PHE   962      24.171  30.036  45.756  1.00  0.00           C  
ATOM   1825  CD2 PHE   962      23.020  28.799  47.516  1.00  0.00           C  
ATOM   1826  CE1 PHE   962      24.531  28.826  45.152  1.00  0.00           C  
ATOM   1827  CE2 PHE   962      23.399  27.585  46.912  1.00  0.00           C  
ATOM   1828  CZ  PHE   962      24.157  27.598  45.725  1.00  0.00           C  
ATOM   1829  H   PHE   962      23.692  30.965  50.052  1.00  0.00           H  
ATOM   1830  HA  PHE   962      25.090  31.967  47.604  1.00  0.00           H  
ATOM   1831  HB3 PHE   962      22.638  31.978  46.772  1.00  0.00           H  
ATOM   1832  HB2 PHE   962      22.193  31.196  48.264  1.00  0.00           H  
ATOM   1833  HD1 PHE   962      24.462  30.972  45.301  1.00  0.00           H  
ATOM   1834  HD2 PHE   962      22.448  28.787  48.432  1.00  0.00           H  
ATOM   1835  HE1 PHE   962      25.066  28.859  44.227  1.00  0.00           H  
ATOM   1836  HE2 PHE   962      23.110  26.645  47.358  1.00  0.00           H  
ATOM   1837  HZ  PHE   962      24.436  26.670  45.249  1.00  0.00           H  
ATOM   1838  N   GLY   963      23.568  33.850  49.760  1.00  0.00           N  
ATOM   1839  CA  GLY   963      23.146  35.196  50.120  1.00  0.00           C  
ATOM   1840  C   GLY   963      21.806  35.170  50.842  1.00  0.00           C  
ATOM   1841  O   GLY   963      21.462  34.186  51.498  1.00  0.00           O  
ATOM   1842  H   GLY   963      23.583  33.164  50.501  1.00  0.00           H  
ATOM   1843  HA3 GLY   963      23.079  35.858  49.255  1.00  0.00           H  
ATOM   1844  HA2 GLY   963      23.892  35.625  50.790  1.00  0.00           H  
ATOM   1845  N   ASP   964      21.074  36.284  50.760  1.00  0.00           N  
ATOM   1846  CA  ASP   964      19.896  36.541  51.579  1.00  0.00           C  
ATOM   1847  C   ASP   964      18.650  35.777  51.128  1.00  0.00           C  
ATOM   1848  O   ASP   964      18.474  35.424  49.964  1.00  0.00           O  
ATOM   1849  CB  ASP   964      19.598  38.053  51.574  1.00  0.00           C  
ATOM   1850  CG  ASP   964      20.650  38.883  52.313  1.00  0.00           C  
ATOM   1851  OD1 ASP   964      21.442  38.288  53.076  1.00  0.00           O  
ATOM   1852  OD2 ASP   964      20.629  40.116  52.114  1.00  0.00           O1-
ATOM   1853  H   ASP   964      21.415  37.046  50.192  1.00  0.00           H  
ATOM   1854  HA  ASP   964      20.111  36.223  52.600  1.00  0.00           H  
ATOM   1855  HB3 ASP   964      18.636  38.260  52.046  1.00  0.00           H  
ATOM   1856  HB2 ASP   964      19.541  38.411  50.547  1.00  0.00           H  
ATOM   1857  N   VAL   965      17.776  35.547  52.111  1.00  0.00           N  
ATOM   1858  CA  VAL   965      16.418  35.068  51.943  1.00  0.00           C  
ATOM   1859  C   VAL   965      15.517  36.161  52.518  1.00  0.00           C  
ATOM   1860  O   VAL   965      15.769  36.659  53.614  1.00  0.00           O  
ATOM   1861  CB  VAL   965      16.209  33.702  52.641  1.00  0.00           C  
ATOM   1862  CG1 VAL   965      14.793  33.148  52.386  1.00  0.00           C  
ATOM   1863  CG2 VAL   965      17.255  32.659  52.208  1.00  0.00           C  
ATOM   1864  H   VAL   965      18.028  35.853  53.042  1.00  0.00           H  
ATOM   1865  HA  VAL   965      16.213  34.946  50.885  1.00  0.00           H  
ATOM   1866  HB  VAL   965      16.320  33.842  53.718  1.00  0.00           H  
ATOM   1867 HG11 VAL   965      14.644  32.200  52.903  1.00  0.00           H  
ATOM   1868 HG12 VAL   965      14.017  33.827  52.738  1.00  0.00           H  
ATOM   1869 HG13 VAL   965      14.620  32.975  51.323  1.00  0.00           H  
ATOM   1870 HG21 VAL   965      17.064  31.693  52.678  1.00  0.00           H  
ATOM   1871 HG22 VAL   965      17.240  32.512  51.129  1.00  0.00           H  
ATOM   1872 HG23 VAL   965      18.265  32.955  52.491  1.00  0.00           H  
ATOM   1873  N   TYR   966      14.477  36.529  51.766  1.00  0.00           N  
ATOM   1874  CA  TYR   966      13.499  37.555  52.103  1.00  0.00           C  
ATOM   1875  C   TYR   966      12.123  36.919  52.198  1.00  0.00           C  
ATOM   1876  O   TYR   966      11.878  35.878  51.598  1.00  0.00           O  
ATOM   1877  CB  TYR   966      13.478  38.627  50.996  1.00  0.00           C  
ATOM   1878  CG  TYR   966      14.806  39.326  50.830  1.00  0.00           C  
ATOM   1879  CD1 TYR   966      15.782  38.780  49.976  1.00  0.00           C  
ATOM   1880  CD2 TYR   966      15.087  40.497  51.556  1.00  0.00           C  
ATOM   1881  CE1 TYR   966      17.042  39.392  49.869  1.00  0.00           C  
ATOM   1882  CE2 TYR   966      16.350  41.106  51.457  1.00  0.00           C  
ATOM   1883  CZ  TYR   966      17.332  40.549  50.617  1.00  0.00           C  
ATOM   1884  OH  TYR   966      18.556  41.141  50.520  1.00  0.00           O  
ATOM   1885  H   TYR   966      14.355  36.063  50.875  1.00  0.00           H  
ATOM   1886  HA  TYR   966      13.722  38.014  53.062  1.00  0.00           H  
ATOM   1887  HB3 TYR   966      12.724  39.383  51.218  1.00  0.00           H  
ATOM   1888  HB2 TYR   966      13.191  38.188  50.043  1.00  0.00           H  
ATOM   1889  HD1 TYR   966      15.567  37.879  49.424  1.00  0.00           H  
ATOM   1890  HD2 TYR   966      14.337  40.932  52.193  1.00  0.00           H  
ATOM   1891  HE1 TYR   966      17.790  38.968  49.218  1.00  0.00           H  
ATOM   1892  HE2 TYR   966      16.563  42.001  52.023  1.00  0.00           H  
ATOM   1893  HH  TYR   966      19.245  40.684  50.991  1.00  0.00           H  
ATOM   1894  N   ARG   967      11.198  37.588  52.893  1.00  0.00           N  
ATOM   1895  CA  ARG   967       9.774  37.376  52.665  1.00  0.00           C  
ATOM   1896  C   ARG   967       9.341  38.190  51.444  1.00  0.00           C  
ATOM   1897  O   ARG   967      10.057  39.068  50.966  1.00  0.00           O  
ATOM   1898  CB  ARG   967       8.965  37.851  53.881  1.00  0.00           C  
ATOM   1899  CG  ARG   967       9.068  36.833  55.003  1.00  0.00           C  
ATOM   1900  CD  ARG   967       8.345  37.230  56.283  1.00  0.00           C  
ATOM   1901  NE  ARG   967       8.818  38.503  56.826  1.00  0.00           N  
ATOM   1902  CZ  ARG   967       8.262  39.096  57.890  1.00  0.00           C  
ATOM   1903  NH1 ARG   967       7.236  38.515  58.532  1.00  0.00           N  
ATOM   1904  NH2 ARG   967       8.746  40.276  58.297  1.00  0.00           N1+
ATOM   1905  H   ARG   967      11.476  38.433  53.376  1.00  0.00           H  
ATOM   1906  HA  ARG   967       9.570  36.321  52.483  1.00  0.00           H  
ATOM   1907  HB3 ARG   967       7.909  37.973  53.633  1.00  0.00           H  
ATOM   1908  HB2 ARG   967       9.322  38.828  54.207  1.00  0.00           H  
ATOM   1909  HG3 ARG   967      10.111  36.649  55.180  1.00  0.00           H  
ATOM   1910  HG2 ARG   967       8.653  35.891  54.647  1.00  0.00           H  
ATOM   1911  HD3 ARG   967       8.517  36.488  57.051  1.00  0.00           H  
ATOM   1912  HD2 ARG   967       7.271  37.283  56.103  1.00  0.00           H  
ATOM   1913  HE  ARG   967       9.605  38.934  56.363  1.00  0.00           H  
ATOM   1914 HH12 ARG   967       6.809  38.959  59.332  1.00  0.00           H  
ATOM   1915 HH11 ARG   967       6.874  37.630  58.208  1.00  0.00           H  
ATOM   1916 HH22 ARG   967       8.344  40.744  59.096  1.00  0.00           H  
ATOM   1917 HH21 ARG   967       9.524  40.703  57.816  1.00  0.00           H  
ATOM   1918  N   GLY   968       8.142  37.891  50.954  1.00  0.00           N  
ATOM   1919  CA  GLY   968       7.465  38.633  49.911  1.00  0.00           C  
ATOM   1920  C   GLY   968       5.965  38.368  49.984  1.00  0.00           C  
ATOM   1921  O   GLY   968       5.558  37.410  50.639  1.00  0.00           O  
ATOM   1922  H   GLY   968       7.628  37.124  51.370  1.00  0.00           H  
ATOM   1923  HA3 GLY   968       7.844  38.322  48.939  1.00  0.00           H  
ATOM   1924  HA2 GLY   968       7.668  39.693  50.015  1.00  0.00           H  
ATOM   1925  N   VAL   969       5.149  39.183  49.294  1.00  0.00           N  
ATOM   1926  CA  VAL   969       3.814  38.780  48.841  1.00  0.00           C  
ATOM   1927  C   VAL   969       3.822  38.831  47.320  1.00  0.00           C  
ATOM   1928  O   VAL   969       4.109  39.869  46.737  1.00  0.00           O  
ATOM   1929  CB  VAL   969       2.620  39.646  49.311  1.00  0.00           C  
ATOM   1930  CG1 VAL   969       1.299  39.056  48.808  1.00  0.00           C  
ATOM   1931  CG2 VAL   969       2.492  39.760  50.827  1.00  0.00           C  
ATOM   1932  H   VAL   969       5.567  39.971  48.814  1.00  0.00           H  
ATOM   1933  HA  VAL   969       3.635  37.769  49.177  1.00  0.00           H  
ATOM   1934  HB  VAL   969       2.726  40.658  48.914  1.00  0.00           H  
ATOM   1935 HG11 VAL   969       0.461  39.678  49.120  1.00  0.00           H  
ATOM   1936 HG12 VAL   969       1.238  38.971  47.726  1.00  0.00           H  
ATOM   1937 HG13 VAL   969       1.162  38.080  49.259  1.00  0.00           H  
ATOM   1938 HG21 VAL   969       1.633  40.368  51.114  1.00  0.00           H  
ATOM   1939 HG22 VAL   969       2.381  38.779  51.292  1.00  0.00           H  
ATOM   1940 HG23 VAL   969       3.376  40.228  51.256  1.00  0.00           H  
ATOM   1941  N   TYR   970       3.446  37.721  46.682  1.00  0.00           N  
ATOM   1942  CA  TYR   970       3.342  37.614  45.235  1.00  0.00           C  
ATOM   1943  C   TYR   970       1.907  37.293  44.917  1.00  0.00           C  
ATOM   1944  O   TYR   970       1.422  36.225  45.297  1.00  0.00           O  
ATOM   1945  CB  TYR   970       4.157  36.438  44.707  1.00  0.00           C  
ATOM   1946  CG  TYR   970       5.639  36.619  44.795  1.00  0.00           C  
ATOM   1947  CD1 TYR   970       6.274  36.891  46.009  1.00  0.00           C  
ATOM   1948  CD2 TYR   970       6.425  36.416  43.671  1.00  0.00           C  
ATOM   1949  CE1 TYR   970       7.668  36.882  46.136  1.00  0.00           C  
ATOM   1950  CE2 TYR   970       7.814  36.317  43.829  1.00  0.00           C  
ATOM   1951  CZ  TYR   970       8.452  36.575  45.037  1.00  0.00           C  
ATOM   1952  OH  TYR   970       9.808  36.607  45.119  1.00  0.00           O  
ATOM   1953  H   TYR   970       3.183  36.911  47.230  1.00  0.00           H  
ATOM   1954  HA  TYR   970       3.643  38.532  44.731  1.00  0.00           H  
ATOM   1955  HB3 TYR   970       3.895  36.244  43.664  1.00  0.00           H  
ATOM   1956  HB2 TYR   970       3.921  35.520  45.249  1.00  0.00           H  
ATOM   1957  HD1 TYR   970       5.723  37.079  46.906  1.00  0.00           H  
ATOM   1958  HD2 TYR   970       5.971  36.195  42.717  1.00  0.00           H  
ATOM   1959  HE1 TYR   970       8.124  37.115  47.083  1.00  0.00           H  
ATOM   1960  HE2 TYR   970       8.402  36.005  42.985  1.00  0.00           H  
ATOM   1961  HH  TYR   970      10.237  36.466  44.290  1.00  0.00           H  
ATOM   1962  N   ASN   971       1.235  38.216  44.218  1.00  0.00           N  
ATOM   1963  CA  ASN   971      -0.155  38.077  43.781  1.00  0.00           C  
ATOM   1964  C   ASN   971      -1.086  37.760  44.970  1.00  0.00           C  
ATOM   1965  O   ASN   971      -1.977  36.921  44.866  1.00  0.00           O  
ATOM   1966  CB  ASN   971      -0.281  37.026  42.644  1.00  0.00           C  
ATOM   1967  CG  ASN   971       0.525  37.389  41.393  1.00  0.00           C  
ATOM   1968  OD1 ASN   971       0.690  38.564  41.075  1.00  0.00           O  
ATOM   1969  ND2 ASN   971       1.052  36.386  40.688  1.00  0.00           N  
ATOM   1970  H   ASN   971       1.728  39.049  43.929  1.00  0.00           H  
ATOM   1971  HA  ASN   971      -0.472  39.050  43.403  1.00  0.00           H  
ATOM   1972  HB3 ASN   971      -1.323  36.937  42.332  1.00  0.00           H  
ATOM   1973  HB2 ASN   971       0.017  36.038  42.997  1.00  0.00           H  
ATOM   1974 HD22 ASN   971       1.595  36.593  39.862  1.00  0.00           H  
ATOM   1975 HD21 ASN   971       0.909  35.430  40.979  1.00  0.00           H  
ATOM   1976  N   GLY   972      -0.822  38.390  46.125  1.00  0.00           N  
ATOM   1977  CA  GLY   972      -1.569  38.213  47.363  1.00  0.00           C  
ATOM   1978  C   GLY   972      -1.098  37.084  48.300  1.00  0.00           C  
ATOM   1979  O   GLY   972      -1.555  37.069  49.441  1.00  0.00           O  
ATOM   1980  H   GLY   972      -0.050  39.041  46.141  1.00  0.00           H  
ATOM   1981  HA3 GLY   972      -2.626  38.054  47.142  1.00  0.00           H  
ATOM   1982  HA2 GLY   972      -1.525  39.154  47.911  1.00  0.00           H  
ATOM   1983  N   CYS   973      -0.181  36.182  47.892  1.00  0.00           N  
ATOM   1984  CA  CYS   973       0.326  35.091  48.747  1.00  0.00           C  
ATOM   1985  C   CYS   973       1.682  35.419  49.361  1.00  0.00           C  
ATOM   1986  O   CYS   973       2.602  35.778  48.628  1.00  0.00           O  
ATOM   1987  CB  CYS   973       0.626  33.841  47.901  1.00  0.00           C  
ATOM   1988  SG  CYS   973      -0.897  32.952  47.584  1.00  0.00           S  
ATOM   1989  H   CYS   973       0.183  36.247  46.950  1.00  0.00           H  
ATOM   1990  HA  CYS   973      -0.378  34.839  49.543  1.00  0.00           H  
ATOM   1991  HB3 CYS   973       1.286  33.138  48.416  1.00  0.00           H  
ATOM   1992  HB2 CYS   973       1.106  34.094  46.955  1.00  0.00           H  
ATOM   1993  HG  CYS   973      -0.343  31.980  46.854  1.00  0.00           H  
ATOM   1994  N   GLU   974       1.840  35.168  50.672  1.00  0.00           N  
ATOM   1995  CA  GLU   974       3.132  35.240  51.350  1.00  0.00           C  
ATOM   1996  C   GLU   974       4.038  34.103  50.878  1.00  0.00           C  
ATOM   1997  O   GLU   974       3.620  32.947  50.795  1.00  0.00           O  
ATOM   1998  CB  GLU   974       2.999  35.065  52.865  1.00  0.00           C  
ATOM   1999  CG  GLU   974       2.480  36.299  53.613  1.00  0.00           C  
ATOM   2000  CD  GLU   974       2.625  36.149  55.131  1.00  0.00           C  
ATOM   2001  OE1 GLU   974       3.122  35.093  55.581  1.00  0.00           O  
ATOM   2002  OE2 GLU   974       2.236  37.108  55.829  1.00  0.00           O1-
ATOM   2003  H   GLU   974       1.049  34.844  51.209  1.00  0.00           H  
ATOM   2004  HA  GLU   974       3.573  36.208  51.137  1.00  0.00           H  
ATOM   2005  HB3 GLU   974       3.988  34.830  53.268  1.00  0.00           H  
ATOM   2006  HB2 GLU   974       2.370  34.201  53.092  1.00  0.00           H  
ATOM   2007  HG3 GLU   974       1.434  36.482  53.366  1.00  0.00           H  
ATOM   2008  HG2 GLU   974       3.040  37.184  53.308  1.00  0.00           H  
ATOM   2009  N   VAL   975       5.293  34.451  50.601  1.00  0.00           N  
ATOM   2010  CA  VAL   975       6.319  33.548  50.105  1.00  0.00           C  
ATOM   2011  C   VAL   975       7.676  33.893  50.725  1.00  0.00           C  
ATOM   2012  O   VAL   975       7.874  34.996  51.230  1.00  0.00           O  
ATOM   2013  CB  VAL   975       6.343  33.558  48.571  1.00  0.00           C  
ATOM   2014  CG1 VAL   975       5.044  33.102  47.884  1.00  0.00           C  
ATOM   2015  CG2 VAL   975       6.756  34.903  48.072  1.00  0.00           C  
ATOM   2016  H   VAL   975       5.556  35.422  50.718  1.00  0.00           H  
ATOM   2017  HA  VAL   975       6.087  32.532  50.426  1.00  0.00           H  
ATOM   2018  HB  VAL   975       7.126  32.894  48.221  1.00  0.00           H  
ATOM   2019 HG11 VAL   975       5.192  32.965  46.813  1.00  0.00           H  
ATOM   2020 HG12 VAL   975       4.706  32.148  48.289  1.00  0.00           H  
ATOM   2021 HG13 VAL   975       4.237  33.823  48.008  1.00  0.00           H  
ATOM   2022 HG21 VAL   975       6.746  34.762  47.000  1.00  0.00           H  
ATOM   2023 HG22 VAL   975       6.052  35.669  48.387  1.00  0.00           H  
ATOM   2024 HG23 VAL   975       7.765  35.187  48.371  1.00  0.00           H  
ATOM   2025  N   ALA   976       8.603  32.933  50.649  1.00  0.00           N  
ATOM   2026  CA  ALA   976      10.024  33.094  50.923  1.00  0.00           C  
ATOM   2027  C   ALA   976      10.753  33.207  49.577  1.00  0.00           C  
ATOM   2028  O   ALA   976      10.400  32.527  48.615  1.00  0.00           O  
ATOM   2029  CB  ALA   976      10.527  31.837  51.647  1.00  0.00           C  
ATOM   2030  H   ALA   976       8.334  32.066  50.200  1.00  0.00           H  
ATOM   2031  HA  ALA   976      10.204  33.971  51.544  1.00  0.00           H  
ATOM   2032  HB1 ALA   976      11.591  31.911  51.873  1.00  0.00           H  
ATOM   2033  HB2 ALA   976      10.004  31.695  52.592  1.00  0.00           H  
ATOM   2034  HB3 ALA   976      10.373  30.935  51.052  1.00  0.00           H  
ATOM   2035  N   VAL   977      11.762  34.081  49.512  1.00  0.00           N  
ATOM   2036  CA  VAL   977      12.465  34.473  48.300  1.00  0.00           C  
ATOM   2037  C   VAL   977      13.960  34.346  48.555  1.00  0.00           C  
ATOM   2038  O   VAL   977      14.545  35.206  49.207  1.00  0.00           O  
ATOM   2039  CB  VAL   977      12.078  35.914  47.908  1.00  0.00           C  
ATOM   2040  CG1 VAL   977      12.652  36.276  46.538  1.00  0.00           C  
ATOM   2041  CG2 VAL   977      10.566  36.165  47.958  1.00  0.00           C  
ATOM   2042  H   VAL   977      11.974  34.616  50.347  1.00  0.00           H  
ATOM   2043  HA  VAL   977      12.194  33.813  47.474  1.00  0.00           H  
ATOM   2044  HB  VAL   977      12.509  36.607  48.629  1.00  0.00           H  
ATOM   2045 HG11 VAL   977      12.343  37.285  46.279  1.00  0.00           H  
ATOM   2046 HG12 VAL   977      13.742  36.247  46.516  1.00  0.00           H  
ATOM   2047 HG13 VAL   977      12.270  35.604  45.770  1.00  0.00           H  
ATOM   2048 HG21 VAL   977      10.327  37.165  47.597  1.00  0.00           H  
ATOM   2049 HG22 VAL   977      10.023  35.426  47.369  1.00  0.00           H  
ATOM   2050 HG23 VAL   977      10.183  36.116  48.977  1.00  0.00           H  
ATOM   2051  N   LYS   978      14.576  33.289  48.024  1.00  0.00           N  
ATOM   2052  CA  LYS   978      16.006  33.047  48.126  1.00  0.00           C  
ATOM   2053  C   LYS   978      16.686  33.750  46.944  1.00  0.00           C  
ATOM   2054  O   LYS   978      16.254  33.591  45.805  1.00  0.00           O  
ATOM   2055  CB  LYS   978      16.207  31.524  48.053  1.00  0.00           C  
ATOM   2056  CG  LYS   978      17.652  31.057  48.257  1.00  0.00           C  
ATOM   2057  CD  LYS   978      17.805  29.548  48.033  1.00  0.00           C  
ATOM   2058  CE  LYS   978      19.218  29.063  48.380  1.00  0.00           C  
ATOM   2059  NZ  LYS   978      19.383  27.628  48.099  1.00  0.00           N1+
ATOM   2060  H   LYS   978      14.031  32.640  47.470  1.00  0.00           H  
ATOM   2061  HA  LYS   978      16.400  33.421  49.072  1.00  0.00           H  
ATOM   2062  HB3 LYS   978      15.825  31.142  47.114  1.00  0.00           H  
ATOM   2063  HB2 LYS   978      15.594  31.060  48.826  1.00  0.00           H  
ATOM   2064  HG3 LYS   978      17.974  31.315  49.266  1.00  0.00           H  
ATOM   2065  HG2 LYS   978      18.320  31.589  47.583  1.00  0.00           H  
ATOM   2066  HD3 LYS   978      17.574  29.312  46.994  1.00  0.00           H  
ATOM   2067  HD2 LYS   978      17.078  29.011  48.643  1.00  0.00           H  
ATOM   2068  HE3 LYS   978      19.433  29.242  49.434  1.00  0.00           H  
ATOM   2069  HE2 LYS   978      19.960  29.616  47.803  1.00  0.00           H  
ATOM   2070  HZ1 LYS   978      20.319  27.342  48.346  1.00  0.00           H  
ATOM   2071  HZ2 LYS   978      18.720  27.099  48.647  1.00  0.00           H  
ATOM   2072  HZ3 LYS   978      19.225  27.455  47.117  1.00  0.00           H  
ATOM   2073  N   THR   979      17.734  34.532  47.235  1.00  0.00           N  
ATOM   2074  CA  THR   979      18.509  35.311  46.269  1.00  0.00           C  
ATOM   2075  C   THR   979      19.938  34.763  46.172  1.00  0.00           C  
ATOM   2076  O   THR   979      20.427  34.085  47.079  1.00  0.00           O  
ATOM   2077  CB  THR   979      18.507  36.811  46.664  1.00  0.00           C  
ATOM   2078  OG1 THR   979      19.283  37.079  47.816  1.00  0.00           O  
ATOM   2079  CG2 THR   979      17.099  37.383  46.867  1.00  0.00           C  
ATOM   2080  H   THR   979      18.016  34.626  48.204  1.00  0.00           H  
ATOM   2081  HA  THR   979      18.056  35.227  45.279  1.00  0.00           H  
ATOM   2082  HB  THR   979      18.971  37.369  45.850  1.00  0.00           H  
ATOM   2083  HG1 THR   979      19.297  38.013  47.960  1.00  0.00           H  
ATOM   2084 HG21 THR   979      17.124  38.462  47.015  1.00  0.00           H  
ATOM   2085 HG22 THR   979      16.470  37.190  46.006  1.00  0.00           H  
ATOM   2086 HG23 THR   979      16.610  36.933  47.729  1.00  0.00           H  
ATOM   2087  N   CYS   980      20.599  35.078  45.050  1.00  0.00           N  
ATOM   2088  CA  CYS   980      21.991  34.748  44.783  1.00  0.00           C  
ATOM   2089  C   CYS   980      22.772  36.055  44.697  1.00  0.00           C  
ATOM   2090  O   CYS   980      22.464  36.899  43.854  1.00  0.00           O  
ATOM   2091  CB  CYS   980      22.073  34.003  43.439  1.00  0.00           C  
ATOM   2092  SG  CYS   980      23.717  33.269  43.200  1.00  0.00           S  
ATOM   2093  H   CYS   980      20.123  35.634  44.354  1.00  0.00           H  
ATOM   2094  HA  CYS   980      22.399  34.107  45.564  1.00  0.00           H  
ATOM   2095  HB3 CYS   980      21.840  34.653  42.595  1.00  0.00           H  
ATOM   2096  HB2 CYS   980      21.341  33.205  43.416  1.00  0.00           H  
ATOM   2097  HG  CYS   980      23.430  32.665  42.043  1.00  0.00           H  
ATOM   2098  N   ARG   981      23.819  36.200  45.520  1.00  0.00           N  
ATOM   2099  CA  ARG   981      24.806  37.261  45.386  1.00  0.00           C  
ATOM   2100  C   ARG   981      25.657  36.902  44.154  1.00  0.00           C  
ATOM   2101  O   ARG   981      26.566  36.079  44.258  1.00  0.00           O  
ATOM   2102  CB  ARG   981      25.643  37.314  46.687  1.00  0.00           C  
ATOM   2103  CG  ARG   981      26.634  38.487  46.715  1.00  0.00           C  
ATOM   2104  CD  ARG   981      27.414  38.574  48.027  1.00  0.00           C  
ATOM   2105  NE  ARG   981      28.171  39.829  48.088  1.00  0.00           N  
ATOM   2106  CZ  ARG   981      28.994  40.179  49.084  1.00  0.00           C  
ATOM   2107  NH1 ARG   981      29.202  39.349  50.118  1.00  0.00           N  
ATOM   2108  NH2 ARG   981      29.603  41.371  49.030  1.00  0.00           N1+
ATOM   2109  H   ARG   981      24.002  35.472  46.201  1.00  0.00           H  
ATOM   2110  HA  ARG   981      24.307  38.220  45.233  1.00  0.00           H  
ATOM   2111  HB3 ARG   981      26.176  36.374  46.842  1.00  0.00           H  
ATOM   2112  HB2 ARG   981      24.965  37.411  47.536  1.00  0.00           H  
ATOM   2113  HG3 ARG   981      26.090  39.418  46.551  1.00  0.00           H  
ATOM   2114  HG2 ARG   981      27.341  38.398  45.888  1.00  0.00           H  
ATOM   2115  HD3 ARG   981      28.091  37.724  48.122  1.00  0.00           H  
ATOM   2116  HD2 ARG   981      26.729  38.544  48.875  1.00  0.00           H  
ATOM   2117  HE  ARG   981      28.025  40.477  47.326  1.00  0.00           H  
ATOM   2118 HH12 ARG   981      29.820  39.610  50.871  1.00  0.00           H  
ATOM   2119 HH11 ARG   981      28.731  38.456  50.150  1.00  0.00           H  
ATOM   2120 HH22 ARG   981      30.230  41.659  49.767  1.00  0.00           H  
ATOM   2121 HH21 ARG   981      29.445  41.992  48.249  1.00  0.00           H  
ATOM   2122  N   VAL   982      25.307  37.437  42.965  1.00  0.00           N  
ATOM   2123  CA  VAL   982      26.051  37.124  41.731  1.00  0.00           C  
ATOM   2124  C   VAL   982      27.262  38.015  41.585  1.00  0.00           C  
ATOM   2125  O   VAL   982      28.099  37.702  40.747  1.00  0.00           O  
ATOM   2126  CB  VAL   982      25.275  37.300  40.403  1.00  0.00           C  
ATOM   2127  CG1 VAL   982      23.985  36.492  40.475  1.00  0.00           C  
ATOM   2128  CG2 VAL   982      25.130  38.747  39.863  1.00  0.00           C  
ATOM   2129  H   VAL   982      24.510  38.057  42.907  1.00  0.00           H  
ATOM   2130  HA  VAL   982      26.395  36.089  41.774  1.00  0.00           H  
ATOM   2131  HB  VAL   982      25.868  36.814  39.629  1.00  0.00           H  
ATOM   2132 HG11 VAL   982      23.352  36.586  39.593  1.00  0.00           H  
ATOM   2133 HG12 VAL   982      24.184  35.444  40.681  1.00  0.00           H  
ATOM   2134 HG13 VAL   982      23.434  36.736  41.373  1.00  0.00           H  
ATOM   2135 HG21 VAL   982      24.402  38.798  39.055  1.00  0.00           H  
ATOM   2136 HG22 VAL   982      24.844  39.445  40.645  1.00  0.00           H  
ATOM   2137 HG23 VAL   982      26.062  39.119  39.438  1.00  0.00           H  
ATOM   2138  N   ASP   983      27.365  39.116  42.345  1.00  0.00           N  
ATOM   2139  CA  ASP   983      28.554  39.964  42.328  1.00  0.00           C  
ATOM   2140  C   ASP   983      29.813  39.204  42.772  1.00  0.00           C  
ATOM   2141  O   ASP   983      30.899  39.552  42.318  1.00  0.00           O  
ATOM   2142  CB  ASP   983      28.354  41.239  43.171  1.00  0.00           C  
ATOM   2143  CG  ASP   983      27.330  42.222  42.593  1.00  0.00           C  
ATOM   2144  OD1 ASP   983      26.885  42.017  41.441  1.00  0.00           O  
ATOM   2145  OD2 ASP   983      27.022  43.189  43.321  1.00  0.00           O1-
ATOM   2146  H   ASP   983      26.617  39.352  42.979  1.00  0.00           H  
ATOM   2147  HA  ASP   983      28.738  40.261  41.293  1.00  0.00           H  
ATOM   2148  HB3 ASP   983      29.297  41.779  43.263  1.00  0.00           H  
ATOM   2149  HB2 ASP   983      28.051  40.973  44.185  1.00  0.00           H  
ATOM   2150  N   MET   984      29.668  38.120  43.557  1.00  0.00           N  
ATOM   2151  CA  MET   984      30.718  37.124  43.769  1.00  0.00           C  
ATOM   2152  C   MET   984      30.545  35.999  42.720  1.00  0.00           C  
ATOM   2153  O   MET   984      29.885  35.004  43.022  1.00  0.00           O  
ATOM   2154  CB  MET   984      30.562  36.485  45.179  1.00  0.00           C  
ATOM   2155  CG  MET   984      30.671  37.447  46.369  1.00  0.00           C  
ATOM   2156  SD  MET   984      32.232  38.348  46.545  1.00  0.00           S  
ATOM   2157  CE  MET   984      33.350  36.994  46.989  1.00  0.00           C  
ATOM   2158  H   MET   984      28.737  37.880  43.867  1.00  0.00           H  
ATOM   2159  HA  MET   984      31.715  37.559  43.672  1.00  0.00           H  
ATOM   2160  HB3 MET   984      31.297  35.688  45.303  1.00  0.00           H  
ATOM   2161  HB2 MET   984      29.585  36.005  45.266  1.00  0.00           H  
ATOM   2162  HG3 MET   984      30.491  36.902  47.296  1.00  0.00           H  
ATOM   2163  HG2 MET   984      29.879  38.191  46.300  1.00  0.00           H  
ATOM   2164  HE1 MET   984      34.347  37.384  47.191  1.00  0.00           H  
ATOM   2165  HE2 MET   984      32.992  36.480  47.881  1.00  0.00           H  
ATOM   2166  HE3 MET   984      33.425  36.272  46.175  1.00  0.00           H  
ATOM   2167  N   THR   985      31.126  36.111  41.500  1.00  0.00           N  
ATOM   2168  CA  THR   985      31.161  34.978  40.534  1.00  0.00           C  
ATOM   2169  C   THR   985      32.524  34.296  40.456  1.00  0.00           C  
ATOM   2170  O   THR   985      32.742  33.554  39.494  1.00  0.00           O  
ATOM   2171  CB  THR   985      30.839  35.289  39.037  1.00  0.00           C  
ATOM   2172  OG1 THR   985      31.892  35.928  38.327  1.00  0.00           O  
ATOM   2173  CG2 THR   985      29.517  35.949  38.729  1.00  0.00           C  
ATOM   2174  H   THR   985      31.620  36.959  41.258  1.00  0.00           H  
ATOM   2175  HA  THR   985      30.452  34.205  40.835  1.00  0.00           H  
ATOM   2176  HB  THR   985      30.712  34.328  38.534  1.00  0.00           H  
ATOM   2177  HG1 THR   985      32.639  35.348  38.325  1.00  0.00           H  
ATOM   2178 HG21 THR   985      29.250  35.829  37.678  1.00  0.00           H  
ATOM   2179 HG22 THR   985      28.714  35.526  39.329  1.00  0.00           H  
ATOM   2180 HG23 THR   985      29.577  37.019  38.920  1.00  0.00           H  
ATOM   2181  N   ALA   986      33.472  34.530  41.372  1.00  0.00           N  
ATOM   2182  CA  ALA   986      34.822  33.976  41.224  1.00  0.00           C  
ATOM   2183  C   ALA   986      34.883  32.432  41.150  1.00  0.00           C  
ATOM   2184  O   ALA   986      35.907  31.901  40.725  1.00  0.00           O  
ATOM   2185  CB  ALA   986      35.720  34.507  42.343  1.00  0.00           C  
ATOM   2186  H   ALA   986      33.281  35.150  42.145  1.00  0.00           H  
ATOM   2187  HA  ALA   986      35.224  34.351  40.280  1.00  0.00           H  
ATOM   2188  HB1 ALA   986      36.745  34.149  42.236  1.00  0.00           H  
ATOM   2189  HB2 ALA   986      35.754  35.597  42.333  1.00  0.00           H  
ATOM   2190  HB3 ALA   986      35.360  34.195  43.324  1.00  0.00           H  
ATOM   2191  N   SER   987      33.787  31.722  41.483  1.00  0.00           N  
ATOM   2192  CA  SER   987      33.658  30.272  41.365  1.00  0.00           C  
ATOM   2193  C   SER   987      32.320  29.807  40.785  1.00  0.00           C  
ATOM   2194  O   SER   987      31.362  30.568  40.632  1.00  0.00           O  
ATOM   2195  CB  SER   987      33.992  29.587  42.704  1.00  0.00           C  
ATOM   2196  OG  SER   987      32.884  29.602  43.586  1.00  0.00           O  
ATOM   2197  H   SER   987      32.967  32.226  41.788  1.00  0.00           H  
ATOM   2198  HA  SER   987      34.404  29.932  40.644  1.00  0.00           H  
ATOM   2199  HB3 SER   987      34.850  30.057  43.186  1.00  0.00           H  
ATOM   2200  HB2 SER   987      34.266  28.544  42.534  1.00  0.00           H  
ATOM   2201  HG  SER   987      33.120  29.135  44.374  1.00  0.00           H  
ATOM   2202  N   ASP   988      32.278  28.488  40.547  1.00  0.00           N  
ATOM   2203  CA  ASP   988      31.156  27.681  40.069  1.00  0.00           C  
ATOM   2204  C   ASP   988      29.947  27.652  41.019  1.00  0.00           C  
ATOM   2205  O   ASP   988      28.963  26.990  40.694  1.00  0.00           O  
ATOM   2206  CB  ASP   988      31.658  26.227  39.862  1.00  0.00           C  
ATOM   2207  CG  ASP   988      31.970  25.421  41.143  1.00  0.00           C  
ATOM   2208  OD1 ASP   988      32.072  26.025  42.235  1.00  0.00           O  
ATOM   2209  OD2 ASP   988      32.100  24.187  41.006  1.00  0.00           O1-
ATOM   2210  H   ASP   988      33.112  27.963  40.766  1.00  0.00           H  
ATOM   2211  HA  ASP   988      30.828  28.090  39.112  1.00  0.00           H  
ATOM   2212  HB3 ASP   988      32.552  26.231  39.239  1.00  0.00           H  
ATOM   2213  HB2 ASP   988      30.910  25.669  39.297  1.00  0.00           H  
ATOM   2214  N   LEU   989      30.028  28.297  42.197  1.00  0.00           N  
ATOM   2215  CA  LEU   989      28.973  28.315  43.196  1.00  0.00           C  
ATOM   2216  C   LEU   989      27.672  28.869  42.615  1.00  0.00           C  
ATOM   2217  O   LEU   989      26.651  28.207  42.742  1.00  0.00           O  
ATOM   2218  CB  LEU   989      29.426  29.089  44.449  1.00  0.00           C  
ATOM   2219  CG  LEU   989      28.382  29.149  45.589  1.00  0.00           C  
ATOM   2220  CD1 LEU   989      27.897  27.756  46.027  1.00  0.00           C  
ATOM   2221  CD2 LEU   989      28.940  29.920  46.791  1.00  0.00           C  
ATOM   2222  H   LEU   989      30.887  28.781  42.415  1.00  0.00           H  
ATOM   2223  HA  LEU   989      28.805  27.272  43.471  1.00  0.00           H  
ATOM   2224  HB3 LEU   989      29.707  30.105  44.166  1.00  0.00           H  
ATOM   2225  HB2 LEU   989      30.337  28.627  44.831  1.00  0.00           H  
ATOM   2226  HG  LEU   989      27.512  29.707  45.241  1.00  0.00           H  
ATOM   2227 HD11 LEU   989      27.189  27.840  46.849  1.00  0.00           H  
ATOM   2228 HD12 LEU   989      27.378  27.229  45.228  1.00  0.00           H  
ATOM   2229 HD13 LEU   989      28.726  27.132  46.361  1.00  0.00           H  
ATOM   2230 HD21 LEU   989      28.199  29.995  47.586  1.00  0.00           H  
ATOM   2231 HD22 LEU   989      29.822  29.429  47.205  1.00  0.00           H  
ATOM   2232 HD23 LEU   989      29.224  30.935  46.511  1.00  0.00           H  
ATOM   2233  N   ARG   990      27.723  30.010  41.906  1.00  0.00           N  
ATOM   2234  CA  ARG   990      26.564  30.621  41.251  1.00  0.00           C  
ATOM   2235  C   ARG   990      25.854  29.693  40.249  1.00  0.00           C  
ATOM   2236  O   ARG   990      24.629  29.748  40.138  1.00  0.00           O  
ATOM   2237  CB  ARG   990      26.985  31.932  40.564  1.00  0.00           C  
ATOM   2238  CG  ARG   990      25.800  32.653  39.903  1.00  0.00           C  
ATOM   2239  CD  ARG   990      26.188  33.932  39.181  1.00  0.00           C  
ATOM   2240  NE  ARG   990      24.980  34.534  38.618  1.00  0.00           N  
ATOM   2241  CZ  ARG   990      24.341  34.184  37.503  1.00  0.00           C  
ATOM   2242  NH1 ARG   990      24.860  33.247  36.702  1.00  0.00           N  
ATOM   2243  NH2 ARG   990      23.176  34.781  37.211  1.00  0.00           N1+
ATOM   2244  H   ARG   990      28.614  30.478  41.815  1.00  0.00           H  
ATOM   2245  HA  ARG   990      25.846  30.863  42.037  1.00  0.00           H  
ATOM   2246  HB3 ARG   990      27.754  31.730  39.817  1.00  0.00           H  
ATOM   2247  HB2 ARG   990      27.441  32.597  41.300  1.00  0.00           H  
ATOM   2248  HG3 ARG   990      25.043  32.873  40.654  1.00  0.00           H  
ATOM   2249  HG2 ARG   990      25.318  32.017  39.163  1.00  0.00           H  
ATOM   2250  HD3 ARG   990      26.924  33.746  38.398  1.00  0.00           H  
ATOM   2251  HD2 ARG   990      26.640  34.628  39.886  1.00  0.00           H  
ATOM   2252  HE  ARG   990      24.565  35.259  39.187  1.00  0.00           H  
ATOM   2253 HH12 ARG   990      24.382  32.975  35.855  1.00  0.00           H  
ATOM   2254 HH11 ARG   990      25.735  32.808  36.943  1.00  0.00           H  
ATOM   2255 HH22 ARG   990      22.670  34.533  36.373  1.00  0.00           H  
ATOM   2256 HH21 ARG   990      22.792  35.483  37.826  1.00  0.00           H  
ATOM   2257  N   ARG   991      26.609  28.830  39.550  1.00  0.00           N  
ATOM   2258  CA  ARG   991      26.079  27.846  38.606  1.00  0.00           C  
ATOM   2259  C   ARG   991      25.271  26.730  39.296  1.00  0.00           C  
ATOM   2260  O   ARG   991      24.474  26.074  38.629  1.00  0.00           O  
ATOM   2261  CB  ARG   991      27.234  27.222  37.799  1.00  0.00           C  
ATOM   2262  CG  ARG   991      27.985  28.251  36.944  1.00  0.00           C  
ATOM   2263  CD  ARG   991      29.114  27.621  36.133  1.00  0.00           C  
ATOM   2264  NE  ARG   991      29.770  28.640  35.307  1.00  0.00           N  
ATOM   2265  CZ  ARG   991      31.006  28.545  34.799  1.00  0.00           C  
ATOM   2266  NH1 ARG   991      31.746  27.446  35.010  1.00  0.00           N  
ATOM   2267  NH2 ARG   991      31.490  29.570  34.084  1.00  0.00           N1+
ATOM   2268  H   ARG   991      27.604  28.815  39.724  1.00  0.00           H  
ATOM   2269  HA  ARG   991      25.406  28.358  37.915  1.00  0.00           H  
ATOM   2270  HB3 ARG   991      26.834  26.454  37.135  1.00  0.00           H  
ATOM   2271  HB2 ARG   991      27.931  26.704  38.456  1.00  0.00           H  
ATOM   2272  HG3 ARG   991      28.402  29.031  37.582  1.00  0.00           H  
ATOM   2273  HG2 ARG   991      27.281  28.744  36.273  1.00  0.00           H  
ATOM   2274  HD3 ARG   991      28.734  26.830  35.486  1.00  0.00           H  
ATOM   2275  HD2 ARG   991      29.838  27.170  36.813  1.00  0.00           H  
ATOM   2276  HE  ARG   991      29.226  29.468  35.110  1.00  0.00           H  
ATOM   2277 HH12 ARG   991      32.693  27.382  34.663  1.00  0.00           H  
ATOM   2278 HH11 ARG   991      31.371  26.683  35.557  1.00  0.00           H  
ATOM   2279 HH22 ARG   991      32.442  29.556  33.746  1.00  0.00           H  
ATOM   2280 HH21 ARG   991      30.929  30.397  33.931  1.00  0.00           H  
ATOM   2281  N   LYS   992      25.436  26.544  40.616  1.00  0.00           N  
ATOM   2282  CA  LYS   992      24.675  25.595  41.426  1.00  0.00           C  
ATOM   2283  C   LYS   992      23.435  26.236  42.074  1.00  0.00           C  
ATOM   2284  O   LYS   992      22.687  25.510  42.724  1.00  0.00           O  
ATOM   2285  CB  LYS   992      25.555  25.094  42.589  1.00  0.00           C  
ATOM   2286  CG  LYS   992      26.849  24.398  42.151  1.00  0.00           C  
ATOM   2287  CD  LYS   992      27.613  23.857  43.364  1.00  0.00           C  
ATOM   2288  CE  LYS   992      28.956  23.229  42.986  1.00  0.00           C  
ATOM   2289  NZ  LYS   992      29.657  22.728  44.180  1.00  0.00           N1+
ATOM   2290  H   LYS   992      26.102  27.128  41.103  1.00  0.00           H  
ATOM   2291  HA  LYS   992      24.354  24.743  40.825  1.00  0.00           H  
ATOM   2292  HB3 LYS   992      24.985  24.381  43.187  1.00  0.00           H  
ATOM   2293  HB2 LYS   992      25.798  25.910  43.269  1.00  0.00           H  
ATOM   2294  HG3 LYS   992      27.482  25.094  41.605  1.00  0.00           H  
ATOM   2295  HG2 LYS   992      26.616  23.582  41.465  1.00  0.00           H  
ATOM   2296  HD3 LYS   992      26.996  23.122  43.882  1.00  0.00           H  
ATOM   2297  HD2 LYS   992      27.785  24.671  44.070  1.00  0.00           H  
ATOM   2298  HE3 LYS   992      29.592  23.965  42.491  1.00  0.00           H  
ATOM   2299  HE2 LYS   992      28.812  22.405  42.287  1.00  0.00           H  
ATOM   2300  HZ1 LYS   992      30.546  22.336  43.900  1.00  0.00           H  
ATOM   2301  HZ2 LYS   992      29.822  23.493  44.818  1.00  0.00           H  
ATOM   2302  HZ3 LYS   992      29.103  22.018  44.635  1.00  0.00           H  
ATOM   2303  N   PHE   993      23.204  27.556  41.937  1.00  0.00           N  
ATOM   2304  CA  PHE   993      22.103  28.266  42.598  1.00  0.00           C  
ATOM   2305  C   PHE   993      20.716  27.684  42.295  1.00  0.00           C  
ATOM   2306  O   PHE   993      19.937  27.463  43.222  1.00  0.00           O  
ATOM   2307  CB  PHE   993      22.131  29.766  42.256  1.00  0.00           C  
ATOM   2308  CG  PHE   993      20.998  30.547  42.902  1.00  0.00           C  
ATOM   2309  CD1 PHE   993      20.918  30.625  44.307  1.00  0.00           C  
ATOM   2310  CD2 PHE   993      19.995  31.147  42.112  1.00  0.00           C  
ATOM   2311  CE1 PHE   993      19.866  31.321  44.924  1.00  0.00           C  
ATOM   2312  CE2 PHE   993      18.936  31.839  42.731  1.00  0.00           C  
ATOM   2313  CZ  PHE   993      18.876  31.930  44.133  1.00  0.00           C  
ATOM   2314  H   PHE   993      23.847  28.104  41.381  1.00  0.00           H  
ATOM   2315  HA  PHE   993      22.259  28.158  43.671  1.00  0.00           H  
ATOM   2316  HB3 PHE   993      22.092  29.905  41.175  1.00  0.00           H  
ATOM   2317  HB2 PHE   993      23.076  30.201  42.586  1.00  0.00           H  
ATOM   2318  HD1 PHE   993      21.662  30.144  44.917  1.00  0.00           H  
ATOM   2319  HD2 PHE   993      20.031  31.078  41.035  1.00  0.00           H  
ATOM   2320  HE1 PHE   993      19.828  31.391  45.998  1.00  0.00           H  
ATOM   2321  HE2 PHE   993      18.167  32.303  42.133  1.00  0.00           H  
ATOM   2322  HZ  PHE   993      18.065  32.464  44.598  1.00  0.00           H  
ATOM   2323  N   LEU   994      20.425  27.413  41.014  1.00  0.00           N  
ATOM   2324  CA  LEU   994      19.137  26.884  40.574  1.00  0.00           C  
ATOM   2325  C   LEU   994      18.981  25.366  40.802  1.00  0.00           C  
ATOM   2326  O   LEU   994      17.956  24.815  40.410  1.00  0.00           O  
ATOM   2327  CB  LEU   994      18.919  27.247  39.086  1.00  0.00           C  
ATOM   2328  CG  LEU   994      18.686  28.755  38.823  1.00  0.00           C  
ATOM   2329  CD1 LEU   994      18.554  29.028  37.319  1.00  0.00           C  
ATOM   2330  CD2 LEU   994      17.451  29.310  39.558  1.00  0.00           C  
ATOM   2331  H   LEU   994      21.122  27.598  40.307  1.00  0.00           H  
ATOM   2332  HA  LEU   994      18.340  27.332  41.166  1.00  0.00           H  
ATOM   2333  HB3 LEU   994      18.060  26.706  38.686  1.00  0.00           H  
ATOM   2334  HB2 LEU   994      19.777  26.904  38.506  1.00  0.00           H  
ATOM   2335  HG  LEU   994      19.559  29.306  39.175  1.00  0.00           H  
ATOM   2336 HD11 LEU   994      18.473  30.096  37.118  1.00  0.00           H  
ATOM   2337 HD12 LEU   994      19.429  28.668  36.781  1.00  0.00           H  
ATOM   2338 HD13 LEU   994      17.676  28.539  36.897  1.00  0.00           H  
ATOM   2339 HD21 LEU   994      17.238  30.334  39.250  1.00  0.00           H  
ATOM   2340 HD22 LEU   994      16.563  28.713  39.349  1.00  0.00           H  
ATOM   2341 HD23 LEU   994      17.594  29.337  40.637  1.00  0.00           H  
ATOM   2342  N   GLN   995      19.921  24.690  41.493  1.00  0.00           N  
ATOM   2343  CA  GLN   995      19.798  23.290  41.923  1.00  0.00           C  
ATOM   2344  C   GLN   995      18.609  23.062  42.862  1.00  0.00           C  
ATOM   2345  O   GLN   995      17.887  22.081  42.693  1.00  0.00           O  
ATOM   2346  CB  GLN   995      21.097  22.831  42.627  1.00  0.00           C  
ATOM   2347  CG  GLN   995      21.092  21.417  43.264  1.00  0.00           C  
ATOM   2348  CD  GLN   995      20.918  20.266  42.269  1.00  0.00           C  
ATOM   2349  OE1 GLN   995      20.829  20.468  41.060  1.00  0.00           O  
ATOM   2350  NE2 GLN   995      20.886  19.036  42.782  1.00  0.00           N  
ATOM   2351  H   GLN   995      20.742  25.195  41.801  1.00  0.00           H  
ATOM   2352  HA  GLN   995      19.639  22.695  41.023  1.00  0.00           H  
ATOM   2353  HB3 GLN   995      21.318  23.530  43.434  1.00  0.00           H  
ATOM   2354  HB2 GLN   995      21.932  22.908  41.929  1.00  0.00           H  
ATOM   2355  HG3 GLN   995      20.335  21.333  44.044  1.00  0.00           H  
ATOM   2356  HG2 GLN   995      22.046  21.266  43.771  1.00  0.00           H  
ATOM   2357 HE22 GLN   995      20.757  18.246  42.167  1.00  0.00           H  
ATOM   2358 HE21 GLN   995      20.969  18.900  43.782  1.00  0.00           H  
ATOM   2359  N   GLY   996      18.403  23.974  43.828  1.00  0.00           N  
ATOM   2360  CA  GLY   996      17.289  23.929  44.768  1.00  0.00           C  
ATOM   2361  C   GLY   996      15.937  23.975  44.053  1.00  0.00           C  
ATOM   2362  O   GLY   996      15.018  23.258  44.444  1.00  0.00           O  
ATOM   2363  H   GLY   996      19.039  24.757  43.890  1.00  0.00           H  
ATOM   2364  HA3 GLY   996      17.360  24.781  45.446  1.00  0.00           H  
ATOM   2365  HA2 GLY   996      17.359  23.026  45.377  1.00  0.00           H  
ATOM   2366  N   GLU   997      15.866  24.733  42.947  1.00  0.00           N  
ATOM   2367  CA  GLU   997      14.724  24.749  42.051  1.00  0.00           C  
ATOM   2368  C   GLU   997      14.602  23.460  41.272  1.00  0.00           C  
ATOM   2369  O   GLU   997      13.569  22.823  41.405  1.00  0.00           O  
ATOM   2370  CB  GLU   997      14.846  25.908  41.052  1.00  0.00           C  
ATOM   2371  CG  GLU   997      14.594  27.235  41.726  1.00  0.00           C  
ATOM   2372  CD  GLU   997      13.217  27.231  42.342  1.00  0.00           C  
ATOM   2373  OE1 GLU   997      12.281  26.978  41.574  1.00  0.00           O  
ATOM   2374  OE2 GLU   997      13.132  27.290  43.573  1.00  0.00           O1-
ATOM   2375  H   GLU   997      16.677  25.267  42.674  1.00  0.00           H  
ATOM   2376  HA  GLU   997      13.820  24.803  42.657  1.00  0.00           H  
ATOM   2377  HB3 GLU   997      14.144  25.760  40.237  1.00  0.00           H  
ATOM   2378  HB2 GLU   997      15.823  25.938  40.580  1.00  0.00           H  
ATOM   2379  HG3 GLU   997      14.726  28.045  41.013  1.00  0.00           H  
ATOM   2380  HG2 GLU   997      15.334  27.334  42.505  1.00  0.00           H  
ATOM   2381  N   THR   998      15.645  23.036  40.539  1.00  0.00           N  
ATOM   2382  CA  THR   998      15.673  21.795  39.755  1.00  0.00           C  
ATOM   2383  C   THR   998      15.106  20.585  40.517  1.00  0.00           C  
ATOM   2384  O   THR   998      14.293  19.839  39.973  1.00  0.00           O  
ATOM   2385  CB  THR   998      17.087  21.502  39.216  1.00  0.00           C  
ATOM   2386  OG1 THR   998      17.518  22.566  38.391  1.00  0.00           O  
ATOM   2387  CG2 THR   998      17.131  20.228  38.350  1.00  0.00           C  
ATOM   2388  H   THR   998      16.474  23.615  40.523  1.00  0.00           H  
ATOM   2389  HA  THR   998      15.041  21.955  38.888  1.00  0.00           H  
ATOM   2390  HB  THR   998      17.794  21.400  40.040  1.00  0.00           H  
ATOM   2391  HG1 THR   998      17.602  23.345  38.922  1.00  0.00           H  
ATOM   2392 HG21 THR   998      18.112  20.108  37.888  1.00  0.00           H  
ATOM   2393 HG22 THR   998      16.951  19.326  38.935  1.00  0.00           H  
ATOM   2394 HG23 THR   998      16.392  20.262  37.549  1.00  0.00           H  
ATOM   2395  N   THR   999      15.504  20.451  41.792  1.00  0.00           N  
ATOM   2396  CA  THR   999      15.049  19.417  42.710  1.00  0.00           C  
ATOM   2397  C   THR   999      13.574  19.634  43.103  1.00  0.00           C  
ATOM   2398  O   THR   999      12.763  18.733  42.893  1.00  0.00           O  
ATOM   2399  CB  THR   999      15.960  19.416  43.964  1.00  0.00           C  
ATOM   2400  OG1 THR   999      17.280  19.076  43.580  1.00  0.00           O  
ATOM   2401  CG2 THR   999      15.537  18.382  45.024  1.00  0.00           C  
ATOM   2402  H   THR   999      16.186  21.108  42.149  1.00  0.00           H  
ATOM   2403  HA  THR   999      15.130  18.448  42.212  1.00  0.00           H  
ATOM   2404  HB  THR   999      15.987  20.408  44.417  1.00  0.00           H  
ATOM   2405  HG1 THR   999      17.831  19.100  44.348  1.00  0.00           H  
ATOM   2406 HG21 THR   999      16.259  18.340  45.840  1.00  0.00           H  
ATOM   2407 HG22 THR   999      14.574  18.627  45.472  1.00  0.00           H  
ATOM   2408 HG23 THR   999      15.465  17.381  44.597  1.00  0.00           H  
ATOM   2409  N   ALA  1000      13.224  20.806  43.668  1.00  0.00           N  
ATOM   2410  CA  ALA  1000      11.906  21.075  44.251  1.00  0.00           C  
ATOM   2411  C   ALA  1000      10.764  21.177  43.225  1.00  0.00           C  
ATOM   2412  O   ALA  1000       9.617  20.940  43.601  1.00  0.00           O  
ATOM   2413  CB  ALA  1000      11.962  22.373  45.067  1.00  0.00           C  
ATOM   2414  H   ALA  1000      13.929  21.524  43.773  1.00  0.00           H  
ATOM   2415  HA  ALA  1000      11.667  20.255  44.932  1.00  0.00           H  
ATOM   2416  HB1 ALA  1000      11.017  22.563  45.577  1.00  0.00           H  
ATOM   2417  HB2 ALA  1000      12.734  22.318  45.835  1.00  0.00           H  
ATOM   2418  HB3 ALA  1000      12.184  23.236  44.436  1.00  0.00           H  
ATOM   2419  N   LEU  1001      11.069  21.446  41.940  1.00  0.00           N  
ATOM   2420  CA  LEU  1001      10.140  21.400  40.801  1.00  0.00           C  
ATOM   2421  C   LEU  1001       9.404  20.059  40.677  1.00  0.00           C  
ATOM   2422  O   LEU  1001       8.247  20.028  40.261  1.00  0.00           O  
ATOM   2423  CB  LEU  1001      10.903  21.667  39.479  1.00  0.00           C  
ATOM   2424  CG  LEU  1001      11.426  23.102  39.260  1.00  0.00           C  
ATOM   2425  CD1 LEU  1001      12.397  23.185  38.075  1.00  0.00           C  
ATOM   2426  CD2 LEU  1001      10.331  24.061  38.980  1.00  0.00           C  
ATOM   2427  H   LEU  1001      12.036  21.657  41.725  1.00  0.00           H  
ATOM   2428  HA  LEU  1001       9.361  22.145  40.945  1.00  0.00           H  
ATOM   2429  HB3 LEU  1001      10.274  21.404  38.627  1.00  0.00           H  
ATOM   2430  HB2 LEU  1001      11.748  20.978  39.434  1.00  0.00           H  
ATOM   2431  HG  LEU  1001      11.872  23.501  40.151  1.00  0.00           H  
ATOM   2432 HD11 LEU  1001      12.889  24.156  38.027  1.00  0.00           H  
ATOM   2433 HD12 LEU  1001      13.165  22.425  38.155  1.00  0.00           H  
ATOM   2434 HD13 LEU  1001      11.901  23.010  37.120  1.00  0.00           H  
ATOM   2435 HD21 LEU  1001      10.674  25.093  38.919  1.00  0.00           H  
ATOM   2436 HD22 LEU  1001      10.010  23.755  38.004  1.00  0.00           H  
ATOM   2437 HD23 LEU  1001       9.502  23.971  39.670  1.00  0.00           H  
ATOM   2438  N   ASN  1002      10.078  18.962  41.049  1.00  0.00           N  
ATOM   2439  CA  ASN  1002       9.567  17.604  40.908  1.00  0.00           C  
ATOM   2440  C   ASN  1002       8.691  17.155  42.082  1.00  0.00           C  
ATOM   2441  O   ASN  1002       8.061  16.102  41.969  1.00  0.00           O  
ATOM   2442  CB  ASN  1002      10.769  16.632  40.806  1.00  0.00           C  
ATOM   2443  CG  ASN  1002      11.567  16.828  39.513  1.00  0.00           C  
ATOM   2444  OD1 ASN  1002      11.028  17.292  38.511  1.00  0.00           O  
ATOM   2445  ND2 ASN  1002      12.858  16.497  39.530  1.00  0.00           N  
ATOM   2446  H   ASN  1002      11.019  19.072  41.401  1.00  0.00           H  
ATOM   2447  HA  ASN  1002       8.952  17.525  40.009  1.00  0.00           H  
ATOM   2448  HB3 ASN  1002      10.429  15.595  40.816  1.00  0.00           H  
ATOM   2449  HB2 ASN  1002      11.429  16.748  41.667  1.00  0.00           H  
ATOM   2450 HD22 ASN  1002      13.417  16.625  38.699  1.00  0.00           H  
ATOM   2451 HD21 ASN  1002      13.282  16.122  40.368  1.00  0.00           H  
ATOM   2452  N   PHE  1003       8.665  17.899  43.201  1.00  0.00           N  
ATOM   2453  CA  PHE  1003       8.125  17.418  44.470  1.00  0.00           C  
ATOM   2454  C   PHE  1003       6.861  18.150  44.896  1.00  0.00           C  
ATOM   2455  O   PHE  1003       6.670  19.332  44.616  1.00  0.00           O  
ATOM   2456  CB  PHE  1003       9.210  17.526  45.561  1.00  0.00           C  
ATOM   2457  CG  PHE  1003      10.430  16.639  45.346  1.00  0.00           C  
ATOM   2458  CD1 PHE  1003      10.425  15.578  44.409  1.00  0.00           C  
ATOM   2459  CD2 PHE  1003      11.608  16.899  46.073  1.00  0.00           C  
ATOM   2460  CE1 PHE  1003      11.604  14.878  44.119  1.00  0.00           C  
ATOM   2461  CE2 PHE  1003      12.771  16.141  45.834  1.00  0.00           C  
ATOM   2462  CZ  PHE  1003      12.776  15.146  44.841  1.00  0.00           C  
ATOM   2463  H   PHE  1003       9.155  18.783  43.208  1.00  0.00           H  
ATOM   2464  HA  PHE  1003       7.825  16.377  44.377  1.00  0.00           H  
ATOM   2465  HB3 PHE  1003       8.789  17.298  46.540  1.00  0.00           H  
ATOM   2466  HB2 PHE  1003       9.554  18.561  45.625  1.00  0.00           H  
ATOM   2467  HD1 PHE  1003       9.550  15.292  43.856  1.00  0.00           H  
ATOM   2468  HD2 PHE  1003      11.630  17.693  46.805  1.00  0.00           H  
ATOM   2469  HE1 PHE  1003      11.612  14.132  43.342  1.00  0.00           H  
ATOM   2470  HE2 PHE  1003      13.674  16.353  46.388  1.00  0.00           H  
ATOM   2471  HZ  PHE  1003      13.682  14.599  44.627  1.00  0.00           H  
ATOM   2472  N   ASN  1004       6.020  17.405  45.620  1.00  0.00           N  
ATOM   2473  CA  ASN  1004       4.875  17.885  46.365  1.00  0.00           C  
ATOM   2474  C   ASN  1004       4.690  16.917  47.530  1.00  0.00           C  
ATOM   2475  O   ASN  1004       4.358  15.749  47.325  1.00  0.00           O  
ATOM   2476  CB  ASN  1004       3.629  18.016  45.462  1.00  0.00           C  
ATOM   2477  CG  ASN  1004       2.466  18.735  46.162  1.00  0.00           C  
ATOM   2478  OD1 ASN  1004       2.418  18.845  47.386  1.00  0.00           O  
ATOM   2479  ND2 ASN  1004       1.520  19.255  45.382  1.00  0.00           N  
ATOM   2480  H   ASN  1004       6.250  16.431  45.762  1.00  0.00           H  
ATOM   2481  HA  ASN  1004       5.126  18.872  46.763  1.00  0.00           H  
ATOM   2482  HB3 ASN  1004       3.289  17.035  45.126  1.00  0.00           H  
ATOM   2483  HB2 ASN  1004       3.886  18.579  44.564  1.00  0.00           H  
ATOM   2484 HD22 ASN  1004       0.738  19.734  45.803  1.00  0.00           H  
ATOM   2485 HD21 ASN  1004       1.579  19.155  44.379  1.00  0.00           H  
ATOM   2486  N   HIS  1005       4.882  17.429  48.749  1.00  0.00           N  
ATOM   2487  CA  HIS  1005       4.709  16.699  49.993  1.00  0.00           C  
ATOM   2488  C   HIS  1005       4.363  17.695  51.106  1.00  0.00           C  
ATOM   2489  O   HIS  1005       4.951  18.779  51.126  1.00  0.00           O  
ATOM   2490  CB  HIS  1005       5.963  15.843  50.259  1.00  0.00           C  
ATOM   2491  CG  HIS  1005       5.828  14.875  51.401  1.00  0.00           C  
ATOM   2492  ND1 HIS  1005       6.107  15.206  52.715  1.00  0.00           N  
ATOM   2493  CD2 HIS  1005       5.369  13.578  51.433  1.00  0.00           C  
ATOM   2494  CE1 HIS  1005       5.790  14.145  53.461  1.00  0.00           C  
ATOM   2495  NE2 HIS  1005       5.344  13.119  52.750  1.00  0.00           N  
ATOM   2496  H   HIS  1005       5.130  18.406  48.830  1.00  0.00           H  
ATOM   2497  HA  HIS  1005       3.860  16.029  49.848  1.00  0.00           H  
ATOM   2498  HB3 HIS  1005       6.831  16.477  50.422  1.00  0.00           H  
ATOM   2499  HB2 HIS  1005       6.192  15.246  49.376  1.00  0.00           H  
ATOM   2500  HD1 HIS  1005       6.534  16.059  53.041  1.00  0.00           H  
ATOM   2501  HD2 HIS  1005       5.025  12.955  50.621  1.00  0.00           H  
ATOM   2502  HE1 HIS  1005       5.920  14.109  54.531  1.00  0.00           H  
ATOM   2503  N   PRO  1006       3.466  17.353  52.061  1.00  0.00           N  
ATOM   2504  CA  PRO  1006       3.086  18.256  53.156  1.00  0.00           C  
ATOM   2505  C   PRO  1006       4.226  18.670  54.100  1.00  0.00           C  
ATOM   2506  O   PRO  1006       4.124  19.716  54.734  1.00  0.00           O  
ATOM   2507  CB  PRO  1006       1.934  17.545  53.883  1.00  0.00           C  
ATOM   2508  CG  PRO  1006       2.060  16.082  53.518  1.00  0.00           C  
ATOM   2509  CD  PRO  1006       2.742  16.081  52.157  1.00  0.00           C  
ATOM   2510  HA  PRO  1006       2.696  19.176  52.714  1.00  0.00           H  
ATOM   2511  HB3 PRO  1006       0.981  17.930  53.517  1.00  0.00           H  
ATOM   2512  HB2 PRO  1006       1.941  17.665  54.961  1.00  0.00           H  
ATOM   2513  HG3 PRO  1006       1.105  15.555  53.517  1.00  0.00           H  
ATOM   2514  HG2 PRO  1006       2.709  15.589  54.244  1.00  0.00           H  
ATOM   2515  HD2 PRO  1006       3.359  15.197  52.049  1.00  0.00           H  
ATOM   2516  HD3 PRO  1006       1.990  16.052  51.368  1.00  0.00           H  
ATOM   2517  N   ASN  1007       5.319  17.897  54.155  1.00  0.00           N  
ATOM   2518  CA  ASN  1007       6.460  18.131  55.045  1.00  0.00           C  
ATOM   2519  C   ASN  1007       7.738  18.492  54.279  1.00  0.00           C  
ATOM   2520  O   ASN  1007       8.832  18.354  54.822  1.00  0.00           O  
ATOM   2521  CB  ASN  1007       6.665  16.919  55.976  1.00  0.00           C  
ATOM   2522  CG  ASN  1007       5.379  16.514  56.698  1.00  0.00           C  
ATOM   2523  OD1 ASN  1007       4.865  15.419  56.488  1.00  0.00           O  
ATOM   2524  ND2 ASN  1007       4.852  17.397  57.546  1.00  0.00           N  
ATOM   2525  H   ASN  1007       5.314  17.050  53.607  1.00  0.00           H  
ATOM   2526  HA  ASN  1007       6.264  18.991  55.684  1.00  0.00           H  
ATOM   2527  HB3 ASN  1007       7.420  17.152  56.727  1.00  0.00           H  
ATOM   2528  HB2 ASN  1007       7.044  16.063  55.416  1.00  0.00           H  
ATOM   2529 HD22 ASN  1007       4.033  17.146  58.082  1.00  0.00           H  
ATOM   2530 HD21 ASN  1007       5.333  18.270  57.727  1.00  0.00           H  
ATOM   2531  N   ILE  1008       7.602  18.988  53.042  1.00  0.00           N  
ATOM   2532  CA  ILE  1008       8.675  19.550  52.228  1.00  0.00           C  
ATOM   2533  C   ILE  1008       8.201  20.931  51.776  1.00  0.00           C  
ATOM   2534  O   ILE  1008       7.061  21.063  51.326  1.00  0.00           O  
ATOM   2535  CB  ILE  1008       9.008  18.615  51.032  1.00  0.00           C  
ATOM   2536  CG1 ILE  1008       9.358  17.168  51.450  1.00  0.00           C  
ATOM   2537  CG2 ILE  1008      10.107  19.196  50.118  1.00  0.00           C  
ATOM   2538  CD1 ILE  1008      10.625  17.035  52.297  1.00  0.00           C  
ATOM   2539  H   ILE  1008       6.667  19.084  52.670  1.00  0.00           H  
ATOM   2540  HA  ILE  1008       9.575  19.692  52.830  1.00  0.00           H  
ATOM   2541  HB  ILE  1008       8.108  18.540  50.419  1.00  0.00           H  
ATOM   2542 HG13 ILE  1008       9.473  16.556  50.555  1.00  0.00           H  
ATOM   2543 HG12 ILE  1008       8.529  16.720  51.996  1.00  0.00           H  
ATOM   2544 HG21 ILE  1008      10.406  18.480  49.352  1.00  0.00           H  
ATOM   2545 HG22 ILE  1008       9.767  20.091  49.598  1.00  0.00           H  
ATOM   2546 HG23 ILE  1008      10.996  19.467  50.687  1.00  0.00           H  
ATOM   2547 HD11 ILE  1008      10.817  15.994  52.535  1.00  0.00           H  
ATOM   2548 HD12 ILE  1008      11.497  17.396  51.762  1.00  0.00           H  
ATOM   2549 HD13 ILE  1008      10.557  17.575  53.235  1.00  0.00           H  
ATOM   2550  N   VAL  1009       9.079  21.947  51.862  1.00  0.00           N  
ATOM   2551  CA  VAL  1009       8.825  23.296  51.350  1.00  0.00           C  
ATOM   2552  C   VAL  1009       8.506  23.244  49.851  1.00  0.00           C  
ATOM   2553  O   VAL  1009       9.300  22.743  49.054  1.00  0.00           O  
ATOM   2554  CB  VAL  1009      10.014  24.240  51.662  1.00  0.00           C  
ATOM   2555  CG1 VAL  1009       9.996  25.570  50.876  1.00  0.00           C  
ATOM   2556  CG2 VAL  1009      10.057  24.570  53.156  1.00  0.00           C  
ATOM   2557  H   VAL  1009       9.996  21.765  52.249  1.00  0.00           H  
ATOM   2558  HA  VAL  1009       7.946  23.679  51.872  1.00  0.00           H  
ATOM   2559  HB  VAL  1009      10.942  23.728  51.401  1.00  0.00           H  
ATOM   2560 HG11 VAL  1009      10.830  26.208  51.170  1.00  0.00           H  
ATOM   2561 HG12 VAL  1009      10.093  25.421  49.800  1.00  0.00           H  
ATOM   2562 HG13 VAL  1009       9.082  26.132  51.061  1.00  0.00           H  
ATOM   2563 HG21 VAL  1009      10.869  25.266  53.352  1.00  0.00           H  
ATOM   2564 HG22 VAL  1009       9.133  25.048  53.480  1.00  0.00           H  
ATOM   2565 HG23 VAL  1009      10.208  23.684  53.773  1.00  0.00           H  
ATOM   2566  N   LYS  1010       7.326  23.768  49.500  1.00  0.00           N  
ATOM   2567  CA  LYS  1010       6.815  23.825  48.145  1.00  0.00           C  
ATOM   2568  C   LYS  1010       7.510  24.952  47.388  1.00  0.00           C  
ATOM   2569  O   LYS  1010       7.652  26.070  47.885  1.00  0.00           O  
ATOM   2570  CB  LYS  1010       5.301  24.115  48.191  1.00  0.00           C  
ATOM   2571  CG  LYS  1010       4.654  24.196  46.797  1.00  0.00           C  
ATOM   2572  CD  LYS  1010       3.138  24.376  46.828  1.00  0.00           C  
ATOM   2573  CE  LYS  1010       2.554  24.474  45.413  1.00  0.00           C  
ATOM   2574  NZ  LYS  1010       1.099  24.688  45.455  1.00  0.00           N1+
ATOM   2575  H   LYS  1010       6.715  24.107  50.235  1.00  0.00           H  
ATOM   2576  HA  LYS  1010       6.988  22.866  47.652  1.00  0.00           H  
ATOM   2577  HB3 LYS  1010       5.109  25.042  48.734  1.00  0.00           H  
ATOM   2578  HB2 LYS  1010       4.811  23.326  48.764  1.00  0.00           H  
ATOM   2579  HG3 LYS  1010       4.910  23.308  46.218  1.00  0.00           H  
ATOM   2580  HG2 LYS  1010       5.058  25.052  46.265  1.00  0.00           H  
ATOM   2581  HD3 LYS  1010       2.893  25.277  47.393  1.00  0.00           H  
ATOM   2582  HD2 LYS  1010       2.682  23.540  47.361  1.00  0.00           H  
ATOM   2583  HE3 LYS  1010       2.762  23.563  44.851  1.00  0.00           H  
ATOM   2584  HE2 LYS  1010       3.014  25.300  44.868  1.00  0.00           H  
ATOM   2585  HZ1 LYS  1010       0.740  24.749  44.513  1.00  0.00           H  
ATOM   2586  HZ2 LYS  1010       0.657  23.917  45.935  1.00  0.00           H  
ATOM   2587  HZ3 LYS  1010       0.899  25.548  45.945  1.00  0.00           H  
ATOM   2588  N   LEU  1011       7.870  24.643  46.143  1.00  0.00           N  
ATOM   2589  CA  LEU  1011       8.295  25.628  45.182  1.00  0.00           C  
ATOM   2590  C   LEU  1011       7.069  26.309  44.547  1.00  0.00           C  
ATOM   2591  O   LEU  1011       6.144  25.627  44.110  1.00  0.00           O  
ATOM   2592  CB  LEU  1011       9.074  24.884  44.091  1.00  0.00           C  
ATOM   2593  CG  LEU  1011       9.525  25.790  42.950  1.00  0.00           C  
ATOM   2594  CD1 LEU  1011      10.247  26.996  43.530  1.00  0.00           C  
ATOM   2595  CD2 LEU  1011      10.354  24.976  41.984  1.00  0.00           C  
ATOM   2596  H   LEU  1011       7.715  23.703  45.808  1.00  0.00           H  
ATOM   2597  HA  LEU  1011       8.925  26.348  45.704  1.00  0.00           H  
ATOM   2598  HB3 LEU  1011       8.472  24.066  43.689  1.00  0.00           H  
ATOM   2599  HB2 LEU  1011       9.949  24.419  44.544  1.00  0.00           H  
ATOM   2600  HG  LEU  1011       8.659  26.144  42.390  1.00  0.00           H  
ATOM   2601 HD11 LEU  1011      10.530  27.741  42.799  1.00  0.00           H  
ATOM   2602 HD12 LEU  1011       9.584  27.557  44.147  1.00  0.00           H  
ATOM   2603 HD13 LEU  1011      11.036  26.683  44.202  1.00  0.00           H  
ATOM   2604 HD21 LEU  1011      10.474  25.529  41.061  1.00  0.00           H  
ATOM   2605 HD22 LEU  1011      11.332  24.721  42.392  1.00  0.00           H  
ATOM   2606 HD23 LEU  1011       9.843  24.046  41.772  1.00  0.00           H  
ATOM   2607  N   VAL  1012       7.097  27.646  44.452  1.00  0.00           N  
ATOM   2608  CA  VAL  1012       6.079  28.463  43.794  1.00  0.00           C  
ATOM   2609  C   VAL  1012       6.564  28.909  42.401  1.00  0.00           C  
ATOM   2610  O   VAL  1012       5.794  28.818  41.445  1.00  0.00           O  
ATOM   2611  CB  VAL  1012       5.743  29.680  44.700  1.00  0.00           C  
ATOM   2612  CG1 VAL  1012       4.774  30.683  44.045  1.00  0.00           C  
ATOM   2613  CG2 VAL  1012       5.158  29.224  46.050  1.00  0.00           C  
ATOM   2614  H   VAL  1012       7.905  28.136  44.813  1.00  0.00           H  
ATOM   2615  HA  VAL  1012       5.162  27.887  43.652  1.00  0.00           H  
ATOM   2616  HB  VAL  1012       6.663  30.223  44.912  1.00  0.00           H  
ATOM   2617 HG11 VAL  1012       4.510  31.481  44.740  1.00  0.00           H  
ATOM   2618 HG12 VAL  1012       5.210  31.166  43.170  1.00  0.00           H  
ATOM   2619 HG13 VAL  1012       3.850  30.196  43.735  1.00  0.00           H  
ATOM   2620 HG21 VAL  1012       4.967  30.076  46.703  1.00  0.00           H  
ATOM   2621 HG22 VAL  1012       4.216  28.691  45.913  1.00  0.00           H  
ATOM   2622 HG23 VAL  1012       5.836  28.560  46.585  1.00  0.00           H  
ATOM   2623  N   GLY  1013       7.818  29.366  42.264  1.00  0.00           N  
ATOM   2624  CA  GLY  1013       8.342  29.795  40.975  1.00  0.00           C  
ATOM   2625  C   GLY  1013       9.804  30.228  41.009  1.00  0.00           C  
ATOM   2626  O   GLY  1013      10.450  30.237  42.054  1.00  0.00           O  
ATOM   2627  H   GLY  1013       8.431  29.418  43.068  1.00  0.00           H  
ATOM   2628  HA3 GLY  1013       7.738  30.616  40.586  1.00  0.00           H  
ATOM   2629  HA2 GLY  1013       8.252  28.963  40.274  1.00  0.00           H  
ATOM   2630  N   ILE  1014      10.317  30.571  39.821  1.00  0.00           N  
ATOM   2631  CA  ILE  1014      11.690  30.978  39.547  1.00  0.00           C  
ATOM   2632  C   ILE  1014      11.636  32.320  38.824  1.00  0.00           C  
ATOM   2633  O   ILE  1014      11.055  32.401  37.747  1.00  0.00           O  
ATOM   2634  CB  ILE  1014      12.401  29.921  38.655  1.00  0.00           C  
ATOM   2635  CG1 ILE  1014      12.354  28.545  39.282  1.00  0.00           C  
ATOM   2636  CG2 ILE  1014      13.864  30.307  38.411  1.00  0.00           C  
ATOM   2637  CD1 ILE  1014      12.979  27.408  38.466  1.00  0.00           C  
ATOM   2638  H   ILE  1014       9.700  30.514  39.019  1.00  0.00           H  
ATOM   2639  HA  ILE  1014      12.244  31.096  40.480  1.00  0.00           H  
ATOM   2640  HB  ILE  1014      11.892  29.863  37.691  1.00  0.00           H  
ATOM   2641 HG13 ILE  1014      11.329  28.256  39.511  1.00  0.00           H  
ATOM   2642 HG12 ILE  1014      12.879  28.707  40.207  1.00  0.00           H  
ATOM   2643 HG21 ILE  1014      14.385  29.596  37.771  1.00  0.00           H  
ATOM   2644 HG22 ILE  1014      13.882  31.260  37.894  1.00  0.00           H  
ATOM   2645 HG23 ILE  1014      14.425  30.410  39.341  1.00  0.00           H  
ATOM   2646 HD11 ILE  1014      12.655  26.444  38.850  1.00  0.00           H  
ATOM   2647 HD12 ILE  1014      12.657  27.454  37.425  1.00  0.00           H  
ATOM   2648 HD13 ILE  1014      14.068  27.438  38.485  1.00  0.00           H  
ATOM   2649  N   ALA  1015      12.301  33.352  39.351  1.00  0.00           N  
ATOM   2650  CA  ALA  1015      12.448  34.626  38.658  1.00  0.00           C  
ATOM   2651  C   ALA  1015      13.824  34.672  37.993  1.00  0.00           C  
ATOM   2652  O   ALA  1015      14.770  35.192  38.573  1.00  0.00           O  
ATOM   2653  CB  ALA  1015      12.279  35.770  39.669  1.00  0.00           C  
ATOM   2654  H   ALA  1015      12.811  33.219  40.216  1.00  0.00           H  
ATOM   2655  HA  ALA  1015      11.708  34.753  37.877  1.00  0.00           H  
ATOM   2656  HB1 ALA  1015      12.334  36.741  39.175  1.00  0.00           H  
ATOM   2657  HB2 ALA  1015      11.310  35.714  40.165  1.00  0.00           H  
ATOM   2658  HB3 ALA  1015      13.050  35.748  40.436  1.00  0.00           H  
ATOM   2659  N   VAL  1016      13.922  34.125  36.769  1.00  0.00           N  
ATOM   2660  CA  VAL  1016      15.134  34.109  35.940  1.00  0.00           C  
ATOM   2661  C   VAL  1016      15.065  35.098  34.764  1.00  0.00           C  
ATOM   2662  O   VAL  1016      15.974  35.096  33.939  1.00  0.00           O  
ATOM   2663  CB  VAL  1016      15.450  32.680  35.419  1.00  0.00           C  
ATOM   2664  CG1 VAL  1016      16.115  31.809  36.492  1.00  0.00           C  
ATOM   2665  CG2 VAL  1016      14.250  31.989  34.757  1.00  0.00           C  
ATOM   2666  H   VAL  1016      13.095  33.697  36.376  1.00  0.00           H  
ATOM   2667  HA  VAL  1016      15.983  34.411  36.536  1.00  0.00           H  
ATOM   2668  HB  VAL  1016      16.205  32.745  34.633  1.00  0.00           H  
ATOM   2669 HG11 VAL  1016      16.013  30.744  36.282  1.00  0.00           H  
ATOM   2670 HG12 VAL  1016      17.183  32.027  36.527  1.00  0.00           H  
ATOM   2671 HG13 VAL  1016      15.743  32.016  37.489  1.00  0.00           H  
ATOM   2672 HG21 VAL  1016      14.540  31.036  34.313  1.00  0.00           H  
ATOM   2673 HG22 VAL  1016      13.461  31.786  35.481  1.00  0.00           H  
ATOM   2674 HG23 VAL  1016      13.824  32.599  33.960  1.00  0.00           H  
ATOM   2675  N   GLN  1017      14.033  35.954  34.666  1.00  0.00           N  
ATOM   2676  CA  GLN  1017      13.883  36.893  33.546  1.00  0.00           C  
ATOM   2677  C   GLN  1017      14.758  38.152  33.672  1.00  0.00           C  
ATOM   2678  O   GLN  1017      14.989  38.840  32.679  1.00  0.00           O  
ATOM   2679  CB  GLN  1017      12.408  37.338  33.455  1.00  0.00           C  
ATOM   2680  CG  GLN  1017      11.433  36.238  32.997  1.00  0.00           C  
ATOM   2681  CD  GLN  1017      11.803  35.636  31.643  1.00  0.00           C  
ATOM   2682  OE1 GLN  1017      12.590  34.697  31.577  1.00  0.00           O  
ATOM   2683  NE2 GLN  1017      11.227  36.164  30.563  1.00  0.00           N  
ATOM   2684  H   GLN  1017      13.306  35.926  35.365  1.00  0.00           H  
ATOM   2685  HA  GLN  1017      14.191  36.405  32.622  1.00  0.00           H  
ATOM   2686  HB3 GLN  1017      12.315  38.171  32.755  1.00  0.00           H  
ATOM   2687  HB2 GLN  1017      12.078  37.728  34.419  1.00  0.00           H  
ATOM   2688  HG3 GLN  1017      10.425  36.644  32.945  1.00  0.00           H  
ATOM   2689  HG2 GLN  1017      11.397  35.436  33.736  1.00  0.00           H  
ATOM   2690 HE22 GLN  1017      11.423  35.759  29.655  1.00  0.00           H  
ATOM   2691 HE21 GLN  1017      10.568  36.923  30.656  1.00  0.00           H  
ATOM   2692  N   SER  1018      15.255  38.441  34.877  1.00  0.00           N  
ATOM   2693  CA  SER  1018      16.105  39.575  35.211  1.00  0.00           C  
ATOM   2694  C   SER  1018      17.012  39.193  36.373  1.00  0.00           C  
ATOM   2695  O   SER  1018      16.648  38.339  37.181  1.00  0.00           O  
ATOM   2696  CB  SER  1018      15.260  40.826  35.504  1.00  0.00           C  
ATOM   2697  OG  SER  1018      14.629  40.738  36.768  1.00  0.00           O  
ATOM   2698  H   SER  1018      15.032  37.818  35.640  1.00  0.00           H  
ATOM   2699  HA  SER  1018      16.723  39.822  34.353  1.00  0.00           H  
ATOM   2700  HB3 SER  1018      14.507  40.984  34.731  1.00  0.00           H  
ATOM   2701  HB2 SER  1018      15.896  41.712  35.506  1.00  0.00           H  
ATOM   2702  HG  SER  1018      15.295  40.669  37.437  1.00  0.00           H  
ATOM   2703  N   TYR  1019      18.135  39.907  36.518  1.00  0.00           N  
ATOM   2704  CA  TYR  1019      18.908  39.921  37.749  1.00  0.00           C  
ATOM   2705  C   TYR  1019      18.216  40.902  38.730  1.00  0.00           C  
ATOM   2706  O   TYR  1019      17.697  41.926  38.280  1.00  0.00           O  
ATOM   2707  CB  TYR  1019      20.346  40.411  37.454  1.00  0.00           C  
ATOM   2708  CG  TYR  1019      21.228  40.329  38.684  1.00  0.00           C  
ATOM   2709  CD1 TYR  1019      21.613  39.064  39.163  1.00  0.00           C  
ATOM   2710  CD2 TYR  1019      21.500  41.483  39.452  1.00  0.00           C  
ATOM   2711  CE1 TYR  1019      22.073  38.962  40.487  1.00  0.00           C  
ATOM   2712  CE2 TYR  1019      22.121  41.371  40.714  1.00  0.00           C  
ATOM   2713  CZ  TYR  1019      22.393  40.098  41.245  1.00  0.00           C  
ATOM   2714  OH  TYR  1019      22.943  39.952  42.487  1.00  0.00           O  
ATOM   2715  H   TYR  1019      18.355  40.610  35.827  1.00  0.00           H  
ATOM   2716  HA  TYR  1019      18.953  38.905  38.138  1.00  0.00           H  
ATOM   2717  HB3 TYR  1019      20.336  41.435  37.076  1.00  0.00           H  
ATOM   2718  HB2 TYR  1019      20.800  39.806  36.669  1.00  0.00           H  
ATOM   2719  HD1 TYR  1019      21.352  38.172  38.614  1.00  0.00           H  
ATOM   2720  HD2 TYR  1019      21.205  42.457  39.091  1.00  0.00           H  
ATOM   2721  HE1 TYR  1019      22.066  38.008  40.958  1.00  0.00           H  
ATOM   2722  HE2 TYR  1019      22.338  42.260  41.288  1.00  0.00           H  
ATOM   2723  HH  TYR  1019      23.138  40.779  42.901  1.00  0.00           H  
ATOM   2724  N   PRO  1020      18.219  40.641  40.056  1.00  0.00           N  
ATOM   2725  CA  PRO  1020      18.712  39.437  40.726  1.00  0.00           C  
ATOM   2726  C   PRO  1020      17.781  38.247  40.551  1.00  0.00           C  
ATOM   2727  O   PRO  1020      16.565  38.404  40.633  1.00  0.00           O  
ATOM   2728  CB  PRO  1020      18.919  39.832  42.187  1.00  0.00           C  
ATOM   2729  CG  PRO  1020      17.926  40.956  42.411  1.00  0.00           C  
ATOM   2730  CD  PRO  1020      17.729  41.602  41.040  1.00  0.00           C  
ATOM   2731  HA  PRO  1020      19.636  39.110  40.344  1.00  0.00           H  
ATOM   2732  HB3 PRO  1020      19.926  40.218  42.334  1.00  0.00           H  
ATOM   2733  HB2 PRO  1020      18.784  39.007  42.888  1.00  0.00           H  
ATOM   2734  HG3 PRO  1020      18.254  41.666  43.170  1.00  0.00           H  
ATOM   2735  HG2 PRO  1020      16.979  40.531  42.748  1.00  0.00           H  
ATOM   2736  HD2 PRO  1020      16.679  41.847  40.868  1.00  0.00           H  
ATOM   2737  HD3 PRO  1020      18.309  42.523  40.968  1.00  0.00           H  
ATOM   2738  N   ILE  1021      18.368  37.061  40.298  1.00  0.00           N  
ATOM   2739  CA  ILE  1021      17.625  35.816  40.132  1.00  0.00           C  
ATOM   2740  C   ILE  1021      17.137  35.349  41.500  1.00  0.00           C  
ATOM   2741  O   ILE  1021      17.888  35.390  42.476  1.00  0.00           O  
ATOM   2742  CB  ILE  1021      18.494  34.706  39.470  1.00  0.00           C  
ATOM   2743  CG1 ILE  1021      19.157  35.170  38.160  1.00  0.00           C  
ATOM   2744  CG2 ILE  1021      17.710  33.400  39.222  1.00  0.00           C  
ATOM   2745  CD1 ILE  1021      18.190  35.728  37.116  1.00  0.00           C  
ATOM   2746  H   ILE  1021      19.375  37.013  40.256  1.00  0.00           H  
ATOM   2747  HA  ILE  1021      16.760  36.048  39.524  1.00  0.00           H  
ATOM   2748  HB  ILE  1021      19.306  34.458  40.156  1.00  0.00           H  
ATOM   2749 HG13 ILE  1021      19.731  34.353  37.720  1.00  0.00           H  
ATOM   2750 HG12 ILE  1021      19.898  35.937  38.390  1.00  0.00           H  
ATOM   2751 HG21 ILE  1021      18.328  32.656  38.719  1.00  0.00           H  
ATOM   2752 HG22 ILE  1021      17.351  32.942  40.142  1.00  0.00           H  
ATOM   2753 HG23 ILE  1021      16.842  33.591  38.597  1.00  0.00           H  
ATOM   2754 HD11 ILE  1021      18.147  35.085  36.238  1.00  0.00           H  
ATOM   2755 HD12 ILE  1021      17.180  35.866  37.481  1.00  0.00           H  
ATOM   2756 HD13 ILE  1021      18.537  36.707  36.803  1.00  0.00           H  
ATOM   2757  N   MET  1022      15.872  34.911  41.545  1.00  0.00           N  
ATOM   2758  CA  MET  1022      15.214  34.458  42.759  1.00  0.00           C  
ATOM   2759  C   MET  1022      14.582  33.090  42.563  1.00  0.00           C  
ATOM   2760  O   MET  1022      14.157  32.720  41.471  1.00  0.00           O  
ATOM   2761  CB  MET  1022      14.167  35.466  43.254  1.00  0.00           C  
ATOM   2762  CG  MET  1022      14.712  36.884  43.448  1.00  0.00           C  
ATOM   2763  SD  MET  1022      13.494  38.113  43.961  1.00  0.00           S  
ATOM   2764  CE  MET  1022      12.576  38.263  42.414  1.00  0.00           C  
ATOM   2765  H   MET  1022      15.333  34.898  40.689  1.00  0.00           H  
ATOM   2766  HA  MET  1022      15.964  34.354  43.538  1.00  0.00           H  
ATOM   2767  HB3 MET  1022      13.773  35.112  44.205  1.00  0.00           H  
ATOM   2768  HB2 MET  1022      13.317  35.478  42.577  1.00  0.00           H  
ATOM   2769  HG3 MET  1022      15.152  37.254  42.524  1.00  0.00           H  
ATOM   2770  HG2 MET  1022      15.518  36.858  44.172  1.00  0.00           H  
ATOM   2771  HE1 MET  1022      11.784  39.000  42.542  1.00  0.00           H  
ATOM   2772  HE2 MET  1022      13.230  38.574  41.600  1.00  0.00           H  
ATOM   2773  HE3 MET  1022      12.100  37.322  42.147  1.00  0.00           H  
ATOM   2774  N   ILE  1023      14.490  32.379  43.683  1.00  0.00           N  
ATOM   2775  CA  ILE  1023      13.796  31.123  43.883  1.00  0.00           C  
ATOM   2776  C   ILE  1023      12.693  31.451  44.892  1.00  0.00           C  
ATOM   2777  O   ILE  1023      12.991  31.811  46.030  1.00  0.00           O  
ATOM   2778  CB  ILE  1023      14.854  30.141  44.432  1.00  0.00           C  
ATOM   2779  CG1 ILE  1023      15.888  29.777  43.350  1.00  0.00           C  
ATOM   2780  CG2 ILE  1023      14.296  28.984  45.280  1.00  0.00           C  
ATOM   2781  CD1 ILE  1023      16.996  28.804  43.785  1.00  0.00           C  
ATOM   2782  H   ILE  1023      14.891  32.790  44.517  1.00  0.00           H  
ATOM   2783  HA  ILE  1023      13.355  30.737  42.961  1.00  0.00           H  
ATOM   2784  HB  ILE  1023      15.455  30.708  45.137  1.00  0.00           H  
ATOM   2785 HG13 ILE  1023      16.396  30.691  43.047  1.00  0.00           H  
ATOM   2786 HG12 ILE  1023      15.390  29.478  42.440  1.00  0.00           H  
ATOM   2787 HG21 ILE  1023      14.766  28.023  45.091  1.00  0.00           H  
ATOM   2788 HG22 ILE  1023      14.540  29.183  46.320  1.00  0.00           H  
ATOM   2789 HG23 ILE  1023      13.212  28.890  45.260  1.00  0.00           H  
ATOM   2790 HD11 ILE  1023      17.683  28.649  42.958  1.00  0.00           H  
ATOM   2791 HD12 ILE  1023      17.575  29.226  44.605  1.00  0.00           H  
ATOM   2792 HD13 ILE  1023      16.649  27.825  44.107  1.00  0.00           H  
ATOM   2793  N   VAL  1024      11.428  31.351  44.468  1.00  0.00           N  
ATOM   2794  CA  VAL  1024      10.261  31.730  45.258  1.00  0.00           C  
ATOM   2795  C   VAL  1024       9.605  30.445  45.760  1.00  0.00           C  
ATOM   2796  O   VAL  1024       9.179  29.626  44.960  1.00  0.00           O  
ATOM   2797  CB  VAL  1024       9.252  32.505  44.377  1.00  0.00           C  
ATOM   2798  CG1 VAL  1024       8.108  33.081  45.231  1.00  0.00           C  
ATOM   2799  CG2 VAL  1024       9.937  33.612  43.559  1.00  0.00           C  
ATOM   2800  H   VAL  1024      11.252  31.005  43.532  1.00  0.00           H  
ATOM   2801  HA  VAL  1024      10.553  32.367  46.093  1.00  0.00           H  
ATOM   2802  HB  VAL  1024       8.804  31.826  43.649  1.00  0.00           H  
ATOM   2803 HG11 VAL  1024       7.383  33.610  44.613  1.00  0.00           H  
ATOM   2804 HG12 VAL  1024       7.559  32.308  45.769  1.00  0.00           H  
ATOM   2805 HG13 VAL  1024       8.502  33.780  45.968  1.00  0.00           H  
ATOM   2806 HG21 VAL  1024       9.215  34.109  42.921  1.00  0.00           H  
ATOM   2807 HG22 VAL  1024      10.434  34.339  44.197  1.00  0.00           H  
ATOM   2808 HG23 VAL  1024      10.688  33.211  42.877  1.00  0.00           H  
ATOM   2809  N   MET  1025       9.502  30.289  47.079  1.00  0.00           N  
ATOM   2810  CA  MET  1025       8.943  29.127  47.762  1.00  0.00           C  
ATOM   2811  C   MET  1025       7.817  29.578  48.688  1.00  0.00           C  
ATOM   2812  O   MET  1025       7.696  30.764  48.969  1.00  0.00           O  
ATOM   2813  CB  MET  1025      10.070  28.468  48.572  1.00  0.00           C  
ATOM   2814  CG  MET  1025      11.118  27.776  47.687  1.00  0.00           C  
ATOM   2815  SD  MET  1025      12.687  27.412  48.514  1.00  0.00           S  
ATOM   2816  CE  MET  1025      13.305  29.097  48.781  1.00  0.00           C  
ATOM   2817  H   MET  1025       9.843  31.039  47.670  1.00  0.00           H  
ATOM   2818  HA  MET  1025       8.525  28.411  47.054  1.00  0.00           H  
ATOM   2819  HB3 MET  1025       9.662  27.734  49.264  1.00  0.00           H  
ATOM   2820  HB2 MET  1025      10.545  29.226  49.195  1.00  0.00           H  
ATOM   2821  HG3 MET  1025      11.357  28.380  46.813  1.00  0.00           H  
ATOM   2822  HG2 MET  1025      10.708  26.842  47.303  1.00  0.00           H  
ATOM   2823  HE1 MET  1025      14.377  29.069  48.973  1.00  0.00           H  
ATOM   2824  HE2 MET  1025      13.112  29.734  47.919  1.00  0.00           H  
ATOM   2825  HE3 MET  1025      12.819  29.547  49.646  1.00  0.00           H  
ATOM   2826  N   GLU  1026       7.023  28.638  49.223  1.00  0.00           N  
ATOM   2827  CA  GLU  1026       6.069  28.911  50.300  1.00  0.00           C  
ATOM   2828  C   GLU  1026       6.783  29.507  51.526  1.00  0.00           C  
ATOM   2829  O   GLU  1026       7.925  29.146  51.828  1.00  0.00           O  
ATOM   2830  CB  GLU  1026       5.284  27.628  50.651  1.00  0.00           C  
ATOM   2831  CG  GLU  1026       6.057  26.567  51.464  1.00  0.00           C  
ATOM   2832  CD  GLU  1026       5.158  25.451  51.979  1.00  0.00           C  
ATOM   2833  OE1 GLU  1026       4.288  25.751  52.825  1.00  0.00           O  
ATOM   2834  OE2 GLU  1026       5.367  24.299  51.545  1.00  0.00           O1-
ATOM   2835  H   GLU  1026       7.166  27.673  48.954  1.00  0.00           H  
ATOM   2836  HA  GLU  1026       5.360  29.648  49.917  1.00  0.00           H  
ATOM   2837  HB3 GLU  1026       4.894  27.180  49.737  1.00  0.00           H  
ATOM   2838  HB2 GLU  1026       4.403  27.930  51.222  1.00  0.00           H  
ATOM   2839  HG3 GLU  1026       6.533  26.991  52.347  1.00  0.00           H  
ATOM   2840  HG2 GLU  1026       6.852  26.147  50.850  1.00  0.00           H  
ATOM   2841  N   TYR  1027       6.097  30.424  52.217  1.00  0.00           N  
ATOM   2842  CA  TYR  1027       6.566  30.955  53.484  1.00  0.00           C  
ATOM   2843  C   TYR  1027       5.954  30.095  54.589  1.00  0.00           C  
ATOM   2844  O   TYR  1027       4.737  29.919  54.634  1.00  0.00           O  
ATOM   2845  CB  TYR  1027       6.084  32.402  53.661  1.00  0.00           C  
ATOM   2846  CG  TYR  1027       6.693  33.043  54.885  1.00  0.00           C  
ATOM   2847  CD1 TYR  1027       8.092  33.199  54.978  1.00  0.00           C  
ATOM   2848  CD2 TYR  1027       5.873  33.409  55.966  1.00  0.00           C  
ATOM   2849  CE1 TYR  1027       8.662  33.647  56.182  1.00  0.00           C  
ATOM   2850  CE2 TYR  1027       6.446  33.946  57.131  1.00  0.00           C  
ATOM   2851  CZ  TYR  1027       7.844  34.010  57.263  1.00  0.00           C  
ATOM   2852  OH  TYR  1027       8.409  34.426  58.433  1.00  0.00           O  
ATOM   2853  H   TYR  1027       5.167  30.678  51.917  1.00  0.00           H  
ATOM   2854  HA  TYR  1027       7.656  30.923  53.535  1.00  0.00           H  
ATOM   2855  HB3 TYR  1027       4.994  32.455  53.706  1.00  0.00           H  
ATOM   2856  HB2 TYR  1027       6.369  33.007  52.812  1.00  0.00           H  
ATOM   2857  HD1 TYR  1027       8.733  32.916  54.158  1.00  0.00           H  
ATOM   2858  HD2 TYR  1027       4.804  33.278  55.906  1.00  0.00           H  
ATOM   2859  HE1 TYR  1027       9.729  33.690  56.303  1.00  0.00           H  
ATOM   2860  HE2 TYR  1027       5.808  34.249  57.948  1.00  0.00           H  
ATOM   2861  HH  TYR  1027       7.781  34.523  59.133  1.00  0.00           H  
ATOM   2862  N   VAL  1028       6.812  29.568  55.470  1.00  0.00           N  
ATOM   2863  CA  VAL  1028       6.430  28.728  56.596  1.00  0.00           C  
ATOM   2864  C   VAL  1028       6.557  29.634  57.841  1.00  0.00           C  
ATOM   2865  O   VAL  1028       7.673  29.881  58.308  1.00  0.00           O  
ATOM   2866  CB  VAL  1028       7.347  27.478  56.615  1.00  0.00           C  
ATOM   2867  CG1 VAL  1028       6.968  26.529  57.752  1.00  0.00           C  
ATOM   2868  CG2 VAL  1028       7.306  26.707  55.283  1.00  0.00           C  
ATOM   2869  H   VAL  1028       7.794  29.794  55.389  1.00  0.00           H  
ATOM   2870  HA  VAL  1028       5.411  28.362  56.478  1.00  0.00           H  
ATOM   2871  HB  VAL  1028       8.377  27.793  56.773  1.00  0.00           H  
ATOM   2872 HG11 VAL  1028       7.458  25.559  57.660  1.00  0.00           H  
ATOM   2873 HG12 VAL  1028       7.299  26.967  58.686  1.00  0.00           H  
ATOM   2874 HG13 VAL  1028       5.894  26.353  57.801  1.00  0.00           H  
ATOM   2875 HG21 VAL  1028       7.893  25.791  55.345  1.00  0.00           H  
ATOM   2876 HG22 VAL  1028       6.286  26.429  55.014  1.00  0.00           H  
ATOM   2877 HG23 VAL  1028       7.722  27.293  54.462  1.00  0.00           H  
ATOM   2878  N   PRO  1029       5.429  30.219  58.318  1.00  0.00           N  
ATOM   2879  CA  PRO  1029       5.468  31.446  59.127  1.00  0.00           C  
ATOM   2880  C   PRO  1029       5.974  31.380  60.569  1.00  0.00           C  
ATOM   2881  O   PRO  1029       6.250  32.435  61.139  1.00  0.00           O  
ATOM   2882  CB  PRO  1029       4.044  32.019  59.058  1.00  0.00           C  
ATOM   2883  CG  PRO  1029       3.159  30.812  58.800  1.00  0.00           C  
ATOM   2884  CD  PRO  1029       4.031  29.870  57.983  1.00  0.00           C  
ATOM   2885  HA  PRO  1029       6.172  32.111  58.655  1.00  0.00           H  
ATOM   2886  HB3 PRO  1029       3.962  32.704  58.214  1.00  0.00           H  
ATOM   2887  HB2 PRO  1029       3.737  32.569  59.949  1.00  0.00           H  
ATOM   2888  HG3 PRO  1029       2.214  31.062  58.318  1.00  0.00           H  
ATOM   2889  HG2 PRO  1029       2.939  30.308  59.735  1.00  0.00           H  
ATOM   2890  HD2 PRO  1029       3.799  28.825  58.182  1.00  0.00           H  
ATOM   2891  HD3 PRO  1029       3.848  30.062  56.929  1.00  0.00           H  
ATOM   2892  N   GLY  1030       6.148  30.188  61.147  1.00  0.00           N  
ATOM   2893  CA  GLY  1030       6.667  30.008  62.503  1.00  0.00           C  
ATOM   2894  C   GLY  1030       8.196  29.913  62.579  1.00  0.00           C  
ATOM   2895  O   GLY  1030       8.750  29.890  63.677  1.00  0.00           O  
ATOM   2896  H   GLY  1030       5.925  29.350  60.628  1.00  0.00           H  
ATOM   2897  HA3 GLY  1030       6.241  29.096  62.923  1.00  0.00           H  
ATOM   2898  HA2 GLY  1030       6.329  30.816  63.154  1.00  0.00           H  
ATOM   2899  N   GLY  1031       8.881  29.867  61.431  1.00  0.00           N  
ATOM   2900  CA  GLY  1031      10.328  29.892  61.350  1.00  0.00           C  
ATOM   2901  C   GLY  1031      11.061  28.622  61.653  1.00  0.00           C  
ATOM   2902  O   GLY  1031      10.428  27.575  61.729  1.00  0.00           O  
ATOM   2903  H   GLY  1031       8.363  29.871  60.563  1.00  0.00           H  
ATOM   2904  HA3 GLY  1031      10.735  30.704  61.948  1.00  0.00           H  
ATOM   2905  HA2 GLY  1031      10.546  29.968  60.302  1.00  0.00           H  
ATOM   2906  N   SER  1032      12.403  28.697  61.745  1.00  0.00           N  
ATOM   2907  CA  SER  1032      13.216  27.500  61.934  1.00  0.00           C  
ATOM   2908  C   SER  1032      12.928  26.789  63.244  1.00  0.00           C  
ATOM   2909  O   SER  1032      12.671  27.420  64.270  1.00  0.00           O  
ATOM   2910  CB  SER  1032      14.723  27.718  61.775  1.00  0.00           C  
ATOM   2911  OG  SER  1032      15.246  28.664  62.690  1.00  0.00           O  
ATOM   2912  H   SER  1032      12.868  29.588  61.649  1.00  0.00           H  
ATOM   2913  HA  SER  1032      12.912  26.837  61.137  1.00  0.00           H  
ATOM   2914  HB3 SER  1032      14.947  27.920  60.735  1.00  0.00           H  
ATOM   2915  HB2 SER  1032      15.242  26.779  61.972  1.00  0.00           H  
ATOM   2916  HG  SER  1032      14.991  28.407  63.562  1.00  0.00           H  
ATOM   2917  N   LEU  1033      12.981  25.455  63.164  1.00  0.00           N  
ATOM   2918  CA  LEU  1033      12.685  24.554  64.256  1.00  0.00           C  
ATOM   2919  C   LEU  1033      13.681  24.700  65.414  1.00  0.00           C  
ATOM   2920  O   LEU  1033      13.254  24.546  66.551  1.00  0.00           O  
ATOM   2921  CB  LEU  1033      12.610  23.106  63.732  1.00  0.00           C  
ATOM   2922  CG  LEU  1033      12.357  22.025  64.808  1.00  0.00           C  
ATOM   2923  CD1 LEU  1033      10.984  22.105  65.491  1.00  0.00           C  
ATOM   2924  CD2 LEU  1033      12.655  20.623  64.273  1.00  0.00           C  
ATOM   2925  H   LEU  1033      13.197  25.038  62.266  1.00  0.00           H  
ATOM   2926  HA  LEU  1033      11.696  24.826  64.615  1.00  0.00           H  
ATOM   2927  HB3 LEU  1033      13.543  22.861  63.241  1.00  0.00           H  
ATOM   2928  HB2 LEU  1033      11.842  23.035  62.960  1.00  0.00           H  
ATOM   2929  HG  LEU  1033      13.087  22.156  65.604  1.00  0.00           H  
ATOM   2930 HD11 LEU  1033      11.079  21.834  66.542  1.00  0.00           H  
ATOM   2931 HD12 LEU  1033      10.545  23.100  65.467  1.00  0.00           H  
ATOM   2932 HD13 LEU  1033      10.287  21.381  65.081  1.00  0.00           H  
ATOM   2933 HD21 LEU  1033      11.938  19.871  64.603  1.00  0.00           H  
ATOM   2934 HD22 LEU  1033      12.720  20.620  63.190  1.00  0.00           H  
ATOM   2935 HD23 LEU  1033      13.632  20.297  64.631  1.00  0.00           H  
ATOM   2936  N   LEU  1034      14.965  25.033  65.176  1.00  0.00           N  
ATOM   2937  CA  LEU  1034      15.928  25.231  66.267  1.00  0.00           C  
ATOM   2938  C   LEU  1034      15.545  26.431  67.144  1.00  0.00           C  
ATOM   2939  O   LEU  1034      15.519  26.305  68.366  1.00  0.00           O  
ATOM   2940  CB  LEU  1034      17.362  25.407  65.728  1.00  0.00           C  
ATOM   2941  CG  LEU  1034      18.454  25.482  66.826  1.00  0.00           C  
ATOM   2942  CD1 LEU  1034      18.482  24.223  67.712  1.00  0.00           C  
ATOM   2943  CD2 LEU  1034      19.832  25.725  66.201  1.00  0.00           C  
ATOM   2944  H   LEU  1034      15.281  25.135  64.222  1.00  0.00           H  
ATOM   2945  HA  LEU  1034      15.890  24.331  66.880  1.00  0.00           H  
ATOM   2946  HB3 LEU  1034      17.411  26.300  65.104  1.00  0.00           H  
ATOM   2947  HB2 LEU  1034      17.595  24.574  65.066  1.00  0.00           H  
ATOM   2948  HG  LEU  1034      18.258  26.337  67.473  1.00  0.00           H  
ATOM   2949 HD11 LEU  1034      19.324  24.248  68.403  1.00  0.00           H  
ATOM   2950 HD12 LEU  1034      17.580  24.143  68.317  1.00  0.00           H  
ATOM   2951 HD13 LEU  1034      18.571  23.315  67.117  1.00  0.00           H  
ATOM   2952 HD21 LEU  1034      20.599  25.835  66.968  1.00  0.00           H  
ATOM   2953 HD22 LEU  1034      20.124  24.897  65.554  1.00  0.00           H  
ATOM   2954 HD23 LEU  1034      19.836  26.635  65.601  1.00  0.00           H  
ATOM   2955  N   ASN  1035      15.194  27.568  66.522  1.00  0.00           N  
ATOM   2956  CA  ASN  1035      14.715  28.753  67.233  1.00  0.00           C  
ATOM   2957  C   ASN  1035      13.350  28.524  67.884  1.00  0.00           C  
ATOM   2958  O   ASN  1035      13.131  29.016  68.988  1.00  0.00           O  
ATOM   2959  CB  ASN  1035      14.644  29.969  66.287  1.00  0.00           C  
ATOM   2960  CG  ASN  1035      16.030  30.476  65.877  1.00  0.00           C  
ATOM   2961  OD1 ASN  1035      17.021  30.229  66.560  1.00  0.00           O  
ATOM   2962  ND2 ASN  1035      16.111  31.178  64.746  1.00  0.00           N  
ATOM   2963  H   ASN  1035      15.217  27.594  65.515  1.00  0.00           H  
ATOM   2964  HA  ASN  1035      15.408  28.970  68.049  1.00  0.00           H  
ATOM   2965  HB3 ASN  1035      14.130  30.798  66.776  1.00  0.00           H  
ATOM   2966  HB2 ASN  1035      14.062  29.724  65.396  1.00  0.00           H  
ATOM   2967 HD22 ASN  1035      17.008  31.529  64.444  1.00  0.00           H  
ATOM   2968 HD21 ASN  1035      15.283  31.356  64.196  1.00  0.00           H  
ATOM   2969  N   HIS  1036      12.469  27.733  67.248  1.00  0.00           N  
ATOM   2970  CA  HIS  1036      11.181  27.319  67.798  1.00  0.00           C  
ATOM   2971  C   HIS  1036      11.357  26.475  69.068  1.00  0.00           C  
ATOM   2972  O   HIS  1036      10.707  26.757  70.070  1.00  0.00           O  
ATOM   2973  CB  HIS  1036      10.400  26.521  66.742  1.00  0.00           C  
ATOM   2974  CG  HIS  1036       9.073  26.004  67.225  1.00  0.00           C  
ATOM   2975  ND1 HIS  1036       7.974  26.821  67.411  1.00  0.00           N  
ATOM   2976  CD2 HIS  1036       8.681  24.748  67.630  1.00  0.00           C  
ATOM   2977  CE1 HIS  1036       6.993  26.053  67.887  1.00  0.00           C  
ATOM   2978  NE2 HIS  1036       7.349  24.784  68.047  1.00  0.00           N  
ATOM   2979  H   HIS  1036      12.720  27.372  66.337  1.00  0.00           H  
ATOM   2980  HA  HIS  1036      10.614  28.217  68.053  1.00  0.00           H  
ATOM   2981  HB3 HIS  1036      10.975  25.652  66.443  1.00  0.00           H  
ATOM   2982  HB2 HIS  1036      10.241  27.119  65.843  1.00  0.00           H  
ATOM   2983  HD1 HIS  1036       7.920  27.810  67.211  1.00  0.00           H  
ATOM   2984  HD2 HIS  1036       9.253  23.833  67.669  1.00  0.00           H  
ATOM   2985  HE1 HIS  1036       6.006  26.426  68.119  1.00  0.00           H  
ATOM   2986  N   LEU  1037      12.265  25.484  69.045  1.00  0.00           N  
ATOM   2987  CA  LEU  1037      12.633  24.683  70.206  1.00  0.00           C  
ATOM   2988  C   LEU  1037      13.195  25.584  71.309  1.00  0.00           C  
ATOM   2989  O   LEU  1037      12.681  25.553  72.404  1.00  0.00           O  
ATOM   2990  CB  LEU  1037      13.653  23.589  69.832  1.00  0.00           C  
ATOM   2991  CG  LEU  1037      13.120  22.427  68.969  1.00  0.00           C  
ATOM   2992  CD1 LEU  1037      14.294  21.676  68.322  1.00  0.00           C  
ATOM   2993  CD2 LEU  1037      12.224  21.460  69.760  1.00  0.00           C  
ATOM   2994  H   LEU  1037      12.755  25.296  68.179  1.00  0.00           H  
ATOM   2995  HA  LEU  1037      11.730  24.210  70.593  1.00  0.00           H  
ATOM   2996  HB3 LEU  1037      14.070  23.162  70.741  1.00  0.00           H  
ATOM   2997  HB2 LEU  1037      14.495  24.059  69.321  1.00  0.00           H  
ATOM   2998  HG  LEU  1037      12.509  22.835  68.168  1.00  0.00           H  
ATOM   2999 HD11 LEU  1037      13.944  20.855  67.696  1.00  0.00           H  
ATOM   3000 HD12 LEU  1037      14.883  22.335  67.685  1.00  0.00           H  
ATOM   3001 HD13 LEU  1037      14.964  21.265  69.077  1.00  0.00           H  
ATOM   3002 HD21 LEU  1037      11.866  20.650  69.124  1.00  0.00           H  
ATOM   3003 HD22 LEU  1037      12.763  21.011  70.593  1.00  0.00           H  
ATOM   3004 HD23 LEU  1037      11.347  21.965  70.164  1.00  0.00           H  
ATOM   3005  N   ARG  1038      14.151  26.477  71.041  1.00  0.00           N  
ATOM   3006  CA  ARG  1038      14.751  27.323  72.078  1.00  0.00           C  
ATOM   3007  C   ARG  1038      13.814  28.380  72.699  1.00  0.00           C  
ATOM   3008  O   ARG  1038      14.019  28.736  73.859  1.00  0.00           O  
ATOM   3009  CB  ARG  1038      15.979  28.014  71.482  1.00  0.00           C  
ATOM   3010  CG  ARG  1038      17.114  27.019  71.227  1.00  0.00           C  
ATOM   3011  CD  ARG  1038      18.299  27.680  70.531  1.00  0.00           C  
ATOM   3012  NE  ARG  1038      19.390  26.720  70.408  1.00  0.00           N  
ATOM   3013  CZ  ARG  1038      20.599  26.939  69.884  1.00  0.00           C  
ATOM   3014  NH1 ARG  1038      20.939  28.138  69.395  1.00  0.00           N  
ATOM   3015  NH2 ARG  1038      21.470  25.927  69.850  1.00  0.00           N1+
ATOM   3016  H   ARG  1038      14.531  26.524  70.104  1.00  0.00           H  
ATOM   3017  HA  ARG  1038      15.081  26.678  72.895  1.00  0.00           H  
ATOM   3018  HB3 ARG  1038      16.345  28.790  72.157  1.00  0.00           H  
ATOM   3019  HB2 ARG  1038      15.707  28.521  70.554  1.00  0.00           H  
ATOM   3020  HG3 ARG  1038      16.766  26.186  70.618  1.00  0.00           H  
ATOM   3021  HG2 ARG  1038      17.436  26.585  72.175  1.00  0.00           H  
ATOM   3022  HD3 ARG  1038      18.647  28.541  71.103  1.00  0.00           H  
ATOM   3023  HD2 ARG  1038      18.012  28.033  69.540  1.00  0.00           H  
ATOM   3024  HE  ARG  1038      19.204  25.787  70.765  1.00  0.00           H  
ATOM   3025 HH12 ARG  1038      21.856  28.294  69.002  1.00  0.00           H  
ATOM   3026 HH11 ARG  1038      20.274  28.898  69.420  1.00  0.00           H  
ATOM   3027 HH22 ARG  1038      22.392  26.050  69.461  1.00  0.00           H  
ATOM   3028 HH21 ARG  1038      21.198  25.024  70.218  1.00  0.00           H  
ATOM   3029  N   LYS  1039      12.796  28.863  71.966  1.00  0.00           N  
ATOM   3030  CA  LYS  1039      11.871  29.896  72.442  1.00  0.00           C  
ATOM   3031  C   LYS  1039      10.579  29.298  73.029  1.00  0.00           C  
ATOM   3032  O   LYS  1039      10.082  29.832  74.020  1.00  0.00           O  
ATOM   3033  CB  LYS  1039      11.514  30.845  71.274  1.00  0.00           C  
ATOM   3034  CG  LYS  1039      12.684  31.777  70.896  1.00  0.00           C  
ATOM   3035  CD  LYS  1039      12.342  32.750  69.759  1.00  0.00           C  
ATOM   3036  CE  LYS  1039      13.534  33.635  69.362  1.00  0.00           C  
ATOM   3037  NZ  LYS  1039      13.198  34.508  68.224  1.00  0.00           N1+
ATOM   3038  H   LYS  1039      12.686  28.537  71.015  1.00  0.00           H  
ATOM   3039  HA  LYS  1039      12.337  30.492  73.229  1.00  0.00           H  
ATOM   3040  HB3 LYS  1039      10.664  31.469  71.556  1.00  0.00           H  
ATOM   3041  HB2 LYS  1039      11.189  30.271  70.405  1.00  0.00           H  
ATOM   3042  HG3 LYS  1039      13.548  31.177  70.608  1.00  0.00           H  
ATOM   3043  HG2 LYS  1039      12.990  32.346  71.775  1.00  0.00           H  
ATOM   3044  HD3 LYS  1039      11.500  33.376  70.056  1.00  0.00           H  
ATOM   3045  HD2 LYS  1039      12.012  32.177  68.891  1.00  0.00           H  
ATOM   3046  HE3 LYS  1039      14.387  33.016  69.082  1.00  0.00           H  
ATOM   3047  HE2 LYS  1039      13.846  34.253  70.204  1.00  0.00           H  
ATOM   3048  HZ1 LYS  1039      14.000  35.073  67.983  1.00  0.00           H  
ATOM   3049  HZ2 LYS  1039      12.934  33.944  67.429  1.00  0.00           H  
ATOM   3050  HZ3 LYS  1039      12.428  35.111  68.478  1.00  0.00           H  
ATOM   3051  N   SER  1040      10.037  28.211  72.455  1.00  0.00           N  
ATOM   3052  CA  SER  1040       8.751  27.636  72.867  1.00  0.00           C  
ATOM   3053  C   SER  1040       8.895  26.338  73.677  1.00  0.00           C  
ATOM   3054  O   SER  1040       7.879  25.869  74.189  1.00  0.00           O  
ATOM   3055  CB  SER  1040       7.894  27.333  71.619  1.00  0.00           C  
ATOM   3056  OG  SER  1040       7.542  28.535  70.964  1.00  0.00           O  
ATOM   3057  H   SER  1040      10.485  27.808  71.641  1.00  0.00           H  
ATOM   3058  HA  SER  1040       8.192  28.334  73.491  1.00  0.00           H  
ATOM   3059  HB3 SER  1040       6.961  26.842  71.902  1.00  0.00           H  
ATOM   3060  HB2 SER  1040       8.392  26.659  70.924  1.00  0.00           H  
ATOM   3061  HG  SER  1040       6.993  28.326  70.224  1.00  0.00           H  
ATOM   3062  N   LYS  1041      10.109  25.765  73.813  1.00  0.00           N  
ATOM   3063  CA  LYS  1041      10.384  24.445  74.408  1.00  0.00           C  
ATOM   3064  C   LYS  1041       9.708  24.106  75.718  1.00  0.00           C  
ATOM   3065  O   LYS  1041       9.225  22.987  75.881  1.00  0.00           O  
ATOM   3066  CB  LYS  1041      11.868  24.194  74.665  1.00  0.00           C  
ATOM   3067  CG  LYS  1041      12.667  25.313  75.377  1.00  0.00           C  
ATOM   3068  CD  LYS  1041      14.123  24.906  75.583  1.00  0.00           C  
ATOM   3069  CE  LYS  1041      14.989  25.852  76.397  1.00  0.00           C  
ATOM   3070  NZ  LYS  1041      16.376  25.351  76.426  1.00  0.00           N1+
ATOM   3071  H   LYS  1041      10.895  26.224  73.372  1.00  0.00           H  
ATOM   3072  HA  LYS  1041      10.044  23.705  73.682  1.00  0.00           H  
ATOM   3073  HB3 LYS  1041      12.306  23.827  73.748  1.00  0.00           H  
ATOM   3074  HB2 LYS  1041      11.959  23.338  75.331  1.00  0.00           H  
ATOM   3075  HG3 LYS  1041      12.241  25.529  76.352  1.00  0.00           H  
ATOM   3076  HG2 LYS  1041      12.622  26.249  74.822  1.00  0.00           H  
ATOM   3077  HD3 LYS  1041      14.560  24.814  74.601  1.00  0.00           H  
ATOM   3078  HD2 LYS  1041      14.156  23.947  76.096  1.00  0.00           H  
ATOM   3079  HE3 LYS  1041      14.612  25.941  77.416  1.00  0.00           H  
ATOM   3080  HE2 LYS  1041      14.981  26.849  75.955  1.00  0.00           H  
ATOM   3081  HZ1 LYS  1041      16.961  25.989  76.946  1.00  0.00           H  
ATOM   3082  HZ2 LYS  1041      16.400  24.442  76.866  1.00  0.00           H  
ATOM   3083  HZ3 LYS  1041      16.726  25.266  75.482  1.00  0.00           H  
ATOM   3084  N   ASN  1042       9.762  25.053  76.662  1.00  0.00           N  
ATOM   3085  CA  ASN  1042       9.350  24.860  78.044  1.00  0.00           C  
ATOM   3086  C   ASN  1042       7.845  24.599  78.177  1.00  0.00           C  
ATOM   3087  O   ASN  1042       7.420  24.073  79.202  1.00  0.00           O  
ATOM   3088  CB  ASN  1042       9.779  26.078  78.897  1.00  0.00           C  
ATOM   3089  CG  ASN  1042      11.300  26.183  79.086  1.00  0.00           C  
ATOM   3090  OD1 ASN  1042      12.019  25.190  79.000  1.00  0.00           O  
ATOM   3091  ND2 ASN  1042      11.806  27.394  79.327  1.00  0.00           N  
ATOM   3092  H   ASN  1042      10.190  25.936  76.423  1.00  0.00           H  
ATOM   3093  HA  ASN  1042       9.842  23.961  78.423  1.00  0.00           H  
ATOM   3094  HB3 ASN  1042       9.340  26.012  79.894  1.00  0.00           H  
ATOM   3095  HB2 ASN  1042       9.399  27.000  78.453  1.00  0.00           H  
ATOM   3096 HD22 ASN  1042      12.801  27.500  79.459  1.00  0.00           H  
ATOM   3097 HD21 ASN  1042      11.196  28.196  79.391  1.00  0.00           H  
ATOM   3098  N   ALA  1043       7.059  24.915  77.135  1.00  0.00           N  
ATOM   3099  CA  ALA  1043       5.627  24.670  77.061  1.00  0.00           C  
ATOM   3100  C   ALA  1043       5.254  23.505  76.125  1.00  0.00           C  
ATOM   3101  O   ALA  1043       4.085  23.119  76.123  1.00  0.00           O  
ATOM   3102  CB  ALA  1043       4.968  25.954  76.539  1.00  0.00           C  
ATOM   3103  H   ALA  1043       7.495  25.327  76.320  1.00  0.00           H  
ATOM   3104  HA  ALA  1043       5.218  24.449  78.048  1.00  0.00           H  
ATOM   3105  HB1 ALA  1043       3.883  25.854  76.488  1.00  0.00           H  
ATOM   3106  HB2 ALA  1043       5.182  26.797  77.197  1.00  0.00           H  
ATOM   3107  HB3 ALA  1043       5.325  26.214  75.541  1.00  0.00           H  
ATOM   3108  N   LEU  1044       6.188  22.933  75.339  1.00  0.00           N  
ATOM   3109  CA  LEU  1044       5.872  21.877  74.367  1.00  0.00           C  
ATOM   3110  C   LEU  1044       5.652  20.523  75.072  1.00  0.00           C  
ATOM   3111  O   LEU  1044       6.520  20.118  75.851  1.00  0.00           O  
ATOM   3112  CB  LEU  1044       7.028  21.713  73.343  1.00  0.00           C  
ATOM   3113  CG  LEU  1044       7.286  22.931  72.428  1.00  0.00           C  
ATOM   3114  CD1 LEU  1044       8.397  22.653  71.404  1.00  0.00           C  
ATOM   3115  CD2 LEU  1044       6.037  23.414  71.687  1.00  0.00           C  
ATOM   3116  H   LEU  1044       7.147  23.243  75.408  1.00  0.00           H  
ATOM   3117  HA  LEU  1044       4.966  22.161  73.840  1.00  0.00           H  
ATOM   3118  HB3 LEU  1044       6.816  20.851  72.707  1.00  0.00           H  
ATOM   3119  HB2 LEU  1044       7.951  21.470  73.870  1.00  0.00           H  
ATOM   3120  HG  LEU  1044       7.629  23.739  73.063  1.00  0.00           H  
ATOM   3121 HD11 LEU  1044       8.639  23.549  70.832  1.00  0.00           H  
ATOM   3122 HD12 LEU  1044       9.314  22.325  71.894  1.00  0.00           H  
ATOM   3123 HD13 LEU  1044       8.102  21.878  70.696  1.00  0.00           H  
ATOM   3124 HD21 LEU  1044       6.270  24.281  71.067  1.00  0.00           H  
ATOM   3125 HD22 LEU  1044       5.688  22.630  71.026  1.00  0.00           H  
ATOM   3126 HD23 LEU  1044       5.231  23.714  72.354  1.00  0.00           H  
ATOM   3127  N   PRO  1045       4.537  19.795  74.791  1.00  0.00           N  
ATOM   3128  CA  PRO  1045       4.390  18.412  75.260  1.00  0.00           C  
ATOM   3129  C   PRO  1045       5.212  17.452  74.383  1.00  0.00           C  
ATOM   3130  O   PRO  1045       5.488  17.744  73.218  1.00  0.00           O  
ATOM   3131  CB  PRO  1045       2.888  18.114  75.148  1.00  0.00           C  
ATOM   3132  CG  PRO  1045       2.394  18.993  74.010  1.00  0.00           C  
ATOM   3133  CD  PRO  1045       3.318  20.219  74.057  1.00  0.00           C  
ATOM   3134  HA  PRO  1045       4.706  18.312  76.301  1.00  0.00           H  
ATOM   3135  HB3 PRO  1045       2.393  18.413  76.073  1.00  0.00           H  
ATOM   3136  HB2 PRO  1045       2.660  17.059  74.987  1.00  0.00           H  
ATOM   3137  HG3 PRO  1045       1.339  19.253  74.100  1.00  0.00           H  
ATOM   3138  HG2 PRO  1045       2.526  18.458  73.071  1.00  0.00           H  
ATOM   3139  HD2 PRO  1045       3.549  20.572  73.053  1.00  0.00           H  
ATOM   3140  HD3 PRO  1045       2.842  21.035  74.603  1.00  0.00           H  
ATOM   3141  N   VAL  1046       5.589  16.291  74.944  1.00  0.00           N  
ATOM   3142  CA  VAL  1046       6.323  15.233  74.239  1.00  0.00           C  
ATOM   3143  C   VAL  1046       5.549  14.677  73.028  1.00  0.00           C  
ATOM   3144  O   VAL  1046       6.180  14.372  72.019  1.00  0.00           O  
ATOM   3145  CB  VAL  1046       6.765  14.131  75.241  1.00  0.00           C  
ATOM   3146  CG1 VAL  1046       7.195  12.801  74.586  1.00  0.00           C  
ATOM   3147  CG2 VAL  1046       7.910  14.647  76.131  1.00  0.00           C  
ATOM   3148  H   VAL  1046       5.344  16.120  75.908  1.00  0.00           H  
ATOM   3149  HA  VAL  1046       7.226  15.689  73.828  1.00  0.00           H  
ATOM   3150  HB  VAL  1046       5.918  13.899  75.889  1.00  0.00           H  
ATOM   3151 HG11 VAL  1046       7.585  12.108  75.332  1.00  0.00           H  
ATOM   3152 HG12 VAL  1046       6.361  12.293  74.100  1.00  0.00           H  
ATOM   3153 HG13 VAL  1046       7.975  12.950  73.842  1.00  0.00           H  
ATOM   3154 HG21 VAL  1046       8.192  13.907  76.881  1.00  0.00           H  
ATOM   3155 HG22 VAL  1046       8.799  14.874  75.541  1.00  0.00           H  
ATOM   3156 HG23 VAL  1046       7.626  15.555  76.665  1.00  0.00           H  
ATOM   3157  N   MET  1047       4.205  14.609  73.088  1.00  0.00           N  
ATOM   3158  CA  MET  1047       3.349  14.225  71.961  1.00  0.00           C  
ATOM   3159  C   MET  1047       3.493  15.170  70.755  1.00  0.00           C  
ATOM   3160  O   MET  1047       3.476  14.704  69.616  1.00  0.00           O  
ATOM   3161  CB  MET  1047       1.875  14.185  72.406  1.00  0.00           C  
ATOM   3162  CG  MET  1047       1.527  12.957  73.258  1.00  0.00           C  
ATOM   3163  SD  MET  1047      -0.204  12.889  73.791  1.00  0.00           S  
ATOM   3164  CE  MET  1047      -1.015  12.584  72.198  1.00  0.00           C  
ATOM   3165  H   MET  1047       3.751  14.887  73.945  1.00  0.00           H  
ATOM   3166  HA  MET  1047       3.644  13.228  71.629  1.00  0.00           H  
ATOM   3167  HB3 MET  1047       1.237  14.177  71.522  1.00  0.00           H  
ATOM   3168  HB2 MET  1047       1.622  15.097  72.949  1.00  0.00           H  
ATOM   3169  HG3 MET  1047       2.148  12.948  74.154  1.00  0.00           H  
ATOM   3170  HG2 MET  1047       1.758  12.041  72.713  1.00  0.00           H  
ATOM   3171  HE1 MET  1047      -2.078  12.402  72.353  1.00  0.00           H  
ATOM   3172  HE2 MET  1047      -0.914  13.442  71.534  1.00  0.00           H  
ATOM   3173  HE3 MET  1047      -0.585  11.709  71.710  1.00  0.00           H  
ATOM   3174  N   LYS  1048       3.683  16.479  70.999  1.00  0.00           N  
ATOM   3175  CA  LYS  1048       3.917  17.464  69.947  1.00  0.00           C  
ATOM   3176  C   LYS  1048       5.323  17.318  69.353  1.00  0.00           C  
ATOM   3177  O   LYS  1048       5.451  17.378  68.133  1.00  0.00           O  
ATOM   3178  CB  LYS  1048       3.720  18.889  70.494  1.00  0.00           C  
ATOM   3179  CG  LYS  1048       3.955  19.981  69.436  1.00  0.00           C  
ATOM   3180  CD  LYS  1048       3.478  21.362  69.882  1.00  0.00           C  
ATOM   3181  CE  LYS  1048       3.904  22.455  68.891  1.00  0.00           C  
ATOM   3182  NZ  LYS  1048       3.543  23.794  69.382  1.00  0.00           N1+
ATOM   3183  H   LYS  1048       3.724  16.796  71.958  1.00  0.00           H  
ATOM   3184  HA  LYS  1048       3.189  17.300  69.150  1.00  0.00           H  
ATOM   3185  HB3 LYS  1048       4.373  19.073  71.346  1.00  0.00           H  
ATOM   3186  HB2 LYS  1048       2.696  18.977  70.858  1.00  0.00           H  
ATOM   3187  HG3 LYS  1048       3.451  19.714  68.506  1.00  0.00           H  
ATOM   3188  HG2 LYS  1048       5.019  20.038  69.206  1.00  0.00           H  
ATOM   3189  HD3 LYS  1048       3.853  21.570  70.882  1.00  0.00           H  
ATOM   3190  HD2 LYS  1048       2.391  21.355  69.972  1.00  0.00           H  
ATOM   3191  HE3 LYS  1048       3.437  22.292  67.919  1.00  0.00           H  
ATOM   3192  HE2 LYS  1048       4.983  22.430  68.732  1.00  0.00           H  
ATOM   3193  HZ1 LYS  1048       3.842  24.488  68.711  1.00  0.00           H  
ATOM   3194  HZ2 LYS  1048       2.542  23.852  69.501  1.00  0.00           H  
ATOM   3195  HZ3 LYS  1048       3.999  23.965  70.267  1.00  0.00           H  
ATOM   3196  N   LEU  1049       6.360  17.079  70.175  1.00  0.00           N  
ATOM   3197  CA  LEU  1049       7.722  16.832  69.691  1.00  0.00           C  
ATOM   3198  C   LEU  1049       7.795  15.567  68.828  1.00  0.00           C  
ATOM   3199  O   LEU  1049       8.449  15.581  67.786  1.00  0.00           O  
ATOM   3200  CB  LEU  1049       8.699  16.661  70.864  1.00  0.00           C  
ATOM   3201  CG  LEU  1049       8.847  17.866  71.801  1.00  0.00           C  
ATOM   3202  CD1 LEU  1049       9.757  17.468  72.968  1.00  0.00           C  
ATOM   3203  CD2 LEU  1049       9.366  19.130  71.096  1.00  0.00           C  
ATOM   3204  H   LEU  1049       6.194  17.034  71.171  1.00  0.00           H  
ATOM   3205  HA  LEU  1049       8.032  17.676  69.073  1.00  0.00           H  
ATOM   3206  HB3 LEU  1049       9.685  16.407  70.475  1.00  0.00           H  
ATOM   3207  HB2 LEU  1049       8.388  15.797  71.452  1.00  0.00           H  
ATOM   3208  HG  LEU  1049       7.867  18.094  72.218  1.00  0.00           H  
ATOM   3209 HD11 LEU  1049       9.562  18.105  73.822  1.00  0.00           H  
ATOM   3210 HD12 LEU  1049       9.560  16.452  73.310  1.00  0.00           H  
ATOM   3211 HD13 LEU  1049      10.814  17.530  72.707  1.00  0.00           H  
ATOM   3212 HD21 LEU  1049       9.489  19.941  71.814  1.00  0.00           H  
ATOM   3213 HD22 LEU  1049      10.337  18.959  70.634  1.00  0.00           H  
ATOM   3214 HD23 LEU  1049       8.678  19.479  70.326  1.00  0.00           H  
ATOM   3215  N   LEU  1050       7.074  14.508  69.233  1.00  0.00           N  
ATOM   3216  CA  LEU  1050       6.927  13.262  68.491  1.00  0.00           C  
ATOM   3217  C   LEU  1050       6.252  13.465  67.135  1.00  0.00           C  
ATOM   3218  O   LEU  1050       6.704  12.875  66.158  1.00  0.00           O  
ATOM   3219  CB  LEU  1050       6.109  12.252  69.317  1.00  0.00           C  
ATOM   3220  CG  LEU  1050       6.920  11.513  70.390  1.00  0.00           C  
ATOM   3221  CD1 LEU  1050       5.988  10.746  71.337  1.00  0.00           C  
ATOM   3222  CD2 LEU  1050       7.912  10.553  69.734  1.00  0.00           C  
ATOM   3223  H   LEU  1050       6.573  14.581  70.110  1.00  0.00           H  
ATOM   3224  HA  LEU  1050       7.924  12.868  68.291  1.00  0.00           H  
ATOM   3225  HB3 LEU  1050       5.651  11.505  68.664  1.00  0.00           H  
ATOM   3226  HB2 LEU  1050       5.271  12.768  69.785  1.00  0.00           H  
ATOM   3227  HG  LEU  1050       7.477  12.234  70.991  1.00  0.00           H  
ATOM   3228 HD11 LEU  1050       6.553  10.238  72.120  1.00  0.00           H  
ATOM   3229 HD12 LEU  1050       5.287  11.419  71.831  1.00  0.00           H  
ATOM   3230 HD13 LEU  1050       5.407   9.994  70.802  1.00  0.00           H  
ATOM   3231 HD21 LEU  1050       8.231   9.791  70.440  1.00  0.00           H  
ATOM   3232 HD22 LEU  1050       7.454  10.015  68.903  1.00  0.00           H  
ATOM   3233 HD23 LEU  1050       8.787  11.073  69.346  1.00  0.00           H  
ATOM   3234  N   GLN  1051       5.215  14.317  67.058  1.00  0.00           N  
ATOM   3235  CA  GLN  1051       4.544  14.618  65.798  1.00  0.00           C  
ATOM   3236  C   GLN  1051       5.436  15.441  64.857  1.00  0.00           C  
ATOM   3237  O   GLN  1051       5.403  15.235  63.649  1.00  0.00           O  
ATOM   3238  CB  GLN  1051       3.216  15.365  66.055  1.00  0.00           C  
ATOM   3239  CG  GLN  1051       2.388  15.622  64.773  1.00  0.00           C  
ATOM   3240  CD  GLN  1051       2.075  14.329  64.011  1.00  0.00           C  
ATOM   3241  OE1 GLN  1051       1.383  13.455  64.528  1.00  0.00           O  
ATOM   3242  NE2 GLN  1051       2.600  14.189  62.792  1.00  0.00           N  
ATOM   3243  H   GLN  1051       4.883  14.771  67.898  1.00  0.00           H  
ATOM   3244  HA  GLN  1051       4.328  13.660  65.323  1.00  0.00           H  
ATOM   3245  HB3 GLN  1051       3.412  16.317  66.551  1.00  0.00           H  
ATOM   3246  HB2 GLN  1051       2.612  14.787  66.756  1.00  0.00           H  
ATOM   3247  HG3 GLN  1051       2.892  16.333  64.116  1.00  0.00           H  
ATOM   3248  HG2 GLN  1051       1.442  16.092  65.044  1.00  0.00           H  
ATOM   3249 HE22 GLN  1051       2.417  13.348  62.267  1.00  0.00           H  
ATOM   3250 HE21 GLN  1051       3.174  14.920  62.382  1.00  0.00           H  
ATOM   3251  N   MET  1052       6.253  16.353  65.395  1.00  0.00           N  
ATOM   3252  CA  MET  1052       7.123  17.209  64.601  1.00  0.00           C  
ATOM   3253  C   MET  1052       8.336  16.442  64.042  1.00  0.00           C  
ATOM   3254  O   MET  1052       8.670  16.637  62.877  1.00  0.00           O  
ATOM   3255  CB  MET  1052       7.555  18.393  65.473  1.00  0.00           C  
ATOM   3256  CG  MET  1052       6.375  19.347  65.719  1.00  0.00           C  
ATOM   3257  SD  MET  1052       6.764  20.742  66.798  1.00  0.00           S  
ATOM   3258  CE  MET  1052       7.379  21.832  65.515  1.00  0.00           C  
ATOM   3259  H   MET  1052       6.239  16.488  66.397  1.00  0.00           H  
ATOM   3260  HA  MET  1052       6.563  17.596  63.747  1.00  0.00           H  
ATOM   3261  HB3 MET  1052       8.362  18.941  64.983  1.00  0.00           H  
ATOM   3262  HB2 MET  1052       7.958  18.041  66.424  1.00  0.00           H  
ATOM   3263  HG3 MET  1052       5.527  18.822  66.152  1.00  0.00           H  
ATOM   3264  HG2 MET  1052       6.021  19.727  64.763  1.00  0.00           H  
ATOM   3265  HE1 MET  1052       7.902  22.684  65.943  1.00  0.00           H  
ATOM   3266  HE2 MET  1052       8.057  21.269  64.881  1.00  0.00           H  
ATOM   3267  HE3 MET  1052       6.546  22.195  64.914  1.00  0.00           H  
ATOM   3268  N   SER  1053       8.944  15.508  64.797  1.00  0.00           N  
ATOM   3269  CA  SER  1053       9.957  14.593  64.252  1.00  0.00           C  
ATOM   3270  C   SER  1053       9.339  13.509  63.343  1.00  0.00           C  
ATOM   3271  O   SER  1053      10.023  13.026  62.441  1.00  0.00           O  
ATOM   3272  CB  SER  1053      10.772  13.951  65.392  1.00  0.00           C  
ATOM   3273  OG  SER  1053      10.064  12.981  66.129  1.00  0.00           O  
ATOM   3274  H   SER  1053       8.640  15.363  65.752  1.00  0.00           H  
ATOM   3275  HA  SER  1053      10.655  15.180  63.651  1.00  0.00           H  
ATOM   3276  HB3 SER  1053      11.109  14.692  66.107  1.00  0.00           H  
ATOM   3277  HB2 SER  1053      11.662  13.482  64.974  1.00  0.00           H  
ATOM   3278  HG  SER  1053      10.639  12.621  66.787  1.00  0.00           H  
ATOM   3279  N   LEU  1054       8.044  13.179  63.519  1.00  0.00           N  
ATOM   3280  CA  LEU  1054       7.280  12.319  62.613  1.00  0.00           C  
ATOM   3281  C   LEU  1054       7.115  12.985  61.245  1.00  0.00           C  
ATOM   3282  O   LEU  1054       7.343  12.336  60.228  1.00  0.00           O  
ATOM   3283  CB  LEU  1054       5.882  11.996  63.192  1.00  0.00           C  
ATOM   3284  CG  LEU  1054       4.966  11.155  62.286  1.00  0.00           C  
ATOM   3285  CD1 LEU  1054       5.650   9.878  61.793  1.00  0.00           C  
ATOM   3286  CD2 LEU  1054       3.644  10.825  62.988  1.00  0.00           C  
ATOM   3287  H   LEU  1054       7.547  13.585  64.301  1.00  0.00           H  
ATOM   3288  HA  LEU  1054       7.849  11.396  62.492  1.00  0.00           H  
ATOM   3289  HB3 LEU  1054       5.345  12.908  63.401  1.00  0.00           H  
ATOM   3290  HB2 LEU  1054       5.972  11.512  64.155  1.00  0.00           H  
ATOM   3291  HG  LEU  1054       4.706  11.754  61.413  1.00  0.00           H  
ATOM   3292 HD11 LEU  1054       5.006   9.371  61.078  1.00  0.00           H  
ATOM   3293 HD12 LEU  1054       6.573  10.068  61.250  1.00  0.00           H  
ATOM   3294 HD13 LEU  1054       5.896   9.217  62.624  1.00  0.00           H  
ATOM   3295 HD21 LEU  1054       2.917  10.415  62.287  1.00  0.00           H  
ATOM   3296 HD22 LEU  1054       3.795  10.099  63.788  1.00  0.00           H  
ATOM   3297 HD23 LEU  1054       3.199  11.705  63.442  1.00  0.00           H  
ATOM   3298  N   ASP  1055       6.768  14.281  61.228  1.00  0.00           N  
ATOM   3299  CA  ASP  1055       6.703  15.120  60.033  1.00  0.00           C  
ATOM   3300  C   ASP  1055       8.040  15.143  59.284  1.00  0.00           C  
ATOM   3301  O   ASP  1055       8.053  14.978  58.065  1.00  0.00           O  
ATOM   3302  CB  ASP  1055       6.299  16.559  60.410  1.00  0.00           C  
ATOM   3303  CG  ASP  1055       4.864  16.766  60.891  1.00  0.00           C  
ATOM   3304  OD1 ASP  1055       4.061  15.811  60.822  1.00  0.00           O  
ATOM   3305  OD2 ASP  1055       4.593  17.912  61.308  1.00  0.00           O1-
ATOM   3306  H   ASP  1055       6.554  14.727  62.111  1.00  0.00           H  
ATOM   3307  HA  ASP  1055       5.957  14.699  59.357  1.00  0.00           H  
ATOM   3308  HB3 ASP  1055       6.485  17.241  59.584  1.00  0.00           H  
ATOM   3309  HB2 ASP  1055       6.932  16.892  61.221  1.00  0.00           H  
ATOM   3310  N   ALA  1056       9.160  15.280  60.015  1.00  0.00           N  
ATOM   3311  CA  ALA  1056      10.504  15.250  59.448  1.00  0.00           C  
ATOM   3312  C   ALA  1056      10.830  13.890  58.819  1.00  0.00           C  
ATOM   3313  O   ALA  1056      11.311  13.858  57.691  1.00  0.00           O  
ATOM   3314  CB  ALA  1056      11.541  15.603  60.525  1.00  0.00           C  
ATOM   3315  H   ALA  1056       9.071  15.405  61.014  1.00  0.00           H  
ATOM   3316  HA  ALA  1056      10.543  16.006  58.663  1.00  0.00           H  
ATOM   3317  HB1 ALA  1056      12.547  15.637  60.104  1.00  0.00           H  
ATOM   3318  HB2 ALA  1056      11.341  16.577  60.969  1.00  0.00           H  
ATOM   3319  HB3 ALA  1056      11.549  14.875  61.335  1.00  0.00           H  
ATOM   3320  N   ALA  1057      10.495  12.780  59.500  1.00  0.00           N  
ATOM   3321  CA  ALA  1057      10.677  11.416  59.004  1.00  0.00           C  
ATOM   3322  C   ALA  1057       9.823  11.120  57.760  1.00  0.00           C  
ATOM   3323  O   ALA  1057      10.308  10.444  56.855  1.00  0.00           O  
ATOM   3324  CB  ALA  1057      10.342  10.418  60.121  1.00  0.00           C  
ATOM   3325  H   ALA  1057      10.089  12.887  60.421  1.00  0.00           H  
ATOM   3326  HA  ALA  1057      11.729  11.293  58.736  1.00  0.00           H  
ATOM   3327  HB1 ALA  1057      10.532   9.394  59.798  1.00  0.00           H  
ATOM   3328  HB2 ALA  1057      10.956  10.600  61.004  1.00  0.00           H  
ATOM   3329  HB3 ALA  1057       9.298  10.481  60.427  1.00  0.00           H  
ATOM   3330  N   ASN  1058       8.595  11.666  57.682  1.00  0.00           N  
ATOM   3331  CA  ASN  1058       7.701  11.565  56.522  1.00  0.00           C  
ATOM   3332  C   ASN  1058       8.267  12.292  55.298  1.00  0.00           C  
ATOM   3333  O   ASN  1058       8.242  11.742  54.197  1.00  0.00           O  
ATOM   3334  CB  ASN  1058       6.303  12.145  56.847  1.00  0.00           C  
ATOM   3335  CG  ASN  1058       5.520  11.310  57.859  1.00  0.00           C  
ATOM   3336  OD1 ASN  1058       5.746  10.114  57.988  1.00  0.00           O  
ATOM   3337  ND2 ASN  1058       4.606  11.936  58.601  1.00  0.00           N  
ATOM   3338  H   ASN  1058       8.261  12.194  58.478  1.00  0.00           H  
ATOM   3339  HA  ASN  1058       7.607  10.511  56.251  1.00  0.00           H  
ATOM   3340  HB3 ASN  1058       5.697  12.188  55.941  1.00  0.00           H  
ATOM   3341  HB2 ASN  1058       6.387  13.169  57.211  1.00  0.00           H  
ATOM   3342 HD22 ASN  1058       4.080  11.412  59.285  1.00  0.00           H  
ATOM   3343 HD21 ASN  1058       4.448  12.927  58.485  1.00  0.00           H  
ATOM   3344  N   GLY  1059       8.820  13.499  55.505  1.00  0.00           N  
ATOM   3345  CA  GLY  1059       9.514  14.274  54.486  1.00  0.00           C  
ATOM   3346  C   GLY  1059      10.756  13.550  53.963  1.00  0.00           C  
ATOM   3347  O   GLY  1059      10.928  13.439  52.754  1.00  0.00           O  
ATOM   3348  H   GLY  1059       8.797  13.880  56.442  1.00  0.00           H  
ATOM   3349  HA3 GLY  1059       9.815  15.231  54.916  1.00  0.00           H  
ATOM   3350  HA2 GLY  1059       8.834  14.494  53.662  1.00  0.00           H  
ATOM   3351  N   MET  1060      11.588  12.998  54.856  1.00  0.00           N  
ATOM   3352  CA  MET  1060      12.806  12.287  54.478  1.00  0.00           C  
ATOM   3353  C   MET  1060      12.542  10.919  53.823  1.00  0.00           C  
ATOM   3354  O   MET  1060      13.315  10.524  52.951  1.00  0.00           O  
ATOM   3355  CB  MET  1060      13.693  12.097  55.716  1.00  0.00           C  
ATOM   3356  CG  MET  1060      14.281  13.395  56.297  1.00  0.00           C  
ATOM   3357  SD  MET  1060      15.161  14.499  55.158  1.00  0.00           S  
ATOM   3358  CE  MET  1060      16.449  13.389  54.547  1.00  0.00           C  
ATOM   3359  H   MET  1060      11.392  13.112  55.843  1.00  0.00           H  
ATOM   3360  HA  MET  1060      13.343  12.888  53.743  1.00  0.00           H  
ATOM   3361  HB3 MET  1060      14.526  11.457  55.442  1.00  0.00           H  
ATOM   3362  HB2 MET  1060      13.144  11.566  56.496  1.00  0.00           H  
ATOM   3363  HG3 MET  1060      14.958  13.141  57.113  1.00  0.00           H  
ATOM   3364  HG2 MET  1060      13.501  14.003  56.741  1.00  0.00           H  
ATOM   3365  HE1 MET  1060      17.198  13.943  53.983  1.00  0.00           H  
ATOM   3366  HE2 MET  1060      16.927  12.907  55.395  1.00  0.00           H  
ATOM   3367  HE3 MET  1060      16.026  12.620  53.900  1.00  0.00           H  
ATOM   3368  N   MET  1061      11.438  10.229  54.171  1.00  0.00           N  
ATOM   3369  CA  MET  1061      10.971   9.018  53.487  1.00  0.00           C  
ATOM   3370  C   MET  1061      10.584   9.336  52.037  1.00  0.00           C  
ATOM   3371  O   MET  1061      10.935   8.578  51.134  1.00  0.00           O  
ATOM   3372  CB  MET  1061       9.753   8.427  54.226  1.00  0.00           C  
ATOM   3373  CG  MET  1061       9.217   7.126  53.596  1.00  0.00           C  
ATOM   3374  SD  MET  1061       7.680   6.505  54.319  1.00  0.00           S  
ATOM   3375  CE  MET  1061       6.525   7.765  53.709  1.00  0.00           C  
ATOM   3376  H   MET  1061      10.857  10.596  54.914  1.00  0.00           H  
ATOM   3377  HA  MET  1061      11.778   8.284  53.479  1.00  0.00           H  
ATOM   3378  HB3 MET  1061       8.962   9.174  54.268  1.00  0.00           H  
ATOM   3379  HB2 MET  1061      10.022   8.223  55.263  1.00  0.00           H  
ATOM   3380  HG3 MET  1061       9.977   6.352  53.693  1.00  0.00           H  
ATOM   3381  HG2 MET  1061       9.026   7.233  52.529  1.00  0.00           H  
ATOM   3382  HE1 MET  1061       5.505   7.492  53.975  1.00  0.00           H  
ATOM   3383  HE2 MET  1061       6.738   8.739  54.149  1.00  0.00           H  
ATOM   3384  HE3 MET  1061       6.587   7.850  52.624  1.00  0.00           H  
ATOM   3385  N   TYR  1062       9.897  10.470  51.822  1.00  0.00           N  
ATOM   3386  CA  TYR  1062       9.552  10.981  50.503  1.00  0.00           C  
ATOM   3387  C   TYR  1062      10.807  11.299  49.672  1.00  0.00           C  
ATOM   3388  O   TYR  1062      10.876  10.888  48.517  1.00  0.00           O  
ATOM   3389  CB  TYR  1062       8.641  12.212  50.655  1.00  0.00           C  
ATOM   3390  CG  TYR  1062       8.197  12.811  49.339  1.00  0.00           C  
ATOM   3391  CD1 TYR  1062       7.076  12.281  48.673  1.00  0.00           C  
ATOM   3392  CD2 TYR  1062       8.922  13.875  48.767  1.00  0.00           C  
ATOM   3393  CE1 TYR  1062       6.671  12.820  47.440  1.00  0.00           C  
ATOM   3394  CE2 TYR  1062       8.530  14.397  47.524  1.00  0.00           C  
ATOM   3395  CZ  TYR  1062       7.403  13.873  46.862  1.00  0.00           C  
ATOM   3396  OH  TYR  1062       7.024  14.373  45.654  1.00  0.00           O  
ATOM   3397  H   TYR  1062       9.637  11.033  52.621  1.00  0.00           H  
ATOM   3398  HA  TYR  1062       8.991  10.203  49.981  1.00  0.00           H  
ATOM   3399  HB3 TYR  1062       9.116  12.998  51.233  1.00  0.00           H  
ATOM   3400  HB2 TYR  1062       7.753  11.933  51.223  1.00  0.00           H  
ATOM   3401  HD1 TYR  1062       6.522  11.461  49.107  1.00  0.00           H  
ATOM   3402  HD2 TYR  1062       9.789  14.278  49.269  1.00  0.00           H  
ATOM   3403  HE1 TYR  1062       5.806  12.418  46.935  1.00  0.00           H  
ATOM   3404  HE2 TYR  1062       9.108  15.190  47.088  1.00  0.00           H  
ATOM   3405  HH  TYR  1062       7.658  14.978  45.299  1.00  0.00           H  
ATOM   3406  N   LEU  1063      11.809  11.980  50.257  1.00  0.00           N  
ATOM   3407  CA  LEU  1063      13.073  12.292  49.587  1.00  0.00           C  
ATOM   3408  C   LEU  1063      13.866  11.036  49.186  1.00  0.00           C  
ATOM   3409  O   LEU  1063      14.380  11.001  48.071  1.00  0.00           O  
ATOM   3410  CB  LEU  1063      13.950  13.212  50.460  1.00  0.00           C  
ATOM   3411  CG  LEU  1063      13.398  14.632  50.710  1.00  0.00           C  
ATOM   3412  CD1 LEU  1063      14.398  15.431  51.558  1.00  0.00           C  
ATOM   3413  CD2 LEU  1063      13.034  15.383  49.419  1.00  0.00           C  
ATOM   3414  H   LEU  1063      11.691  12.293  51.212  1.00  0.00           H  
ATOM   3415  HA  LEU  1063      12.836  12.804  48.654  1.00  0.00           H  
ATOM   3416  HB3 LEU  1063      14.931  13.314  49.995  1.00  0.00           H  
ATOM   3417  HB2 LEU  1063      14.136  12.726  51.418  1.00  0.00           H  
ATOM   3418  HG  LEU  1063      12.485  14.551  51.289  1.00  0.00           H  
ATOM   3419 HD11 LEU  1063      13.977  16.380  51.886  1.00  0.00           H  
ATOM   3420 HD12 LEU  1063      14.672  14.874  52.450  1.00  0.00           H  
ATOM   3421 HD13 LEU  1063      15.318  15.635  51.009  1.00  0.00           H  
ATOM   3422 HD21 LEU  1063      12.716  16.402  49.638  1.00  0.00           H  
ATOM   3423 HD22 LEU  1063      13.880  15.432  48.735  1.00  0.00           H  
ATOM   3424 HD23 LEU  1063      12.204  14.911  48.894  1.00  0.00           H  
ATOM   3425  N   GLU  1064      13.907   9.989  50.033  1.00  0.00           N  
ATOM   3426  CA  GLU  1064      14.489   8.679  49.708  1.00  0.00           C  
ATOM   3427  C   GLU  1064      13.813   8.045  48.488  1.00  0.00           C  
ATOM   3428  O   GLU  1064      14.508   7.587  47.582  1.00  0.00           O  
ATOM   3429  CB  GLU  1064      14.437   7.743  50.941  1.00  0.00           C  
ATOM   3430  CG  GLU  1064      15.182   6.378  50.855  1.00  0.00           C  
ATOM   3431  CD  GLU  1064      14.698   5.343  49.846  1.00  0.00           C  
ATOM   3432  OE1 GLU  1064      13.463   5.181  49.750  1.00  0.00           O  
ATOM   3433  OE2 GLU  1064      15.571   4.726  49.196  1.00  0.00           O1-
ATOM   3434  H   GLU  1064      13.467  10.088  50.939  1.00  0.00           H  
ATOM   3435  HA  GLU  1064      15.531   8.835  49.438  1.00  0.00           H  
ATOM   3436  HB3 GLU  1064      13.397   7.553  51.205  1.00  0.00           H  
ATOM   3437  HB2 GLU  1064      14.843   8.285  51.795  1.00  0.00           H  
ATOM   3438  HG3 GLU  1064      15.104   5.892  51.828  1.00  0.00           H  
ATOM   3439  HG2 GLU  1064      16.236   6.501  50.676  1.00  0.00           H  
ATOM   3440  N   ALA  1065      12.469   8.045  48.458  1.00  0.00           N  
ATOM   3441  CA  ALA  1065      11.661   7.482  47.375  1.00  0.00           C  
ATOM   3442  C   ALA  1065      11.869   8.203  46.030  1.00  0.00           C  
ATOM   3443  O   ALA  1065      11.662   7.605  44.975  1.00  0.00           O  
ATOM   3444  CB  ALA  1065      10.180   7.537  47.779  1.00  0.00           C  
ATOM   3445  H   ALA  1065      11.974   8.429  49.253  1.00  0.00           H  
ATOM   3446  HA  ALA  1065      11.951   6.437  47.248  1.00  0.00           H  
ATOM   3447  HB1 ALA  1065       9.547   7.072  47.023  1.00  0.00           H  
ATOM   3448  HB2 ALA  1065      10.012   7.005  48.716  1.00  0.00           H  
ATOM   3449  HB3 ALA  1065       9.832   8.561  47.915  1.00  0.00           H  
ATOM   3450  N   ARG  1066      12.313   9.468  46.078  1.00  0.00           N  
ATOM   3451  CA  ARG  1066      12.663  10.299  44.933  1.00  0.00           C  
ATOM   3452  C   ARG  1066      14.162  10.306  44.634  1.00  0.00           C  
ATOM   3453  O   ARG  1066      14.582  11.052  43.747  1.00  0.00           O  
ATOM   3454  CB  ARG  1066      12.261  11.745  45.263  1.00  0.00           C  
ATOM   3455  CG  ARG  1066      10.747  11.936  45.369  1.00  0.00           C  
ATOM   3456  CD  ARG  1066      10.041  11.706  44.035  1.00  0.00           C  
ATOM   3457  NE  ARG  1066       8.636  12.079  44.137  1.00  0.00           N  
ATOM   3458  CZ  ARG  1066       7.763  11.994  43.129  1.00  0.00           C  
ATOM   3459  NH1 ARG  1066       8.161  11.587  41.914  1.00  0.00           N  
ATOM   3460  NH2 ARG  1066       6.487  12.323  43.362  1.00  0.00           N1+
ATOM   3461  H   ARG  1066      12.454   9.873  46.993  1.00  0.00           H  
ATOM   3462  HA  ARG  1066      12.165   9.951  44.028  1.00  0.00           H  
ATOM   3463  HB3 ARG  1066      12.635  12.417  44.494  1.00  0.00           H  
ATOM   3464  HB2 ARG  1066      12.729  12.065  46.195  1.00  0.00           H  
ATOM   3465  HG3 ARG  1066      10.536  12.939  45.739  1.00  0.00           H  
ATOM   3466  HG2 ARG  1066      10.324  11.259  46.108  1.00  0.00           H  
ATOM   3467  HD3 ARG  1066      10.086  10.654  43.753  1.00  0.00           H  
ATOM   3468  HD2 ARG  1066      10.506  12.274  43.232  1.00  0.00           H  
ATOM   3469  HE  ARG  1066       8.312  12.391  45.043  1.00  0.00           H  
ATOM   3470 HH12 ARG  1066       7.505  11.528  41.150  1.00  0.00           H  
ATOM   3471 HH11 ARG  1066       9.128  11.343  41.756  1.00  0.00           H  
ATOM   3472 HH22 ARG  1066       5.798  12.264  42.626  1.00  0.00           H  
ATOM   3473 HH21 ARG  1066       6.212  12.674  44.269  1.00  0.00           H  
ATOM   3474  N   ASN  1067      14.971   9.513  45.355  1.00  0.00           N  
ATOM   3475  CA  ASN  1067      16.402   9.367  45.111  1.00  0.00           C  
ATOM   3476  C   ASN  1067      17.216  10.615  45.505  1.00  0.00           C  
ATOM   3477  O   ASN  1067      18.337  10.785  45.036  1.00  0.00           O  
ATOM   3478  CB  ASN  1067      16.641   8.845  43.664  1.00  0.00           C  
ATOM   3479  CG  ASN  1067      16.344   7.353  43.497  1.00  0.00           C  
ATOM   3480  OD1 ASN  1067      16.359   6.584  44.455  1.00  0.00           O  
ATOM   3481  ND2 ASN  1067      16.025   6.942  42.270  1.00  0.00           N  
ATOM   3482  H   ASN  1067      14.565   8.928  46.075  1.00  0.00           H  
ATOM   3483  HA  ASN  1067      16.755   8.621  45.823  1.00  0.00           H  
ATOM   3484  HB3 ASN  1067      17.614   9.091  43.285  1.00  0.00           H  
ATOM   3485  HB2 ASN  1067      16.021   9.359  42.934  1.00  0.00           H  
ATOM   3486 HD22 ASN  1067      15.800   5.970  42.115  1.00  0.00           H  
ATOM   3487 HD21 ASN  1067      16.007   7.599  41.504  1.00  0.00           H  
ATOM   3488  N   CYS  1068      16.646  11.489  46.353  1.00  0.00           N  
ATOM   3489  CA  CYS  1068      17.211  12.763  46.781  1.00  0.00           C  
ATOM   3490  C   CYS  1068      17.902  12.583  48.136  1.00  0.00           C  
ATOM   3491  O   CYS  1068      17.274  12.181  49.110  1.00  0.00           O  
ATOM   3492  CB  CYS  1068      16.058  13.779  46.939  1.00  0.00           C  
ATOM   3493  SG  CYS  1068      16.667  15.420  47.441  1.00  0.00           S  
ATOM   3494  H   CYS  1068      15.736  11.252  46.727  1.00  0.00           H  
ATOM   3495  HA  CYS  1068      17.910  13.139  46.034  1.00  0.00           H  
ATOM   3496  HB3 CYS  1068      15.320  13.444  47.666  1.00  0.00           H  
ATOM   3497  HB2 CYS  1068      15.532  13.890  45.991  1.00  0.00           H  
ATOM   3498  HG  CYS  1068      15.473  16.018  47.443  1.00  0.00           H  
ATOM   3499  N   ILE  1069      19.187  12.942  48.192  1.00  0.00           N  
ATOM   3500  CA  ILE  1069      20.001  12.989  49.398  1.00  0.00           C  
ATOM   3501  C   ILE  1069      20.119  14.476  49.759  1.00  0.00           C  
ATOM   3502  O   ILE  1069      20.580  15.266  48.936  1.00  0.00           O  
ATOM   3503  CB  ILE  1069      21.404  12.404  49.093  1.00  0.00           C  
ATOM   3504  CG1 ILE  1069      21.343  10.989  48.468  1.00  0.00           C  
ATOM   3505  CG2 ILE  1069      22.247  12.372  50.384  1.00  0.00           C  
ATOM   3506  CD1 ILE  1069      22.643  10.603  47.757  1.00  0.00           C  
ATOM   3507  H   ILE  1069      19.623  13.272  47.339  1.00  0.00           H  
ATOM   3508  HA  ILE  1069      19.535  12.428  50.209  1.00  0.00           H  
ATOM   3509  HB  ILE  1069      21.904  13.053  48.371  1.00  0.00           H  
ATOM   3510 HG13 ILE  1069      20.547  10.898  47.730  1.00  0.00           H  
ATOM   3511 HG12 ILE  1069      21.104  10.259  49.242  1.00  0.00           H  
ATOM   3512 HG21 ILE  1069      23.233  11.945  50.223  1.00  0.00           H  
ATOM   3513 HG22 ILE  1069      22.394  13.359  50.814  1.00  0.00           H  
ATOM   3514 HG23 ILE  1069      21.747  11.781  51.148  1.00  0.00           H  
ATOM   3515 HD11 ILE  1069      22.655   9.542  47.537  1.00  0.00           H  
ATOM   3516 HD12 ILE  1069      22.751  11.143  46.816  1.00  0.00           H  
ATOM   3517 HD13 ILE  1069      23.528  10.810  48.355  1.00  0.00           H  
ATOM   3518  N   HIS  1070      19.692  14.858  50.971  1.00  0.00           N  
ATOM   3519  CA  HIS  1070      19.571  16.251  51.400  1.00  0.00           C  
ATOM   3520  C   HIS  1070      20.934  16.883  51.728  1.00  0.00           C  
ATOM   3521  O   HIS  1070      21.220  17.977  51.242  1.00  0.00           O  
ATOM   3522  CB  HIS  1070      18.648  16.317  52.634  1.00  0.00           C  
ATOM   3523  CG  HIS  1070      18.287  17.726  53.033  1.00  0.00           C  
ATOM   3524  ND1 HIS  1070      19.096  18.526  53.820  1.00  0.00           N  
ATOM   3525  CD2 HIS  1070      17.212  18.512  52.697  1.00  0.00           C  
ATOM   3526  CE1 HIS  1070      18.524  19.728  53.894  1.00  0.00           C  
ATOM   3527  NE2 HIS  1070      17.371  19.782  53.246  1.00  0.00           N  
ATOM   3528  H   HIS  1070      19.398  14.137  51.622  1.00  0.00           H  
ATOM   3529  HA  HIS  1070      19.107  16.819  50.591  1.00  0.00           H  
ATOM   3530  HB3 HIS  1070      19.083  15.799  53.490  1.00  0.00           H  
ATOM   3531  HB2 HIS  1070      17.715  15.798  52.408  1.00  0.00           H  
ATOM   3532  HD1 HIS  1070      19.933  18.245  54.301  1.00  0.00           H  
ATOM   3533  HD2 HIS  1070      16.356  18.274  52.084  1.00  0.00           H  
ATOM   3534  HE1 HIS  1070      18.932  20.563  54.444  1.00  0.00           H  
ATOM   3535  N   ARG  1071      21.754  16.210  52.555  1.00  0.00           N  
ATOM   3536  CA  ARG  1071      23.141  16.555  52.904  1.00  0.00           C  
ATOM   3537  C   ARG  1071      23.312  17.634  53.992  1.00  0.00           C  
ATOM   3538  O   ARG  1071      24.437  17.858  54.437  1.00  0.00           O  
ATOM   3539  CB  ARG  1071      24.039  16.809  51.668  1.00  0.00           C  
ATOM   3540  CG  ARG  1071      24.111  15.617  50.699  1.00  0.00           C  
ATOM   3541  CD  ARG  1071      24.986  15.858  49.462  1.00  0.00           C  
ATOM   3542  NE  ARG  1071      26.350  16.276  49.816  1.00  0.00           N  
ATOM   3543  CZ  ARG  1071      26.984  17.398  49.432  1.00  0.00           C  
ATOM   3544  NH1 ARG  1071      26.400  18.323  48.658  1.00  0.00           N  
ATOM   3545  NH2 ARG  1071      28.240  17.603  49.842  1.00  0.00           N1+
ATOM   3546  H   ARG  1071      21.420  15.324  52.918  1.00  0.00           H  
ATOM   3547  HA  ARG  1071      23.521  15.647  53.375  1.00  0.00           H  
ATOM   3548  HB3 ARG  1071      25.049  17.038  52.010  1.00  0.00           H  
ATOM   3549  HB2 ARG  1071      23.712  17.696  51.128  1.00  0.00           H  
ATOM   3550  HG3 ARG  1071      23.108  15.393  50.342  1.00  0.00           H  
ATOM   3551  HG2 ARG  1071      24.454  14.729  51.229  1.00  0.00           H  
ATOM   3552  HD3 ARG  1071      24.511  16.574  48.801  1.00  0.00           H  
ATOM   3553  HD2 ARG  1071      25.057  14.934  48.887  1.00  0.00           H  
ATOM   3554  HE  ARG  1071      26.859  15.621  50.395  1.00  0.00           H  
ATOM   3555 HH12 ARG  1071      26.898  19.158  48.392  1.00  0.00           H  
ATOM   3556 HH11 ARG  1071      25.425  18.222  48.397  1.00  0.00           H  
ATOM   3557 HH22 ARG  1071      28.736  18.443  49.581  1.00  0.00           H  
ATOM   3558 HH21 ARG  1071      28.688  16.938  50.457  1.00  0.00           H  
ATOM   3559  N   ASP  1072      22.229  18.293  54.430  1.00  0.00           N  
ATOM   3560  CA  ASP  1072      22.240  19.343  55.456  1.00  0.00           C  
ATOM   3561  C   ASP  1072      20.993  19.305  56.344  1.00  0.00           C  
ATOM   3562  O   ASP  1072      20.410  20.346  56.647  1.00  0.00           O  
ATOM   3563  CB  ASP  1072      22.587  20.724  54.842  1.00  0.00           C  
ATOM   3564  CG  ASP  1072      23.059  21.799  55.835  1.00  0.00           C  
ATOM   3565  OD1 ASP  1072      23.367  21.459  57.000  1.00  0.00           O  
ATOM   3566  OD2 ASP  1072      23.086  22.975  55.415  1.00  0.00           O1-
ATOM   3567  H   ASP  1072      21.361  18.090  53.964  1.00  0.00           H  
ATOM   3568  HA  ASP  1072      23.046  19.083  56.145  1.00  0.00           H  
ATOM   3569  HB3 ASP  1072      21.733  21.108  54.282  1.00  0.00           H  
ATOM   3570  HB2 ASP  1072      23.387  20.601  54.116  1.00  0.00           H  
ATOM   3571  N   LEU  1073      20.542  18.102  56.731  1.00  0.00           N  
ATOM   3572  CA  LEU  1073      19.398  17.949  57.624  1.00  0.00           C  
ATOM   3573  C   LEU  1073      19.842  18.313  59.050  1.00  0.00           C  
ATOM   3574  O   LEU  1073      20.835  17.797  59.562  1.00  0.00           O  
ATOM   3575  CB  LEU  1073      18.873  16.502  57.555  1.00  0.00           C  
ATOM   3576  CG  LEU  1073      17.640  16.215  58.444  1.00  0.00           C  
ATOM   3577  CD1 LEU  1073      16.407  17.036  58.026  1.00  0.00           C  
ATOM   3578  CD2 LEU  1073      17.321  14.715  58.436  1.00  0.00           C  
ATOM   3579  H   LEU  1073      21.051  17.273  56.461  1.00  0.00           H  
ATOM   3580  HA  LEU  1073      18.607  18.625  57.293  1.00  0.00           H  
ATOM   3581  HB3 LEU  1073      19.676  15.817  57.821  1.00  0.00           H  
ATOM   3582  HB2 LEU  1073      18.622  16.265  56.519  1.00  0.00           H  
ATOM   3583  HG  LEU  1073      17.873  16.468  59.479  1.00  0.00           H  
ATOM   3584 HD11 LEU  1073      15.532  16.752  58.612  1.00  0.00           H  
ATOM   3585 HD12 LEU  1073      16.559  18.104  58.180  1.00  0.00           H  
ATOM   3586 HD13 LEU  1073      16.163  16.881  56.975  1.00  0.00           H  
ATOM   3587 HD21 LEU  1073      16.474  14.486  59.082  1.00  0.00           H  
ATOM   3588 HD22 LEU  1073      17.083  14.366  57.433  1.00  0.00           H  
ATOM   3589 HD23 LEU  1073      18.172  14.134  58.787  1.00  0.00           H  
ATOM   3590  N   ALA  1074      19.097  19.236  59.662  1.00  0.00           N  
ATOM   3591  CA  ALA  1074      19.323  19.803  60.985  1.00  0.00           C  
ATOM   3592  C   ALA  1074      18.065  20.572  61.382  1.00  0.00           C  
ATOM   3593  O   ALA  1074      17.295  20.976  60.506  1.00  0.00           O  
ATOM   3594  CB  ALA  1074      20.564  20.713  60.967  1.00  0.00           C  
ATOM   3595  H   ALA  1074      18.301  19.604  59.161  1.00  0.00           H  
ATOM   3596  HA  ALA  1074      19.469  18.992  61.701  1.00  0.00           H  
ATOM   3597  HB1 ALA  1074      20.700  21.219  61.924  1.00  0.00           H  
ATOM   3598  HB2 ALA  1074      21.474  20.150  60.764  1.00  0.00           H  
ATOM   3599  HB3 ALA  1074      20.481  21.472  60.190  1.00  0.00           H  
ATOM   3600  N   ALA  1075      17.863  20.821  62.689  1.00  0.00           N  
ATOM   3601  CA  ALA  1075      16.723  21.597  63.197  1.00  0.00           C  
ATOM   3602  C   ALA  1075      16.686  23.019  62.620  1.00  0.00           C  
ATOM   3603  O   ALA  1075      15.618  23.542  62.315  1.00  0.00           O  
ATOM   3604  CB  ALA  1075      16.762  21.656  64.730  1.00  0.00           C  
ATOM   3605  H   ALA  1075      18.518  20.451  63.369  1.00  0.00           H  
ATOM   3606  HA  ALA  1075      15.805  21.090  62.894  1.00  0.00           H  
ATOM   3607  HB1 ALA  1075      15.887  22.172  65.127  1.00  0.00           H  
ATOM   3608  HB2 ALA  1075      16.769  20.656  65.163  1.00  0.00           H  
ATOM   3609  HB3 ALA  1075      17.646  22.180  65.090  1.00  0.00           H  
ATOM   3610  N   ARG  1076      17.866  23.610  62.394  1.00  0.00           N  
ATOM   3611  CA  ARG  1076      18.036  24.916  61.782  1.00  0.00           C  
ATOM   3612  C   ARG  1076      17.487  24.974  60.337  1.00  0.00           C  
ATOM   3613  O   ARG  1076      17.058  26.043  59.928  1.00  0.00           O  
ATOM   3614  CB  ARG  1076      19.533  25.272  61.895  1.00  0.00           C  
ATOM   3615  CG  ARG  1076      20.432  24.707  60.784  1.00  0.00           C  
ATOM   3616  CD  ARG  1076      21.891  25.156  60.851  1.00  0.00           C  
ATOM   3617  NE  ARG  1076      22.697  24.181  60.110  1.00  0.00           N  
ATOM   3618  CZ  ARG  1076      23.204  23.056  60.637  1.00  0.00           C  
ATOM   3619  NH1 ARG  1076      23.141  22.814  61.954  1.00  0.00           N  
ATOM   3620  NH2 ARG  1076      23.761  22.145  59.834  1.00  0.00           N1+
ATOM   3621  H   ARG  1076      18.700  23.104  62.654  1.00  0.00           H  
ATOM   3622  HA  ARG  1076      17.471  25.628  62.388  1.00  0.00           H  
ATOM   3623  HB3 ARG  1076      19.912  24.906  62.851  1.00  0.00           H  
ATOM   3624  HB2 ARG  1076      19.643  26.339  61.996  1.00  0.00           H  
ATOM   3625  HG3 ARG  1076      20.068  24.985  59.796  1.00  0.00           H  
ATOM   3626  HG2 ARG  1076      20.372  23.621  60.823  1.00  0.00           H  
ATOM   3627  HD3 ARG  1076      22.239  25.235  61.881  1.00  0.00           H  
ATOM   3628  HD2 ARG  1076      22.007  26.144  60.404  1.00  0.00           H  
ATOM   3629  HE  ARG  1076      22.762  24.316  59.109  1.00  0.00           H  
ATOM   3630 HH12 ARG  1076      23.509  21.954  62.339  1.00  0.00           H  
ATOM   3631 HH11 ARG  1076      22.717  23.488  62.573  1.00  0.00           H  
ATOM   3632 HH22 ARG  1076      24.138  21.290  60.217  1.00  0.00           H  
ATOM   3633 HH21 ARG  1076      23.731  22.245  58.822  1.00  0.00           H  
ATOM   3634  N   ASN  1077      17.464  23.848  59.596  1.00  0.00           N  
ATOM   3635  CA  ASN  1077      16.991  23.740  58.209  1.00  0.00           C  
ATOM   3636  C   ASN  1077      15.577  23.165  58.057  1.00  0.00           C  
ATOM   3637  O   ASN  1077      15.082  23.049  56.938  1.00  0.00           O  
ATOM   3638  CB  ASN  1077      18.010  22.984  57.337  1.00  0.00           C  
ATOM   3639  CG  ASN  1077      19.244  23.835  57.017  1.00  0.00           C  
ATOM   3640  OD1 ASN  1077      19.207  25.065  57.039  1.00  0.00           O  
ATOM   3641  ND2 ASN  1077      20.357  23.175  56.724  1.00  0.00           N  
ATOM   3642  H   ASN  1077      17.792  22.994  60.026  1.00  0.00           H  
ATOM   3643  HA  ASN  1077      16.906  24.721  57.786  1.00  0.00           H  
ATOM   3644  HB3 ASN  1077      17.577  22.698  56.377  1.00  0.00           H  
ATOM   3645  HB2 ASN  1077      18.312  22.056  57.827  1.00  0.00           H  
ATOM   3646 HD22 ASN  1077      21.193  23.676  56.452  1.00  0.00           H  
ATOM   3647 HD21 ASN  1077      20.360  22.161  56.716  1.00  0.00           H  
ATOM   3648  N   CYS  1078      14.901  22.874  59.174  1.00  0.00           N  
ATOM   3649  CA  CYS  1078      13.479  22.558  59.225  1.00  0.00           C  
ATOM   3650  C   CYS  1078      12.728  23.815  59.674  1.00  0.00           C  
ATOM   3651  O   CYS  1078      13.275  24.621  60.421  1.00  0.00           O  
ATOM   3652  CB  CYS  1078      13.254  21.479  60.292  1.00  0.00           C  
ATOM   3653  SG  CYS  1078      14.033  19.920  59.798  1.00  0.00           S  
ATOM   3654  H   CYS  1078      15.371  23.007  60.059  1.00  0.00           H  
ATOM   3655  HA  CYS  1078      13.107  22.215  58.260  1.00  0.00           H  
ATOM   3656  HB3 CYS  1078      12.192  21.299  60.443  1.00  0.00           H  
ATOM   3657  HB2 CYS  1078      13.673  21.780  61.252  1.00  0.00           H  
ATOM   3658  HG  CYS  1078      13.695  19.238  60.896  1.00  0.00           H  
ATOM   3659  N   LEU  1079      11.482  23.975  59.214  1.00  0.00           N  
ATOM   3660  CA  LEU  1079      10.628  25.138  59.442  1.00  0.00           C  
ATOM   3661  C   LEU  1079       9.280  24.700  59.971  1.00  0.00           C  
ATOM   3662  O   LEU  1079       8.813  23.626  59.613  1.00  0.00           O  
ATOM   3663  CB  LEU  1079      10.388  25.865  58.130  1.00  0.00           C  
ATOM   3664  CG  LEU  1079      11.662  26.249  57.395  1.00  0.00           C  
ATOM   3665  CD1 LEU  1079      11.262  26.557  55.975  1.00  0.00           C  
ATOM   3666  CD2 LEU  1079      12.411  27.373  58.111  1.00  0.00           C  
ATOM   3667  H   LEU  1079      11.112  23.262  58.597  1.00  0.00           H  
ATOM   3668  HA  LEU  1079      11.092  25.810  60.158  1.00  0.00           H  
ATOM   3669  HB3 LEU  1079       9.792  26.761  58.311  1.00  0.00           H  
ATOM   3670  HB2 LEU  1079       9.787  25.221  57.484  1.00  0.00           H  
ATOM   3671  HG  LEU  1079      12.343  25.402  57.314  1.00  0.00           H  
ATOM   3672 HD11 LEU  1079      12.134  26.843  55.402  1.00  0.00           H  
ATOM   3673 HD12 LEU  1079      10.838  25.667  55.520  1.00  0.00           H  
ATOM   3674 HD13 LEU  1079      10.468  27.286  55.949  1.00  0.00           H  
ATOM   3675 HD21 LEU  1079      13.200  27.761  57.479  1.00  0.00           H  
ATOM   3676 HD22 LEU  1079      11.744  28.187  58.391  1.00  0.00           H  
ATOM   3677 HD23 LEU  1079      12.894  27.007  59.011  1.00  0.00           H  
ATOM   3678  N   ILE  1080       8.647  25.546  60.789  1.00  0.00           N  
ATOM   3679  CA  ILE  1080       7.416  25.247  61.509  1.00  0.00           C  
ATOM   3680  C   ILE  1080       6.314  26.187  61.035  1.00  0.00           C  
ATOM   3681  O   ILE  1080       6.516  27.395  61.022  1.00  0.00           O  
ATOM   3682  CB  ILE  1080       7.696  25.394  63.029  1.00  0.00           C  
ATOM   3683  CG1 ILE  1080       8.859  24.500  63.496  1.00  0.00           C  
ATOM   3684  CG2 ILE  1080       6.458  25.111  63.893  1.00  0.00           C  
ATOM   3685  CD1 ILE  1080       8.735  23.053  63.002  1.00  0.00           C  
ATOM   3686  H   ILE  1080       9.102  26.422  61.015  1.00  0.00           H  
ATOM   3687  HA  ILE  1080       7.088  24.229  61.305  1.00  0.00           H  
ATOM   3688  HB  ILE  1080       7.995  26.424  63.234  1.00  0.00           H  
ATOM   3689 HG13 ILE  1080       8.920  24.519  64.583  1.00  0.00           H  
ATOM   3690 HG12 ILE  1080       9.808  24.911  63.149  1.00  0.00           H  
ATOM   3691 HG21 ILE  1080       6.715  24.981  64.944  1.00  0.00           H  
ATOM   3692 HG22 ILE  1080       5.760  25.942  63.855  1.00  0.00           H  
ATOM   3693 HG23 ILE  1080       5.949  24.210  63.555  1.00  0.00           H  
ATOM   3694 HD11 ILE  1080       9.391  22.384  63.529  1.00  0.00           H  
ATOM   3695 HD12 ILE  1080       7.718  22.672  63.046  1.00  0.00           H  
ATOM   3696 HD13 ILE  1080       9.058  22.952  61.976  1.00  0.00           H  
ATOM   3697  N   SER  1081       5.145  25.648  60.660  1.00  0.00           N  
ATOM   3698  CA  SER  1081       3.949  26.436  60.366  1.00  0.00           C  
ATOM   3699  C   SER  1081       3.322  26.950  61.672  1.00  0.00           C  
ATOM   3700  O   SER  1081       3.660  26.483  62.760  1.00  0.00           O  
ATOM   3701  CB  SER  1081       2.940  25.557  59.590  1.00  0.00           C  
ATOM   3702  OG  SER  1081       2.276  24.611  60.409  1.00  0.00           O  
ATOM   3703  H   SER  1081       5.047  24.640  60.674  1.00  0.00           H  
ATOM   3704  HA  SER  1081       4.234  27.286  59.746  1.00  0.00           H  
ATOM   3705  HB3 SER  1081       3.437  25.034  58.772  1.00  0.00           H  
ATOM   3706  HB2 SER  1081       2.179  26.191  59.133  1.00  0.00           H  
ATOM   3707  HG  SER  1081       1.640  24.153  59.879  1.00  0.00           H  
ATOM   3708  N   ASP  1082       2.362  27.878  61.566  1.00  0.00           N  
ATOM   3709  CA  ASP  1082       1.586  28.379  62.710  1.00  0.00           C  
ATOM   3710  C   ASP  1082       0.698  27.320  63.390  1.00  0.00           C  
ATOM   3711  O   ASP  1082       0.223  27.565  64.497  1.00  0.00           O  
ATOM   3712  CB  ASP  1082       0.745  29.604  62.288  1.00  0.00           C  
ATOM   3713  CG  ASP  1082       1.593  30.831  61.936  1.00  0.00           C  
ATOM   3714  OD1 ASP  1082       2.790  30.848  62.306  1.00  0.00           O  
ATOM   3715  OD2 ASP  1082       1.030  31.740  61.290  1.00  0.00           O1-
ATOM   3716  H   ASP  1082       2.125  28.240  60.654  1.00  0.00           H  
ATOM   3717  HA  ASP  1082       2.294  28.687  63.483  1.00  0.00           H  
ATOM   3718  HB3 ASP  1082       0.074  29.903  63.094  1.00  0.00           H  
ATOM   3719  HB2 ASP  1082       0.112  29.353  61.436  1.00  0.00           H  
ATOM   3720  N   ASP  1083       0.537  26.135  62.778  1.00  0.00           N  
ATOM   3721  CA  ASP  1083      -0.139  24.964  63.343  1.00  0.00           C  
ATOM   3722  C   ASP  1083       0.849  23.871  63.782  1.00  0.00           C  
ATOM   3723  O   ASP  1083       0.432  22.746  64.058  1.00  0.00           O  
ATOM   3724  CB  ASP  1083      -1.150  24.413  62.314  1.00  0.00           C  
ATOM   3725  CG  ASP  1083      -2.241  25.435  61.988  1.00  0.00           C  
ATOM   3726  OD1 ASP  1083      -2.792  26.006  62.956  1.00  0.00           O  
ATOM   3727  OD2 ASP  1083      -2.501  25.631  60.782  1.00  0.00           O1-
ATOM   3728  H   ASP  1083       0.970  26.014  61.874  1.00  0.00           H  
ATOM   3729  HA  ASP  1083      -0.682  25.241  64.249  1.00  0.00           H  
ATOM   3730  HB3 ASP  1083      -1.647  23.520  62.695  1.00  0.00           H  
ATOM   3731  HB2 ASP  1083      -0.637  24.120  61.396  1.00  0.00           H  
ATOM   3732  N   GLY  1084       2.148  24.191  63.890  1.00  0.00           N  
ATOM   3733  CA  GLY  1084       3.169  23.292  64.412  1.00  0.00           C  
ATOM   3734  C   GLY  1084       3.556  22.143  63.474  1.00  0.00           C  
ATOM   3735  O   GLY  1084       4.147  21.174  63.944  1.00  0.00           O  
ATOM   3736  H   GLY  1084       2.437  25.127  63.633  1.00  0.00           H  
ATOM   3737  HA3 GLY  1084       2.829  22.871  65.359  1.00  0.00           H  
ATOM   3738  HA2 GLY  1084       4.052  23.879  64.649  1.00  0.00           H  
ATOM   3739  N   GLN  1085       3.224  22.219  62.174  1.00  0.00           N  
ATOM   3740  CA  GLN  1085       3.631  21.224  61.187  1.00  0.00           C  
ATOM   3741  C   GLN  1085       5.041  21.579  60.716  1.00  0.00           C  
ATOM   3742  O   GLN  1085       5.302  22.723  60.346  1.00  0.00           O  
ATOM   3743  CB  GLN  1085       2.671  21.264  59.988  1.00  0.00           C  
ATOM   3744  CG  GLN  1085       2.976  20.209  58.907  1.00  0.00           C  
ATOM   3745  CD  GLN  1085       1.911  20.188  57.814  1.00  0.00           C  
ATOM   3746  OE1 GLN  1085       0.951  20.954  57.835  1.00  0.00           O  
ATOM   3747  NE2 GLN  1085       2.075  19.301  56.840  1.00  0.00           N  
ATOM   3748  H   GLN  1085       2.737  23.041  61.842  1.00  0.00           H  
ATOM   3749  HA  GLN  1085       3.605  20.229  61.631  1.00  0.00           H  
ATOM   3750  HB3 GLN  1085       2.686  22.250  59.524  1.00  0.00           H  
ATOM   3751  HB2 GLN  1085       1.656  21.118  60.363  1.00  0.00           H  
ATOM   3752  HG3 GLN  1085       3.028  19.218  59.360  1.00  0.00           H  
ATOM   3753  HG2 GLN  1085       3.943  20.397  58.438  1.00  0.00           H  
ATOM   3754 HE22 GLN  1085       1.394  19.250  56.097  1.00  0.00           H  
ATOM   3755 HE21 GLN  1085       2.885  18.699  56.832  1.00  0.00           H  
ATOM   3756  N   LEU  1086       5.940  20.590  60.728  1.00  0.00           N  
ATOM   3757  CA  LEU  1086       7.323  20.764  60.317  1.00  0.00           C  
ATOM   3758  C   LEU  1086       7.461  20.472  58.815  1.00  0.00           C  
ATOM   3759  O   LEU  1086       6.882  19.511  58.305  1.00  0.00           O  
ATOM   3760  CB  LEU  1086       8.189  19.807  61.154  1.00  0.00           C  
ATOM   3761  CG  LEU  1086       9.707  19.862  60.887  1.00  0.00           C  
ATOM   3762  CD1 LEU  1086      10.474  19.481  62.152  1.00  0.00           C  
ATOM   3763  CD2 LEU  1086      10.149  18.930  59.747  1.00  0.00           C  
ATOM   3764  H   LEU  1086       5.641  19.666  61.019  1.00  0.00           H  
ATOM   3765  HA  LEU  1086       7.635  21.778  60.543  1.00  0.00           H  
ATOM   3766  HB3 LEU  1086       7.843  18.786  61.038  1.00  0.00           H  
ATOM   3767  HB2 LEU  1086       8.009  20.049  62.203  1.00  0.00           H  
ATOM   3768  HG  LEU  1086       9.982  20.886  60.634  1.00  0.00           H  
ATOM   3769 HD11 LEU  1086      11.539  19.421  61.942  1.00  0.00           H  
ATOM   3770 HD12 LEU  1086      10.302  20.211  62.940  1.00  0.00           H  
ATOM   3771 HD13 LEU  1086      10.182  18.507  62.530  1.00  0.00           H  
ATOM   3772 HD21 LEU  1086      11.228  18.790  59.755  1.00  0.00           H  
ATOM   3773 HD22 LEU  1086       9.694  17.949  59.854  1.00  0.00           H  
ATOM   3774 HD23 LEU  1086       9.896  19.298  58.758  1.00  0.00           H  
ATOM   3775  N   LYS  1087       8.273  21.295  58.132  1.00  0.00           N  
ATOM   3776  CA  LYS  1087       8.660  21.164  56.730  1.00  0.00           C  
ATOM   3777  C   LYS  1087      10.181  21.242  56.594  1.00  0.00           C  
ATOM   3778  O   LYS  1087      10.801  22.122  57.187  1.00  0.00           O  
ATOM   3779  CB  LYS  1087       7.969  22.231  55.856  1.00  0.00           C  
ATOM   3780  CG  LYS  1087       6.440  22.249  55.999  1.00  0.00           C  
ATOM   3781  CD  LYS  1087       5.715  22.891  54.812  1.00  0.00           C  
ATOM   3782  CE  LYS  1087       4.209  23.017  55.088  1.00  0.00           C  
ATOM   3783  NZ  LYS  1087       3.448  23.258  53.854  1.00  0.00           N1+
ATOM   3784  H   LYS  1087       8.681  22.071  58.639  1.00  0.00           H  
ATOM   3785  HA  LYS  1087       8.346  20.185  56.387  1.00  0.00           H  
ATOM   3786  HB3 LYS  1087       8.226  22.035  54.814  1.00  0.00           H  
ATOM   3787  HB2 LYS  1087       8.360  23.225  56.081  1.00  0.00           H  
ATOM   3788  HG3 LYS  1087       6.175  22.769  56.922  1.00  0.00           H  
ATOM   3789  HG2 LYS  1087       6.071  21.230  56.112  1.00  0.00           H  
ATOM   3790  HD3 LYS  1087       5.882  22.276  53.926  1.00  0.00           H  
ATOM   3791  HD2 LYS  1087       6.135  23.873  54.592  1.00  0.00           H  
ATOM   3792  HE3 LYS  1087       4.023  23.832  55.789  1.00  0.00           H  
ATOM   3793  HE2 LYS  1087       3.821  22.113  55.554  1.00  0.00           H  
ATOM   3794  HZ1 LYS  1087       2.463  23.325  54.063  1.00  0.00           H  
ATOM   3795  HZ2 LYS  1087       3.763  24.128  53.432  1.00  0.00           H  
ATOM   3796  HZ3 LYS  1087       3.611  22.503  53.202  1.00  0.00           H  
ATOM   3797  N   ILE  1088      10.780  20.354  55.784  1.00  0.00           N  
ATOM   3798  CA  ILE  1088      12.212  20.372  55.477  1.00  0.00           C  
ATOM   3799  C   ILE  1088      12.455  21.439  54.400  1.00  0.00           C  
ATOM   3800  O   ILE  1088      11.706  21.533  53.425  1.00  0.00           O  
ATOM   3801  CB  ILE  1088      12.695  18.995  54.940  1.00  0.00           C  
ATOM   3802  CG1 ILE  1088      12.220  17.790  55.784  1.00  0.00           C  
ATOM   3803  CG2 ILE  1088      14.231  18.960  54.776  1.00  0.00           C  
ATOM   3804  CD1 ILE  1088      12.675  17.836  57.244  1.00  0.00           C  
ATOM   3805  H   ILE  1088      10.212  19.653  55.326  1.00  0.00           H  
ATOM   3806  HA  ILE  1088      12.772  20.622  56.381  1.00  0.00           H  
ATOM   3807  HB  ILE  1088      12.274  18.852  53.945  1.00  0.00           H  
ATOM   3808 HG13 ILE  1088      12.586  16.869  55.329  1.00  0.00           H  
ATOM   3809 HG12 ILE  1088      11.135  17.708  55.758  1.00  0.00           H  
ATOM   3810 HG21 ILE  1088      14.575  17.967  54.485  1.00  0.00           H  
ATOM   3811 HG22 ILE  1088      14.569  19.644  53.997  1.00  0.00           H  
ATOM   3812 HG23 ILE  1088      14.748  19.234  55.696  1.00  0.00           H  
ATOM   3813 HD11 ILE  1088      12.370  16.937  57.775  1.00  0.00           H  
ATOM   3814 HD12 ILE  1088      13.758  17.904  57.327  1.00  0.00           H  
ATOM   3815 HD13 ILE  1088      12.245  18.694  57.756  1.00  0.00           H  
ATOM   3816  N   ALA  1089      13.521  22.222  54.595  1.00  0.00           N  
ATOM   3817  CA  ALA  1089      13.962  23.309  53.732  1.00  0.00           C  
ATOM   3818  C   ALA  1089      15.473  23.240  53.515  1.00  0.00           C  
ATOM   3819  O   ALA  1089      16.128  22.294  53.943  1.00  0.00           O  
ATOM   3820  CB  ALA  1089      13.512  24.639  54.341  1.00  0.00           C  
ATOM   3821  H   ALA  1089      14.085  22.062  55.419  1.00  0.00           H  
ATOM   3822  HA  ALA  1089      13.498  23.204  52.750  1.00  0.00           H  
ATOM   3823  HB1 ALA  1089      13.553  25.454  53.617  1.00  0.00           H  
ATOM   3824  HB2 ALA  1089      12.489  24.543  54.685  1.00  0.00           H  
ATOM   3825  HB3 ALA  1089      14.116  24.921  55.204  1.00  0.00           H  
ATOM   3826  N   ASP  1090      16.003  24.248  52.810  1.00  0.00           N  
ATOM   3827  CA  ASP  1090      17.383  24.404  52.349  1.00  0.00           C  
ATOM   3828  C   ASP  1090      17.917  23.166  51.613  1.00  0.00           C  
ATOM   3829  O   ASP  1090      18.757  22.425  52.125  1.00  0.00           O  
ATOM   3830  CB  ASP  1090      18.356  24.862  53.462  1.00  0.00           C  
ATOM   3831  CG  ASP  1090      19.676  25.432  52.895  1.00  0.00           C  
ATOM   3832  OD1 ASP  1090      19.868  25.400  51.654  1.00  0.00           O  
ATOM   3833  OD2 ASP  1090      20.462  25.945  53.716  1.00  0.00           O1-
ATOM   3834  H   ASP  1090      15.367  24.979  52.528  1.00  0.00           H  
ATOM   3835  HA  ASP  1090      17.321  25.201  51.607  1.00  0.00           H  
ATOM   3836  HB3 ASP  1090      18.588  24.038  54.136  1.00  0.00           H  
ATOM   3837  HB2 ASP  1090      17.889  25.619  54.089  1.00  0.00           H  
ATOM   3838  N   PHE  1091      17.452  23.000  50.372  1.00  0.00           N  
ATOM   3839  CA  PHE  1091      17.904  21.979  49.433  1.00  0.00           C  
ATOM   3840  C   PHE  1091      19.097  22.469  48.590  1.00  0.00           C  
ATOM   3841  O   PHE  1091      19.364  21.911  47.525  1.00  0.00           O  
ATOM   3842  CB  PHE  1091      16.711  21.623  48.521  1.00  0.00           C  
ATOM   3843  CG  PHE  1091      15.711  20.731  49.220  1.00  0.00           C  
ATOM   3844  CD1 PHE  1091      15.742  19.340  49.001  1.00  0.00           C  
ATOM   3845  CD2 PHE  1091      14.779  21.281  50.123  1.00  0.00           C  
ATOM   3846  CE1 PHE  1091      14.850  18.502  49.690  1.00  0.00           C  
ATOM   3847  CE2 PHE  1091      13.892  20.441  50.814  1.00  0.00           C  
ATOM   3848  CZ  PHE  1091      13.931  19.053  50.601  1.00  0.00           C  
ATOM   3849  H   PHE  1091      16.757  23.653  50.039  1.00  0.00           H  
ATOM   3850  HA  PHE  1091      18.230  21.083  49.965  1.00  0.00           H  
ATOM   3851  HB3 PHE  1091      17.028  21.099  47.619  1.00  0.00           H  
ATOM   3852  HB2 PHE  1091      16.207  22.525  48.167  1.00  0.00           H  
ATOM   3853  HD1 PHE  1091      16.455  18.908  48.315  1.00  0.00           H  
ATOM   3854  HD2 PHE  1091      14.749  22.346  50.299  1.00  0.00           H  
ATOM   3855  HE1 PHE  1091      14.891  17.438  49.525  1.00  0.00           H  
ATOM   3856  HE2 PHE  1091      13.183  20.861  51.508  1.00  0.00           H  
ATOM   3857  HZ  PHE  1091      13.257  18.413  51.142  1.00  0.00           H  
ATOM   3858  N   GLY  1092      19.846  23.480  49.067  1.00  0.00           N  
ATOM   3859  CA  GLY  1092      21.024  24.028  48.399  1.00  0.00           C  
ATOM   3860  C   GLY  1092      22.162  23.014  48.221  1.00  0.00           C  
ATOM   3861  O   GLY  1092      22.841  23.043  47.195  1.00  0.00           O  
ATOM   3862  H   GLY  1092      19.603  23.878  49.966  1.00  0.00           H  
ATOM   3863  HA3 GLY  1092      21.397  24.866  48.989  1.00  0.00           H  
ATOM   3864  HA2 GLY  1092      20.735  24.430  47.426  1.00  0.00           H  
ATOM   3865  N   MET  1093      22.335  22.093  49.184  1.00  0.00           N  
ATOM   3866  CA  MET  1093      23.338  21.030  49.128  1.00  0.00           C  
ATOM   3867  C   MET  1093      22.788  19.716  48.547  1.00  0.00           C  
ATOM   3868  O   MET  1093      23.574  18.789  48.362  1.00  0.00           O  
ATOM   3869  CB  MET  1093      23.826  20.711  50.555  1.00  0.00           C  
ATOM   3870  CG  MET  1093      24.650  21.823  51.210  1.00  0.00           C  
ATOM   3871  SD  MET  1093      25.641  21.180  52.585  1.00  0.00           S  
ATOM   3872  CE  MET  1093      26.236  22.726  53.308  1.00  0.00           C  
ATOM   3873  H   MET  1093      21.730  22.123  49.993  1.00  0.00           H  
ATOM   3874  HA  MET  1093      24.194  21.334  48.521  1.00  0.00           H  
ATOM   3875  HB3 MET  1093      24.471  19.832  50.519  1.00  0.00           H  
ATOM   3876  HB2 MET  1093      22.991  20.439  51.204  1.00  0.00           H  
ATOM   3877  HG3 MET  1093      23.992  22.615  51.572  1.00  0.00           H  
ATOM   3878  HG2 MET  1093      25.331  22.276  50.489  1.00  0.00           H  
ATOM   3879  HE1 MET  1093      26.845  22.520  54.189  1.00  0.00           H  
ATOM   3880  HE2 MET  1093      26.842  23.278  52.589  1.00  0.00           H  
ATOM   3881  HE3 MET  1093      25.397  23.352  53.612  1.00  0.00           H  
ATOM   3882  N   SER  1094      21.477  19.603  48.270  1.00  0.00           N  
ATOM   3883  CA  SER  1094      20.831  18.347  47.879  1.00  0.00           C  
ATOM   3884  C   SER  1094      21.305  17.811  46.516  1.00  0.00           C  
ATOM   3885  O   SER  1094      21.709  18.582  45.644  1.00  0.00           O  
ATOM   3886  CB  SER  1094      19.298  18.509  47.911  1.00  0.00           C  
ATOM   3887  OG  SER  1094      18.786  19.208  46.791  1.00  0.00           O  
ATOM   3888  H   SER  1094      20.882  20.404  48.427  1.00  0.00           H  
ATOM   3889  HA  SER  1094      21.113  17.629  48.645  1.00  0.00           H  
ATOM   3890  HB3 SER  1094      18.983  19.010  48.826  1.00  0.00           H  
ATOM   3891  HB2 SER  1094      18.833  17.524  47.923  1.00  0.00           H  
ATOM   3892  HG  SER  1094      19.121  20.094  46.807  1.00  0.00           H  
ATOM   3893  N   ARG  1095      21.260  16.481  46.355  1.00  0.00           N  
ATOM   3894  CA  ARG  1095      21.674  15.745  45.162  1.00  0.00           C  
ATOM   3895  C   ARG  1095      20.704  14.596  44.893  1.00  0.00           C  
ATOM   3896  O   ARG  1095      20.367  13.856  45.813  1.00  0.00           O  
ATOM   3897  CB  ARG  1095      23.117  15.216  45.315  1.00  0.00           C  
ATOM   3898  CG  ARG  1095      24.210  16.282  45.479  1.00  0.00           C  
ATOM   3899  CD  ARG  1095      24.450  17.114  44.214  1.00  0.00           C  
ATOM   3900  NE  ARG  1095      25.590  18.017  44.407  1.00  0.00           N  
ATOM   3901  CZ  ARG  1095      25.538  19.243  44.955  1.00  0.00           C  
ATOM   3902  NH1 ARG  1095      24.390  19.771  45.402  1.00  0.00           N  
ATOM   3903  NH2 ARG  1095      26.666  19.953  45.066  1.00  0.00           N1+
ATOM   3904  H   ARG  1095      20.913  15.925  47.127  1.00  0.00           H  
ATOM   3905  HA  ARG  1095      21.632  16.407  44.295  1.00  0.00           H  
ATOM   3906  HB3 ARG  1095      23.371  14.588  44.459  1.00  0.00           H  
ATOM   3907  HB2 ARG  1095      23.159  14.553  46.181  1.00  0.00           H  
ATOM   3908  HG3 ARG  1095      25.140  15.780  45.745  1.00  0.00           H  
ATOM   3909  HG2 ARG  1095      23.987  16.932  46.323  1.00  0.00           H  
ATOM   3910  HD3 ARG  1095      23.567  17.682  43.923  1.00  0.00           H  
ATOM   3911  HD2 ARG  1095      24.684  16.453  43.379  1.00  0.00           H  
ATOM   3912  HE  ARG  1095      26.487  17.650  44.123  1.00  0.00           H  
ATOM   3913 HH12 ARG  1095      24.362  20.700  45.798  1.00  0.00           H  
ATOM   3914 HH11 ARG  1095      23.530  19.237  45.355  1.00  0.00           H  
ATOM   3915 HH22 ARG  1095      26.646  20.874  45.477  1.00  0.00           H  
ATOM   3916 HH21 ARG  1095      27.540  19.564  44.742  1.00  0.00           H  
ATOM   3917  N   GLU  1096      20.306  14.421  43.626  1.00  0.00           N  
ATOM   3918  CA  GLU  1096      19.500  13.303  43.138  1.00  0.00           C  
ATOM   3919  C   GLU  1096      20.413  12.303  42.422  1.00  0.00           C  
ATOM   3920  O   GLU  1096      21.258  12.761  41.659  1.00  0.00           O  
ATOM   3921  CB  GLU  1096      18.497  13.860  42.110  1.00  0.00           C  
ATOM   3922  CG  GLU  1096      17.642  12.794  41.392  1.00  0.00           C  
ATOM   3923  CD  GLU  1096      16.782  13.425  40.306  1.00  0.00           C  
ATOM   3924  OE1 GLU  1096      15.824  14.135  40.681  1.00  0.00           O  
ATOM   3925  OE2 GLU  1096      17.103  13.196  39.119  1.00  0.00           O1-
ATOM   3926  H   GLU  1096      20.653  15.058  42.925  1.00  0.00           H  
ATOM   3927  HA  GLU  1096      18.955  12.831  43.948  1.00  0.00           H  
ATOM   3928  HB3 GLU  1096      19.032  14.447  41.359  1.00  0.00           H  
ATOM   3929  HB2 GLU  1096      17.834  14.564  42.615  1.00  0.00           H  
ATOM   3930  HG3 GLU  1096      16.999  12.282  42.109  1.00  0.00           H  
ATOM   3931  HG2 GLU  1096      18.250  12.025  40.916  1.00  0.00           H  
ATOM   3932  N   GLU  1097      20.204  10.982  42.610  1.00  0.00           N  
ATOM   3933  CA  GLU  1097      20.970   9.858  42.029  1.00  0.00           C  
ATOM   3934  C   GLU  1097      20.756   8.603  42.916  1.00  0.00           C  
ATOM   3935  O   GLU  1097      19.722   8.442  43.544  1.00  0.00           O  
ATOM   3936  CB  GLU  1097      22.490  10.203  42.013  1.00  0.00           C  
ATOM   3937  CG  GLU  1097      23.039  10.666  40.654  1.00  0.00           C  
ATOM   3938  CD  GLU  1097      24.465  11.188  40.811  1.00  0.00           C  
ATOM   3939  OE1 GLU  1097      25.165  10.691  41.719  1.00  0.00           O  
ATOM   3940  OE2 GLU  1097      24.848  12.062  40.007  1.00  0.00           O1-
ATOM   3941  H   GLU  1097      19.473  10.719  43.259  1.00  0.00           H  
ATOM   3942  HA  GLU  1097      20.605   9.637  41.025  1.00  0.00           H  
ATOM   3943  HB3 GLU  1097      23.143   9.377  42.277  1.00  0.00           H  
ATOM   3944  HB2 GLU  1097      22.720  10.930  42.795  1.00  0.00           H  
ATOM   3945  HG3 GLU  1097      22.425  11.405  40.148  1.00  0.00           H  
ATOM   3946  HG2 GLU  1097      23.070   9.813  39.976  1.00  0.00           H  
ATOM   3947  N   HIS  1098      21.729   7.682  42.982  1.00  0.00           N  
ATOM   3948  CA  HIS  1098      21.818   6.596  43.957  1.00  0.00           C  
ATOM   3949  C   HIS  1098      22.787   7.034  45.061  1.00  0.00           C  
ATOM   3950  O   HIS  1098      22.362   7.756  45.959  1.00  0.00           O  
ATOM   3951  CB  HIS  1098      22.342   5.326  43.273  1.00  0.00           C  
ATOM   3952  CG  HIS  1098      21.469   4.831  42.164  1.00  0.00           C  
ATOM   3953  ND1 HIS  1098      20.190   4.345  42.366  1.00  0.00           N  
ATOM   3954  CD2 HIS  1098      21.694   4.761  40.810  1.00  0.00           C  
ATOM   3955  CE1 HIS  1098      19.716   3.995  41.169  1.00  0.00           C  
ATOM   3956  NE2 HIS  1098      20.574   4.220  40.180  1.00  0.00           N  
ATOM   3957  H   HIS  1098      22.551   7.841  42.417  1.00  0.00           H  
ATOM   3958  HA  HIS  1098      20.848   6.382  44.410  1.00  0.00           H  
ATOM   3959  HB3 HIS  1098      22.455   4.518  43.998  1.00  0.00           H  
ATOM   3960  HB2 HIS  1098      23.326   5.495  42.832  1.00  0.00           H  
ATOM   3961  HD1 HIS  1098      19.703   4.271  43.248  1.00  0.00           H  
ATOM   3962  HD2 HIS  1098      22.568   5.050  40.244  1.00  0.00           H  
ATOM   3963  HE1 HIS  1098      18.731   3.579  41.017  1.00  0.00           H  
ATOM   3964  N   ILE  1099      24.083   6.656  44.990  1.00  0.00           N  
ATOM   3965  CA  ILE  1099      25.139   7.295  45.781  1.00  0.00           C  
ATOM   3966  C   ILE  1099      25.358   8.700  45.219  1.00  0.00           C  
ATOM   3967  O   ILE  1099      25.240   8.909  44.010  1.00  0.00           O  
ATOM   3968  CB  ILE  1099      26.510   6.541  45.723  1.00  0.00           C  
ATOM   3969  CG1 ILE  1099      27.444   7.044  46.859  1.00  0.00           C  
ATOM   3970  CG2 ILE  1099      27.235   6.661  44.355  1.00  0.00           C  
ATOM   3971  CD1 ILE  1099      28.785   6.322  46.988  1.00  0.00           C  
ATOM   3972  H   ILE  1099      24.375   6.062  44.228  1.00  0.00           H  
ATOM   3973  HA  ILE  1099      24.803   7.358  46.819  1.00  0.00           H  
ATOM   3974  HB  ILE  1099      26.307   5.485  45.906  1.00  0.00           H  
ATOM   3975 HG13 ILE  1099      26.931   7.015  47.822  1.00  0.00           H  
ATOM   3976 HG12 ILE  1099      27.701   8.081  46.689  1.00  0.00           H  
ATOM   3977 HG21 ILE  1099      28.017   5.911  44.244  1.00  0.00           H  
ATOM   3978 HG22 ILE  1099      26.543   6.493  43.530  1.00  0.00           H  
ATOM   3979 HG23 ILE  1099      27.698   7.638  44.207  1.00  0.00           H  
ATOM   3980 HD11 ILE  1099      29.511   6.966  47.478  1.00  0.00           H  
ATOM   3981 HD12 ILE  1099      28.688   5.393  47.550  1.00  0.00           H  
ATOM   3982 HD13 ILE  1099      29.235   6.080  46.027  1.00  0.00           H  
ATOM   3983  N   TYR  1100      25.779   9.616  46.093  1.00  0.00           N  
ATOM   3984  CA  TYR  1100      26.538  10.778  45.679  1.00  0.00           C  
ATOM   3985  C   TYR  1100      27.923  10.732  46.321  1.00  0.00           C  
ATOM   3986  O   TYR  1100      28.054  10.674  47.543  1.00  0.00           O  
ATOM   3987  CB  TYR  1100      25.838  12.088  46.051  1.00  0.00           C  
ATOM   3988  CG  TYR  1100      26.628  13.241  45.470  1.00  0.00           C  
ATOM   3989  CD1 TYR  1100      26.561  13.474  44.082  1.00  0.00           C  
ATOM   3990  CD2 TYR  1100      27.512  13.995  46.271  1.00  0.00           C  
ATOM   3991  CE1 TYR  1100      27.392  14.438  43.487  1.00  0.00           C  
ATOM   3992  CE2 TYR  1100      28.308  14.991  45.677  1.00  0.00           C  
ATOM   3993  CZ  TYR  1100      28.273  15.192  44.283  1.00  0.00           C  
ATOM   3994  OH  TYR  1100      29.083  16.123  43.706  1.00  0.00           O  
ATOM   3995  H   TYR  1100      25.825   9.370  47.073  1.00  0.00           H  
ATOM   3996  HA  TYR  1100      26.676  10.772  44.595  1.00  0.00           H  
ATOM   3997  HB3 TYR  1100      25.730  12.197  47.131  1.00  0.00           H  
ATOM   3998  HB2 TYR  1100      24.831  12.108  45.634  1.00  0.00           H  
ATOM   3999  HD1 TYR  1100      25.900  12.885  43.463  1.00  0.00           H  
ATOM   4000  HD2 TYR  1100      27.574  13.819  47.334  1.00  0.00           H  
ATOM   4001  HE1 TYR  1100      27.350  14.591  42.418  1.00  0.00           H  
ATOM   4002  HE2 TYR  1100      28.931  15.613  46.298  1.00  0.00           H  
ATOM   4003  HH  TYR  1100      29.036  16.120  42.763  1.00  0.00           H  
ATOM   4004  N   GLU  1101      28.948  10.815  45.471  1.00  0.00           N  
ATOM   4005  CA  GLU  1101      30.346  10.958  45.843  1.00  0.00           C  
ATOM   4006  C   GLU  1101      30.725  12.428  45.650  1.00  0.00           C  
ATOM   4007  O   GLU  1101      30.435  12.995  44.593  1.00  0.00           O  
ATOM   4008  CB  GLU  1101      31.174  10.118  44.863  1.00  0.00           C  
ATOM   4009  CG  GLU  1101      30.917   8.607  45.011  1.00  0.00           C  
ATOM   4010  CD  GLU  1101      31.689   7.771  43.992  1.00  0.00           C  
ATOM   4011  OE1 GLU  1101      32.399   8.368  43.153  1.00  0.00           O  
ATOM   4012  OE2 GLU  1101      31.550   6.531  44.069  1.00  0.00           O1-
ATOM   4013  H   GLU  1101      28.742  10.872  44.484  1.00  0.00           H  
ATOM   4014  HA  GLU  1101      30.534  10.632  46.867  1.00  0.00           H  
ATOM   4015  HB3 GLU  1101      32.235  10.313  45.030  1.00  0.00           H  
ATOM   4016  HB2 GLU  1101      30.964  10.430  43.837  1.00  0.00           H  
ATOM   4017  HG3 GLU  1101      29.858   8.383  44.886  1.00  0.00           H  
ATOM   4018  HG2 GLU  1101      31.193   8.278  46.014  1.00  0.00           H  
ATOM   4019  N   LEU  1102      31.370  13.043  46.658  1.00  0.00           N  
ATOM   4020  CA  LEU  1102      31.782  14.449  46.638  1.00  0.00           C  
ATOM   4021  C   LEU  1102      32.719  14.738  45.465  1.00  0.00           C  
ATOM   4022  O   LEU  1102      33.687  14.008  45.258  1.00  0.00           O  
ATOM   4023  CB  LEU  1102      32.440  14.858  47.971  1.00  0.00           C  
ATOM   4024  CG  LEU  1102      32.717  16.379  48.112  1.00  0.00           C  
ATOM   4025  CD1 LEU  1102      31.431  17.222  48.135  1.00  0.00           C  
ATOM   4026  CD2 LEU  1102      33.555  16.677  49.361  1.00  0.00           C  
ATOM   4027  H   LEU  1102      31.565  12.510  47.496  1.00  0.00           H  
ATOM   4028  HA  LEU  1102      30.883  15.036  46.510  1.00  0.00           H  
ATOM   4029  HB3 LEU  1102      33.376  14.309  48.087  1.00  0.00           H  
ATOM   4030  HB2 LEU  1102      31.812  14.529  48.796  1.00  0.00           H  
ATOM   4031  HG  LEU  1102      33.316  16.714  47.265  1.00  0.00           H  
ATOM   4032 HD11 LEU  1102      31.657  18.276  48.303  1.00  0.00           H  
ATOM   4033 HD12 LEU  1102      30.887  17.162  47.194  1.00  0.00           H  
ATOM   4034 HD13 LEU  1102      30.766  16.894  48.932  1.00  0.00           H  
ATOM   4035 HD21 LEU  1102      33.795  17.739  49.433  1.00  0.00           H  
ATOM   4036 HD22 LEU  1102      33.026  16.391  50.271  1.00  0.00           H  
ATOM   4037 HD23 LEU  1102      34.499  16.132  49.339  1.00  0.00           H  
ATOM   4038  N   SER  1103      32.412  15.796  44.705  1.00  0.00           N  
ATOM   4039  CA  SER  1103      33.202  16.222  43.564  1.00  0.00           C  
ATOM   4040  C   SER  1103      34.214  17.289  44.002  1.00  0.00           C  
ATOM   4041  O   SER  1103      33.847  18.375  44.451  1.00  0.00           O  
ATOM   4042  CB  SER  1103      32.244  16.775  42.481  1.00  0.00           C  
ATOM   4043  OG  SER  1103      31.518  17.926  42.876  1.00  0.00           O  
ATOM   4044  H   SER  1103      31.590  16.341  44.922  1.00  0.00           H  
ATOM   4045  HA  SER  1103      33.732  15.372  43.129  1.00  0.00           H  
ATOM   4046  HB3 SER  1103      31.536  16.002  42.181  1.00  0.00           H  
ATOM   4047  HB2 SER  1103      32.816  17.029  41.588  1.00  0.00           H  
ATOM   4048  HG  SER  1103      31.046  18.253  42.125  1.00  0.00           H  
ATOM   4049  N   ASP  1104      35.504  16.985  43.813  1.00  0.00           N  
ATOM   4050  CA  ASP  1104      36.533  17.976  43.521  1.00  0.00           C  
ATOM   4051  C   ASP  1104      37.045  18.787  44.728  1.00  0.00           C  
ATOM   4052  O   ASP  1104      37.886  18.309  45.488  1.00  0.00           O  
ATOM   4053  CB  ASP  1104      36.157  18.794  42.254  1.00  0.00           C  
ATOM   4054  CG  ASP  1104      37.234  19.756  41.751  1.00  0.00           C  
ATOM   4055  OD1 ASP  1104      38.380  19.686  42.247  1.00  0.00           O  
ATOM   4056  OD2 ASP  1104      36.873  20.592  40.896  1.00  0.00           O1-
ATOM   4057  H   ASP  1104      35.721  16.037  43.540  1.00  0.00           H  
ATOM   4058  HA  ASP  1104      37.391  17.366  43.231  1.00  0.00           H  
ATOM   4059  HB3 ASP  1104      35.250  19.378  42.420  1.00  0.00           H  
ATOM   4060  HB2 ASP  1104      35.931  18.111  41.434  1.00  0.00           H  
ATOM   4061  N   LYS  1105      36.610  20.057  44.811  1.00  0.00           N  
ATOM   4062  CA  LYS  1105      37.227  21.109  45.616  1.00  0.00           C  
ATOM   4063  C   LYS  1105      36.647  21.117  47.037  1.00  0.00           C  
ATOM   4064  O   LYS  1105      36.040  20.145  47.487  1.00  0.00           O  
ATOM   4065  CB  LYS  1105      36.959  22.486  44.945  1.00  0.00           C  
ATOM   4066  CG  LYS  1105      37.545  22.603  43.537  1.00  0.00           C  
ATOM   4067  CD  LYS  1105      37.597  24.024  42.976  1.00  0.00           C  
ATOM   4068  CE  LYS  1105      38.190  24.047  41.560  1.00  0.00           C  
ATOM   4069  NZ  LYS  1105      38.136  25.399  40.981  1.00  0.00           N1+
ATOM   4070  H   LYS  1105      35.906  20.347  44.148  1.00  0.00           H  
ATOM   4071  HA  LYS  1105      38.303  20.942  45.684  1.00  0.00           H  
ATOM   4072  HB3 LYS  1105      37.415  23.283  45.533  1.00  0.00           H  
ATOM   4073  HB2 LYS  1105      35.889  22.700  44.916  1.00  0.00           H  
ATOM   4074  HG3 LYS  1105      36.888  22.044  42.886  1.00  0.00           H  
ATOM   4075  HG2 LYS  1105      38.536  22.149  43.497  1.00  0.00           H  
ATOM   4076  HD3 LYS  1105      38.192  24.659  43.634  1.00  0.00           H  
ATOM   4077  HD2 LYS  1105      36.589  24.442  42.964  1.00  0.00           H  
ATOM   4078  HE3 LYS  1105      37.638  23.370  40.907  1.00  0.00           H  
ATOM   4079  HE2 LYS  1105      39.226  23.705  41.574  1.00  0.00           H  
ATOM   4080  HZ1 LYS  1105      38.531  25.380  40.051  1.00  0.00           H  
ATOM   4081  HZ2 LYS  1105      37.175  25.704  40.930  1.00  0.00           H  
ATOM   4082  HZ3 LYS  1105      38.665  26.038  41.558  1.00  0.00           H  
ATOM   4083  N   ARG  1106      36.865  22.230  47.753  1.00  0.00           N  
ATOM   4084  CA  ARG  1106      36.375  22.491  49.100  1.00  0.00           C  
ATOM   4085  C   ARG  1106      34.848  22.377  49.197  1.00  0.00           C  
ATOM   4086  O   ARG  1106      34.121  22.808  48.299  1.00  0.00           O  
ATOM   4087  CB  ARG  1106      36.824  23.891  49.548  1.00  0.00           C  
ATOM   4088  CG  ARG  1106      38.347  24.018  49.705  1.00  0.00           C  
ATOM   4089  CD  ARG  1106      38.771  25.429  50.109  1.00  0.00           C  
ATOM   4090  NE  ARG  1106      38.557  26.367  49.001  1.00  0.00           N  
ATOM   4091  CZ  ARG  1106      38.625  27.700  49.101  1.00  0.00           C  
ATOM   4092  NH1 ARG  1106      38.920  28.278  50.275  1.00  0.00           N  
ATOM   4093  NH2 ARG  1106      38.396  28.442  48.010  1.00  0.00           N1+
ATOM   4094  H   ARG  1106      37.382  22.973  47.309  1.00  0.00           H  
ATOM   4095  HA  ARG  1106      36.822  21.747  49.763  1.00  0.00           H  
ATOM   4096  HB3 ARG  1106      36.358  24.136  50.504  1.00  0.00           H  
ATOM   4097  HB2 ARG  1106      36.456  24.633  48.836  1.00  0.00           H  
ATOM   4098  HG3 ARG  1106      38.852  23.742  48.778  1.00  0.00           H  
ATOM   4099  HG2 ARG  1106      38.695  23.310  50.458  1.00  0.00           H  
ATOM   4100  HD3 ARG  1106      39.829  25.441  50.372  1.00  0.00           H  
ATOM   4101  HD2 ARG  1106      38.214  25.751  50.989  1.00  0.00           H  
ATOM   4102  HE  ARG  1106      38.363  25.955  48.099  1.00  0.00           H  
ATOM   4103 HH12 ARG  1106      38.974  29.283  50.356  1.00  0.00           H  
ATOM   4104 HH11 ARG  1106      39.094  27.707  51.089  1.00  0.00           H  
ATOM   4105 HH22 ARG  1106      38.445  29.450  48.059  1.00  0.00           H  
ATOM   4106 HH21 ARG  1106      38.173  28.004  47.128  1.00  0.00           H  
ATOM   4107  N   GLY  1107      34.391  21.794  50.309  1.00  0.00           N  
ATOM   4108  CA  GLY  1107      32.992  21.665  50.676  1.00  0.00           C  
ATOM   4109  C   GLY  1107      32.753  22.304  52.040  1.00  0.00           C  
ATOM   4110  O   GLY  1107      33.614  22.234  52.918  1.00  0.00           O  
ATOM   4111  H   GLY  1107      35.065  21.470  50.989  1.00  0.00           H  
ATOM   4112  HA3 GLY  1107      32.741  20.606  50.735  1.00  0.00           H  
ATOM   4113  HA2 GLY  1107      32.326  22.109  49.933  1.00  0.00           H  
ATOM   4114  N   GLN  1108      31.556  22.879  52.234  1.00  0.00           N  
ATOM   4115  CA  GLN  1108      31.071  23.303  53.545  1.00  0.00           C  
ATOM   4116  C   GLN  1108      30.411  22.085  54.190  1.00  0.00           C  
ATOM   4117  O   GLN  1108      29.414  21.580  53.673  1.00  0.00           O  
ATOM   4118  CB  GLN  1108      30.004  24.404  53.387  1.00  0.00           C  
ATOM   4119  CG  GLN  1108      30.615  25.809  53.252  1.00  0.00           C  
ATOM   4120  CD  GLN  1108      29.585  26.915  53.493  1.00  0.00           C  
ATOM   4121  OE1 GLN  1108      28.414  26.772  53.152  1.00  0.00           O  
ATOM   4122  NE2 GLN  1108      30.017  28.024  54.097  1.00  0.00           N  
ATOM   4123  H   GLN  1108      30.896  22.899  51.471  1.00  0.00           H  
ATOM   4124  HA  GLN  1108      31.885  23.658  54.180  1.00  0.00           H  
ATOM   4125  HB3 GLN  1108      29.361  24.405  54.272  1.00  0.00           H  
ATOM   4126  HB2 GLN  1108      29.344  24.192  52.544  1.00  0.00           H  
ATOM   4127  HG3 GLN  1108      31.055  25.935  52.263  1.00  0.00           H  
ATOM   4128  HG2 GLN  1108      31.425  25.929  53.974  1.00  0.00           H  
ATOM   4129 HE22 GLN  1108      29.367  28.774  54.281  1.00  0.00           H  
ATOM   4130 HE21 GLN  1108      30.985  28.110  54.370  1.00  0.00           H  
ATOM   4131  N   ILE  1109      30.987  21.610  55.302  1.00  0.00           N  
ATOM   4132  CA  ILE  1109      30.507  20.428  56.006  1.00  0.00           C  
ATOM   4133  C   ILE  1109      29.978  20.884  57.375  1.00  0.00           C  
ATOM   4134  O   ILE  1109      30.750  21.452  58.151  1.00  0.00           O  
ATOM   4135  CB  ILE  1109      31.630  19.364  56.154  1.00  0.00           C  
ATOM   4136  CG1 ILE  1109      32.235  18.968  54.785  1.00  0.00           C  
ATOM   4137  CG2 ILE  1109      31.079  18.110  56.864  1.00  0.00           C  
ATOM   4138  CD1 ILE  1109      33.445  18.027  54.876  1.00  0.00           C  
ATOM   4139  H   ILE  1109      31.804  22.074  55.671  1.00  0.00           H  
ATOM   4140  HA  ILE  1109      29.729  19.944  55.421  1.00  0.00           H  
ATOM   4141  HB  ILE  1109      32.434  19.778  56.765  1.00  0.00           H  
ATOM   4142 HG13 ILE  1109      32.570  19.860  54.257  1.00  0.00           H  
ATOM   4143 HG12 ILE  1109      31.468  18.517  54.153  1.00  0.00           H  
ATOM   4144 HG21 ILE  1109      31.804  17.305  56.904  1.00  0.00           H  
ATOM   4145 HG22 ILE  1109      30.784  18.317  57.891  1.00  0.00           H  
ATOM   4146 HG23 ILE  1109      30.203  17.722  56.344  1.00  0.00           H  
ATOM   4147 HD11 ILE  1109      33.927  17.933  53.903  1.00  0.00           H  
ATOM   4148 HD12 ILE  1109      34.190  18.404  55.577  1.00  0.00           H  
ATOM   4149 HD13 ILE  1109      33.163  17.021  55.185  1.00  0.00           H  
ATOM   4150  N   PRO  1110      28.700  20.603  57.711  1.00  0.00           N  
ATOM   4151  CA  PRO  1110      28.166  20.793  59.064  1.00  0.00           C  
ATOM   4152  C   PRO  1110      28.589  19.584  59.920  1.00  0.00           C  
ATOM   4153  O   PRO  1110      27.832  18.622  60.049  1.00  0.00           O  
ATOM   4154  CB  PRO  1110      26.648  20.849  58.844  1.00  0.00           C  
ATOM   4155  CG  PRO  1110      26.400  19.955  57.636  1.00  0.00           C  
ATOM   4156  CD  PRO  1110      27.661  20.115  56.795  1.00  0.00           C  
ATOM   4157  HA  PRO  1110      28.517  21.719  59.523  1.00  0.00           H  
ATOM   4158  HB3 PRO  1110      26.360  21.872  58.597  1.00  0.00           H  
ATOM   4159  HB2 PRO  1110      26.067  20.550  59.718  1.00  0.00           H  
ATOM   4160  HG3 PRO  1110      25.504  20.213  57.078  1.00  0.00           H  
ATOM   4161  HG2 PRO  1110      26.290  18.918  57.953  1.00  0.00           H  
ATOM   4162  HD2 PRO  1110      27.923  19.159  56.340  1.00  0.00           H  
ATOM   4163  HD3 PRO  1110      27.502  20.847  56.001  1.00  0.00           H  
ATOM   4164  N   ILE  1111      29.838  19.605  60.420  1.00  0.00           N  
ATOM   4165  CA  ILE  1111      30.577  18.450  60.951  1.00  0.00           C  
ATOM   4166  C   ILE  1111      29.797  17.624  61.984  1.00  0.00           C  
ATOM   4167  O   ILE  1111      29.725  16.404  61.854  1.00  0.00           O  
ATOM   4168  CB  ILE  1111      31.996  18.867  61.435  1.00  0.00           C  
ATOM   4169  CG1 ILE  1111      32.839  19.397  60.247  1.00  0.00           C  
ATOM   4170  CG2 ILE  1111      32.726  17.703  62.144  1.00  0.00           C  
ATOM   4171  CD1 ILE  1111      34.191  20.051  60.565  1.00  0.00           C  
ATOM   4172  H   ILE  1111      30.384  20.438  60.247  1.00  0.00           H  
ATOM   4173  HA  ILE  1111      30.719  17.776  60.105  1.00  0.00           H  
ATOM   4174  HB  ILE  1111      31.873  19.677  62.151  1.00  0.00           H  
ATOM   4175 HG13 ILE  1111      32.268  20.139  59.696  1.00  0.00           H  
ATOM   4176 HG12 ILE  1111      33.006  18.588  59.540  1.00  0.00           H  
ATOM   4177 HG21 ILE  1111      33.782  17.901  62.309  1.00  0.00           H  
ATOM   4178 HG22 ILE  1111      32.296  17.485  63.122  1.00  0.00           H  
ATOM   4179 HG23 ILE  1111      32.671  16.797  61.545  1.00  0.00           H  
ATOM   4180 HD11 ILE  1111      34.695  20.307  59.633  1.00  0.00           H  
ATOM   4181 HD12 ILE  1111      34.065  20.989  61.101  1.00  0.00           H  
ATOM   4182 HD13 ILE  1111      34.871  19.395  61.106  1.00  0.00           H  
ATOM   4183  N   LYS  1112      29.188  18.290  62.974  1.00  0.00           N  
ATOM   4184  CA  LYS  1112      28.466  17.650  64.074  1.00  0.00           C  
ATOM   4185  C   LYS  1112      27.129  16.992  63.663  1.00  0.00           C  
ATOM   4186  O   LYS  1112      26.590  16.218  64.451  1.00  0.00           O  
ATOM   4187  CB  LYS  1112      28.248  18.703  65.179  1.00  0.00           C  
ATOM   4188  CG  LYS  1112      29.567  19.090  65.878  1.00  0.00           C  
ATOM   4189  CD  LYS  1112      29.399  20.212  66.902  1.00  0.00           C  
ATOM   4190  CE  LYS  1112      30.679  20.483  67.705  1.00  0.00           C  
ATOM   4191  NZ  LYS  1112      30.432  21.449  68.784  1.00  0.00           N1+
ATOM   4192  H   LYS  1112      29.274  19.296  62.997  1.00  0.00           H  
ATOM   4193  HA  LYS  1112      29.092  16.852  64.478  1.00  0.00           H  
ATOM   4194  HB3 LYS  1112      27.552  18.324  65.928  1.00  0.00           H  
ATOM   4195  HB2 LYS  1112      27.780  19.592  64.756  1.00  0.00           H  
ATOM   4196  HG3 LYS  1112      30.314  19.386  65.142  1.00  0.00           H  
ATOM   4197  HG2 LYS  1112      29.970  18.219  66.383  1.00  0.00           H  
ATOM   4198  HD3 LYS  1112      28.592  19.935  67.572  1.00  0.00           H  
ATOM   4199  HD2 LYS  1112      29.079  21.124  66.397  1.00  0.00           H  
ATOM   4200  HE3 LYS  1112      31.474  20.858  67.061  1.00  0.00           H  
ATOM   4201  HE2 LYS  1112      31.047  19.569  68.163  1.00  0.00           H  
ATOM   4202  HZ1 LYS  1112      31.285  21.563  69.318  1.00  0.00           H  
ATOM   4203  HZ2 LYS  1112      30.148  22.337  68.397  1.00  0.00           H  
ATOM   4204  HZ3 LYS  1112      29.708  21.094  69.394  1.00  0.00           H  
ATOM   4205  N   TRP  1113      26.618  17.241  62.443  1.00  0.00           N  
ATOM   4206  CA  TRP  1113      25.447  16.570  61.865  1.00  0.00           C  
ATOM   4207  C   TRP  1113      25.829  15.535  60.803  1.00  0.00           C  
ATOM   4208  O   TRP  1113      24.957  14.788  60.370  1.00  0.00           O  
ATOM   4209  CB  TRP  1113      24.508  17.606  61.211  1.00  0.00           C  
ATOM   4210  CG  TRP  1113      23.723  18.410  62.194  1.00  0.00           C  
ATOM   4211  CD1 TRP  1113      22.434  18.198  62.546  1.00  0.00           C  
ATOM   4212  CD2 TRP  1113      24.180  19.538  62.990  1.00  0.00           C  
ATOM   4213  NE1 TRP  1113      22.066  19.114  63.509  1.00  0.00           N  
ATOM   4214  CE2 TRP  1113      23.112  19.945  63.844  1.00  0.00           C  
ATOM   4215  CE3 TRP  1113      25.395  20.254  63.084  1.00  0.00           C  
ATOM   4216  CZ2 TRP  1113      23.254  20.993  64.768  1.00  0.00           C  
ATOM   4217  CZ3 TRP  1113      25.545  21.312  64.000  1.00  0.00           C  
ATOM   4218  CH2 TRP  1113      24.479  21.678  64.844  1.00  0.00           C  
ATOM   4219  H   TRP  1113      27.121  17.878  61.839  1.00  0.00           H  
ATOM   4220  HA  TRP  1113      24.881  16.040  62.629  1.00  0.00           H  
ATOM   4221  HB3 TRP  1113      23.778  17.109  60.569  1.00  0.00           H  
ATOM   4222  HB2 TRP  1113      25.065  18.282  60.560  1.00  0.00           H  
ATOM   4223  HD1 TRP  1113      21.807  17.417  62.140  1.00  0.00           H  
ATOM   4224  HE1 TRP  1113      21.138  19.137  63.927  1.00  0.00           H  
ATOM   4225  HE3 TRP  1113      26.225  19.983  62.448  1.00  0.00           H  
ATOM   4226  HZ2 TRP  1113      22.438  21.277  65.412  1.00  0.00           H  
ATOM   4227  HZ3 TRP  1113      26.485  21.840  64.061  1.00  0.00           H  
ATOM   4228  HH2 TRP  1113      24.601  22.485  65.550  1.00  0.00           H  
ATOM   4229  N   THR  1114      27.096  15.478  60.367  1.00  0.00           N  
ATOM   4230  CA  THR  1114      27.512  14.669  59.223  1.00  0.00           C  
ATOM   4231  C   THR  1114      28.081  13.325  59.711  1.00  0.00           C  
ATOM   4232  O   THR  1114      28.870  13.276  60.657  1.00  0.00           O  
ATOM   4233  CB  THR  1114      28.579  15.459  58.428  1.00  0.00           C  
ATOM   4234  OG1 THR  1114      28.006  16.674  57.985  1.00  0.00           O  
ATOM   4235  CG2 THR  1114      29.038  14.741  57.150  1.00  0.00           C  
ATOM   4236  H   THR  1114      27.792  16.069  60.800  1.00  0.00           H  
ATOM   4237  HA  THR  1114      26.664  14.478  58.559  1.00  0.00           H  
ATOM   4238  HB  THR  1114      29.443  15.689  59.055  1.00  0.00           H  
ATOM   4239  HG1 THR  1114      27.778  17.197  58.743  1.00  0.00           H  
ATOM   4240 HG21 THR  1114      29.729  15.357  56.574  1.00  0.00           H  
ATOM   4241 HG22 THR  1114      29.561  13.817  57.377  1.00  0.00           H  
ATOM   4242 HG23 THR  1114      28.193  14.498  56.504  1.00  0.00           H  
ATOM   4243  N   ALA  1115      27.691  12.238  59.020  1.00  0.00           N  
ATOM   4244  CA  ALA  1115      28.146  10.869  59.264  1.00  0.00           C  
ATOM   4245  C   ALA  1115      29.648  10.706  58.956  1.00  0.00           C  
ATOM   4246  O   ALA  1115      30.160  11.437  58.108  1.00  0.00           O  
ATOM   4247  CB  ALA  1115      27.350   9.911  58.366  1.00  0.00           C  
ATOM   4248  H   ALA  1115      27.046  12.372  58.255  1.00  0.00           H  
ATOM   4249  HA  ALA  1115      27.929  10.655  60.307  1.00  0.00           H  
ATOM   4250  HB1 ALA  1115      27.489   8.875  58.671  1.00  0.00           H  
ATOM   4251  HB2 ALA  1115      26.283  10.117  58.410  1.00  0.00           H  
ATOM   4252  HB3 ALA  1115      27.655   9.986  57.322  1.00  0.00           H  
ATOM   4253  N   PRO  1116      30.366   9.774  59.622  1.00  0.00           N  
ATOM   4254  CA  PRO  1116      31.815   9.584  59.453  1.00  0.00           C  
ATOM   4255  C   PRO  1116      32.277   9.343  58.005  1.00  0.00           C  
ATOM   4256  O   PRO  1116      33.249   9.961  57.575  1.00  0.00           O  
ATOM   4257  CB  PRO  1116      32.189   8.385  60.335  1.00  0.00           C  
ATOM   4258  CG  PRO  1116      31.009   8.143  61.258  1.00  0.00           C  
ATOM   4259  CD  PRO  1116      29.827   8.894  60.658  1.00  0.00           C  
ATOM   4260  HA  PRO  1116      32.308  10.479  59.838  1.00  0.00           H  
ATOM   4261  HB3 PRO  1116      33.092   8.588  60.908  1.00  0.00           H  
ATOM   4262  HB2 PRO  1116      32.378   7.482  59.751  1.00  0.00           H  
ATOM   4263  HG3 PRO  1116      31.233   8.545  62.245  1.00  0.00           H  
ATOM   4264  HG2 PRO  1116      30.796   7.081  61.382  1.00  0.00           H  
ATOM   4265  HD2 PRO  1116      29.118   8.193  60.218  1.00  0.00           H  
ATOM   4266  HD3 PRO  1116      29.319   9.452  61.444  1.00  0.00           H  
ATOM   4267  N   GLU  1117      31.569   8.486  57.248  1.00  0.00           N  
ATOM   4268  CA  GLU  1117      31.884   8.176  55.853  1.00  0.00           C  
ATOM   4269  C   GLU  1117      31.590   9.356  54.908  1.00  0.00           C  
ATOM   4270  O   GLU  1117      32.268   9.507  53.900  1.00  0.00           O  
ATOM   4271  CB  GLU  1117      31.157   6.873  55.430  1.00  0.00           C  
ATOM   4272  CG  GLU  1117      29.665   6.947  55.023  1.00  0.00           C  
ATOM   4273  CD  GLU  1117      28.665   7.076  56.179  1.00  0.00           C  
ATOM   4274  OE1 GLU  1117      29.072   6.937  57.354  1.00  0.00           O  
ATOM   4275  OE2 GLU  1117      27.475   7.296  55.864  1.00  0.00           O1-
ATOM   4276  H   GLU  1117      30.770   8.011  57.653  1.00  0.00           H  
ATOM   4277  HA  GLU  1117      32.957   7.978  55.801  1.00  0.00           H  
ATOM   4278  HB3 GLU  1117      31.298   6.109  56.196  1.00  0.00           H  
ATOM   4279  HB2 GLU  1117      31.692   6.484  54.562  1.00  0.00           H  
ATOM   4280  HG3 GLU  1117      29.412   6.022  54.509  1.00  0.00           H  
ATOM   4281  HG2 GLU  1117      29.481   7.740  54.302  1.00  0.00           H  
ATOM   4282  N   ALA  1118      30.651  10.250  55.241  1.00  0.00           N  
ATOM   4283  CA  ALA  1118      30.456  11.485  54.486  1.00  0.00           C  
ATOM   4284  C   ALA  1118      31.504  12.542  54.842  1.00  0.00           C  
ATOM   4285  O   ALA  1118      32.020  13.201  53.942  1.00  0.00           O  
ATOM   4286  CB  ALA  1118      29.080  12.043  54.807  1.00  0.00           C  
ATOM   4287  H   ALA  1118      30.121  10.116  56.090  1.00  0.00           H  
ATOM   4288  HA  ALA  1118      30.507  11.296  53.413  1.00  0.00           H  
ATOM   4289  HB1 ALA  1118      28.968  13.071  54.469  1.00  0.00           H  
ATOM   4290  HB2 ALA  1118      28.344  11.445  54.274  1.00  0.00           H  
ATOM   4291  HB3 ALA  1118      28.858  12.013  55.873  1.00  0.00           H  
ATOM   4292  N   LEU  1119      31.838  12.690  56.133  1.00  0.00           N  
ATOM   4293  CA  LEU  1119      32.798  13.673  56.623  1.00  0.00           C  
ATOM   4294  C   LEU  1119      34.219  13.393  56.109  1.00  0.00           C  
ATOM   4295  O   LEU  1119      34.898  14.335  55.704  1.00  0.00           O  
ATOM   4296  CB  LEU  1119      32.750  13.692  58.166  1.00  0.00           C  
ATOM   4297  CG  LEU  1119      33.787  14.590  58.881  1.00  0.00           C  
ATOM   4298  CD1 LEU  1119      33.676  16.071  58.496  1.00  0.00           C  
ATOM   4299  CD2 LEU  1119      33.636  14.431  60.394  1.00  0.00           C  
ATOM   4300  H   LEU  1119      31.371  12.111  56.820  1.00  0.00           H  
ATOM   4301  HA  LEU  1119      32.488  14.652  56.253  1.00  0.00           H  
ATOM   4302  HB3 LEU  1119      32.874  12.671  58.530  1.00  0.00           H  
ATOM   4303  HB2 LEU  1119      31.749  13.991  58.481  1.00  0.00           H  
ATOM   4304  HG  LEU  1119      34.793  14.253  58.630  1.00  0.00           H  
ATOM   4305 HD11 LEU  1119      34.418  16.668  59.026  1.00  0.00           H  
ATOM   4306 HD12 LEU  1119      33.837  16.228  57.431  1.00  0.00           H  
ATOM   4307 HD13 LEU  1119      32.691  16.453  58.761  1.00  0.00           H  
ATOM   4308 HD21 LEU  1119      34.340  15.064  60.931  1.00  0.00           H  
ATOM   4309 HD22 LEU  1119      32.630  14.696  60.719  1.00  0.00           H  
ATOM   4310 HD23 LEU  1119      33.803  13.398  60.694  1.00  0.00           H  
ATOM   4311  N   ARG  1120      34.660  12.124  56.113  1.00  0.00           N  
ATOM   4312  CA  ARG  1120      36.042  11.762  55.803  1.00  0.00           C  
ATOM   4313  C   ARG  1120      36.251  11.193  54.390  1.00  0.00           C  
ATOM   4314  O   ARG  1120      37.350  11.374  53.868  1.00  0.00           O  
ATOM   4315  CB  ARG  1120      36.543  10.751  56.845  1.00  0.00           C  
ATOM   4316  CG  ARG  1120      36.673  11.381  58.245  1.00  0.00           C  
ATOM   4317  CD  ARG  1120      37.407  10.469  59.226  1.00  0.00           C  
ATOM   4318  NE  ARG  1120      38.814  10.325  58.834  1.00  0.00           N  
ATOM   4319  CZ  ARG  1120      39.711   9.573  59.483  1.00  0.00           C  
ATOM   4320  NH1 ARG  1120      39.365   8.935  60.611  1.00  0.00           N  
ATOM   4321  NH2 ARG  1120      40.949   9.466  58.983  1.00  0.00           N1+
ATOM   4322  H   ARG  1120      34.046  11.396  56.456  1.00  0.00           H  
ATOM   4323  HA  ARG  1120      36.687  12.641  55.872  1.00  0.00           H  
ATOM   4324  HB3 ARG  1120      37.517  10.374  56.530  1.00  0.00           H  
ATOM   4325  HB2 ARG  1120      35.886   9.881  56.885  1.00  0.00           H  
ATOM   4326  HG3 ARG  1120      35.683  11.613  58.641  1.00  0.00           H  
ATOM   4327  HG2 ARG  1120      37.202  12.331  58.172  1.00  0.00           H  
ATOM   4328  HD3 ARG  1120      36.933   9.487  59.256  1.00  0.00           H  
ATOM   4329  HD2 ARG  1120      37.357  10.875  60.237  1.00  0.00           H  
ATOM   4330  HE  ARG  1120      39.093  10.797  57.987  1.00  0.00           H  
ATOM   4331 HH12 ARG  1120      40.031   8.363  61.110  1.00  0.00           H  
ATOM   4332 HH11 ARG  1120      38.413   8.986  60.950  1.00  0.00           H  
ATOM   4333 HH22 ARG  1120      41.641   8.901  59.455  1.00  0.00           H  
ATOM   4334 HH21 ARG  1120      41.200   9.941  58.128  1.00  0.00           H  
ATOM   4335  N   THR  1121      35.251  10.551  53.755  1.00  0.00           N  
ATOM   4336  CA  THR  1121      35.388   9.944  52.417  1.00  0.00           C  
ATOM   4337  C   THR  1121      34.430  10.529  51.370  1.00  0.00           C  
ATOM   4338  O   THR  1121      34.487  10.117  50.210  1.00  0.00           O  
ATOM   4339  CB  THR  1121      35.344   8.393  52.470  1.00  0.00           C  
ATOM   4340  OG1 THR  1121      34.064   7.878  52.759  1.00  0.00           O  
ATOM   4341  CG2 THR  1121      36.354   7.772  53.440  1.00  0.00           C  
ATOM   4342  H   THR  1121      34.367  10.425  54.228  1.00  0.00           H  
ATOM   4343  HA  THR  1121      36.372  10.189  52.012  1.00  0.00           H  
ATOM   4344  HB  THR  1121      35.593   8.020  51.475  1.00  0.00           H  
ATOM   4345  HG1 THR  1121      34.100   6.935  52.710  1.00  0.00           H  
ATOM   4346 HG21 THR  1121      36.367   6.685  53.352  1.00  0.00           H  
ATOM   4347 HG22 THR  1121      37.363   8.131  53.236  1.00  0.00           H  
ATOM   4348 HG23 THR  1121      36.117   8.015  54.477  1.00  0.00           H  
ATOM   4349  N   GLY  1122      33.571  11.491  51.746  1.00  0.00           N  
ATOM   4350  CA  GLY  1122      32.635  12.143  50.836  1.00  0.00           C  
ATOM   4351  C   GLY  1122      31.534  11.227  50.283  1.00  0.00           C  
ATOM   4352  O   GLY  1122      30.977  11.550  49.236  1.00  0.00           O  
ATOM   4353  H   GLY  1122      33.572  11.794  52.710  1.00  0.00           H  
ATOM   4354  HA3 GLY  1122      33.190  12.576  50.003  1.00  0.00           H  
ATOM   4355  HA2 GLY  1122      32.160  12.976  51.352  1.00  0.00           H  
ATOM   4356  N   ARG  1123      31.234  10.096  50.950  1.00  0.00           N  
ATOM   4357  CA  ARG  1123      30.159   9.183  50.571  1.00  0.00           C  
ATOM   4358  C   ARG  1123      28.871   9.661  51.258  1.00  0.00           C  
ATOM   4359  O   ARG  1123      28.679   9.452  52.457  1.00  0.00           O  
ATOM   4360  CB  ARG  1123      30.487   7.748  51.054  1.00  0.00           C  
ATOM   4361  CG  ARG  1123      29.447   6.714  50.573  1.00  0.00           C  
ATOM   4362  CD  ARG  1123      29.545   5.338  51.232  1.00  0.00           C  
ATOM   4363  NE  ARG  1123      28.681   4.368  50.538  1.00  0.00           N  
ATOM   4364  CZ  ARG  1123      27.394   4.110  50.822  1.00  0.00           C  
ATOM   4365  NH1 ARG  1123      26.766   4.756  51.809  1.00  0.00           N  
ATOM   4366  NH2 ARG  1123      26.723   3.195  50.111  1.00  0.00           N1+
ATOM   4367  H   ARG  1123      31.749   9.885  51.795  1.00  0.00           H  
ATOM   4368  HA  ARG  1123      30.030   9.171  49.486  1.00  0.00           H  
ATOM   4369  HB3 ARG  1123      30.568   7.720  52.142  1.00  0.00           H  
ATOM   4370  HB2 ARG  1123      31.471   7.457  50.684  1.00  0.00           H  
ATOM   4371  HG3 ARG  1123      29.580   6.587  49.509  1.00  0.00           H  
ATOM   4372  HG2 ARG  1123      28.429   7.078  50.710  1.00  0.00           H  
ATOM   4373  HD3 ARG  1123      29.295   5.390  52.290  1.00  0.00           H  
ATOM   4374  HD2 ARG  1123      30.572   4.975  51.174  1.00  0.00           H  
ATOM   4375  HE  ARG  1123      29.112   3.874  49.769  1.00  0.00           H  
ATOM   4376 HH12 ARG  1123      25.800   4.555  52.021  1.00  0.00           H  
ATOM   4377 HH11 ARG  1123      27.261   5.448  52.352  1.00  0.00           H  
ATOM   4378 HH22 ARG  1123      25.755   2.992  50.316  1.00  0.00           H  
ATOM   4379 HH21 ARG  1123      27.181   2.693  49.364  1.00  0.00           H  
ATOM   4380  N   TYR  1124      27.986  10.289  50.476  1.00  0.00           N  
ATOM   4381  CA  TYR  1124      26.667  10.736  50.907  1.00  0.00           C  
ATOM   4382  C   TYR  1124      25.619   9.804  50.299  1.00  0.00           C  
ATOM   4383  O   TYR  1124      25.752   9.316  49.176  1.00  0.00           O  
ATOM   4384  CB  TYR  1124      26.412  12.166  50.409  1.00  0.00           C  
ATOM   4385  CG  TYR  1124      27.352  13.198  50.997  1.00  0.00           C  
ATOM   4386  CD1 TYR  1124      27.045  13.844  52.212  1.00  0.00           C  
ATOM   4387  CD2 TYR  1124      28.544  13.514  50.317  1.00  0.00           C  
ATOM   4388  CE1 TYR  1124      27.923  14.815  52.733  1.00  0.00           C  
ATOM   4389  CE2 TYR  1124      29.429  14.464  50.852  1.00  0.00           C  
ATOM   4390  CZ  TYR  1124      29.119  15.118  52.056  1.00  0.00           C  
ATOM   4391  OH  TYR  1124      29.976  16.052  52.558  1.00  0.00           O  
ATOM   4392  H   TYR  1124      28.212  10.417  49.497  1.00  0.00           H  
ATOM   4393  HA  TYR  1124      26.580  10.722  51.995  1.00  0.00           H  
ATOM   4394  HB3 TYR  1124      25.396  12.471  50.660  1.00  0.00           H  
ATOM   4395  HB2 TYR  1124      26.477  12.211  49.322  1.00  0.00           H  
ATOM   4396  HD1 TYR  1124      26.135  13.604  52.743  1.00  0.00           H  
ATOM   4397  HD2 TYR  1124      28.784  13.023  49.385  1.00  0.00           H  
ATOM   4398  HE1 TYR  1124      27.682  15.314  53.661  1.00  0.00           H  
ATOM   4399  HE2 TYR  1124      30.344  14.698  50.334  1.00  0.00           H  
ATOM   4400  HH  TYR  1124      30.812  16.073  52.116  1.00  0.00           H  
ATOM   4401  N   THR  1125      24.570   9.559  51.082  1.00  0.00           N  
ATOM   4402  CA  THR  1125      23.482   8.639  50.796  1.00  0.00           C  
ATOM   4403  C   THR  1125      22.313   8.989  51.721  1.00  0.00           C  
ATOM   4404  O   THR  1125      22.452   9.818  52.622  1.00  0.00           O  
ATOM   4405  CB  THR  1125      23.992   7.181  50.928  1.00  0.00           C  
ATOM   4406  OG1 THR  1125      22.997   6.249  50.552  1.00  0.00           O  
ATOM   4407  CG2 THR  1125      24.451   6.849  52.351  1.00  0.00           C  
ATOM   4408  H   THR  1125      24.521  10.031  51.974  1.00  0.00           H  
ATOM   4409  HA  THR  1125      23.146   8.802  49.772  1.00  0.00           H  
ATOM   4410  HB  THR  1125      24.827   7.014  50.247  1.00  0.00           H  
ATOM   4411  HG1 THR  1125      22.823   6.351  49.627  1.00  0.00           H  
ATOM   4412 HG21 THR  1125      24.576   5.777  52.472  1.00  0.00           H  
ATOM   4413 HG22 THR  1125      25.398   7.334  52.591  1.00  0.00           H  
ATOM   4414 HG23 THR  1125      23.734   7.164  53.088  1.00  0.00           H  
ATOM   4415  N   ILE  1126      21.178   8.299  51.562  1.00  0.00           N  
ATOM   4416  CA  ILE  1126      20.080   8.364  52.518  1.00  0.00           C  
ATOM   4417  C   ILE  1126      20.499   7.851  53.906  1.00  0.00           C  
ATOM   4418  O   ILE  1126      20.030   8.399  54.896  1.00  0.00           O  
ATOM   4419  CB  ILE  1126      18.848   7.620  51.961  1.00  0.00           C  
ATOM   4420  CG1 ILE  1126      18.370   8.310  50.662  1.00  0.00           C  
ATOM   4421  CG2 ILE  1126      17.735   7.516  53.019  1.00  0.00           C  
ATOM   4422  CD1 ILE  1126      17.701   9.668  50.871  1.00  0.00           C  
ATOM   4423  H   ILE  1126      21.120   7.616  50.820  1.00  0.00           H  
ATOM   4424  HA  ILE  1126      19.821   9.415  52.649  1.00  0.00           H  
ATOM   4425  HB  ILE  1126      19.147   6.604  51.699  1.00  0.00           H  
ATOM   4426 HG13 ILE  1126      17.719   7.673  50.081  1.00  0.00           H  
ATOM   4427 HG12 ILE  1126      19.207   8.457  49.980  1.00  0.00           H  
ATOM   4428 HG21 ILE  1126      16.800   7.149  52.630  1.00  0.00           H  
ATOM   4429 HG22 ILE  1126      17.998   6.851  53.842  1.00  0.00           H  
ATOM   4430 HG23 ILE  1126      17.554   8.502  53.425  1.00  0.00           H  
ATOM   4431 HD11 ILE  1126      17.324   9.991  49.909  1.00  0.00           H  
ATOM   4432 HD12 ILE  1126      16.848   9.624  51.547  1.00  0.00           H  
ATOM   4433 HD13 ILE  1126      18.392  10.428  51.235  1.00  0.00           H  
ATOM   4434  N   LYS  1127      21.415   6.872  53.995  1.00  0.00           N  
ATOM   4435  CA  LYS  1127      21.985   6.419  55.266  1.00  0.00           C  
ATOM   4436  C   LYS  1127      22.815   7.495  55.987  1.00  0.00           C  
ATOM   4437  O   LYS  1127      22.802   7.528  57.216  1.00  0.00           O  
ATOM   4438  CB  LYS  1127      22.824   5.137  55.075  1.00  0.00           C  
ATOM   4439  CG  LYS  1127      22.014   3.922  54.593  1.00  0.00           C  
ATOM   4440  CD  LYS  1127      20.932   3.493  55.601  1.00  0.00           C  
ATOM   4441  CE  LYS  1127      20.198   2.201  55.245  1.00  0.00           C  
ATOM   4442  NZ  LYS  1127      21.091   1.034  55.259  1.00  0.00           N1+
ATOM   4443  H   LYS  1127      21.773   6.465  53.143  1.00  0.00           H  
ATOM   4444  HA  LYS  1127      21.154   6.196  55.933  1.00  0.00           H  
ATOM   4445  HB3 LYS  1127      23.292   4.873  56.025  1.00  0.00           H  
ATOM   4446  HB2 LYS  1127      23.652   5.311  54.398  1.00  0.00           H  
ATOM   4447  HG3 LYS  1127      22.707   3.099  54.422  1.00  0.00           H  
ATOM   4448  HG2 LYS  1127      21.556   4.133  53.626  1.00  0.00           H  
ATOM   4449  HD3 LYS  1127      20.178   4.275  55.684  1.00  0.00           H  
ATOM   4450  HD2 LYS  1127      21.360   3.393  56.582  1.00  0.00           H  
ATOM   4451  HE3 LYS  1127      19.742   2.287  54.258  1.00  0.00           H  
ATOM   4452  HE2 LYS  1127      19.386   2.029  55.952  1.00  0.00           H  
ATOM   4453  HZ1 LYS  1127      20.566   0.199  55.039  1.00  0.00           H  
ATOM   4454  HZ2 LYS  1127      21.826   1.161  54.579  1.00  0.00           H  
ATOM   4455  HZ3 LYS  1127      21.497   0.940  56.180  1.00  0.00           H  
ATOM   4456  N   CYS  1128      23.481   8.410  55.263  1.00  0.00           N  
ATOM   4457  CA  CYS  1128      24.163   9.561  55.846  1.00  0.00           C  
ATOM   4458  C   CYS  1128      23.138  10.610  56.318  1.00  0.00           C  
ATOM   4459  O   CYS  1128      23.328  11.195  57.382  1.00  0.00           O  
ATOM   4460  CB  CYS  1128      25.115  10.171  54.805  1.00  0.00           C  
ATOM   4461  SG  CYS  1128      25.977  11.577  55.536  1.00  0.00           S  
ATOM   4462  H   CYS  1128      23.428   8.361  54.256  1.00  0.00           H  
ATOM   4463  HA  CYS  1128      24.749   9.232  56.706  1.00  0.00           H  
ATOM   4464  HB3 CYS  1128      24.582  10.514  53.920  1.00  0.00           H  
ATOM   4465  HB2 CYS  1128      25.854   9.437  54.479  1.00  0.00           H  
ATOM   4466  HG  CYS  1128      26.708  11.873  54.457  1.00  0.00           H  
ATOM   4467  N   ASP  1129      22.028  10.810  55.586  1.00  0.00           N  
ATOM   4468  CA  ASP  1129      20.916  11.638  56.058  1.00  0.00           C  
ATOM   4469  C   ASP  1129      20.226  11.042  57.295  1.00  0.00           C  
ATOM   4470  O   ASP  1129      19.745  11.805  58.129  1.00  0.00           O  
ATOM   4471  CB  ASP  1129      19.858  11.843  54.958  1.00  0.00           C  
ATOM   4472  CG  ASP  1129      20.246  12.774  53.811  1.00  0.00           C  
ATOM   4473  OD1 ASP  1129      21.196  13.572  53.967  1.00  0.00           O  
ATOM   4474  OD2 ASP  1129      19.516  12.715  52.799  1.00  0.00           O1-
ATOM   4475  H   ASP  1129      21.917  10.321  54.709  1.00  0.00           H  
ATOM   4476  HA  ASP  1129      21.312  12.611  56.356  1.00  0.00           H  
ATOM   4477  HB3 ASP  1129      18.969  12.279  55.404  1.00  0.00           H  
ATOM   4478  HB2 ASP  1129      19.552  10.887  54.537  1.00  0.00           H  
ATOM   4479  N   VAL  1130      20.195   9.705  57.449  1.00  0.00           N  
ATOM   4480  CA  VAL  1130      19.683   9.030  58.644  1.00  0.00           C  
ATOM   4481  C   VAL  1130      20.539   9.354  59.879  1.00  0.00           C  
ATOM   4482  O   VAL  1130      19.972   9.563  60.947  1.00  0.00           O  
ATOM   4483  CB  VAL  1130      19.547   7.502  58.410  1.00  0.00           C  
ATOM   4484  CG1 VAL  1130      19.411   6.694  59.713  1.00  0.00           C  
ATOM   4485  CG2 VAL  1130      18.359   7.189  57.486  1.00  0.00           C  
ATOM   4486  H   VAL  1130      20.562   9.128  56.705  1.00  0.00           H  
ATOM   4487  HA  VAL  1130      18.685   9.422  58.845  1.00  0.00           H  
ATOM   4488  HB  VAL  1130      20.445   7.143  57.915  1.00  0.00           H  
ATOM   4489 HG11 VAL  1130      19.132   5.662  59.519  1.00  0.00           H  
ATOM   4490 HG12 VAL  1130      20.353   6.665  60.259  1.00  0.00           H  
ATOM   4491 HG13 VAL  1130      18.655   7.124  60.366  1.00  0.00           H  
ATOM   4492 HG21 VAL  1130      18.380   6.153  57.152  1.00  0.00           H  
ATOM   4493 HG22 VAL  1130      17.409   7.360  57.991  1.00  0.00           H  
ATOM   4494 HG23 VAL  1130      18.357   7.809  56.595  1.00  0.00           H  
ATOM   4495  N   TRP  1131      21.872   9.465  59.738  1.00  0.00           N  
ATOM   4496  CA  TRP  1131      22.752   9.944  60.806  1.00  0.00           C  
ATOM   4497  C   TRP  1131      22.355  11.354  61.265  1.00  0.00           C  
ATOM   4498  O   TRP  1131      22.207  11.593  62.465  1.00  0.00           O  
ATOM   4499  CB  TRP  1131      24.213   9.931  60.331  1.00  0.00           C  
ATOM   4500  CG  TRP  1131      25.205  10.339  61.373  1.00  0.00           C  
ATOM   4501  CD1 TRP  1131      25.438  11.604  61.795  1.00  0.00           C  
ATOM   4502  CD2 TRP  1131      26.102   9.493  62.138  1.00  0.00           C  
ATOM   4503  NE1 TRP  1131      26.364  11.593  62.811  1.00  0.00           N  
ATOM   4504  CE2 TRP  1131      26.800  10.313  63.075  1.00  0.00           C  
ATOM   4505  CE3 TRP  1131      26.404   8.114  62.131  1.00  0.00           C  
ATOM   4506  CZ2 TRP  1131      27.714   9.782  63.996  1.00  0.00           C  
ATOM   4507  CZ3 TRP  1131      27.338   7.574  63.034  1.00  0.00           C  
ATOM   4508  CH2 TRP  1131      27.979   8.402  63.973  1.00  0.00           C  
ATOM   4509  H   TRP  1131      22.281   9.291  58.831  1.00  0.00           H  
ATOM   4510  HA  TRP  1131      22.653   9.274  61.659  1.00  0.00           H  
ATOM   4511  HB3 TRP  1131      24.344  10.616  59.499  1.00  0.00           H  
ATOM   4512  HB2 TRP  1131      24.481   8.941  59.959  1.00  0.00           H  
ATOM   4513  HD1 TRP  1131      24.937  12.479  61.414  1.00  0.00           H  
ATOM   4514  HE1 TRP  1131      26.674  12.434  63.277  1.00  0.00           H  
ATOM   4515  HE3 TRP  1131      25.902   7.465  61.431  1.00  0.00           H  
ATOM   4516  HZ2 TRP  1131      28.209  10.420  64.711  1.00  0.00           H  
ATOM   4517  HZ3 TRP  1131      27.552   6.516  63.018  1.00  0.00           H  
ATOM   4518  HH2 TRP  1131      28.675   7.969  64.673  1.00  0.00           H  
ATOM   4519  N   SER  1132      22.153  12.260  60.294  1.00  0.00           N  
ATOM   4520  CA  SER  1132      21.745  13.645  60.503  1.00  0.00           C  
ATOM   4521  C   SER  1132      20.367  13.724  61.176  1.00  0.00           C  
ATOM   4522  O   SER  1132      20.158  14.582  62.031  1.00  0.00           O  
ATOM   4523  CB  SER  1132      21.685  14.368  59.146  1.00  0.00           C  
ATOM   4524  OG  SER  1132      22.907  14.308  58.446  1.00  0.00           O  
ATOM   4525  H   SER  1132      22.318  11.978  59.337  1.00  0.00           H  
ATOM   4526  HA  SER  1132      22.478  14.132  61.148  1.00  0.00           H  
ATOM   4527  HB3 SER  1132      21.452  15.416  59.307  1.00  0.00           H  
ATOM   4528  HB2 SER  1132      20.903  13.966  58.506  1.00  0.00           H  
ATOM   4529  HG  SER  1132      22.819  14.787  57.636  1.00  0.00           H  
ATOM   4530  N   TYR  1133      19.456  12.791  60.841  1.00  0.00           N  
ATOM   4531  CA  TYR  1133      18.158  12.645  61.486  1.00  0.00           C  
ATOM   4532  C   TYR  1133      18.287  12.230  62.958  1.00  0.00           C  
ATOM   4533  O   TYR  1133      17.511  12.708  63.781  1.00  0.00           O  
ATOM   4534  CB  TYR  1133      17.281  11.626  60.744  1.00  0.00           C  
ATOM   4535  CG  TYR  1133      15.942  11.443  61.431  1.00  0.00           C  
ATOM   4536  CD1 TYR  1133      14.949  12.431  61.291  1.00  0.00           C  
ATOM   4537  CD2 TYR  1133      15.735  10.358  62.309  1.00  0.00           C  
ATOM   4538  CE1 TYR  1133      13.758  12.345  62.032  1.00  0.00           C  
ATOM   4539  CE2 TYR  1133      14.543  10.274  63.048  1.00  0.00           C  
ATOM   4540  CZ  TYR  1133      13.552  11.264  62.908  1.00  0.00           C  
ATOM   4541  OH  TYR  1133      12.381  11.173  63.598  1.00  0.00           O  
ATOM   4542  H   TYR  1133      19.695  12.128  60.116  1.00  0.00           H  
ATOM   4543  HA  TYR  1133      17.661  13.614  61.438  1.00  0.00           H  
ATOM   4544  HB3 TYR  1133      17.768  10.657  60.663  1.00  0.00           H  
ATOM   4545  HB2 TYR  1133      17.122  11.977  59.725  1.00  0.00           H  
ATOM   4546  HD1 TYR  1133      15.108  13.269  60.630  1.00  0.00           H  
ATOM   4547  HD2 TYR  1133      16.497   9.605  62.431  1.00  0.00           H  
ATOM   4548  HE1 TYR  1133      12.998  13.104  61.923  1.00  0.00           H  
ATOM   4549  HE2 TYR  1133      14.382   9.429  63.696  1.00  0.00           H  
ATOM   4550  HH  TYR  1133      12.320  10.395  64.130  1.00  0.00           H  
ATOM   4551  N   GLY  1134      19.258  11.372  63.302  1.00  0.00           N  
ATOM   4552  CA  GLY  1134      19.564  11.025  64.683  1.00  0.00           C  
ATOM   4553  C   GLY  1134      19.994  12.251  65.499  1.00  0.00           C  
ATOM   4554  O   GLY  1134      19.521  12.426  66.620  1.00  0.00           O  
ATOM   4555  H   GLY  1134      19.857  11.000  62.577  1.00  0.00           H  
ATOM   4556  HA3 GLY  1134      20.366  10.289  64.690  1.00  0.00           H  
ATOM   4557  HA2 GLY  1134      18.697  10.553  65.146  1.00  0.00           H  
ATOM   4558  N   VAL  1135      20.824  13.140  64.920  1.00  0.00           N  
ATOM   4559  CA  VAL  1135      21.184  14.421  65.537  1.00  0.00           C  
ATOM   4560  C   VAL  1135      19.958  15.347  65.649  1.00  0.00           C  
ATOM   4561  O   VAL  1135      19.805  15.978  66.690  1.00  0.00           O  
ATOM   4562  CB  VAL  1135      22.364  15.104  64.793  1.00  0.00           C  
ATOM   4563  CG1 VAL  1135      22.727  16.478  65.393  1.00  0.00           C  
ATOM   4564  CG2 VAL  1135      23.620  14.215  64.820  1.00  0.00           C  
ATOM   4565  H   VAL  1135      21.156  12.959  63.983  1.00  0.00           H  
ATOM   4566  HA  VAL  1135      21.520  14.211  66.555  1.00  0.00           H  
ATOM   4567  HB  VAL  1135      22.086  15.260  63.750  1.00  0.00           H  
ATOM   4568 HG11 VAL  1135      23.587  16.915  64.886  1.00  0.00           H  
ATOM   4569 HG12 VAL  1135      21.910  17.194  65.320  1.00  0.00           H  
ATOM   4570 HG13 VAL  1135      22.986  16.389  66.449  1.00  0.00           H  
ATOM   4571 HG21 VAL  1135      24.463  14.691  64.326  1.00  0.00           H  
ATOM   4572 HG22 VAL  1135      23.926  13.991  65.843  1.00  0.00           H  
ATOM   4573 HG23 VAL  1135      23.453  13.267  64.310  1.00  0.00           H  
ATOM   4574  N   LEU  1136      19.063  15.385  64.643  1.00  0.00           N  
ATOM   4575  CA  LEU  1136      17.796  16.126  64.681  1.00  0.00           C  
ATOM   4576  C   LEU  1136      16.887  15.650  65.821  1.00  0.00           C  
ATOM   4577  O   LEU  1136      16.345  16.488  66.534  1.00  0.00           O  
ATOM   4578  CB  LEU  1136      17.074  16.043  63.317  1.00  0.00           C  
ATOM   4579  CG  LEU  1136      15.659  16.667  63.248  1.00  0.00           C  
ATOM   4580  CD1 LEU  1136      15.656  18.167  63.568  1.00  0.00           C  
ATOM   4581  CD2 LEU  1136      15.018  16.420  61.878  1.00  0.00           C  
ATOM   4582  H   LEU  1136      19.263  14.852  63.807  1.00  0.00           H  
ATOM   4583  HA  LEU  1136      18.045  17.171  64.871  1.00  0.00           H  
ATOM   4584  HB3 LEU  1136      16.979  15.001  63.029  1.00  0.00           H  
ATOM   4585  HB2 LEU  1136      17.706  16.502  62.555  1.00  0.00           H  
ATOM   4586  HG  LEU  1136      15.017  16.165  63.970  1.00  0.00           H  
ATOM   4587 HD11 LEU  1136      14.651  18.577  63.487  1.00  0.00           H  
ATOM   4588 HD12 LEU  1136      16.018  18.378  64.573  1.00  0.00           H  
ATOM   4589 HD13 LEU  1136      16.286  18.699  62.860  1.00  0.00           H  
ATOM   4590 HD21 LEU  1136      14.010  16.833  61.835  1.00  0.00           H  
ATOM   4591 HD22 LEU  1136      15.600  16.882  61.080  1.00  0.00           H  
ATOM   4592 HD23 LEU  1136      14.945  15.355  61.664  1.00  0.00           H  
ATOM   4593  N   LEU  1137      16.769  14.330  66.044  1.00  0.00           N  
ATOM   4594  CA  LEU  1137      16.065  13.769  67.195  1.00  0.00           C  
ATOM   4595  C   LEU  1137      16.671  14.260  68.515  1.00  0.00           C  
ATOM   4596  O   LEU  1137      15.934  14.611  69.432  1.00  0.00           O  
ATOM   4597  CB  LEU  1137      16.099  12.226  67.175  1.00  0.00           C  
ATOM   4598  CG  LEU  1137      15.169  11.502  66.199  1.00  0.00           C  
ATOM   4599  CD1 LEU  1137      15.424   9.985  66.310  1.00  0.00           C  
ATOM   4600  CD2 LEU  1137      13.700  11.830  66.506  1.00  0.00           C  
ATOM   4601  H   LEU  1137      17.226  13.688  65.409  1.00  0.00           H  
ATOM   4602  HA  LEU  1137      15.033  14.120  67.171  1.00  0.00           H  
ATOM   4603  HB3 LEU  1137      15.810  11.860  68.158  1.00  0.00           H  
ATOM   4604  HB2 LEU  1137      17.119  11.884  67.016  1.00  0.00           H  
ATOM   4605  HG  LEU  1137      15.393  11.822  65.182  1.00  0.00           H  
ATOM   4606 HD11 LEU  1137      14.672   9.400  65.787  1.00  0.00           H  
ATOM   4607 HD12 LEU  1137      16.401   9.717  65.905  1.00  0.00           H  
ATOM   4608 HD13 LEU  1137      15.396   9.652  67.348  1.00  0.00           H  
ATOM   4609 HD21 LEU  1137      13.019  11.157  65.994  1.00  0.00           H  
ATOM   4610 HD22 LEU  1137      13.487  11.733  67.571  1.00  0.00           H  
ATOM   4611 HD23 LEU  1137      13.452  12.848  66.209  1.00  0.00           H  
ATOM   4612  N   TRP  1138      18.010  14.299  68.611  1.00  0.00           N  
ATOM   4613  CA  TRP  1138      18.705  14.764  69.802  1.00  0.00           C  
ATOM   4614  C   TRP  1138      18.457  16.255  70.055  1.00  0.00           C  
ATOM   4615  O   TRP  1138      18.148  16.610  71.186  1.00  0.00           O  
ATOM   4616  CB  TRP  1138      20.203  14.451  69.704  1.00  0.00           C  
ATOM   4617  CG  TRP  1138      20.931  14.691  70.986  1.00  0.00           C  
ATOM   4618  CD1 TRP  1138      21.100  13.798  71.985  1.00  0.00           C  
ATOM   4619  CD2 TRP  1138      21.557  15.924  71.436  1.00  0.00           C  
ATOM   4620  NE1 TRP  1138      21.788  14.395  73.019  1.00  0.00           N  
ATOM   4621  CE2 TRP  1138      22.125  15.697  72.725  1.00  0.00           C  
ATOM   4622  CE3 TRP  1138      21.694  17.216  70.884  1.00  0.00           C  
ATOM   4623  CZ2 TRP  1138      22.830  16.692  73.421  1.00  0.00           C  
ATOM   4624  CZ3 TRP  1138      22.355  18.232  71.593  1.00  0.00           C  
ATOM   4625  CH2 TRP  1138      22.934  17.973  72.851  1.00  0.00           C  
ATOM   4626  H   TRP  1138      18.566  13.996  67.823  1.00  0.00           H  
ATOM   4627  HA  TRP  1138      18.306  14.223  70.659  1.00  0.00           H  
ATOM   4628  HB3 TRP  1138      20.685  15.029  68.917  1.00  0.00           H  
ATOM   4629  HB2 TRP  1138      20.340  13.405  69.432  1.00  0.00           H  
ATOM   4630  HD1 TRP  1138      20.735  12.782  71.970  1.00  0.00           H  
ATOM   4631  HE1 TRP  1138      22.013  13.892  73.870  1.00  0.00           H  
ATOM   4632  HE3 TRP  1138      21.274  17.433  69.913  1.00  0.00           H  
ATOM   4633  HZ2 TRP  1138      23.256  16.487  74.392  1.00  0.00           H  
ATOM   4634  HZ3 TRP  1138      22.435  19.211  71.157  1.00  0.00           H  
ATOM   4635  HH2 TRP  1138      23.450  18.762  73.379  1.00  0.00           H  
ATOM   4636  N   GLU  1139      18.501  17.104  69.013  1.00  0.00           N  
ATOM   4637  CA  GLU  1139      18.159  18.525  69.086  1.00  0.00           C  
ATOM   4638  C   GLU  1139      16.732  18.733  69.609  1.00  0.00           C  
ATOM   4639  O   GLU  1139      16.535  19.540  70.510  1.00  0.00           O  
ATOM   4640  CB  GLU  1139      18.287  19.188  67.702  1.00  0.00           C  
ATOM   4641  CG  GLU  1139      19.727  19.337  67.195  1.00  0.00           C  
ATOM   4642  CD  GLU  1139      19.745  20.096  65.872  1.00  0.00           C  
ATOM   4643  OE1 GLU  1139      19.494  19.459  64.824  1.00  0.00           O  
ATOM   4644  OE2 GLU  1139      19.991  21.320  65.930  1.00  0.00           O1-
ATOM   4645  H   GLU  1139      18.763  16.735  68.107  1.00  0.00           H  
ATOM   4646  HA  GLU  1139      18.851  19.012  69.775  1.00  0.00           H  
ATOM   4647  HB3 GLU  1139      17.844  20.185  67.748  1.00  0.00           H  
ATOM   4648  HB2 GLU  1139      17.698  18.641  66.967  1.00  0.00           H  
ATOM   4649  HG3 GLU  1139      20.214  18.375  67.064  1.00  0.00           H  
ATOM   4650  HG2 GLU  1139      20.324  19.884  67.927  1.00  0.00           H  
ATOM   4651  N   ILE  1140      15.756  17.979  69.081  1.00  0.00           N  
ATOM   4652  CA  ILE  1140      14.343  18.037  69.455  1.00  0.00           C  
ATOM   4653  C   ILE  1140      14.122  17.735  70.945  1.00  0.00           C  
ATOM   4654  O   ILE  1140      13.506  18.545  71.637  1.00  0.00           O  
ATOM   4655  CB  ILE  1140      13.504  17.121  68.518  1.00  0.00           C  
ATOM   4656  CG1 ILE  1140      13.492  17.682  67.079  1.00  0.00           C  
ATOM   4657  CG2 ILE  1140      12.046  16.925  68.990  1.00  0.00           C  
ATOM   4658  CD1 ILE  1140      12.954  16.703  66.033  1.00  0.00           C  
ATOM   4659  H   ILE  1140      16.007  17.329  68.346  1.00  0.00           H  
ATOM   4660  HA  ILE  1140      14.006  19.061  69.299  1.00  0.00           H  
ATOM   4661  HB  ILE  1140      13.975  16.138  68.499  1.00  0.00           H  
ATOM   4662 HG13 ILE  1140      14.484  18.006  66.777  1.00  0.00           H  
ATOM   4663 HG12 ILE  1140      12.893  18.593  67.048  1.00  0.00           H  
ATOM   4664 HG21 ILE  1140      11.495  16.255  68.331  1.00  0.00           H  
ATOM   4665 HG22 ILE  1140      11.983  16.480  69.982  1.00  0.00           H  
ATOM   4666 HG23 ILE  1140      11.512  17.874  69.012  1.00  0.00           H  
ATOM   4667 HD11 ILE  1140      13.171  17.063  65.028  1.00  0.00           H  
ATOM   4668 HD12 ILE  1140      13.385  15.707  66.137  1.00  0.00           H  
ATOM   4669 HD13 ILE  1140      11.871  16.647  66.105  1.00  0.00           H  
ATOM   4670  N   PHE  1141      14.611  16.588  71.439  1.00  0.00           N  
ATOM   4671  CA  PHE  1141      14.310  16.127  72.796  1.00  0.00           C  
ATOM   4672  C   PHE  1141      15.250  16.700  73.872  1.00  0.00           C  
ATOM   4673  O   PHE  1141      14.937  16.568  75.054  1.00  0.00           O  
ATOM   4674  CB  PHE  1141      14.277  14.588  72.805  1.00  0.00           C  
ATOM   4675  CG  PHE  1141      13.008  14.088  72.131  1.00  0.00           C  
ATOM   4676  CD1 PHE  1141      11.797  14.058  72.853  1.00  0.00           C  
ATOM   4677  CD2 PHE  1141      13.003  13.761  70.760  1.00  0.00           C  
ATOM   4678  CE1 PHE  1141      10.589  13.771  72.190  1.00  0.00           C  
ATOM   4679  CE2 PHE  1141      11.795  13.496  70.093  1.00  0.00           C  
ATOM   4680  CZ  PHE  1141      10.583  13.527  70.805  1.00  0.00           C  
ATOM   4681  H   PHE  1141      15.125  15.968  70.827  1.00  0.00           H  
ATOM   4682  HA  PHE  1141      13.314  16.474  73.081  1.00  0.00           H  
ATOM   4683  HB3 PHE  1141      14.291  14.214  73.829  1.00  0.00           H  
ATOM   4684  HB2 PHE  1141      15.158  14.175  72.310  1.00  0.00           H  
ATOM   4685  HD1 PHE  1141      11.784  14.306  73.904  1.00  0.00           H  
ATOM   4686  HD2 PHE  1141      13.915  13.746  70.198  1.00  0.00           H  
ATOM   4687  HE1 PHE  1141       9.660  13.787  72.736  1.00  0.00           H  
ATOM   4688  HE2 PHE  1141      11.796  13.281  69.034  1.00  0.00           H  
ATOM   4689  HZ  PHE  1141       9.651  13.338  70.294  1.00  0.00           H  
ATOM   4690  N   THR  1142      16.320  17.419  73.484  1.00  0.00           N  
ATOM   4691  CA  THR  1142      17.066  18.333  74.364  1.00  0.00           C  
ATOM   4692  C   THR  1142      16.516  19.764  74.312  1.00  0.00           C  
ATOM   4693  O   THR  1142      17.025  20.629  75.025  1.00  0.00           O  
ATOM   4694  CB  THR  1142      18.541  18.442  73.931  1.00  0.00           C  
ATOM   4695  OG1 THR  1142      18.705  18.925  72.610  1.00  0.00           O  
ATOM   4696  CG2 THR  1142      19.349  17.176  74.114  1.00  0.00           C  
ATOM   4697  H   THR  1142      16.530  17.463  72.497  1.00  0.00           H  
ATOM   4698  HA  THR  1142      17.023  17.992  75.400  1.00  0.00           H  
ATOM   4699  HB  THR  1142      19.023  19.166  74.582  1.00  0.00           H  
ATOM   4700  HG1 THR  1142      18.443  18.238  72.010  1.00  0.00           H  
ATOM   4701 HG21 THR  1142      20.392  17.405  73.931  1.00  0.00           H  
ATOM   4702 HG22 THR  1142      19.295  16.797  75.130  1.00  0.00           H  
ATOM   4703 HG23 THR  1142      19.047  16.422  73.403  1.00  0.00           H  
ATOM   4704  N   PHE  1143      15.523  20.031  73.451  1.00  0.00           N  
ATOM   4705  CA  PHE  1143      14.874  21.322  73.304  1.00  0.00           C  
ATOM   4706  C   PHE  1143      15.808  22.395  72.720  1.00  0.00           C  
ATOM   4707  O   PHE  1143      15.826  23.547  73.144  1.00  0.00           O  
ATOM   4708  CB  PHE  1143      14.220  21.727  74.617  1.00  0.00           C  
ATOM   4709  CG  PHE  1143      13.097  20.824  75.060  1.00  0.00           C  
ATOM   4710  CD1 PHE  1143      13.318  19.888  76.087  1.00  0.00           C  
ATOM   4711  CD2 PHE  1143      11.835  20.909  74.439  1.00  0.00           C  
ATOM   4712  CE1 PHE  1143      12.274  19.040  76.500  1.00  0.00           C  
ATOM   4713  CE2 PHE  1143      10.780  20.101  74.889  1.00  0.00           C  
ATOM   4714  CZ  PHE  1143      11.002  19.155  75.908  1.00  0.00           C  
ATOM   4715  H   PHE  1143      15.164  19.273  72.886  1.00  0.00           H  
ATOM   4716  HA  PHE  1143      14.088  21.187  72.562  1.00  0.00           H  
ATOM   4717  HB3 PHE  1143      13.812  22.688  74.425  1.00  0.00           H  
ATOM   4718  HB2 PHE  1143      14.933  21.866  75.429  1.00  0.00           H  
ATOM   4719  HD1 PHE  1143      14.290  19.806  76.553  1.00  0.00           H  
ATOM   4720  HD2 PHE  1143      11.662  21.606  73.634  1.00  0.00           H  
ATOM   4721  HE1 PHE  1143      12.445  18.314  77.281  1.00  0.00           H  
ATOM   4722  HE2 PHE  1143       9.804  20.202  74.442  1.00  0.00           H  
ATOM   4723  HZ  PHE  1143      10.193  18.520  76.241  1.00  0.00           H  
ATOM   4724  N   GLY  1144      16.592  22.003  71.718  1.00  0.00           N  
ATOM   4725  CA  GLY  1144      17.438  22.886  70.946  1.00  0.00           C  
ATOM   4726  C   GLY  1144      18.821  23.117  71.545  1.00  0.00           C  
ATOM   4727  O   GLY  1144      19.439  24.120  71.207  1.00  0.00           O  
ATOM   4728  H   GLY  1144      16.545  21.035  71.420  1.00  0.00           H  
ATOM   4729  HA3 GLY  1144      16.940  23.840  70.772  1.00  0.00           H  
ATOM   4730  HA2 GLY  1144      17.573  22.426  69.967  1.00  0.00           H  
ATOM   4731  N   ASP  1145      19.346  22.215  72.391  1.00  0.00           N  
ATOM   4732  CA  ASP  1145      20.749  22.276  72.815  1.00  0.00           C  
ATOM   4733  C   ASP  1145      21.691  22.033  71.628  1.00  0.00           C  
ATOM   4734  O   ASP  1145      21.327  21.383  70.645  1.00  0.00           O  
ATOM   4735  CB  ASP  1145      21.044  21.282  73.963  1.00  0.00           C  
ATOM   4736  CG  ASP  1145      20.323  21.630  75.272  1.00  0.00           C  
ATOM   4737  OD1 ASP  1145      19.843  22.780  75.391  1.00  0.00           O  
ATOM   4738  OD2 ASP  1145      20.297  20.748  76.156  1.00  0.00           O1-
ATOM   4739  H   ASP  1145      18.804  21.403  72.653  1.00  0.00           H  
ATOM   4740  HA  ASP  1145      20.953  23.288  73.172  1.00  0.00           H  
ATOM   4741  HB3 ASP  1145      22.112  21.275  74.184  1.00  0.00           H  
ATOM   4742  HB2 ASP  1145      20.797  20.266  73.660  1.00  0.00           H  
ATOM   4743  N   VAL  1146      22.901  22.600  71.722  1.00  0.00           N  
ATOM   4744  CA  VAL  1146      23.961  22.437  70.733  1.00  0.00           C  
ATOM   4745  C   VAL  1146      24.603  21.059  70.984  1.00  0.00           C  
ATOM   4746  O   VAL  1146      24.973  20.777  72.126  1.00  0.00           O  
ATOM   4747  CB  VAL  1146      25.022  23.557  70.917  1.00  0.00           C  
ATOM   4748  CG1 VAL  1146      26.231  23.404  69.974  1.00  0.00           C  
ATOM   4749  CG2 VAL  1146      24.419  24.955  70.713  1.00  0.00           C  
ATOM   4750  H   VAL  1146      23.124  23.119  72.559  1.00  0.00           H  
ATOM   4751  HA  VAL  1146      23.524  22.525  69.738  1.00  0.00           H  
ATOM   4752  HB  VAL  1146      25.401  23.513  71.940  1.00  0.00           H  
ATOM   4753 HG11 VAL  1146      26.931  24.230  70.099  1.00  0.00           H  
ATOM   4754 HG12 VAL  1146      26.793  22.490  70.166  1.00  0.00           H  
ATOM   4755 HG13 VAL  1146      25.921  23.393  68.928  1.00  0.00           H  
ATOM   4756 HG21 VAL  1146      25.169  25.731  70.872  1.00  0.00           H  
ATOM   4757 HG22 VAL  1146      24.040  25.068  69.698  1.00  0.00           H  
ATOM   4758 HG23 VAL  1146      23.608  25.153  71.414  1.00  0.00           H  
ATOM   4759  N   PRO  1147      24.755  20.203  69.948  1.00  0.00           N  
ATOM   4760  CA  PRO  1147      25.357  18.875  70.099  1.00  0.00           C  
ATOM   4761  C   PRO  1147      26.868  18.986  70.303  1.00  0.00           C  
ATOM   4762  O   PRO  1147      27.508  19.868  69.730  1.00  0.00           O  
ATOM   4763  CB  PRO  1147      24.997  18.139  68.802  1.00  0.00           C  
ATOM   4764  CG  PRO  1147      24.854  19.237  67.762  1.00  0.00           C  
ATOM   4765  CD  PRO  1147      24.361  20.447  68.557  1.00  0.00           C  
ATOM   4766  HA  PRO  1147      24.933  18.345  70.950  1.00  0.00           H  
ATOM   4767  HB3 PRO  1147      24.036  17.638  68.929  1.00  0.00           H  
ATOM   4768  HB2 PRO  1147      25.716  17.377  68.509  1.00  0.00           H  
ATOM   4769  HG3 PRO  1147      24.184  18.965  66.946  1.00  0.00           H  
ATOM   4770  HG2 PRO  1147      25.830  19.458  67.330  1.00  0.00           H  
ATOM   4771  HD2 PRO  1147      24.786  21.369  68.161  1.00  0.00           H  
ATOM   4772  HD3 PRO  1147      23.273  20.514  68.499  1.00  0.00           H  
ATOM   4773  N   TYR  1148      27.424  18.101  71.148  1.00  0.00           N  
ATOM   4774  CA  TYR  1148      28.850  17.992  71.475  1.00  0.00           C  
ATOM   4775  C   TYR  1148      29.416  19.352  71.926  1.00  0.00           C  
ATOM   4776  O   TYR  1148      30.415  19.816  71.375  1.00  0.00           O  
ATOM   4777  CB  TYR  1148      29.656  17.484  70.254  1.00  0.00           C  
ATOM   4778  CG  TYR  1148      29.115  16.275  69.530  1.00  0.00           C  
ATOM   4779  CD1 TYR  1148      29.434  14.981  69.972  1.00  0.00           C  
ATOM   4780  CD2 TYR  1148      28.333  16.448  68.373  1.00  0.00           C  
ATOM   4781  CE1 TYR  1148      28.949  13.855  69.276  1.00  0.00           C  
ATOM   4782  CE2 TYR  1148      27.856  15.329  67.669  1.00  0.00           C  
ATOM   4783  CZ  TYR  1148      28.162  14.032  68.120  1.00  0.00           C  
ATOM   4784  OH  TYR  1148      27.697  12.948  67.434  1.00  0.00           O  
ATOM   4785  H   TYR  1148      26.811  17.423  71.578  1.00  0.00           H  
ATOM   4786  HA  TYR  1148      28.946  17.280  72.295  1.00  0.00           H  
ATOM   4787  HB3 TYR  1148      30.675  17.251  70.562  1.00  0.00           H  
ATOM   4788  HB2 TYR  1148      29.749  18.270  69.505  1.00  0.00           H  
ATOM   4789  HD1 TYR  1148      30.083  14.877  70.824  1.00  0.00           H  
ATOM   4790  HD2 TYR  1148      28.097  17.440  68.021  1.00  0.00           H  
ATOM   4791  HE1 TYR  1148      29.198  12.860  69.614  1.00  0.00           H  
ATOM   4792  HE2 TYR  1148      27.249  15.470  66.788  1.00  0.00           H  
ATOM   4793  HH  TYR  1148      27.183  13.183  66.677  1.00  0.00           H  
ATOM   4794  N   ARG  1149      28.732  20.030  72.858  1.00  0.00           N  
ATOM   4795  CA  ARG  1149      28.975  21.430  73.200  1.00  0.00           C  
ATOM   4796  C   ARG  1149      30.424  21.767  73.606  1.00  0.00           C  
ATOM   4797  O   ARG  1149      30.890  22.870  73.326  1.00  0.00           O  
ATOM   4798  CB  ARG  1149      27.971  21.836  74.287  1.00  0.00           C  
ATOM   4799  CG  ARG  1149      28.090  23.307  74.697  1.00  0.00           C  
ATOM   4800  CD  ARG  1149      26.994  23.728  75.658  1.00  0.00           C  
ATOM   4801  NE  ARG  1149      27.216  25.114  76.071  1.00  0.00           N  
ATOM   4802  CZ  ARG  1149      26.521  25.738  77.027  1.00  0.00           C  
ATOM   4803  NH1 ARG  1149      25.540  25.096  77.679  1.00  0.00           N  
ATOM   4804  NH2 ARG  1149      26.823  27.010  77.317  1.00  0.00           N1+
ATOM   4805  H   ARG  1149      27.909  19.598  73.252  1.00  0.00           H  
ATOM   4806  HA  ARG  1149      28.753  22.012  72.304  1.00  0.00           H  
ATOM   4807  HB3 ARG  1149      28.098  21.203  75.167  1.00  0.00           H  
ATOM   4808  HB2 ARG  1149      26.960  21.652  73.921  1.00  0.00           H  
ATOM   4809  HG3 ARG  1149      28.053  23.937  73.807  1.00  0.00           H  
ATOM   4810  HG2 ARG  1149      29.052  23.494  75.176  1.00  0.00           H  
ATOM   4811  HD3 ARG  1149      27.003  23.084  76.538  1.00  0.00           H  
ATOM   4812  HD2 ARG  1149      26.012  23.639  75.191  1.00  0.00           H  
ATOM   4813  HE  ARG  1149      27.944  25.617  75.585  1.00  0.00           H  
ATOM   4814 HH12 ARG  1149      25.012  25.561  78.404  1.00  0.00           H  
ATOM   4815 HH11 ARG  1149      25.321  24.138  77.448  1.00  0.00           H  
ATOM   4816 HH22 ARG  1149      26.315  27.505  78.036  1.00  0.00           H  
ATOM   4817 HH21 ARG  1149      27.566  27.485  76.825  1.00  0.00           H  
ATOM   4818  N   ASN  1150      31.129  20.821  74.243  1.00  0.00           N  
ATOM   4819  CA  ASN  1150      32.481  21.019  74.769  1.00  0.00           C  
ATOM   4820  C   ASN  1150      33.566  20.488  73.818  1.00  0.00           C  
ATOM   4821  O   ASN  1150      34.731  20.424  74.205  1.00  0.00           O  
ATOM   4822  CB  ASN  1150      32.597  20.311  76.137  1.00  0.00           C  
ATOM   4823  CG  ASN  1150      31.568  20.826  77.151  1.00  0.00           C  
ATOM   4824  OD1 ASN  1150      31.344  22.030  77.265  1.00  0.00           O  
ATOM   4825  ND2 ASN  1150      30.900  19.911  77.854  1.00  0.00           N  
ATOM   4826  H   ASN  1150      30.686  19.932  74.421  1.00  0.00           H  
ATOM   4827  HA  ASN  1150      32.684  22.082  74.914  1.00  0.00           H  
ATOM   4828  HB3 ASN  1150      33.586  20.470  76.569  1.00  0.00           H  
ATOM   4829  HB2 ASN  1150      32.483  19.232  76.011  1.00  0.00           H  
ATOM   4830 HD22 ASN  1150      30.204  20.210  78.522  1.00  0.00           H  
ATOM   4831 HD21 ASN  1150      31.100  18.929  77.731  1.00  0.00           H  
ATOM   4832  N   TRP  1151      33.202  20.135  72.577  1.00  0.00           N  
ATOM   4833  CA  TRP  1151      34.123  19.687  71.544  1.00  0.00           C  
ATOM   4834  C   TRP  1151      34.074  20.656  70.372  1.00  0.00           C  
ATOM   4835  O   TRP  1151      32.998  21.070  69.943  1.00  0.00           O  
ATOM   4836  CB  TRP  1151      33.759  18.263  71.095  1.00  0.00           C  
ATOM   4837  CG  TRP  1151      33.961  17.216  72.148  1.00  0.00           C  
ATOM   4838  CD1 TRP  1151      35.096  16.521  72.368  1.00  0.00           C  
ATOM   4839  CD2 TRP  1151      33.034  16.756  73.170  1.00  0.00           C  
ATOM   4840  NE1 TRP  1151      34.935  15.654  73.419  1.00  0.00           N  
ATOM   4841  CE2 TRP  1151      33.674  15.749  73.951  1.00  0.00           C  
ATOM   4842  CE3 TRP  1151      31.722  17.108  73.544  1.00  0.00           C  
ATOM   4843  CZ2 TRP  1151      33.034  15.098  75.016  1.00  0.00           C  
ATOM   4844  CZ3 TRP  1151      31.065  16.474  74.614  1.00  0.00           C  
ATOM   4845  CH2 TRP  1151      31.718  15.463  75.345  1.00  0.00           C  
ATOM   4846  H   TRP  1151      32.230  20.229  72.315  1.00  0.00           H  
ATOM   4847  HA  TRP  1151      35.143  19.662  71.923  1.00  0.00           H  
ATOM   4848  HB3 TRP  1151      34.367  17.981  70.235  1.00  0.00           H  
ATOM   4849  HB2 TRP  1151      32.727  18.222  70.751  1.00  0.00           H  
ATOM   4850  HD1 TRP  1151      36.003  16.639  71.826  1.00  0.00           H  
ATOM   4851  HE1 TRP  1151      35.669  15.036  73.738  1.00  0.00           H  
ATOM   4852  HE3 TRP  1151      31.234  17.892  73.002  1.00  0.00           H  
ATOM   4853  HZ2 TRP  1151      33.549  14.337  75.583  1.00  0.00           H  
ATOM   4854  HZ3 TRP  1151      30.058  16.764  74.876  1.00  0.00           H  
ATOM   4855  HH2 TRP  1151      31.211  14.974  76.164  1.00  0.00           H  
ATOM   4856  N   SER  1152      35.251  20.946  69.802  1.00  0.00           N  
ATOM   4857  CA  SER  1152      35.388  21.517  68.468  1.00  0.00           C  
ATOM   4858  C   SER  1152      34.972  20.464  67.428  1.00  0.00           C  
ATOM   4859  O   SER  1152      34.785  19.289  67.753  1.00  0.00           O  
ATOM   4860  CB  SER  1152      36.854  21.956  68.264  1.00  0.00           C  
ATOM   4861  OG  SER  1152      37.728  20.869  68.028  1.00  0.00           O  
ATOM   4862  H   SER  1152      36.092  20.576  70.227  1.00  0.00           H  
ATOM   4863  HA  SER  1152      34.736  22.389  68.386  1.00  0.00           H  
ATOM   4864  HB3 SER  1152      37.209  22.518  69.128  1.00  0.00           H  
ATOM   4865  HB2 SER  1152      36.923  22.629  67.408  1.00  0.00           H  
ATOM   4866  HG  SER  1152      38.614  21.198  67.993  1.00  0.00           H  
ATOM   4867  N   ASN  1153      34.843  20.873  66.164  1.00  0.00           N  
ATOM   4868  CA  ASN  1153      34.466  19.958  65.095  1.00  0.00           C  
ATOM   4869  C   ASN  1153      35.499  18.843  64.835  1.00  0.00           C  
ATOM   4870  O   ASN  1153      35.095  17.705  64.595  1.00  0.00           O  
ATOM   4871  CB  ASN  1153      34.215  20.740  63.807  1.00  0.00           C  
ATOM   4872  CG  ASN  1153      32.980  21.643  63.833  1.00  0.00           C  
ATOM   4873  OD1 ASN  1153      31.975  21.319  64.461  1.00  0.00           O  
ATOM   4874  ND2 ASN  1153      33.048  22.780  63.140  1.00  0.00           N  
ATOM   4875  H   ASN  1153      35.003  21.843  65.934  1.00  0.00           H  
ATOM   4876  HA  ASN  1153      33.539  19.458  65.387  1.00  0.00           H  
ATOM   4877  HB3 ASN  1153      34.023  20.000  63.048  1.00  0.00           H  
ATOM   4878  HB2 ASN  1153      35.101  21.301  63.505  1.00  0.00           H  
ATOM   4879 HD22 ASN  1153      32.255  23.404  63.128  1.00  0.00           H  
ATOM   4880 HD21 ASN  1153      33.886  23.015  62.628  1.00  0.00           H  
ATOM   4881  N   GLN  1154      36.807  19.138  64.956  1.00  0.00           N  
ATOM   4882  CA  GLN  1154      37.896  18.162  64.813  1.00  0.00           C  
ATOM   4883  C   GLN  1154      37.847  17.124  65.938  1.00  0.00           C  
ATOM   4884  O   GLN  1154      38.035  15.933  65.693  1.00  0.00           O  
ATOM   4885  CB  GLN  1154      39.266  18.857  64.931  1.00  0.00           C  
ATOM   4886  CG  GLN  1154      39.546  19.958  63.900  1.00  0.00           C  
ATOM   4887  CD  GLN  1154      40.831  20.710  64.259  1.00  0.00           C  
ATOM   4888  OE1 GLN  1154      41.862  20.099  64.531  1.00  0.00           O  
ATOM   4889  NE2 GLN  1154      40.770  22.042  64.281  1.00  0.00           N  
ATOM   4890  H   GLN  1154      37.063  20.085  65.195  1.00  0.00           H  
ATOM   4891  HA  GLN  1154      37.812  17.660  63.847  1.00  0.00           H  
ATOM   4892  HB3 GLN  1154      40.053  18.104  64.855  1.00  0.00           H  
ATOM   4893  HB2 GLN  1154      39.365  19.289  65.930  1.00  0.00           H  
ATOM   4894  HG3 GLN  1154      38.716  20.664  63.857  1.00  0.00           H  
ATOM   4895  HG2 GLN  1154      39.647  19.528  62.903  1.00  0.00           H  
ATOM   4896 HE22 GLN  1154      41.597  22.571  64.518  1.00  0.00           H  
ATOM   4897 HE21 GLN  1154      39.909  22.518  64.054  1.00  0.00           H  
ATOM   4898  N   GLN  1155      37.568  17.592  67.164  1.00  0.00           N  
ATOM   4899  CA  GLN  1155      37.467  16.747  68.336  1.00  0.00           C  
ATOM   4900  C   GLN  1155      36.226  15.852  68.266  1.00  0.00           C  
ATOM   4901  O   GLN  1155      36.353  14.679  68.589  1.00  0.00           O  
ATOM   4902  CB  GLN  1155      37.410  17.605  69.598  1.00  0.00           C  
ATOM   4903  CG  GLN  1155      38.715  18.328  69.949  1.00  0.00           C  
ATOM   4904  CD  GLN  1155      38.564  19.200  71.198  1.00  0.00           C  
ATOM   4905  OE1 GLN  1155      37.568  19.899  71.367  1.00  0.00           O  
ATOM   4906  NE2 GLN  1155      39.559  19.166  72.084  1.00  0.00           N  
ATOM   4907  H   GLN  1155      37.414  18.583  67.286  1.00  0.00           H  
ATOM   4908  HA  GLN  1155      38.351  16.107  68.384  1.00  0.00           H  
ATOM   4909  HB3 GLN  1155      37.269  16.906  70.406  1.00  0.00           H  
ATOM   4910  HB2 GLN  1155      36.561  18.289  69.571  1.00  0.00           H  
ATOM   4911  HG3 GLN  1155      39.046  18.957  69.125  1.00  0.00           H  
ATOM   4912  HG2 GLN  1155      39.506  17.594  70.105  1.00  0.00           H  
ATOM   4913 HE22 GLN  1155      39.497  19.725  72.922  1.00  0.00           H  
ATOM   4914 HE21 GLN  1155      40.366  18.582  71.919  1.00  0.00           H  
ATOM   4915  N   THR  1156      35.073  16.345  67.774  1.00  0.00           N  
ATOM   4916  CA  THR  1156      33.860  15.544  67.579  1.00  0.00           C  
ATOM   4917  C   THR  1156      34.104  14.390  66.602  1.00  0.00           C  
ATOM   4918  O   THR  1156      33.661  13.277  66.871  1.00  0.00           O  
ATOM   4919  CB  THR  1156      32.687  16.408  67.065  1.00  0.00           C  
ATOM   4920  OG1 THR  1156      32.361  17.365  68.043  1.00  0.00           O  
ATOM   4921  CG2 THR  1156      31.413  15.581  66.807  1.00  0.00           C  
ATOM   4922  H   THR  1156      35.027  17.327  67.533  1.00  0.00           H  
ATOM   4923  HA  THR  1156      33.583  15.119  68.546  1.00  0.00           H  
ATOM   4924  HB  THR  1156      32.967  16.939  66.154  1.00  0.00           H  
ATOM   4925  HG1 THR  1156      31.640  17.882  67.722  1.00  0.00           H  
ATOM   4926 HG21 THR  1156      30.538  16.202  66.646  1.00  0.00           H  
ATOM   4927 HG22 THR  1156      31.522  14.985  65.905  1.00  0.00           H
[truncated: 68,142 more chars]
