# Supplementary material for: Docking-Based Virtual Screening Enables Prioritizing Protein Kinase Inhibitors With In Vitro Phenotypic Activity Against Schistosoma mansoni
Source: Front Cell Infect Microbiol. 2022 Jul 5;12:913301. doi: 10.3389/fcimb.2022.913301 (PMC9294739; doi:10.3389/fcimb.2022.913301)
Supplement: Supplementary file 2 [file DataSheet_2.zip › S_mansoni_JNK1_Minimised.pdb]

HEADER    TRANSFERASE                             03-JUN-98   1JNK
REMARK   4 1JNK COMPLIES WITH FORMAT V. 3.0, 1-DEC-2006
REMARK 888
REMARK 888 WRITTEN BY MAESTRO (A PRODUCT OF SCHRODINGER, LLC)
TITLE     THE C-JUN N-TERMINAL KINASE (JNK3S) COMPLEXED WITH MGAMP-PNP
EXPDTA    X-RAY DIFFRACTION
REMARK   2 RESOLUTION.    2.30 ANGSTROMS
REMARK 200  TEMPERATURE           (KELVIN) : 70.00
REMARK 200  PH                             : 7.00
REMARK 350 BIOMOLECULE:  1
REMARK 350 APPLY THE FOLLOWING TO CHAINS: A
REMARK 350   BIOMT1  1   1.000000 0.000000 0.000000   0.000000
REMARK 350   BIOMT2  1   0.000000 1.000000 0.000000   0.000000
REMARK 350   BIOMT3  1   0.000000 0.000000 1.000000   0.000000
CRYST1   51.500   71.240  107.600  90.00  90.00  90.00 P 21 21 21    4
MODEL        1
ATOM      1  N   MET     1      -6.933 -16.779 -37.134  1.00  0.00           N1+
ATOM      2  CA  MET     1      -7.996 -16.030 -36.379  1.00  0.00           C  
ATOM      3  C   MET     1      -7.237 -15.239 -35.300  1.00  0.00           C  
ATOM      4  O   MET     1      -6.175 -14.678 -35.576  1.00  0.00           O  
ATOM      5  CB  MET     1      -9.139 -16.927 -35.839  1.00  0.00           C  
ATOM      6  CG  MET     1      -9.925 -17.684 -36.913  1.00  0.00           C  
ATOM      7  SD  MET     1      -9.067 -19.082 -37.682  1.00  0.00           S  
ATOM      8  CE  MET     1      -8.916 -20.175 -36.243  1.00  0.00           C  
ATOM      9  H1  MET     1      -7.368 -17.278 -37.897  1.00  0.00           H  
ATOM     10  H2  MET     1      -6.265 -16.111 -37.494  1.00  0.00           H  
ATOM     11  H3  MET     1      -6.479 -17.434 -36.514  1.00  0.00           H  
ATOM     12  HA  MET     1      -8.390 -15.322 -37.109  1.00  0.00           H  
ATOM     13  HB3 MET     1      -9.860 -16.309 -35.302  1.00  0.00           H  
ATOM     14  HB2 MET     1      -8.752 -17.627 -35.098  1.00  0.00           H  
ATOM     15  HG3 MET     1     -10.228 -16.994 -37.701  1.00  0.00           H  
ATOM     16  HG2 MET     1     -10.849 -18.067 -36.478  1.00  0.00           H  
ATOM     17  HE1 MET     1      -8.526 -21.143 -36.556  1.00  0.00           H  
ATOM     18  HE2 MET     1      -8.232 -19.764 -35.502  1.00  0.00           H  
ATOM     19  HE3 MET     1      -9.889 -20.333 -35.777  1.00  0.00           H  
ATOM     20  N   TYR     2      -7.777 -15.228 -34.068  1.00  0.00           N  
ATOM     21  CA  TYR     2      -7.057 -14.789 -32.886  1.00  0.00           C  
ATOM     22  C   TYR     2      -5.854 -15.721 -32.677  1.00  0.00           C  
ATOM     23  O   TYR     2      -5.988 -16.947 -32.677  1.00  0.00           O  
ATOM     24  CB  TYR     2      -7.998 -14.760 -31.661  1.00  0.00           C  
ATOM     25  CG  TYR     2      -8.410 -16.129 -31.155  1.00  0.00           C  
ATOM     26  CD1 TYR     2      -9.500 -16.798 -31.747  1.00  0.00           C  
ATOM     27  CD2 TYR     2      -7.646 -16.775 -30.160  1.00  0.00           C  
ATOM     28  CE1 TYR     2      -9.807 -18.115 -31.362  1.00  0.00           C  
ATOM     29  CE2 TYR     2      -7.940 -18.099 -29.792  1.00  0.00           C  
ATOM     30  CZ  TYR     2      -9.023 -18.768 -30.392  1.00  0.00           C  
ATOM     31  OH  TYR     2      -9.317 -20.049 -30.029  1.00  0.00           O  
ATOM     32  H   TYR     2      -8.658 -15.691 -33.900  1.00  0.00           H  
ATOM     33  HA  TYR     2      -6.705 -13.770 -33.065  1.00  0.00           H  
ATOM     34  HB3 TYR     2      -8.887 -14.167 -31.879  1.00  0.00           H  
ATOM     35  HB2 TYR     2      -7.495 -14.240 -30.843  1.00  0.00           H  
ATOM     36  HD1 TYR     2     -10.087 -16.314 -32.512  1.00  0.00           H  
ATOM     37  HD2 TYR     2      -6.807 -16.272 -29.703  1.00  0.00           H  
ATOM     38  HE1 TYR     2     -10.636 -18.630 -31.824  1.00  0.00           H  
ATOM     39  HE2 TYR     2      -7.333 -18.595 -29.050  1.00  0.00           H  
ATOM     40  HH  TYR     2      -8.729 -20.394 -29.353  1.00  0.00           H  
ATOM     41  N   ILE     3      -4.698 -15.093 -32.503  1.00  0.00           N  
ATOM     42  CA  ILE     3      -3.487 -15.736 -32.028  1.00  0.00           C  
ATOM     43  C   ILE     3      -3.454 -15.388 -30.529  1.00  0.00           C  
ATOM     44  O   ILE     3      -4.521 -15.109 -29.971  1.00  0.00           O  
ATOM     45  CB  ILE     3      -2.244 -15.214 -32.810  1.00  0.00           C  
ATOM     46  CG2 ILE     3      -1.003 -16.103 -32.555  1.00  0.00           C  
ATOM     47  CG1 ILE     3      -2.516 -15.197 -34.342  1.00  0.00           C  
ATOM     48  CD1 ILE     3      -3.177 -13.916 -34.882  1.00  0.00           C  
ATOM     49  H   ILE     3      -4.668 -14.085 -32.550  1.00  0.00           H  
ATOM     50  HA  ILE     3      -3.545 -16.822 -32.124  1.00  0.00           H  
ATOM     51  HB  ILE     3      -2.001 -14.200 -32.489  1.00  0.00           H  
ATOM     52 HG21 ILE     3      -0.165 -15.789 -33.176  1.00  0.00           H  
ATOM     53 HG22 ILE     3      -0.631 -16.084 -31.535  1.00  0.00           H  
ATOM     54 HG23 ILE     3      -1.211 -17.143 -32.811  1.00  0.00           H  
ATOM     55 HG13 ILE     3      -3.101 -16.071 -34.633  1.00  0.00           H  
ATOM     56 HG12 ILE     3      -1.573 -15.298 -34.881  1.00  0.00           H  
ATOM     57 HD11 ILE     3      -3.421 -14.025 -35.936  1.00  0.00           H  
ATOM     58 HD12 ILE     3      -4.085 -13.613 -34.370  1.00  0.00           H  
ATOM     59 HD13 ILE     3      -2.485 -13.077 -34.807  1.00  0.00           H  
ATOM     60  N   ASN     4      -2.291 -15.386 -29.859  1.00  0.00           N  
ATOM     61  CA  ASN     4      -2.225 -14.830 -28.512  1.00  0.00           C  
ATOM     62  C   ASN     4      -2.528 -13.327 -28.592  1.00  0.00           C  
ATOM     63  O   ASN     4      -1.667 -12.539 -28.983  1.00  0.00           O  
ATOM     64  CB  ASN     4      -0.884 -15.112 -27.810  1.00  0.00           C  
ATOM     65  CG  ASN     4      -0.957 -14.826 -26.299  1.00  0.00           C  
ATOM     66  OD1 ASN     4      -1.843 -14.122 -25.813  1.00  0.00           O  
ATOM     67  ND2 ASN     4      -0.014 -15.375 -25.536  1.00  0.00           N  
ATOM     68  H   ASN     4      -1.421 -15.618 -30.315  1.00  0.00           H  
ATOM     69  HA  ASN     4      -3.009 -15.292 -27.904  1.00  0.00           H  
ATOM     70  HB3 ASN     4      -0.066 -14.548 -28.260  1.00  0.00           H  
ATOM     71  HB2 ASN     4      -0.637 -16.168 -27.932  1.00  0.00           H  
ATOM     72 HD22 ASN     4      -0.018 -15.216 -24.539  1.00  0.00           H  
ATOM     73 HD21 ASN     4       0.708 -15.950 -25.943  1.00  0.00           H  
ATOM     74  N   SER     5      -3.777 -13.001 -28.248  1.00  0.00           N  
ATOM     75  CA  SER     5      -4.274 -11.651 -28.150  1.00  0.00           C  
ATOM     76  C   SER     5      -4.221 -11.305 -26.669  1.00  0.00           C  
ATOM     77  O   SER     5      -4.932 -11.902 -25.859  1.00  0.00           O  
ATOM     78  CB  SER     5      -5.681 -11.553 -28.778  1.00  0.00           C  
ATOM     79  OG  SER     5      -6.685 -12.224 -28.041  1.00  0.00           O  
ATOM     80  H   SER     5      -4.426 -13.724 -27.973  1.00  0.00           H  
ATOM     81  HA  SER     5      -3.628 -10.970 -28.708  1.00  0.00           H  
ATOM     82  HB3 SER     5      -5.668 -11.947 -29.795  1.00  0.00           H  
ATOM     83  HB2 SER     5      -5.973 -10.506 -28.857  1.00  0.00           H  
ATOM     84  HG  SER     5      -7.518 -12.150 -28.514  1.00  0.00           H  
ATOM     85  N   ARG     6      -3.340 -10.362 -26.343  1.00  0.00           N  
ATOM     86  CA  ARG     6      -3.313  -9.764 -25.026  1.00  0.00           C  
ATOM     87  C   ARG     6      -3.826  -8.340 -25.186  1.00  0.00           C  
ATOM     88  O   ARG     6      -3.398  -7.638 -26.105  1.00  0.00           O  
ATOM     89  CB  ARG     6      -1.891  -9.813 -24.443  1.00  0.00           C  
ATOM     90  CG  ARG     6      -1.839  -9.207 -23.032  1.00  0.00           C  
ATOM     91  CD  ARG     6      -0.458  -9.247 -22.383  1.00  0.00           C  
ATOM     92  NE  ARG     6      -0.557  -8.833 -20.979  1.00  0.00           N  
ATOM     93  CZ  ARG     6      -0.962  -9.626 -19.973  1.00  0.00           C  
ATOM     94  NH1 ARG     6      -1.240 -10.923 -20.180  1.00  0.00           N  
ATOM     95  NH2 ARG     6      -1.090  -9.115 -18.742  1.00  0.00           N1+
ATOM     96  H   ARG     6      -2.762  -9.929 -27.049  1.00  0.00           H  
ATOM     97  HA  ARG     6      -3.969 -10.290 -24.330  1.00  0.00           H  
ATOM     98  HB3 ARG     6      -1.184  -9.299 -25.096  1.00  0.00           H  
ATOM     99  HB2 ARG     6      -1.568 -10.854 -24.396  1.00  0.00           H  
ATOM    100  HG3 ARG     6      -2.596  -9.633 -22.372  1.00  0.00           H  
ATOM    101  HG2 ARG     6      -2.088  -8.151 -23.131  1.00  0.00           H  
ATOM    102  HD3 ARG     6       0.139  -8.458 -22.841  1.00  0.00           H  
ATOM    103  HD2 ARG     6       0.086 -10.178 -22.548  1.00  0.00           H  
ATOM    104  HE  ARG     6      -0.379  -7.857 -20.790  1.00  0.00           H  
ATOM    105 HH12 ARG     6      -1.540 -11.515 -19.419  1.00  0.00           H  
ATOM    106 HH11 ARG     6      -1.149 -11.315 -21.106  1.00  0.00           H  
ATOM    107 HH22 ARG     6      -1.389  -9.697 -17.974  1.00  0.00           H  
ATOM    108 HH21 ARG     6      -0.893  -8.139 -18.572  1.00  0.00           H  
ATOM    109  N   MET     7      -4.701  -7.930 -24.258  1.00  0.00           N  
ATOM    110  CA  MET     7      -5.077  -6.533 -24.145  1.00  0.00           C  
ATOM    111  C   MET     7      -3.993  -5.811 -23.349  1.00  0.00           C  
ATOM    112  O   MET     7      -3.916  -5.948 -22.129  1.00  0.00           O  
ATOM    113  CB  MET     7      -6.469  -6.366 -23.523  1.00  0.00           C  
ATOM    114  CG  MET     7      -6.897  -4.889 -23.520  1.00  0.00           C  
ATOM    115  SD  MET     7      -8.532  -4.563 -22.833  1.00  0.00           S  
ATOM    116  CE  MET     7      -8.578  -2.779 -23.147  1.00  0.00           C  
ATOM    117  H   MET     7      -5.022  -8.554 -23.533  1.00  0.00           H  
ATOM    118  HA  MET     7      -5.135  -6.097 -25.145  1.00  0.00           H  
ATOM    119  HB3 MET     7      -6.489  -6.763 -22.507  1.00  0.00           H  
ATOM    120  HB2 MET     7      -7.195  -6.947 -24.093  1.00  0.00           H  
ATOM    121  HG3 MET     7      -6.879  -4.504 -24.540  1.00  0.00           H  
ATOM    122  HG2 MET     7      -6.194  -4.284 -22.947  1.00  0.00           H  
ATOM    123  HE1 MET     7      -9.517  -2.360 -22.787  1.00  0.00           H  
ATOM    124  HE2 MET     7      -7.757  -2.279 -22.633  1.00  0.00           H  
ATOM    125  HE3 MET     7      -8.497  -2.577 -24.215  1.00  0.00           H  
ATOM    126  N   ALA     8      -3.180  -5.058 -24.082  1.00  0.00           N  
ATOM    127  CA  ALA     8      -2.180  -4.167 -23.540  1.00  0.00           C  
ATOM    128  C   ALA     8      -2.115  -2.960 -24.467  1.00  0.00           C  
ATOM    129  O   ALA     8      -2.540  -3.034 -25.623  1.00  0.00           O  
ATOM    130  CB  ALA     8      -0.828  -4.900 -23.459  1.00  0.00           C  
ATOM    131  H   ALA     8      -3.294  -5.019 -25.086  1.00  0.00           H  
ATOM    132  HA  ALA     8      -2.473  -3.819 -22.546  1.00  0.00           H  
ATOM    133  HB1 ALA     8      -0.042  -4.245 -23.083  1.00  0.00           H  
ATOM    134  HB2 ALA     8      -0.886  -5.758 -22.789  1.00  0.00           H  
ATOM    135  HB3 ALA     8      -0.512  -5.265 -24.438  1.00  0.00           H  
ATOM    136  N   ASN     9      -1.515  -1.878 -23.959  1.00  0.00           N  
ATOM    137  CA  ASN     9      -1.036  -0.767 -24.783  1.00  0.00           C  
ATOM    138  C   ASN     9      -0.034  -1.263 -25.849  1.00  0.00           C  
ATOM    139  O   ASN     9       0.533  -2.349 -25.696  1.00  0.00           O  
ATOM    140  CB  ASN     9      -0.383   0.301 -23.877  1.00  0.00           C  
ATOM    141  CG  ASN     9       1.042  -0.061 -23.439  1.00  0.00           C  
ATOM    142  OD1 ASN     9       1.978   0.694 -23.682  1.00  0.00           O  
ATOM    143  ND2 ASN     9       1.219  -1.243 -22.843  1.00  0.00           N  
ATOM    144  H   ASN     9      -1.255  -1.862 -22.985  1.00  0.00           H  
ATOM    145  HA  ASN     9      -1.862  -0.312 -25.332  1.00  0.00           H  
ATOM    146  HB3 ASN     9      -1.000   0.509 -23.002  1.00  0.00           H  
ATOM    147  HB2 ASN     9      -0.319   1.241 -24.429  1.00  0.00           H  
ATOM    148 HD22 ASN     9       2.142  -1.496 -22.524  1.00  0.00           H  
ATOM    149 HD21 ASN     9       0.455  -1.883 -22.702  1.00  0.00           H  
ATOM    150  N   ASN    10       0.216  -0.439 -26.868  1.00  0.00           N  
ATOM    151  CA  ASN    10       1.149  -0.818 -27.922  1.00  0.00           C  
ATOM    152  C   ASN    10       2.390   0.053 -27.855  1.00  0.00           C  
ATOM    153  O   ASN    10       2.308   1.238 -28.170  1.00  0.00           O  
ATOM    154  CB  ASN    10       0.473  -0.712 -29.293  1.00  0.00           C  
ATOM    155  CG  ASN    10      -0.643  -1.740 -29.457  1.00  0.00           C  
ATOM    156  OD1 ASN    10      -0.558  -2.872 -28.990  1.00  0.00           O  
ATOM    157  ND2 ASN    10      -1.701  -1.348 -30.151  1.00  0.00           N  
ATOM    158  H   ASN    10      -0.220   0.469 -26.935  1.00  0.00           H  
ATOM    159  HA  ASN    10       1.473  -1.854 -27.816  1.00  0.00           H  
ATOM    160  HB3 ASN    10       1.202  -0.917 -30.079  1.00  0.00           H  
ATOM    161  HB2 ASN    10       0.097   0.298 -29.468  1.00  0.00           H  
ATOM    162 HD22 ASN    10      -2.452  -1.997 -30.327  1.00  0.00           H  
ATOM    163 HD21 ASN    10      -1.748  -0.420 -30.540  1.00  0.00           H  
ATOM    164  N   ILE    11       3.511  -0.591 -27.505  1.00  0.00           N  
ATOM    165  CA  ILE    11       4.869  -0.124 -27.726  1.00  0.00           C  
ATOM    166  C   ILE    11       5.918  -1.128 -27.189  1.00  0.00           C  
ATOM    167  O   ILE    11       6.231  -1.107 -26.001  1.00  0.00           O  
ATOM    168  CB  ILE    11       5.131   1.290 -27.112  1.00  0.00           C  
ATOM    169  CG2 ILE    11       4.770   1.418 -25.614  1.00  0.00           C  
ATOM    170  CG1 ILE    11       6.543   1.833 -27.405  1.00  0.00           C  
ATOM    171  CD1 ILE    11       6.856   1.918 -28.908  1.00  0.00           C  
ATOM    172  H   ILE    11       3.438  -1.576 -27.283  1.00  0.00           H  
ATOM    173  HA  ILE    11       4.989  -0.051 -28.807  1.00  0.00           H  
ATOM    174  HB  ILE    11       4.489   2.002 -27.625  1.00  0.00           H  
ATOM    175 HG21 ILE    11       4.761   2.468 -25.319  1.00  0.00           H  
ATOM    176 HG22 ILE    11       3.779   1.025 -25.407  1.00  0.00           H  
ATOM    177 HG23 ILE    11       5.476   0.926 -24.948  1.00  0.00           H  
ATOM    178 HG13 ILE    11       7.309   1.246 -26.896  1.00  0.00           H  
ATOM    179 HG12 ILE    11       6.629   2.836 -26.986  1.00  0.00           H  
ATOM    180 HD11 ILE    11       7.645   2.648 -29.093  1.00  0.00           H  
ATOM    181 HD12 ILE    11       7.202   0.959 -29.293  1.00  0.00           H  
ATOM    182 HD13 ILE    11       5.986   2.224 -29.488  1.00  0.00           H  
ATOM    183  N   PRO    12       6.517  -1.952 -28.080  1.00  0.00           N  
ATOM    184  CA  PRO    12       5.847  -2.752 -29.130  1.00  0.00           C  
ATOM    185  C   PRO    12       4.735  -3.618 -28.481  1.00  0.00           C  
ATOM    186  O   PRO    12       3.624  -3.116 -28.403  1.00  0.00           O  
ATOM    187  CB  PRO    12       7.035  -3.460 -29.809  1.00  0.00           C  
ATOM    188  CD  PRO    12       7.931  -2.293 -27.929  1.00  0.00           C  
ATOM    189  CG  PRO    12       8.148  -3.535 -28.773  1.00  0.00           C  
ATOM    190  HA  PRO    12       5.370  -2.098 -29.861  1.00  0.00           H  
ATOM    191  HB3 PRO    12       7.376  -2.826 -30.628  1.00  0.00           H  
ATOM    192  HB2 PRO    12       6.800  -4.418 -30.266  1.00  0.00           H  
ATOM    193  HD2 PRO    12       8.231  -2.465 -26.894  1.00  0.00           H  
ATOM    194  HD3 PRO    12       8.522  -1.462 -28.316  1.00  0.00           H  
ATOM    195  HG3 PRO    12       9.144  -3.584 -29.214  1.00  0.00           H  
ATOM    196  HG2 PRO    12       8.037  -4.404 -28.130  1.00  0.00           H  
ATOM    197  N   PRO    13       4.975  -4.811 -27.900  1.00  0.00           N  
ATOM    198  CA  PRO    13       4.303  -5.137 -26.627  1.00  0.00           C  
ATOM    199  C   PRO    13       4.938  -4.275 -25.534  1.00  0.00           C  
ATOM    200  O   PRO    13       6.142  -4.029 -25.610  1.00  0.00           O  
ATOM    201  CB  PRO    13       4.576  -6.632 -26.424  1.00  0.00           C  
ATOM    202  CD  PRO    13       5.638  -5.976 -28.466  1.00  0.00           C  
ATOM    203  CG  PRO    13       4.933  -7.152 -27.806  1.00  0.00           C  
ATOM    204  HA  PRO    13       3.228  -4.963 -26.707  1.00  0.00           H  
ATOM    205  HB3 PRO    13       3.721  -7.159 -25.999  1.00  0.00           H  
ATOM    206  HB2 PRO    13       5.423  -6.793 -25.755  1.00  0.00           H  
ATOM    207  HD2 PRO    13       6.691  -5.998 -28.205  1.00  0.00           H  
ATOM    208  HD3 PRO    13       5.531  -6.039 -29.550  1.00  0.00           H  
ATOM    209  HG3 PRO    13       4.015  -7.371 -28.355  1.00  0.00           H  
ATOM    210  HG2 PRO    13       5.533  -8.062 -27.789  1.00  0.00           H  
ATOM    211  N   GLY    14       4.137  -3.765 -24.598  1.00  0.00           N  
ATOM    212  CA  GLY    14       4.635  -2.730 -23.705  1.00  0.00           C  
ATOM    213  C   GLY    14       4.225  -3.003 -22.272  1.00  0.00           C  
ATOM    214  O   GLY    14       3.801  -4.094 -21.893  1.00  0.00           O  
ATOM    215  H   GLY    14       3.154  -3.994 -24.568  1.00  0.00           H  
ATOM    216  HA3 GLY    14       4.210  -1.779 -24.031  1.00  0.00           H  
ATOM    217  HA2 GLY    14       5.719  -2.609 -23.717  1.00  0.00           H  
ATOM    218  N   TYR    15       4.372  -1.943 -21.482  1.00  0.00           N  
ATOM    219  CA  TYR    15       3.985  -1.885 -20.084  1.00  0.00           C  
ATOM    220  C   TYR    15       2.800  -0.945 -19.949  1.00  0.00           C  
ATOM    221  O   TYR    15       2.649  -0.033 -20.762  1.00  0.00           O  
ATOM    222  CB  TYR    15       5.174  -1.399 -19.238  1.00  0.00           C  
ATOM    223  CG  TYR    15       5.881  -0.165 -19.763  1.00  0.00           C  
ATOM    224  CD1 TYR    15       6.862  -0.304 -20.765  1.00  0.00           C  
ATOM    225  CD2 TYR    15       5.569   1.113 -19.257  1.00  0.00           C  
ATOM    226  CE1 TYR    15       7.530   0.826 -21.262  1.00  0.00           C  
ATOM    227  CE2 TYR    15       6.246   2.244 -19.747  1.00  0.00           C  
ATOM    228  CZ  TYR    15       7.228   2.100 -20.746  1.00  0.00           C  
ATOM    229  OH  TYR    15       7.889   3.200 -21.203  1.00  0.00           O  
ATOM    230  H   TYR    15       4.730  -1.080 -21.867  1.00  0.00           H  
ATOM    231  HA  TYR    15       3.688  -2.871 -19.722  1.00  0.00           H  
ATOM    232  HB3 TYR    15       5.913  -2.199 -19.186  1.00  0.00           H  
ATOM    233  HB2 TYR    15       4.862  -1.229 -18.207  1.00  0.00           H  
ATOM    234  HD1 TYR    15       7.108  -1.281 -21.157  1.00  0.00           H  
ATOM    235  HD2 TYR    15       4.814   1.229 -18.494  1.00  0.00           H  
ATOM    236  HE1 TYR    15       8.285   0.707 -22.024  1.00  0.00           H  
ATOM    237  HE2 TYR    15       6.009   3.222 -19.352  1.00  0.00           H  
ATOM    238  HH  TYR    15       7.637   4.009 -20.753  1.00  0.00           H  
ATOM    239  N   HIS    16       2.009  -1.185 -18.890  1.00  0.00           N  
ATOM    240  CA  HIS    16       0.828  -0.409 -18.535  1.00  0.00           C  
ATOM    241  C   HIS    16       1.104   1.090 -18.636  1.00  0.00           C  
ATOM    242  O   HIS    16       2.023   1.585 -17.980  1.00  0.00           O  
ATOM    243  CB  HIS    16       0.362  -0.772 -17.114  1.00  0.00           C  
ATOM    244  ND1 HIS    16      -2.150  -0.388 -17.092  1.00  0.00           N  
ATOM    245  CG  HIS    16      -0.878  -0.027 -16.683  1.00  0.00           C  
ATOM    246  NE2 HIS    16      -2.399   1.418 -15.816  1.00  0.00           N  
ATOM    247  CD2 HIS    16      -1.044   1.089 -15.892  1.00  0.00           C  
ATOM    248  CE1 HIS    16      -3.000   0.491 -16.553  1.00  0.00           C  
ATOM    249  H   HIS    16       2.238  -1.945 -18.267  1.00  0.00           H  
ATOM    250  HA  HIS    16       0.040  -0.681 -19.240  1.00  0.00           H  
ATOM    251  HB3 HIS    16       1.154  -0.572 -16.390  1.00  0.00           H  
ATOM    252  HB2 HIS    16       0.153  -1.841 -17.053  1.00  0.00           H  
ATOM    253  HD1 HIS    16      -2.394  -1.166 -17.686  1.00  0.00           H  
ATOM    254  HD2 HIS    16      -0.296   1.685 -15.390  1.00  0.00           H  
ATOM    255  HE1 HIS    16      -4.069   0.455 -16.704  1.00  0.00           H  
ATOM    256  N   VAL    17       0.335   1.751 -19.508  1.00  0.00           N  
ATOM    257  CA  VAL    17       0.409   3.188 -19.679  1.00  0.00           C  
ATOM    258  C   VAL    17      -0.217   3.846 -18.454  1.00  0.00           C  
ATOM    259  O   VAL    17      -1.434   4.004 -18.369  1.00  0.00           O  
ATOM    260  CB  VAL    17      -0.277   3.678 -20.979  1.00  0.00           C  
ATOM    261  CG1 VAL    17       0.613   3.361 -22.182  1.00  0.00           C  
ATOM    262  CG2 VAL    17      -1.710   3.155 -21.213  1.00  0.00           C  
ATOM    263  H   VAL    17      -0.382   1.268 -20.028  1.00  0.00           H  
ATOM    264  HA  VAL    17       1.462   3.479 -19.728  1.00  0.00           H  
ATOM    265  HB  VAL    17      -0.347   4.767 -20.936  1.00  0.00           H  
ATOM    266 HG11 VAL    17       0.145   3.646 -23.125  1.00  0.00           H  
ATOM    267 HG12 VAL    17       1.568   3.884 -22.119  1.00  0.00           H  
ATOM    268 HG13 VAL    17       0.825   2.302 -22.206  1.00  0.00           H  
ATOM    269 HG21 VAL    17      -2.055   3.449 -22.204  1.00  0.00           H  
ATOM    270 HG22 VAL    17      -1.759   2.068 -21.170  1.00  0.00           H  
ATOM    271 HG23 VAL    17      -2.441   3.553 -20.512  1.00  0.00           H  
ATOM    272  N   GLU    18       0.654   4.196 -17.497  1.00  0.00           N  
ATOM    273  CA  GLU    18       0.260   5.031 -16.379  1.00  0.00           C  
ATOM    274  C   GLU    18      -0.131   6.406 -16.913  1.00  0.00           C  
ATOM    275  O   GLU    18       0.419   6.868 -17.916  1.00  0.00           O  
ATOM    276  CB  GLU    18       1.396   5.171 -15.363  1.00  0.00           C  
ATOM    277  CG  GLU    18       1.779   3.854 -14.665  1.00  0.00           C  
ATOM    278  CD  GLU    18       2.854   4.056 -13.594  1.00  0.00           C  
ATOM    279  OE1 GLU    18       3.181   5.227 -13.296  1.00  0.00           O  
ATOM    280  OE2 GLU    18       3.332   3.023 -13.079  1.00  0.00           O1-
ATOM    281  H   GLU    18       1.637   3.988 -17.593  1.00  0.00           H  
ATOM    282  HA  GLU    18      -0.601   4.576 -15.885  1.00  0.00           H  
ATOM    283  HB3 GLU    18       1.095   5.900 -14.608  1.00  0.00           H  
ATOM    284  HB2 GLU    18       2.276   5.592 -15.853  1.00  0.00           H  
ATOM    285  HG3 GLU    18       2.142   3.127 -15.392  1.00  0.00           H  
ATOM    286  HG2 GLU    18       0.903   3.417 -14.186  1.00  0.00           H  
ATOM    287  N   VAL    19      -1.097   7.016 -16.228  1.00  0.00           N  
ATOM    288  CA  VAL    19      -1.603   8.334 -16.564  1.00  0.00           C  
ATOM    289  C   VAL    19      -0.498   9.377 -16.357  1.00  0.00           C  
ATOM    290  O   VAL    19       0.330   9.220 -15.457  1.00  0.00           O  
ATOM    291  CB  VAL    19      -2.810   8.672 -15.663  1.00  0.00           C  
ATOM    292  CG1 VAL    19      -3.370  10.075 -15.893  1.00  0.00           C  
ATOM    293  CG2 VAL    19      -3.942   7.649 -15.849  1.00  0.00           C  
ATOM    294  H   VAL    19      -1.498   6.572 -15.415  1.00  0.00           H  
ATOM    295  HA  VAL    19      -1.915   8.337 -17.610  1.00  0.00           H  
ATOM    296  HB  VAL    19      -2.497   8.613 -14.619  1.00  0.00           H  
ATOM    297 HG11 VAL    19      -4.313  10.219 -15.365  1.00  0.00           H  
ATOM    298 HG12 VAL    19      -2.684  10.826 -15.505  1.00  0.00           H  
ATOM    299 HG13 VAL    19      -3.558  10.236 -16.951  1.00  0.00           H  
ATOM    300 HG21 VAL    19      -4.795   7.885 -15.213  1.00  0.00           H  
ATOM    301 HG22 VAL    19      -4.296   7.638 -16.881  1.00  0.00           H  
ATOM    302 HG23 VAL    19      -3.630   6.636 -15.595  1.00  0.00           H  
ATOM    303  N   VAL    20      -0.475  10.399 -17.213  1.00  0.00           N  
ATOM    304  CA  VAL    20       0.609  11.355 -17.160  1.00  0.00           C  
ATOM    305  C   VAL    20       0.295  12.554 -16.252  1.00  0.00           C  
ATOM    306  O   VAL    20      -0.713  13.233 -16.403  1.00  0.00           O  
ATOM    307  CB  VAL    20       1.030  11.797 -18.557  1.00  0.00           C  
ATOM    308  CG1 VAL    20      -0.071  12.416 -19.395  1.00  0.00           C  
ATOM    309  CG2 VAL    20       2.266  12.684 -18.496  1.00  0.00           C  
ATOM    310  H   VAL    20      -1.157  10.495 -17.950  1.00  0.00           H  
ATOM    311  HA  VAL    20       1.500  10.867 -16.757  1.00  0.00           H  
ATOM    312  HB  VAL    20       1.353  10.904 -19.096  1.00  0.00           H  
ATOM    313 HG11 VAL    20       0.399  13.027 -20.138  1.00  0.00           H  
ATOM    314 HG12 VAL    20      -0.609  11.633 -19.925  1.00  0.00           H  
ATOM    315 HG13 VAL    20      -0.749  13.058 -18.841  1.00  0.00           H  
ATOM    316 HG21 VAL    20       2.546  12.950 -19.506  1.00  0.00           H  
ATOM    317 HG22 VAL    20       2.162  13.598 -17.936  1.00  0.00           H  
ATOM    318 HG23 VAL    20       3.082  12.167 -17.992  1.00  0.00           H  
ATOM    319  N   GLY    21       1.223  12.825 -15.334  1.00  0.00           N  
ATOM    320  CA  GLY    21       1.279  14.082 -14.603  1.00  0.00           C  
ATOM    321  C   GLY    21       2.474  14.820 -15.190  1.00  0.00           C  
ATOM    322  O   GLY    21       3.510  14.195 -15.427  1.00  0.00           O  
ATOM    323  H   GLY    21       2.029  12.221 -15.251  1.00  0.00           H  
ATOM    324  HA3 GLY    21       1.458  13.880 -13.547  1.00  0.00           H  
ATOM    325  HA2 GLY    21       0.367  14.678 -14.678  1.00  0.00           H  
ATOM    326  N   ASP    22       2.339  16.141 -15.414  1.00  0.00           N  
ATOM    327  CA  ASP    22       3.429  16.970 -15.930  1.00  0.00           C  
ATOM    328  C   ASP    22       4.603  16.924 -14.937  1.00  0.00           C  
ATOM    329  O   ASP    22       4.470  17.407 -13.812  1.00  0.00           O  
ATOM    330  CB  ASP    22       2.998  18.423 -16.249  1.00  0.00           C  
ATOM    331  CG  ASP    22       4.091  19.247 -16.951  1.00  0.00           C  
ATOM    332  OD1 ASP    22       5.106  18.651 -17.359  1.00  0.00           O  
ATOM    333  OD2 ASP    22       3.887  20.468 -17.108  1.00  0.00           O1-
ATOM    334  H   ASP    22       1.472  16.614 -15.204  1.00  0.00           H  
ATOM    335  HA  ASP    22       3.742  16.506 -16.868  1.00  0.00           H  
ATOM    336  HB3 ASP    22       2.720  18.930 -15.324  1.00  0.00           H  
ATOM    337  HB2 ASP    22       2.123  18.399 -16.899  1.00  0.00           H  
ATOM    338  N   ALA    23       5.697  16.285 -15.374  1.00  0.00           N  
ATOM    339  CA  ALA    23       6.896  16.055 -14.589  1.00  0.00           C  
ATOM    340  C   ALA    23       7.678  17.356 -14.406  1.00  0.00           C  
ATOM    341  O   ALA    23       7.975  18.046 -15.381  1.00  0.00           O  
ATOM    342  CB  ALA    23       7.753  14.965 -15.248  1.00  0.00           C  
ATOM    343  H   ALA    23       5.719  15.937 -16.325  1.00  0.00           H  
ATOM    344  HA  ALA    23       6.589  15.684 -13.609  1.00  0.00           H  
ATOM    345  HB1 ALA    23       8.681  14.804 -14.699  1.00  0.00           H  
ATOM    346  HB2 ALA    23       7.217  14.015 -15.271  1.00  0.00           H  
ATOM    347  HB3 ALA    23       8.011  15.212 -16.270  1.00  0.00           H  
ATOM    348  N   ARG    24       7.986  17.660 -13.138  1.00  0.00           N  
ATOM    349  CA  ARG    24       8.702  18.872 -12.741  1.00  0.00           C  
ATOM    350  C   ARG    24      10.176  18.803 -13.088  1.00  0.00           C  
ATOM    351  O   ARG    24      10.745  19.838 -13.433  1.00  0.00           O  
ATOM    352  CB  ARG    24       8.611  19.120 -11.226  1.00  0.00           C  
ATOM    353  CG  ARG    24       7.238  19.567 -10.732  1.00  0.00           C  
ATOM    354  CD  ARG    24       6.190  18.459 -10.769  1.00  0.00           C  
ATOM    355  NE  ARG    24       4.968  18.881 -10.088  1.00  0.00           N  
ATOM    356  CZ  ARG    24       3.858  18.137  -9.995  1.00  0.00           C  
ATOM    357  NH1 ARG    24       3.808  16.899 -10.510  1.00  0.00           N  
ATOM    358  NH2 ARG    24       2.784  18.644  -9.379  1.00  0.00           N1+
ATOM    359  H   ARG    24       7.710  17.037 -12.394  1.00  0.00           H  
ATOM    360  HA  ARG    24       8.266  19.723 -13.269  1.00  0.00           H  
ATOM    361  HB3 ARG    24       9.298  19.928 -10.966  1.00  0.00           H  
ATOM    362  HB2 ARG    24       8.953  18.250 -10.662  1.00  0.00           H  
ATOM    363  HG3 ARG    24       6.917  20.384 -11.381  1.00  0.00           H  
ATOM    364  HG2 ARG    24       7.297  19.987  -9.728  1.00  0.00           H  
ATOM    365  HD3 ARG    24       6.577  17.502 -10.416  1.00  0.00           H  
ATOM    366  HD2 ARG    24       5.864  18.324 -11.798  1.00  0.00           H  
ATOM    367  HE  ARG    24       4.975  19.807  -9.685  1.00  0.00           H  
ATOM    368 HH12 ARG    24       2.973  16.337 -10.425  1.00  0.00           H  
ATOM    369 HH11 ARG    24       4.599  16.535 -11.021  1.00  0.00           H  
ATOM    370 HH22 ARG    24       1.936  18.101  -9.297  1.00  0.00           H  
ATOM    371 HH21 ARG    24       2.809  19.577  -8.995  1.00  0.00           H  
ATOM    372  N   PHE    25      10.770  17.601 -12.981  1.00  0.00           N  
ATOM    373  CA  PHE    25      12.154  17.397 -13.370  1.00  0.00           C  
ATOM    374  C   PHE    25      12.293  17.771 -14.832  1.00  0.00           C  
ATOM    375  O   PHE    25      11.432  17.392 -15.636  1.00  0.00           O  
ATOM    376  CB  PHE    25      12.589  15.939 -13.153  1.00  0.00           C  
ATOM    377  CG  PHE    25      12.567  15.523 -11.704  1.00  0.00           C  
ATOM    378  CD1 PHE    25      11.381  15.009 -11.142  1.00  0.00           C  
ATOM    379  CD2 PHE    25      13.656  15.831 -10.864  1.00  0.00           C  
ATOM    380  CE1 PHE    25      11.318  14.757  -9.780  1.00  0.00           C  
ATOM    381  CE2 PHE    25      13.574  15.566  -9.505  1.00  0.00           C  
ATOM    382  CZ  PHE    25      12.411  15.029  -8.967  1.00  0.00           C  
ATOM    383  H   PHE    25      10.248  16.790 -12.687  1.00  0.00           H  
ATOM    384  HA  PHE    25      12.785  18.053 -12.766  1.00  0.00           H  
ATOM    385  HB3 PHE    25      13.610  15.812 -13.516  1.00  0.00           H  
ATOM    386  HB2 PHE    25      11.960  15.261 -13.732  1.00  0.00           H  
ATOM    387  HD1 PHE    25      10.520  14.816 -11.764  1.00  0.00           H  
ATOM    388  HD2 PHE    25      14.552  16.276 -11.272  1.00  0.00           H  
ATOM    389  HE1 PHE    25      10.413  14.355  -9.349  1.00  0.00           H  
ATOM    390  HE2 PHE    25      14.411  15.789  -8.861  1.00  0.00           H  
ATOM    391  HZ  PHE    25      12.352  14.831  -7.907  1.00  0.00           H  
ATOM    392  N   VAL    26      13.411  18.442 -15.158  1.00  0.00           N  
ATOM    393  CA  VAL    26      13.860  18.529 -16.544  1.00  0.00           C  
ATOM    394  C   VAL    26      13.954  17.108 -17.066  1.00  0.00           C  
ATOM    395  O   VAL    26      14.192  16.222 -16.265  1.00  0.00           O  
ATOM    396  CB  VAL    26      15.265  19.155 -16.713  1.00  0.00           C  
ATOM    397  CG1 VAL    26      15.292  20.576 -16.142  1.00  0.00           C  
ATOM    398  CG2 VAL    26      16.446  18.303 -16.189  1.00  0.00           C  
ATOM    399  H   VAL    26      14.069  18.728 -14.448  1.00  0.00           H  
ATOM    400  HA  VAL    26      13.124  19.098 -17.118  1.00  0.00           H  
ATOM    401  HB  VAL    26      15.433  19.275 -17.785  1.00  0.00           H  
ATOM    402 HG11 VAL    26      16.241  21.067 -16.358  1.00  0.00           H  
ATOM    403 HG12 VAL    26      14.502  21.191 -16.576  1.00  0.00           H  
ATOM    404 HG13 VAL    26      15.160  20.578 -15.060  1.00  0.00           H  
ATOM    405 HG21 VAL    26      17.374  18.875 -16.199  1.00  0.00           H  
ATOM    406 HG22 VAL    26      16.276  17.976 -15.163  1.00  0.00           H  
ATOM    407 HG23 VAL    26      16.629  17.418 -16.800  1.00  0.00           H  
ATOM    408  N   VAL    27      13.653  16.969 -18.337  1.00  0.00           N  
ATOM    409  CA  VAL    27      13.491  15.809 -19.181  1.00  0.00           C  
ATOM    410  C   VAL    27      14.528  14.679 -18.963  1.00  0.00           C  
ATOM    411  O   VAL    27      15.272  14.423 -19.893  1.00  0.00           O  
ATOM    412  CB  VAL    27      13.579  16.417 -20.610  1.00  0.00           C  
ATOM    413  CG1 VAL    27      12.632  17.633 -20.710  1.00  0.00           C  
ATOM    414  CG2 VAL    27      14.984  16.930 -21.040  1.00  0.00           C  
ATOM    415  H   VAL    27      13.448  17.824 -18.831  1.00  0.00           H  
ATOM    416  HA  VAL    27      12.490  15.403 -19.034  1.00  0.00           H  
ATOM    417  HB  VAL    27      13.213  15.650 -21.284  1.00  0.00           H  
ATOM    418 HG11 VAL    27      12.258  17.865 -21.700  1.00  0.00           H  
ATOM    419 HG12 VAL    27      11.800  17.548 -20.021  1.00  0.00           H  
ATOM    420 HG13 VAL    27      13.144  18.544 -20.396  1.00  0.00           H  
ATOM    421 HG21 VAL    27      14.913  17.750 -21.754  1.00  0.00           H  
ATOM    422 HG22 VAL    27      15.564  17.303 -20.195  1.00  0.00           H  
ATOM    423 HG23 VAL    27      15.573  16.162 -21.541  1.00  0.00           H  
ATOM    424  N   PRO    28      14.591  14.044 -17.761  1.00  0.00           N  
ATOM    425  CA  PRO    28      15.789  13.965 -16.863  1.00  0.00           C  
ATOM    426  C   PRO    28      17.108  13.552 -17.486  1.00  0.00           C  
ATOM    427  O   PRO    28      17.568  12.435 -17.255  1.00  0.00           O  
ATOM    428  CB  PRO    28      15.332  13.096 -15.675  1.00  0.00           C  
ATOM    429  CD  PRO    28      13.387  13.565 -17.067  1.00  0.00           C  
ATOM    430  CG  PRO    28      13.825  13.287 -15.626  1.00  0.00           C  
ATOM    431  HA  PRO    28      16.042  14.941 -16.464  1.00  0.00           H  
ATOM    432  HB3 PRO    28      15.802  13.402 -14.740  1.00  0.00           H  
ATOM    433  HB2 PRO    28      15.567  12.040 -15.803  1.00  0.00           H  
ATOM    434  HD2 PRO    28      13.004  12.670 -17.554  1.00  0.00           H  
ATOM    435  HD3 PRO    28      12.569  14.287 -17.071  1.00  0.00           H  
ATOM    436  HG3 PRO    28      13.620  14.167 -15.028  1.00  0.00           H  
ATOM    437  HG2 PRO    28      13.292  12.482 -15.133  1.00  0.00           H  
ATOM    438  N   PHE    29      17.633  14.435 -18.362  1.00  0.00           N  
ATOM    439  CA  PHE    29      18.679  14.150 -19.361  1.00  0.00           C  
ATOM    440  C   PHE    29      18.377  12.872 -20.174  1.00  0.00           C  
ATOM    441  O   PHE    29      19.274  12.210 -20.693  1.00  0.00           O  
ATOM    442  CB  PHE    29      20.050  14.116 -18.668  1.00  0.00           C  
ATOM    443  CG  PHE    29      20.375  15.432 -17.992  1.00  0.00           C  
ATOM    444  CD1 PHE    29      20.886  16.501 -18.754  1.00  0.00           C  
ATOM    445  CD2 PHE    29      19.986  15.663 -16.655  1.00  0.00           C  
ATOM    446  CE1 PHE    29      21.075  17.742 -18.164  1.00  0.00           C  
ATOM    447  CE2 PHE    29      20.175  16.914 -16.086  1.00  0.00           C  
ATOM    448  CZ  PHE    29      20.727  17.945 -16.835  1.00  0.00           C  
ATOM    449  H   PHE    29      17.177  15.328 -18.474  1.00  0.00           H  
ATOM    450  HA  PHE    29      18.668  14.974 -20.076  1.00  0.00           H  
ATOM    451  HB3 PHE    29      20.836  13.899 -19.394  1.00  0.00           H  
ATOM    452  HB2 PHE    29      20.090  13.316 -17.929  1.00  0.00           H  
ATOM    453  HD1 PHE    29      21.136  16.357 -19.796  1.00  0.00           H  
ATOM    454  HD2 PHE    29      19.541  14.869 -16.072  1.00  0.00           H  
ATOM    455  HE1 PHE    29      21.485  18.555 -18.744  1.00  0.00           H  
ATOM    456  HE2 PHE    29      19.886  17.087 -15.060  1.00  0.00           H  
ATOM    457  HZ  PHE    29      20.870  18.917 -16.386  1.00  0.00           H  
ATOM    458  N   ARG    30      17.078  12.553 -20.168  1.00  0.00           N  
ATOM    459  CA  ARG    30      16.409  11.323 -20.459  1.00  0.00           C  
ATOM    460  C   ARG    30      16.162  11.232 -21.919  1.00  0.00           C  
ATOM    461  O   ARG    30      16.107  10.108 -22.341  1.00  0.00           O  
ATOM    462  CB  ARG    30      15.034  11.194 -19.767  1.00  0.00           C  
ATOM    463  CG  ARG    30      15.134  10.711 -18.320  1.00  0.00           C  
ATOM    464  CD  ARG    30      14.314   9.466 -17.997  1.00  0.00           C  
ATOM    465  NE  ARG    30      12.868   9.697 -18.107  1.00  0.00           N  
ATOM    466  CZ  ARG    30      12.073  10.042 -17.083  1.00  0.00           C  
ATOM    467  NH1 ARG    30      12.571  10.215 -15.852  1.00  0.00           N  
ATOM    468  NH2 ARG    30      10.758  10.188 -17.281  1.00  0.00           N1+
ATOM    469  H   ARG    30      16.456  13.252 -19.778  1.00  0.00           H  
ATOM    470  HA  ARG    30      17.055  10.500 -20.150  1.00  0.00           H  
ATOM    471  HB3 ARG    30      14.438  10.451 -20.298  1.00  0.00           H  
ATOM    472  HB2 ARG    30      14.426  12.089 -19.855  1.00  0.00           H  
ATOM    473  HG3 ARG    30      14.769  11.499 -17.696  1.00  0.00           H  
ATOM    474  HG2 ARG    30      16.160  10.534 -18.004  1.00  0.00           H  
ATOM    475  HD3 ARG    30      14.615   8.989 -17.064  1.00  0.00           H  
ATOM    476  HD2 ARG    30      14.538   8.720 -18.749  1.00  0.00           H  
ATOM    477  HE  ARG    30      12.473   9.570 -19.030  1.00  0.00           H  
ATOM    478 HH12 ARG    30      11.969  10.456 -15.079  1.00  0.00           H  
ATOM    479 HH11 ARG    30      13.559  10.086 -15.689  1.00  0.00           H  
ATOM    480 HH22 ARG    30      10.148  10.421 -16.510  1.00  0.00           H  
ATOM    481 HH21 ARG    30      10.363   9.991 -18.189  1.00  0.00           H  
ATOM    482  N   TYR    31      15.996  12.313 -22.678  1.00  0.00           N  
ATOM    483  CA  TYR    31      15.860  12.101 -24.104  1.00  0.00           C  
ATOM    484  C   TYR    31      17.130  12.552 -24.810  1.00  0.00           C  
ATOM    485  O   TYR    31      17.792  13.502 -24.388  1.00  0.00           O  
ATOM    486  CB  TYR    31      14.544  12.665 -24.641  1.00  0.00           C  
ATOM    487  CG  TYR    31      14.492  14.161 -24.672  1.00  0.00           C  
ATOM    488  CD1 TYR    31      15.290  14.870 -25.585  1.00  0.00           C  
ATOM    489  CD2 TYR    31      13.675  14.853 -23.771  1.00  0.00           C  
ATOM    490  CE1 TYR    31      15.390  16.259 -25.491  1.00  0.00           C  
ATOM    491  CE2 TYR    31      13.651  16.255 -23.819  1.00  0.00           C  
ATOM    492  CZ  TYR    31      14.540  16.965 -24.637  1.00  0.00           C  
ATOM    493  OH  TYR    31      14.570  18.326 -24.619  1.00  0.00           O  
ATOM    494  H   TYR    31      16.058  13.255 -22.319  1.00  0.00           H  
ATOM    495  HA  TYR    31      15.745  11.060 -24.348  1.00  0.00           H  
ATOM    496  HB3 TYR    31      13.703  12.265 -24.072  1.00  0.00           H  
ATOM    497  HB2 TYR    31      14.397  12.313 -25.662  1.00  0.00           H  
ATOM    498  HD1 TYR    31      15.908  14.359 -26.302  1.00  0.00           H  
ATOM    499  HD2 TYR    31      13.026  14.314 -23.096  1.00  0.00           H  
ATOM    500  HE1 TYR    31      16.132  16.778 -26.068  1.00  0.00           H  
ATOM    501  HE2 TYR    31      12.941  16.789 -23.226  1.00  0.00           H  
ATOM    502  HH  TYR    31      13.937  18.709 -24.006  1.00  0.00           H  
ATOM    503  N   SER    32      17.367  11.885 -25.937  1.00  0.00           N  
ATOM    504  CA  SER    32      18.249  12.344 -26.989  1.00  0.00           C  
ATOM    505  C   SER    32      17.323  12.754 -28.126  1.00  0.00           C  
ATOM    506  O   SER    32      16.553  11.911 -28.584  1.00  0.00           O  
ATOM    507  CB  SER    32      19.143  11.179 -27.443  1.00  0.00           C  
ATOM    508  OG  SER    32      20.071  10.854 -26.432  1.00  0.00           O  
ATOM    509  H   SER    32      16.792  11.085 -26.164  1.00  0.00           H  
ATOM    510  HA  SER    32      18.865  13.191 -26.680  1.00  0.00           H  
ATOM    511  HB3 SER    32      19.701  11.453 -28.340  1.00  0.00           H  
ATOM    512  HB2 SER    32      18.557  10.291 -27.689  1.00  0.00           H  
ATOM    513  HG  SER    32      20.606  10.116 -26.732  1.00  0.00           H  
ATOM    514  N   ASN    33      17.392  14.022 -28.557  1.00  0.00           N  
ATOM    515  CA  ASN    33      16.642  14.480 -29.728  1.00  0.00           C  
ATOM    516  C   ASN    33      17.320  13.993 -30.997  1.00  0.00           C  
ATOM    517  O   ASN    33      18.545  14.040 -31.098  1.00  0.00           O  
ATOM    518  CB  ASN    33      16.562  16.019 -29.769  1.00  0.00           C  
ATOM    519  CG  ASN    33      15.510  16.597 -28.832  1.00  0.00           C  
ATOM    520  OD1 ASN    33      14.430  16.036 -28.657  1.00  0.00           O  
ATOM    521  ND2 ASN    33      15.819  17.752 -28.241  1.00  0.00           N  
ATOM    522  H   ASN    33      18.040  14.674 -28.140  1.00  0.00           H  
ATOM    523  HA  ASN    33      15.636  14.060 -29.648  1.00  0.00           H  
ATOM    524  HB3 ASN    33      16.261  16.346 -30.767  1.00  0.00           H  
ATOM    525  HB2 ASN    33      17.543  16.462 -29.587  1.00  0.00           H  
ATOM    526 HD22 ASN    33      15.203  18.139 -27.540  1.00  0.00           H  
ATOM    527 HD21 ASN    33      16.715  18.186 -28.409  1.00  0.00           H  
ATOM    528  N   LEU    34      16.478  13.612 -31.958  1.00  0.00           N  
ATOM    529  CA  LEU    34      16.872  13.370 -33.331  1.00  0.00           C  
ATOM    530  C   LEU    34      16.083  14.309 -34.241  1.00  0.00           C  
ATOM    531  O   LEU    34      15.766  15.434 -33.847  1.00  0.00           O  
ATOM    532  CB  LEU    34      16.722  11.873 -33.704  1.00  0.00           C  
ATOM    533  CG  LEU    34      17.656  10.887 -32.978  1.00  0.00           C  
ATOM    534  CD1 LEU    34      17.677   9.548 -33.742  1.00  0.00           C  
ATOM    535  CD2 LEU    34      19.103  11.379 -32.780  1.00  0.00           C  
ATOM    536  H   LEU    34      15.482  13.575 -31.776  1.00  0.00           H  
ATOM    537  HA  LEU    34      17.900  13.690 -33.493  1.00  0.00           H  
ATOM    538  HB3 LEU    34      16.953  11.750 -34.762  1.00  0.00           H  
ATOM    539  HB2 LEU    34      15.685  11.555 -33.583  1.00  0.00           H  
ATOM    540  HG  LEU    34      17.239  10.713 -31.986  1.00  0.00           H  
ATOM    541 HD11 LEU    34      17.868   8.711 -33.071  1.00  0.00           H  
ATOM    542 HD12 LEU    34      16.742   9.356 -34.270  1.00  0.00           H  
ATOM    543 HD13 LEU    34      18.464   9.532 -34.496  1.00  0.00           H  
ATOM    544 HD21 LEU    34      19.825  10.579 -32.949  1.00  0.00           H  
ATOM    545 HD22 LEU    34      19.388  12.185 -33.453  1.00  0.00           H  
ATOM    546 HD23 LEU    34      19.265  11.707 -31.755  1.00  0.00           H  
ATOM    547  N   LYS    35      15.853  13.846 -35.476  1.00  0.00           N  
ATOM    548  CA  LYS    35      15.286  14.626 -36.555  1.00  0.00           C  
ATOM    549  C   LYS    35      13.857  15.093 -36.252  1.00  0.00           C  
ATOM    550  O   LYS    35      13.104  14.380 -35.584  1.00  0.00           O  
ATOM    551  CB  LYS    35      15.320  13.812 -37.867  1.00  0.00           C  
ATOM    552  CG  LYS    35      16.737  13.469 -38.365  1.00  0.00           C  
ATOM    553  CD  LYS    35      17.608  14.674 -38.781  1.00  0.00           C  
ATOM    554  CE  LYS    35      17.277  15.252 -40.164  1.00  0.00           C  
ATOM    555  NZ  LYS    35      17.676  14.324 -41.236  1.00  0.00           N1+
ATOM    556  H   LYS    35      16.140  12.908 -35.714  1.00  0.00           H  
ATOM    557  HA  LYS    35      15.955  15.479 -36.622  1.00  0.00           H  
ATOM    558  HB3 LYS    35      14.792  14.349 -38.656  1.00  0.00           H  
ATOM    559  HB2 LYS    35      14.762  12.884 -37.724  1.00  0.00           H  
ATOM    560  HG3 LYS    35      16.658  12.768 -39.195  1.00  0.00           H  
ATOM    561  HG2 LYS    35      17.262  12.917 -37.584  1.00  0.00           H  
ATOM    562  HD3 LYS    35      18.655  14.370 -38.763  1.00  0.00           H  
ATOM    563  HD2 LYS    35      17.545  15.474 -38.046  1.00  0.00           H  
ATOM    564  HE3 LYS    35      17.817  16.188 -40.309  1.00  0.00           H  
ATOM    565  HE2 LYS    35      16.214  15.482 -40.249  1.00  0.00           H  
ATOM    566  HZ1 LYS    35      17.470  14.736 -42.135  1.00  0.00           H  
ATOM    567  HZ2 LYS    35      18.666  14.136 -41.171  1.00  0.00           H  
ATOM    568  HZ3 LYS    35      17.163  13.459 -41.140  1.00  0.00           H  
ATOM    569  N   PRO    36      13.518  16.285 -36.783  1.00  0.00           N  
ATOM    570  CA  PRO    36      12.142  16.784 -36.787  1.00  0.00           C  
ATOM    571  C   PRO    36      11.252  15.952 -37.709  1.00  0.00           C  
ATOM    572  O   PRO    36      11.724  15.452 -38.730  1.00  0.00           O  
ATOM    573  CB  PRO    36      12.289  18.240 -37.246  1.00  0.00           C  
ATOM    574  CD  PRO    36      14.425  17.210 -37.470  1.00  0.00           C  
ATOM    575  CG  PRO    36      13.528  18.246 -38.124  1.00  0.00           C  
ATOM    576  HA  PRO    36      11.708  16.748 -35.797  1.00  0.00           H  
ATOM    577  HB3 PRO    36      12.456  18.876 -36.376  1.00  0.00           H  
ATOM    578  HB2 PRO    36      11.411  18.627 -37.765  1.00  0.00           H  
ATOM    579  HD2 PRO    36      15.051  16.735 -38.226  1.00  0.00           H  
ATOM    580  HD3 PRO    36      15.070  17.682 -36.728  1.00  0.00           H  
ATOM    581  HG3 PRO    36      13.995  19.228 -38.211  1.00  0.00           H  
ATOM    582  HG2 PRO    36      13.260  17.914 -39.129  1.00  0.00           H  
ATOM    583  N   ILE    37       9.992  15.790 -37.302  1.00  0.00           N  
ATOM    584  CA  ILE    37       9.028  14.962 -38.017  1.00  0.00           C  
ATOM    585  C   ILE    37       7.786  15.742 -38.452  1.00  0.00           C  
ATOM    586  O   ILE    37       7.058  15.251 -39.314  1.00  0.00           O  
ATOM    587  CB  ILE    37       8.604  13.743 -37.169  1.00  0.00           C  
ATOM    588  CG2 ILE    37       9.843  12.866 -36.908  1.00  0.00           C  
ATOM    589  CG1 ILE    37       7.867  14.104 -35.861  1.00  0.00           C  
ATOM    590  CD1 ILE    37       7.387  12.882 -35.079  1.00  0.00           C  
ATOM    591  H   ILE    37       9.679  16.211 -36.435  1.00  0.00           H  
ATOM    592  HA  ILE    37       9.457  14.582 -38.946  1.00  0.00           H  
ATOM    593  HB  ILE    37       7.919  13.146 -37.774  1.00  0.00           H  
ATOM    594 HG21 ILE    37       9.581  11.896 -36.506  1.00  0.00           H  
ATOM    595 HG22 ILE    37      10.396  12.678 -37.829  1.00  0.00           H  
ATOM    596 HG23 ILE    37      10.529  13.335 -36.202  1.00  0.00           H  
ATOM    597 HG13 ILE    37       7.010  14.748 -36.050  1.00  0.00           H  
ATOM    598 HG12 ILE    37       8.548  14.654 -35.221  1.00  0.00           H  
ATOM    599 HD11 ILE    37       6.459  13.075 -34.552  1.00  0.00           H  
ATOM    600 HD12 ILE    37       7.202  12.040 -35.743  1.00  0.00           H  
ATOM    601 HD13 ILE    37       8.127  12.572 -34.341  1.00  0.00           H  
ATOM    602  N   GLY    38       7.576  16.945 -37.910  1.00  0.00           N  
ATOM    603  CA  GLY    38       6.502  17.781 -38.398  1.00  0.00           C  
ATOM    604  C   GLY    38       6.507  19.093 -37.640  1.00  0.00           C  
ATOM    605  O   GLY    38       7.033  19.202 -36.530  1.00  0.00           O  
ATOM    606  H   GLY    38       8.187  17.321 -37.198  1.00  0.00           H  
ATOM    607  HA3 GLY    38       5.545  17.283 -38.278  1.00  0.00           H  
ATOM    608  HA2 GLY    38       6.641  17.972 -39.464  1.00  0.00           H  
ATOM    609  N   SER    39       5.894  20.089 -38.283  1.00  0.00           N  
ATOM    610  CA  SER    39       5.747  21.423 -37.743  1.00  0.00           C  
ATOM    611  C   SER    39       4.319  21.582 -37.267  1.00  0.00           C  
ATOM    612  O   SER    39       3.362  21.291 -37.987  1.00  0.00           O  
ATOM    613  CB  SER    39       6.061  22.478 -38.809  1.00  0.00           C  
ATOM    614  OG  SER    39       7.457  22.550 -38.996  1.00  0.00           O  
ATOM    615  H   SER    39       5.478  19.927 -39.188  1.00  0.00           H  
ATOM    616  HA  SER    39       6.426  21.585 -36.901  1.00  0.00           H  
ATOM    617  HB3 SER    39       5.718  23.465 -38.493  1.00  0.00           H  
ATOM    618  HB2 SER    39       5.568  22.253 -39.756  1.00  0.00           H  
ATOM    619  HG  SER    39       7.643  23.219 -39.659  1.00  0.00           H  
ATOM    620  N   GLY    40       4.240  22.076 -36.045  1.00  0.00           N  
ATOM    621  CA  GLY    40       3.021  22.487 -35.428  1.00  0.00           C  
ATOM    622  C   GLY    40       2.922  24.011 -35.495  1.00  0.00           C  
ATOM    623  O   GLY    40       3.907  24.694 -35.778  1.00  0.00           O  
ATOM    624  H   GLY    40       5.084  22.261 -35.519  1.00  0.00           H  
ATOM    625  HA3 GLY    40       3.165  22.162 -34.401  1.00  0.00           H  
ATOM    626  HA2 GLY    40       2.147  22.003 -35.860  1.00  0.00           H  
ATOM    627  N   ALA    41       1.736  24.549 -35.173  1.00  0.00           N  
ATOM    628  CA  ALA    41       1.516  25.979 -34.978  1.00  0.00           C  
ATOM    629  C   ALA    41       2.343  26.550 -33.815  1.00  0.00           C  
ATOM    630  O   ALA    41       2.840  27.667 -33.938  1.00  0.00           O  
ATOM    631  CB  ALA    41       0.022  26.249 -34.750  1.00  0.00           C  
ATOM    632  H   ALA    41       0.983  23.935 -34.886  1.00  0.00           H  
ATOM    633  HA  ALA    41       1.819  26.492 -35.893  1.00  0.00           H  
ATOM    634  HB1 ALA    41      -0.173  27.313 -34.611  1.00  0.00           H  
ATOM    635  HB2 ALA    41      -0.569  25.916 -35.605  1.00  0.00           H  
ATOM    636  HB3 ALA    41      -0.351  25.723 -33.870  1.00  0.00           H  
ATOM    637  N   GLN    42       2.493  25.775 -32.728  1.00  0.00           N  
ATOM    638  CA  GLN    42       3.194  26.207 -31.518  1.00  0.00           C  
ATOM    639  C   GLN    42       4.572  25.565 -31.328  1.00  0.00           C  
ATOM    640  O   GLN    42       5.193  25.834 -30.299  1.00  0.00           O  
ATOM    641  CB  GLN    42       2.330  25.894 -30.294  1.00  0.00           C  
ATOM    642  CG  GLN    42       1.040  26.721 -30.184  1.00  0.00           C  
ATOM    643  CD  GLN    42       0.184  26.178 -29.042  1.00  0.00           C  
ATOM    644  OE1 GLN    42       0.241  24.994 -28.724  1.00  0.00           O  
ATOM    645  NE2 GLN    42      -0.641  27.018 -28.423  1.00  0.00           N  
ATOM    646  H   GLN    42       2.077  24.853 -32.711  1.00  0.00           H  
ATOM    647  HA  GLN    42       3.362  27.286 -31.533  1.00  0.00           H  
ATOM    648  HB3 GLN    42       2.891  26.046 -29.369  1.00  0.00           H  
ATOM    649  HB2 GLN    42       2.101  24.827 -30.329  1.00  0.00           H  
ATOM    650  HG3 GLN    42       0.459  26.660 -31.105  1.00  0.00           H  
ATOM    651  HG2 GLN    42       1.276  27.773 -30.017  1.00  0.00           H  
ATOM    652 HE22 GLN    42      -1.211  26.692 -27.657  1.00  0.00           H  
ATOM    653 HE21 GLN    42      -0.687  27.988 -28.700  1.00  0.00           H  
ATOM    654  N   GLY    43       5.055  24.759 -32.281  1.00  0.00           N  
ATOM    655  CA  GLY    43       6.414  24.251 -32.176  1.00  0.00           C  
ATOM    656  C   GLY    43       6.575  22.953 -32.944  1.00  0.00           C  
ATOM    657  O   GLY    43       5.703  22.524 -33.693  1.00  0.00           O  
ATOM    658  H   GLY    43       4.523  24.545 -33.113  1.00  0.00           H  
ATOM    659  HA3 GLY    43       6.723  24.089 -31.143  1.00  0.00           H  
ATOM    660  HA2 GLY    43       7.094  24.992 -32.597  1.00  0.00           H  
ATOM    661  N   PHE    44       7.760  22.362 -32.776  1.00  0.00           N  
ATOM    662  CA  PHE    44       8.214  21.212 -33.542  1.00  0.00           C  
ATOM    663  C   PHE    44       7.771  19.936 -32.853  1.00  0.00           C  
ATOM    664  O   PHE    44       7.647  19.898 -31.632  1.00  0.00           O  
ATOM    665  CB  PHE    44       9.751  21.201 -33.592  1.00  0.00           C  
ATOM    666  CG  PHE    44      10.351  22.533 -33.965  1.00  0.00           C  
ATOM    667  CD1 PHE    44      10.370  22.954 -35.309  1.00  0.00           C  
ATOM    668  CD2 PHE    44      10.715  23.439 -32.948  1.00  0.00           C  
ATOM    669  CE1 PHE    44      10.818  24.229 -35.621  1.00  0.00           C  
ATOM    670  CE2 PHE    44      11.152  24.711 -33.281  1.00  0.00           C  
ATOM    671  CZ  PHE    44      11.211  25.100 -34.612  1.00  0.00           C  
ATOM    672  H   PHE    44       8.430  22.761 -32.136  1.00  0.00           H  
ATOM    673  HA  PHE    44       7.818  21.259 -34.559  1.00  0.00           H  
ATOM    674  HB3 PHE    44      10.084  20.460 -34.321  1.00  0.00           H  
ATOM    675  HB2 PHE    44      10.175  20.892 -32.634  1.00  0.00           H  
ATOM    676  HD1 PHE    44      10.037  22.291 -36.095  1.00  0.00           H  
ATOM    677  HD2 PHE    44      10.653  23.149 -31.909  1.00  0.00           H  
ATOM    678  HE1 PHE    44      10.848  24.551 -36.652  1.00  0.00           H  
ATOM    679  HE2 PHE    44      11.440  25.403 -32.503  1.00  0.00           H  
ATOM    680  HZ  PHE    44      11.551  26.094 -34.865  1.00  0.00           H  
ATOM    681  N   VAL    45       7.648  18.889 -33.661  1.00  0.00           N  
ATOM    682  CA  VAL    45       7.631  17.530 -33.172  1.00  0.00           C  
ATOM    683  C   VAL    45       8.909  16.886 -33.704  1.00  0.00           C  
ATOM    684  O   VAL    45       9.235  17.075 -34.876  1.00  0.00           O  
ATOM    685  CB  VAL    45       6.410  16.739 -33.684  1.00  0.00           C  
ATOM    686  CG1 VAL    45       6.327  15.356 -33.015  1.00  0.00           C  
ATOM    687  CG2 VAL    45       5.104  17.507 -33.426  1.00  0.00           C  
ATOM    688  H   VAL    45       7.733  19.000 -34.664  1.00  0.00           H  
ATOM    689  HA  VAL    45       7.647  17.500 -32.089  1.00  0.00           H  
ATOM    690  HB  VAL    45       6.494  16.597 -34.762  1.00  0.00           H  
ATOM    691 HG11 VAL    45       5.508  14.775 -33.430  1.00  0.00           H  
ATOM    692 HG12 VAL    45       7.238  14.773 -33.123  1.00  0.00           H  
ATOM    693 HG13 VAL    45       6.139  15.451 -31.945  1.00  0.00           H  
ATOM    694 HG21 VAL    45       4.239  16.917 -33.717  1.00  0.00           H  
ATOM    695 HG22 VAL    45       4.995  17.748 -32.373  1.00  0.00           H  
ATOM    696 HG23 VAL    45       5.056  18.438 -33.992  1.00  0.00           H  
ATOM    697  N   VAL    46       9.618  16.159 -32.837  1.00  0.00           N  
ATOM    698  CA  VAL    46      10.859  15.482 -33.187  1.00  0.00           C  
ATOM    699  C   VAL    46      10.818  14.062 -32.621  1.00  0.00           C  
ATOM    700  O   VAL    46      10.216  13.838 -31.571  1.00  0.00           O  
ATOM    701  CB  VAL    46      12.098  16.213 -32.592  1.00  0.00           C  
ATOM    702  CG1 VAL    46      12.228  17.677 -33.061  1.00  0.00           C  
ATOM    703  CG2 VAL    46      12.198  16.148 -31.055  1.00  0.00           C  
ATOM    704  H   VAL    46       9.292  16.040 -31.885  1.00  0.00           H  
ATOM    705  HA  VAL    46      10.961  15.388 -34.267  1.00  0.00           H  
ATOM    706  HB  VAL    46      12.984  15.703 -32.973  1.00  0.00           H  
ATOM    707 HG11 VAL    46      13.095  18.152 -32.602  1.00  0.00           H  
ATOM    708 HG12 VAL    46      12.372  17.767 -34.130  1.00  0.00           H  
ATOM    709 HG13 VAL    46      11.357  18.272 -32.785  1.00  0.00           H  
ATOM    710 HG21 VAL    46      13.051  16.730 -30.714  1.00  0.00           H  
ATOM    711 HG22 VAL    46      11.299  16.535 -30.573  1.00  0.00           H  
ATOM    712 HG23 VAL    46      12.369  15.137 -30.686  1.00  0.00           H  
ATOM    713  N   ALA    47      11.513  13.136 -33.295  1.00  0.00           N  
ATOM    714  CA  ALA    47      11.789  11.815 -32.740  1.00  0.00           C  
ATOM    715  C   ALA    47      12.829  11.952 -31.625  1.00  0.00           C  
ATOM    716  O   ALA    47      13.803  12.683 -31.798  1.00  0.00           O  
ATOM    717  CB  ALA    47      12.296  10.884 -33.848  1.00  0.00           C  
ATOM    718  H   ALA    47      12.004  13.383 -34.145  1.00  0.00           H  
ATOM    719  HA  ALA    47      10.866  11.393 -32.335  1.00  0.00           H  
ATOM    720  HB1 ALA    47      12.510   9.888 -33.456  1.00  0.00           H  
ATOM    721  HB2 ALA    47      11.548  10.770 -34.633  1.00  0.00           H  
ATOM    722  HB3 ALA    47      13.208  11.266 -34.310  1.00  0.00           H  
ATOM    723  N   ALA    48      12.606  11.262 -30.506  1.00  0.00           N  
ATOM    724  CA  ALA    48      13.548  11.231 -29.400  1.00  0.00           C  
ATOM    725  C   ALA    48      13.534   9.856 -28.745  1.00  0.00           C  
ATOM    726  O   ALA    48      12.610   9.074 -28.943  1.00  0.00           O  
ATOM    727  CB  ALA    48      13.272  12.363 -28.394  1.00  0.00           C  
ATOM    728  H   ALA    48      11.785  10.672 -30.414  1.00  0.00           H  
ATOM    729  HA  ALA    48      14.544  11.359 -29.822  1.00  0.00           H  
ATOM    730  HB1 ALA    48      14.201  12.825 -28.065  1.00  0.00           H  
ATOM    731  HB2 ALA    48      12.673  13.165 -28.827  1.00  0.00           H  
ATOM    732  HB3 ALA    48      12.783  11.998 -27.496  1.00  0.00           H  
ATOM    733  N   TYR    49      14.605   9.570 -28.003  1.00  0.00           N  
ATOM    734  CA  TYR    49      14.852   8.249 -27.442  1.00  0.00           C  
ATOM    735  C   TYR    49      15.120   8.426 -25.979  1.00  0.00           C  
ATOM    736  O   TYR    49      15.998   9.214 -25.640  1.00  0.00           O  
ATOM    737  CB  TYR    49      16.084   7.600 -28.091  1.00  0.00           C  
ATOM    738  CG  TYR    49      15.876   7.374 -29.562  1.00  0.00           C  
ATOM    739  CD1 TYR    49      15.953   8.472 -30.438  1.00  0.00           C  
ATOM    740  CD2 TYR    49      15.519   6.102 -30.046  1.00  0.00           C  
ATOM    741  CE1 TYR    49      15.580   8.317 -31.776  1.00  0.00           C  
ATOM    742  CE2 TYR    49      15.257   5.932 -31.417  1.00  0.00           C  
ATOM    743  CZ  TYR    49      15.282   7.043 -32.282  1.00  0.00           C  
ATOM    744  OH  TYR    49      15.001   6.896 -33.606  1.00  0.00           O  
ATOM    745  H   TYR    49      15.334  10.258 -27.882  1.00  0.00           H  
ATOM    746  HA  TYR    49      13.998   7.587 -27.576  1.00  0.00           H  
ATOM    747  HB3 TYR    49      16.300   6.642 -27.613  1.00  0.00           H  
ATOM    748  HB2 TYR    49      16.973   8.219 -27.958  1.00  0.00           H  
ATOM    749  HD1 TYR    49      16.213   9.453 -30.073  1.00  0.00           H  
ATOM    750  HD2 TYR    49      15.447   5.256 -29.377  1.00  0.00           H  
ATOM    751  HE1 TYR    49      15.514   9.182 -32.414  1.00  0.00           H  
ATOM    752  HE2 TYR    49      15.009   4.954 -31.801  1.00  0.00           H  
ATOM    753  HH  TYR    49      14.607   6.044 -33.808  1.00  0.00           H  
ATOM    754  N   ASP    50      14.415   7.654 -25.148  1.00  0.00           N  
ATOM    755  CA  ASP    50      14.645   7.676 -23.717  1.00  0.00           C  
ATOM    756  C   ASP    50      16.040   7.060 -23.404  1.00  0.00           C  
ATOM    757  O   ASP    50      16.415   6.083 -24.013  1.00  0.00           O  
ATOM    758  CB  ASP    50      13.422   7.120 -22.961  1.00  0.00           C  
ATOM    759  CG  ASP    50      13.525   7.229 -21.440  1.00  0.00           C  
ATOM    760  OD1 ASP    50      14.441   7.934 -20.969  1.00  0.00           O  
ATOM    761  OD2 ASP    50      12.625   6.683 -20.767  1.00  0.00           O1-
ATOM    762  H   ASP    50      13.726   7.003 -25.500  1.00  0.00           H  
ATOM    763  HA  ASP    50      14.651   8.730 -23.469  1.00  0.00           H  
ATOM    764  HB3 ASP    50      13.181   6.113 -23.280  1.00  0.00           H  
ATOM    765  HB2 ASP    50      12.563   7.728 -23.245  1.00  0.00           H  
ATOM    766  N   SER    51      16.867   7.677 -22.561  1.00  0.00           N  
ATOM    767  CA  SER    51      18.260   7.321 -22.316  1.00  0.00           C  
ATOM    768  C   SER    51      18.327   5.986 -21.586  1.00  0.00           C  
ATOM    769  O   SER    51      18.801   5.012 -22.159  1.00  0.00           O  
ATOM    770  CB  SER    51      18.962   8.422 -21.500  1.00  0.00           C  
ATOM    771  OG  SER    51      19.216   9.551 -22.306  1.00  0.00           O  
ATOM    772  H   SER    51      16.546   8.537 -22.131  1.00  0.00           H  
ATOM    773  HA  SER    51      18.771   7.212 -23.274  1.00  0.00           H  
ATOM    774  HB3 SER    51      19.925   8.069 -21.126  1.00  0.00           H  
ATOM    775  HB2 SER    51      18.373   8.714 -20.631  1.00  0.00           H  
ATOM    776  HG  SER    51      19.451  10.293 -21.740  1.00  0.00           H  
ATOM    777  N   VAL    52      17.797   5.951 -20.358  1.00  0.00           N  
ATOM    778  CA  VAL    52      17.519   4.697 -19.675  1.00  0.00           C  
ATOM    779  C   VAL    52      16.169   4.203 -20.182  1.00  0.00           C  
ATOM    780  O   VAL    52      15.242   5.007 -20.225  1.00  0.00           O  
ATOM    781  CB  VAL    52      17.461   4.872 -18.141  1.00  0.00           C  
ATOM    782  CG1 VAL    52      16.339   5.805 -17.628  1.00  0.00           C  
ATOM    783  CG2 VAL    52      17.385   3.504 -17.441  1.00  0.00           C  
ATOM    784  H   VAL    52      17.376   6.778 -19.961  1.00  0.00           H  
ATOM    785  HA  VAL    52      18.294   3.962 -19.912  1.00  0.00           H  
ATOM    786  HB  VAL    52      18.407   5.329 -17.847  1.00  0.00           H  
ATOM    787 HG11 VAL    52      16.497   6.044 -16.576  1.00  0.00           H  
ATOM    788 HG12 VAL    52      16.315   6.749 -18.172  1.00  0.00           H  
ATOM    789 HG13 VAL    52      15.351   5.349 -17.698  1.00  0.00           H  
ATOM    790 HG21 VAL    52      17.454   3.620 -16.359  1.00  0.00           H  
ATOM    791 HG22 VAL    52      16.448   2.985 -17.649  1.00  0.00           H  
ATOM    792 HG23 VAL    52      18.203   2.853 -17.750  1.00  0.00           H  
ATOM    793  N   LEU    53      16.100   2.929 -20.604  1.00  0.00           N  
ATOM    794  CA  LEU    53      14.990   2.386 -21.389  1.00  0.00           C  
ATOM    795  C   LEU    53      14.984   3.116 -22.737  1.00  0.00           C  
ATOM    796  O   LEU    53      14.377   4.175 -22.832  1.00  0.00           O  
ATOM    797  CB  LEU    53      13.643   2.511 -20.613  1.00  0.00           C  
ATOM    798  CG  LEU    53      12.382   2.013 -21.344  1.00  0.00           C  
ATOM    799  CD1 LEU    53      12.359   0.482 -21.435  1.00  0.00           C  
ATOM    800  CD2 LEU    53      11.107   2.565 -20.675  1.00  0.00           C  
ATOM    801  H   LEU    53      16.909   2.333 -20.512  1.00  0.00           H  
ATOM    802  HA  LEU    53      15.200   1.330 -21.563  1.00  0.00           H  
ATOM    803  HB3 LEU    53      13.436   3.549 -20.371  1.00  0.00           H  
ATOM    804  HB2 LEU    53      13.729   2.004 -19.651  1.00  0.00           H  
ATOM    805  HG  LEU    53      12.375   2.399 -22.363  1.00  0.00           H  
ATOM    806 HD11 LEU    53      11.414   0.129 -21.849  1.00  0.00           H  
ATOM    807 HD12 LEU    53      13.152   0.115 -22.087  1.00  0.00           H  
ATOM    808 HD13 LEU    53      12.487   0.020 -20.455  1.00  0.00           H  
ATOM    809 HD21 LEU    53      10.414   1.771 -20.397  1.00  0.00           H  
ATOM    810 HD22 LEU    53      11.317   3.134 -19.768  1.00  0.00           H  
ATOM    811 HD23 LEU    53      10.581   3.234 -21.355  1.00  0.00           H  
ATOM    812  N   LYS    54      15.710   2.582 -23.728  1.00  0.00           N  
ATOM    813  CA  LYS    54      15.901   3.218 -25.033  1.00  0.00           C  
ATOM    814  C   LYS    54      14.759   3.030 -26.009  1.00  0.00           C  
ATOM    815  O   LYS    54      15.007   2.679 -27.159  1.00  0.00           O  
ATOM    816  CB  LYS    54      17.305   2.945 -25.600  1.00  0.00           C  
ATOM    817  CG  LYS    54      18.409   3.548 -24.727  1.00  0.00           C  
ATOM    818  CD  LYS    54      19.825   3.197 -25.191  1.00  0.00           C  
ATOM    819  CE  LYS    54      20.921   3.757 -24.270  1.00  0.00           C  
ATOM    820  NZ  LYS    54      20.933   5.230 -24.265  1.00  0.00           N1+
ATOM    821  H   LYS    54      16.199   1.711 -23.579  1.00  0.00           H  
ATOM    822  HA  LYS    54      15.801   4.269 -24.961  1.00  0.00           H  
ATOM    823  HB3 LYS    54      17.404   3.369 -26.601  1.00  0.00           H  
ATOM    824  HB2 LYS    54      17.456   1.870 -25.703  1.00  0.00           H  
ATOM    825  HG3 LYS    54      18.284   3.180 -23.709  1.00  0.00           H  
ATOM    826  HG2 LYS    54      18.299   4.630 -24.706  1.00  0.00           H  
ATOM    827  HD3 LYS    54      19.978   3.560 -26.208  1.00  0.00           H  
ATOM    828  HD2 LYS    54      19.928   2.112 -25.241  1.00  0.00           H  
ATOM    829  HE3 LYS    54      21.897   3.408 -24.608  1.00  0.00           H  
ATOM    830  HE2 LYS    54      20.789   3.394 -23.250  1.00  0.00           H  
ATOM    831  HZ1 LYS    54      21.682   5.562 -23.675  1.00  0.00           H  
ATOM    832  HZ2 LYS    54      21.062   5.576 -25.205  1.00  0.00           H  
ATOM    833  HZ3 LYS    54      20.049   5.558 -23.900  1.00  0.00           H  
ATOM    834  N   GLN    55      13.530   3.330 -25.564  1.00  0.00           N  
ATOM    835  CA  GLN    55      12.401   3.324 -26.471  1.00  0.00           C  
ATOM    836  C   GLN    55      12.331   4.648 -27.224  1.00  0.00           C  
ATOM    837  O   GLN    55      12.569   5.715 -26.653  1.00  0.00           O  
ATOM    838  CB  GLN    55      11.106   2.962 -25.744  1.00  0.00           C  
ATOM    839  CG  GLN    55      10.487   4.030 -24.831  1.00  0.00           C  
ATOM    840  CD  GLN    55       9.207   3.462 -24.234  1.00  0.00           C  
ATOM    841  OE1 GLN    55       9.208   2.352 -23.711  1.00  0.00           O  
ATOM    842  NE2 GLN    55       8.106   4.199 -24.317  1.00  0.00           N  
ATOM    843  H   GLN    55      13.382   3.658 -24.619  1.00  0.00           H  
ATOM    844  HA  GLN    55      12.545   2.524 -27.203  1.00  0.00           H  
ATOM    845  HB3 GLN    55      11.286   2.041 -25.185  1.00  0.00           H  
ATOM    846  HB2 GLN    55      10.368   2.697 -26.504  1.00  0.00           H  
ATOM    847  HG3 GLN    55      10.264   4.947 -25.378  1.00  0.00           H  
ATOM    848  HG2 GLN    55      11.174   4.290 -24.024  1.00  0.00           H  
ATOM    849 HE22 GLN    55       7.245   3.850 -23.924  1.00  0.00           H  
ATOM    850 HE21 GLN    55       8.122   5.101 -24.769  1.00  0.00           H  
ATOM    851  N   ASP    56      11.988   4.510 -28.509  1.00  0.00           N  
ATOM    852  CA  ASP    56      11.728   5.616 -29.407  1.00  0.00           C  
ATOM    853  C   ASP    56      10.320   6.139 -29.129  1.00  0.00           C  
ATOM    854  O   ASP    56       9.399   5.374 -28.835  1.00  0.00           O  
ATOM    855  CB  ASP    56      11.858   5.197 -30.883  1.00  0.00           C  
ATOM    856  CG  ASP    56      11.908   6.376 -31.869  1.00  0.00           C  
ATOM    857  OD1 ASP    56      11.994   7.542 -31.426  1.00  0.00           O  
ATOM    858  OD2 ASP    56      11.912   6.078 -33.080  1.00  0.00           O1-
ATOM    859  H   ASP    56      11.818   3.589 -28.886  1.00  0.00           H  
ATOM    860  HA  ASP    56      12.462   6.396 -29.191  1.00  0.00           H  
ATOM    861  HB3 ASP    56      11.016   4.559 -31.157  1.00  0.00           H  
ATOM    862  HB2 ASP    56      12.768   4.612 -31.007  1.00  0.00           H  
ATOM    863  N   VAL    57      10.200   7.455 -29.250  1.00  0.00           N  
ATOM    864  CA  VAL    57       9.008   8.189 -28.933  1.00  0.00           C  
ATOM    865  C   VAL    57       9.057   9.539 -29.667  1.00  0.00           C  
ATOM    866  O   VAL    57      10.136  10.014 -30.009  1.00  0.00           O  
ATOM    867  CB  VAL    57       8.936   8.330 -27.398  1.00  0.00           C  
ATOM    868  CG1 VAL    57      10.092   9.125 -26.766  1.00  0.00           C  
ATOM    869  CG2 VAL    57       7.565   8.781 -26.951  1.00  0.00           C  
ATOM    870  H   VAL    57      10.996   8.005 -29.555  1.00  0.00           H  
ATOM    871  HA  VAL    57       8.138   7.637 -29.293  1.00  0.00           H  
ATOM    872  HB  VAL    57       9.019   7.327 -26.976  1.00  0.00           H  
ATOM    873 HG11 VAL    57       9.899   9.373 -25.724  1.00  0.00           H  
ATOM    874 HG12 VAL    57      11.008   8.533 -26.779  1.00  0.00           H  
ATOM    875 HG13 VAL    57      10.313  10.029 -27.313  1.00  0.00           H  
ATOM    876 HG21 VAL    57       7.471   8.591 -25.892  1.00  0.00           H  
ATOM    877 HG22 VAL    57       7.366   9.829 -27.169  1.00  0.00           H  
ATOM    878 HG23 VAL    57       6.814   8.157 -27.427  1.00  0.00           H  
ATOM    879  N   ALA    58       7.889  10.123 -29.948  1.00  0.00           N  
ATOM    880  CA  ALA    58       7.777  11.425 -30.594  1.00  0.00           C  
ATOM    881  C   ALA    58       7.553  12.461 -29.505  1.00  0.00           C  
ATOM    882  O   ALA    58       6.592  12.337 -28.755  1.00  0.00           O  
ATOM    883  CB  ALA    58       6.568  11.436 -31.540  1.00  0.00           C  
ATOM    884  H   ALA    58       7.020   9.708 -29.634  1.00  0.00           H  
ATOM    885  HA  ALA    58       8.672  11.656 -31.175  1.00  0.00           H  
ATOM    886  HB1 ALA    58       6.644  12.247 -32.264  1.00  0.00           H  
ATOM    887  HB2 ALA    58       6.449  10.505 -32.084  1.00  0.00           H  
ATOM    888  HB3 ALA    58       5.627  11.572 -31.004  1.00  0.00           H  
ATOM    889  N   ILE    59       8.410  13.477 -29.441  1.00  0.00           N  
ATOM    890  CA  ILE    59       8.222  14.567 -28.506  1.00  0.00           C  
ATOM    891  C   ILE    59       7.690  15.767 -29.291  1.00  0.00           C  
ATOM    892  O   ILE    59       8.407  16.294 -30.137  1.00  0.00           O  
ATOM    893  CB  ILE    59       9.524  14.948 -27.759  1.00  0.00           C  
ATOM    894  CG2 ILE    59       9.380  16.286 -27.057  1.00  0.00           C  
ATOM    895  CG1 ILE    59       9.931  13.941 -26.677  1.00  0.00           C  
ATOM    896  CD1 ILE    59      10.194  12.534 -27.167  1.00  0.00           C  
ATOM    897  H   ILE    59       9.174  13.558 -30.102  1.00  0.00           H  
ATOM    898  HA  ILE    59       7.508  14.301 -27.733  1.00  0.00           H  
ATOM    899  HB  ILE    59      10.347  15.021 -28.473  1.00  0.00           H  
ATOM    900 HG21 ILE    59      10.197  16.463 -26.357  1.00  0.00           H  
ATOM    901 HG22 ILE    59       9.417  17.078 -27.800  1.00  0.00           H  
ATOM    902 HG23 ILE    59       8.435  16.345 -26.518  1.00  0.00           H  
ATOM    903 HG13 ILE    59       9.146  13.892 -25.939  1.00  0.00           H  
ATOM    904 HG12 ILE    59      10.823  14.289 -26.153  1.00  0.00           H  
ATOM    905 HD11 ILE    59      10.853  12.016 -26.471  1.00  0.00           H  
ATOM    906 HD12 ILE    59       9.259  11.980 -27.210  1.00  0.00           H  
ATOM    907 HD13 ILE    59      10.622  12.511 -28.167  1.00  0.00           H  
ATOM    908  N   LYS    60       6.473  16.203 -28.949  1.00  0.00           N  
ATOM    909  CA  LYS    60       5.919  17.466 -29.405  1.00  0.00           C  
ATOM    910  C   LYS    60       6.327  18.550 -28.422  1.00  0.00           C  
ATOM    911  O   LYS    60       5.972  18.462 -27.253  1.00  0.00           O  
ATOM    912  CB  LYS    60       4.403  17.343 -29.540  1.00  0.00           C  
ATOM    913  CG  LYS    60       3.680  18.647 -29.898  1.00  0.00           C  
ATOM    914  CD  LYS    60       2.186  18.387 -29.983  1.00  0.00           C  
ATOM    915  CE  LYS    60       1.404  19.584 -30.490  1.00  0.00           C  
ATOM    916  NZ  LYS    60      -0.009  19.200 -30.577  1.00  0.00           N1+
ATOM    917  H   LYS    60       5.958  15.725 -28.219  1.00  0.00           H  
ATOM    918  HA  LYS    60       6.308  17.715 -30.390  1.00  0.00           H  
ATOM    919  HB3 LYS    60       3.982  16.937 -28.627  1.00  0.00           H  
ATOM    920  HB2 LYS    60       4.201  16.610 -30.320  1.00  0.00           H  
ATOM    921  HG3 LYS    60       4.050  19.043 -30.843  1.00  0.00           H  
ATOM    922  HG2 LYS    60       3.858  19.420 -29.154  1.00  0.00           H  
ATOM    923  HD3 LYS    60       1.818  18.113 -28.993  1.00  0.00           H  
ATOM    924  HD2 LYS    60       2.003  17.522 -30.617  1.00  0.00           H  
ATOM    925  HE3 LYS    60       1.774  19.877 -31.470  1.00  0.00           H  
ATOM    926  HE2 LYS    60       1.510  20.443 -29.827  1.00  0.00           H  
ATOM    927  HZ1 LYS    60      -0.509  19.940 -31.058  1.00  0.00           H  
ATOM    928  HZ2 LYS    60      -0.078  18.351 -31.121  1.00  0.00           H  
ATOM    929  HZ3 LYS    60      -0.404  19.043 -29.656  1.00  0.00           H  
ATOM    930  N   LYS    61       7.055  19.543 -28.932  1.00  0.00           N  
ATOM    931  CA  LYS    61       7.538  20.684 -28.180  1.00  0.00           C  
ATOM    932  C   LYS    61       6.564  21.830 -28.430  1.00  0.00           C  
ATOM    933  O   LYS    61       6.303  22.159 -29.586  1.00  0.00           O  
ATOM    934  CB  LYS    61       8.937  21.100 -28.683  1.00  0.00           C  
ATOM    935  CG  LYS    61       9.875  19.939 -29.050  1.00  0.00           C  
ATOM    936  CD  LYS    61      11.316  20.410 -29.268  1.00  0.00           C  
ATOM    937  CE  LYS    61      12.319  19.255 -29.201  1.00  0.00           C  
ATOM    938  NZ  LYS    61      13.698  19.757 -29.242  1.00  0.00           N1+
ATOM    939  H   LYS    61       7.273  19.550 -29.922  1.00  0.00           H  
ATOM    940  HA  LYS    61       7.593  20.459 -27.113  1.00  0.00           H  
ATOM    941  HB3 LYS    61       9.395  21.739 -27.927  1.00  0.00           H  
ATOM    942  HB2 LYS    61       8.860  21.717 -29.580  1.00  0.00           H  
ATOM    943  HG3 LYS    61       9.536  19.460 -29.967  1.00  0.00           H  
ATOM    944  HG2 LYS    61       9.835  19.158 -28.307  1.00  0.00           H  
ATOM    945  HD3 LYS    61      11.583  21.204 -28.569  1.00  0.00           H  
ATOM    946  HD2 LYS    61      11.379  20.871 -30.256  1.00  0.00           H  
ATOM    947  HE3 LYS    61      12.157  18.620 -30.066  1.00  0.00           H  
ATOM    948  HE2 LYS    61      12.193  18.633 -28.315  1.00  0.00           H  
ATOM    949  HZ1 LYS    61      14.341  18.978 -29.212  1.00  0.00           H  
ATOM    950  HZ2 LYS    61      13.840  20.277 -30.096  1.00  0.00           H  
ATOM    951  HZ3 LYS    61      13.860  20.362 -28.449  1.00  0.00           H  
ATOM    952  N   LEU    62       6.067  22.431 -27.349  1.00  0.00           N  
ATOM    953  CA  LEU    62       5.271  23.643 -27.400  1.00  0.00           C  
ATOM    954  C   LEU    62       6.112  24.687 -26.695  1.00  0.00           C  
ATOM    955  O   LEU    62       6.274  24.614 -25.476  1.00  0.00           O  
ATOM    956  CB  LEU    62       3.907  23.479 -26.699  1.00  0.00           C  
ATOM    957  CG  LEU    62       3.058  22.311 -27.238  1.00  0.00           C  
ATOM    958  CD1 LEU    62       3.464  20.971 -26.595  1.00  0.00           C  
ATOM    959  CD2 LEU    62       1.549  22.575 -27.058  1.00  0.00           C  
ATOM    960  H   LEU    62       6.303  22.092 -26.422  1.00  0.00           H  
ATOM    961  HA  LEU    62       5.084  23.962 -28.427  1.00  0.00           H  
ATOM    962  HB3 LEU    62       3.369  24.416 -26.855  1.00  0.00           H  
ATOM    963  HB2 LEU    62       4.012  23.386 -25.617  1.00  0.00           H  
ATOM    964  HG  LEU    62       3.229  22.234 -28.313  1.00  0.00           H  
ATOM    965 HD11 LEU    62       2.626  20.278 -26.532  1.00  0.00           H  
ATOM    966 HD12 LEU    62       4.226  20.469 -27.185  1.00  0.00           H  
ATOM    967 HD13 LEU    62       3.861  21.101 -25.589  1.00  0.00           H  
ATOM    968 HD21 LEU    62       1.057  22.634 -28.028  1.00  0.00           H  
ATOM    969 HD22 LEU    62       1.042  21.788 -26.499  1.00  0.00           H  
ATOM    970 HD23 LEU    62       1.346  23.506 -26.529  1.00  0.00           H  
ATOM    971  N   ALA    63       6.653  25.632 -27.467  1.00  0.00           N  
ATOM    972  CA  ALA    63       7.396  26.730 -26.880  1.00  0.00           C  
ATOM    973  C   ALA    63       6.436  27.673 -26.155  1.00  0.00           C  
ATOM    974  O   ALA    63       5.437  28.082 -26.738  1.00  0.00           O  
ATOM    975  CB  ALA    63       8.208  27.439 -27.971  1.00  0.00           C  
ATOM    976  H   ALA    63       6.480  25.656 -28.463  1.00  0.00           H  
ATOM    977  HA  ALA    63       8.096  26.334 -26.146  1.00  0.00           H  
ATOM    978  HB1 ALA    63       8.477  28.458 -27.685  1.00  0.00           H  
ATOM    979  HB2 ALA    63       9.137  26.902 -28.161  1.00  0.00           H  
ATOM    980  HB3 ALA    63       7.660  27.465 -28.912  1.00  0.00           H  
ATOM    981  N   ARG    64       6.760  28.032 -24.909  1.00  0.00           N  
ATOM    982  CA  ARG    64       6.371  29.347 -24.417  1.00  0.00           C  
ATOM    983  C   ARG    64       7.628  30.197 -24.646  1.00  0.00           C  
ATOM    984  O   ARG    64       8.720  29.747 -24.310  1.00  0.00           O  
ATOM    985  CB  ARG    64       5.881  29.307 -22.958  1.00  0.00           C  
ATOM    986  CG  ARG    64       6.877  29.005 -21.824  1.00  0.00           C  
ATOM    987  CD  ARG    64       6.433  29.613 -20.489  1.00  0.00           C  
ATOM    988  NE  ARG    64       5.059  29.214 -20.185  1.00  0.00           N  
ATOM    989  CZ  ARG    64       4.652  27.991 -19.813  1.00  0.00           C  
ATOM    990  NH1 ARG    64       5.520  27.013 -19.511  1.00  0.00           N  
ATOM    991  NH2 ARG    64       3.338  27.747 -19.741  1.00  0.00           N1+
ATOM    992  H   ARG    64       7.573  27.622 -24.465  1.00  0.00           H  
ATOM    993  HA  ARG    64       5.540  29.750 -24.991  1.00  0.00           H  
ATOM    994  HB3 ARG    64       5.033  28.625 -22.881  1.00  0.00           H  
ATOM    995  HB2 ARG    64       5.469  30.300 -22.770  1.00  0.00           H  
ATOM    996  HG3 ARG    64       7.831  29.484 -22.026  1.00  0.00           H  
ATOM    997  HG2 ARG    64       7.051  27.934 -21.751  1.00  0.00           H  
ATOM    998  HD3 ARG    64       6.527  30.700 -20.518  1.00  0.00           H  
ATOM    999  HD2 ARG    64       7.049  29.282 -19.657  1.00  0.00           H  
ATOM   1000  HE  ARG    64       4.352  29.907 -20.386  1.00  0.00           H  
ATOM   1001 HH12 ARG    64       5.194  26.094 -19.251  1.00  0.00           H  
ATOM   1002 HH11 ARG    64       6.513  27.202 -19.492  1.00  0.00           H  
ATOM   1003 HH22 ARG    64       3.006  26.837 -19.456  1.00  0.00           H  
ATOM   1004 HH21 ARG    64       2.669  28.467 -19.972  1.00  0.00           H  
ATOM   1005  N   PRO    65       7.536  31.368 -25.294  1.00  0.00           N  
ATOM   1006  CA  PRO    65       6.370  32.258 -25.397  1.00  0.00           C  
ATOM   1007  C   PRO    65       5.335  32.055 -26.522  1.00  0.00           C  
ATOM   1008  O   PRO    65       4.430  32.885 -26.557  1.00  0.00           O  
ATOM   1009  CB  PRO    65       7.033  33.641 -25.543  1.00  0.00           C  
ATOM   1010  CD  PRO    65       8.779  32.062 -25.624  1.00  0.00           C  
ATOM   1011  CG  PRO    65       8.344  33.364 -26.257  1.00  0.00           C  
ATOM   1012  HA  PRO    65       5.818  32.233 -24.457  1.00  0.00           H  
ATOM   1013  HB3 PRO    65       7.238  34.049 -24.551  1.00  0.00           H  
ATOM   1014  HB2 PRO    65       6.437  34.387 -26.071  1.00  0.00           H  
ATOM   1015  HD2 PRO    65       9.424  31.486 -26.290  1.00  0.00           H  
ATOM   1016  HD3 PRO    65       9.335  32.269 -24.708  1.00  0.00           H  
ATOM   1017  HG3 PRO    65       9.080  34.161 -26.148  1.00  0.00           H  
ATOM   1018  HG2 PRO    65       8.162  33.213 -27.323  1.00  0.00           H  
ATOM   1019  N   PHE    66       5.398  31.032 -27.402  1.00  0.00           N  
ATOM   1020  CA  PHE    66       4.306  30.825 -28.384  1.00  0.00           C  
ATOM   1021  C   PHE    66       2.939  30.604 -27.738  1.00  0.00           C  
ATOM   1022  O   PHE    66       1.968  31.194 -28.204  1.00  0.00           O  
ATOM   1023  CB  PHE    66       4.559  29.699 -29.400  1.00  0.00           C  
ATOM   1024  CG  PHE    66       5.497  30.077 -30.509  1.00  0.00           C  
ATOM   1025  CD1 PHE    66       5.012  30.759 -31.641  1.00  0.00           C  
ATOM   1026  CD2 PHE    66       6.881  29.890 -30.353  1.00  0.00           C  
ATOM   1027  CE1 PHE    66       5.896  31.149 -32.635  1.00  0.00           C  
ATOM   1028  CE2 PHE    66       7.747  30.263 -31.367  1.00  0.00           C  
ATOM   1029  CZ  PHE    66       7.254  30.885 -32.506  1.00  0.00           C  
ATOM   1030  H   PHE    66       6.144  30.352 -27.381  1.00  0.00           H  
ATOM   1031  HA  PHE    66       4.218  31.752 -28.955  1.00  0.00           H  
ATOM   1032  HB3 PHE    66       3.623  29.393 -29.872  1.00  0.00           H  
ATOM   1033  HB2 PHE    66       4.941  28.797 -28.934  1.00  0.00           H  
ATOM   1034  HD1 PHE    66       3.956  30.962 -31.748  1.00  0.00           H  
ATOM   1035  HD2 PHE    66       7.270  29.466 -29.445  1.00  0.00           H  
ATOM   1036  HE1 PHE    66       5.527  31.655 -33.514  1.00  0.00           H  
ATOM   1037  HE2 PHE    66       8.808  30.091 -31.261  1.00  0.00           H  
ATOM   1038  HZ  PHE    66       7.935  31.186 -33.289  1.00  0.00           H  
ATOM   1039  N   GLN    67       2.926  29.816 -26.648  1.00  0.00           N  
ATOM   1040  CA  GLN    67       1.781  29.641 -25.760  1.00  0.00           C  
ATOM   1041  C   GLN    67       1.294  30.933 -25.100  1.00  0.00           C  
ATOM   1042  O   GLN    67       0.096  31.053 -24.837  1.00  0.00           O  
ATOM   1043  CB  GLN    67       2.093  28.646 -24.652  1.00  0.00           C  
ATOM   1044  CG  GLN    67       2.072  27.190 -25.112  1.00  0.00           C  
ATOM   1045  CD  GLN    67       2.185  26.318 -23.872  1.00  0.00           C  
ATOM   1046  OE1 GLN    67       3.285  26.014 -23.423  1.00  0.00           O  
ATOM   1047  NE2 GLN    67       1.045  25.977 -23.275  1.00  0.00           N  
ATOM   1048  H   GLN    67       3.779  29.346 -26.375  1.00  0.00           H  
ATOM   1049  HA  GLN    67       0.983  29.196 -26.344  1.00  0.00           H  
ATOM   1050  HB3 GLN    67       1.357  28.759 -23.851  1.00  0.00           H  
ATOM   1051  HB2 GLN    67       3.057  28.884 -24.202  1.00  0.00           H  
ATOM   1052  HG3 GLN    67       2.898  26.982 -25.793  1.00  0.00           H  
ATOM   1053  HG2 GLN    67       1.149  26.954 -25.644  1.00  0.00           H  
ATOM   1054 HE22 GLN    67       1.064  25.413 -22.438  1.00  0.00           H  
ATOM   1055 HE21 GLN    67       0.157  26.266 -23.659  1.00  0.00           H  
ATOM   1056  N   ASN    68       2.212  31.880 -24.857  1.00  0.00           N  
ATOM   1057  CA  ASN    68       1.843  33.209 -24.395  1.00  0.00           C  
ATOM   1058  C   ASN    68       1.001  33.899 -25.472  1.00  0.00           C  
ATOM   1059  O   ASN    68       1.309  33.776 -26.656  1.00  0.00           O  
ATOM   1060  CB  ASN    68       3.082  34.057 -24.046  1.00  0.00           C  
ATOM   1061  CG  ASN    68       2.784  35.092 -22.960  1.00  0.00           C  
ATOM   1062  OD1 ASN    68       1.725  35.717 -22.951  1.00  0.00           O  
ATOM   1063  ND2 ASN    68       3.723  35.286 -22.035  1.00  0.00           N  
ATOM   1064  H   ASN    68       3.172  31.748 -25.142  1.00  0.00           H  
ATOM   1065  HA  ASN    68       1.203  33.118 -23.513  1.00  0.00           H  
ATOM   1066  HB3 ASN    68       3.507  34.556 -24.917  1.00  0.00           H  
ATOM   1067  HB2 ASN    68       3.860  33.399 -23.656  1.00  0.00           H  
ATOM   1068 HD22 ASN    68       3.574  35.966 -21.304  1.00  0.00           H  
ATOM   1069 HD21 ASN    68       4.590  34.771 -22.064  1.00  0.00           H  
ATOM   1070  N   VAL    69      -0.077  34.547 -25.014  1.00  0.00           N  
ATOM   1071  CA  VAL    69      -1.103  35.248 -25.783  1.00  0.00           C  
ATOM   1072  C   VAL    69      -1.936  34.366 -26.726  1.00  0.00           C  
ATOM   1073  O   VAL    69      -2.904  34.870 -27.291  1.00  0.00           O  
ATOM   1074  CB  VAL    69      -0.590  36.478 -26.584  1.00  0.00           C  
ATOM   1075  CG1 VAL    69       0.238  37.412 -25.690  1.00  0.00           C  
ATOM   1076  CG2 VAL    69       0.118  36.207 -27.933  1.00  0.00           C  
ATOM   1077  H   VAL    69      -0.218  34.572 -24.014  1.00  0.00           H  
ATOM   1078  HA  VAL    69      -1.809  35.615 -25.036  1.00  0.00           H  
ATOM   1079  HB  VAL    69      -1.483  37.050 -26.841  1.00  0.00           H  
ATOM   1080 HG11 VAL    69       0.461  38.347 -26.203  1.00  0.00           H  
ATOM   1081 HG12 VAL    69      -0.298  37.660 -24.773  1.00  0.00           H  
ATOM   1082 HG13 VAL    69       1.190  36.961 -25.409  1.00  0.00           H  
ATOM   1083 HG21 VAL    69       0.161  37.129 -28.514  1.00  0.00           H  
ATOM   1084 HG22 VAL    69       1.153  35.897 -27.804  1.00  0.00           H  
ATOM   1085 HG23 VAL    69      -0.385  35.474 -28.563  1.00  0.00           H  
ATOM   1086  N   THR    70      -1.611  33.072 -26.853  1.00  0.00           N  
ATOM   1087  CA  THR    70      -2.563  32.106 -27.370  1.00  0.00           C  
ATOM   1088  C   THR    70      -3.287  31.509 -26.154  1.00  0.00           C  
ATOM   1089  O   THR    70      -3.397  32.161 -25.112  1.00  0.00           O  
ATOM   1090  CB  THR    70      -1.913  31.062 -28.316  1.00  0.00           C  
ATOM   1091  OG1 THR    70      -2.864  30.265 -28.988  1.00  0.00           O  
ATOM   1092  CG2 THR    70      -0.953  30.112 -27.639  1.00  0.00           C  
ATOM   1093  H   THR    70      -0.792  32.706 -26.388  1.00  0.00           H  
ATOM   1094  HA  THR    70      -3.340  32.596 -27.959  1.00  0.00           H  
ATOM   1095  HB  THR    70      -1.363  31.606 -29.085  1.00  0.00           H  
ATOM   1096  HG1 THR    70      -3.350  30.828 -29.597  1.00  0.00           H  
ATOM   1097 HG21 THR    70      -0.424  29.519 -28.381  1.00  0.00           H  
ATOM   1098 HG22 THR    70      -0.215  30.754 -27.196  1.00  0.00           H  
ATOM   1099 HG23 THR    70      -1.389  29.462 -26.881  1.00  0.00           H  
ATOM   1100  N   HIS    71      -3.835  30.311 -26.310  1.00  0.00           N  
ATOM   1101  CA  HIS    71      -4.745  29.744 -25.339  1.00  0.00           C  
ATOM   1102  C   HIS    71      -3.958  28.719 -24.543  1.00  0.00           C  
ATOM   1103  O   HIS    71      -3.714  27.616 -25.030  1.00  0.00           O  
ATOM   1104  CB  HIS    71      -5.967  29.202 -26.094  1.00  0.00           C  
ATOM   1105  ND1 HIS    71      -6.293  29.991 -28.481  1.00  0.00           N  
ATOM   1106  CG  HIS    71      -6.445  30.200 -27.122  1.00  0.00           C  
ATOM   1107  NE2 HIS    71      -7.086  32.056 -28.258  1.00  0.00           N  
ATOM   1108  CD2 HIS    71      -6.944  31.479 -26.995  1.00  0.00           C  
ATOM   1109  CE1 HIS    71      -6.678  31.111 -29.097  1.00  0.00           C  
ATOM   1110  H   HIS    71      -3.718  29.818 -27.186  1.00  0.00           H  
ATOM   1111  HA  HIS    71      -5.122  30.508 -24.656  1.00  0.00           H  
ATOM   1112  HB3 HIS    71      -6.776  28.984 -25.399  1.00  0.00           H  
ATOM   1113  HB2 HIS    71      -5.731  28.267 -26.603  1.00  0.00           H  
ATOM   1114  HD1 HIS    71      -5.927  29.162 -28.929  1.00  0.00           H  
ATOM   1115  HD2 HIS    71      -7.167  32.041 -26.100  1.00  0.00           H  
ATOM   1116  HE1 HIS    71      -6.656  31.241 -30.169  1.00  0.00           H  
ATOM   1117  N   ALA    72      -3.562  29.130 -23.328  1.00  0.00           N  
ATOM   1118  CA  ALA    72      -2.882  28.283 -22.352  1.00  0.00           C  
ATOM   1119  C   ALA    72      -3.717  27.057 -21.977  1.00  0.00           C  
ATOM   1120  O   ALA    72      -3.147  25.979 -21.804  1.00  0.00           O  
ATOM   1121  CB  ALA    72      -2.563  29.100 -21.094  1.00  0.00           C  
ATOM   1122  H   ALA    72      -3.765  30.074 -23.031  1.00  0.00           H  
ATOM   1123  HA  ALA    72      -1.944  27.940 -22.794  1.00  0.00           H  
ATOM   1124  HB1 ALA    72      -2.038  28.497 -20.351  1.00  0.00           H  
ATOM   1125  HB2 ALA    72      -1.923  29.949 -21.334  1.00  0.00           H  
ATOM   1126  HB3 ALA    72      -3.468  29.490 -20.626  1.00  0.00           H  
ATOM   1127  N   LYS    73      -5.050  27.239 -21.914  1.00  0.00           N  
ATOM   1128  CA  LYS    73      -5.996  26.170 -21.630  1.00  0.00           C  
ATOM   1129  C   LYS    73      -5.880  24.999 -22.607  1.00  0.00           C  
ATOM   1130  O   LYS    73      -5.949  23.874 -22.133  1.00  0.00           O  
ATOM   1131  CB  LYS    73      -7.445  26.696 -21.562  1.00  0.00           C  
ATOM   1132  CG  LYS    73      -8.036  27.178 -22.902  1.00  0.00           C  
ATOM   1133  CD  LYS    73      -9.528  27.509 -22.813  1.00  0.00           C  
ATOM   1134  CE  LYS    73     -10.091  28.061 -24.128  1.00  0.00           C  
ATOM   1135  NZ  LYS    73      -9.509  29.367 -24.471  1.00  0.00           N1+
ATOM   1136  H   LYS    73      -5.436  28.158 -22.069  1.00  0.00           H  
ATOM   1137  HA  LYS    73      -5.742  25.792 -20.637  1.00  0.00           H  
ATOM   1138  HB3 LYS    73      -7.510  27.494 -20.822  1.00  0.00           H  
ATOM   1139  HB2 LYS    73      -8.077  25.892 -21.180  1.00  0.00           H  
ATOM   1140  HG3 LYS    73      -7.938  26.422 -23.677  1.00  0.00           H  
ATOM   1141  HG2 LYS    73      -7.472  28.046 -23.242  1.00  0.00           H  
ATOM   1142  HD3 LYS    73      -9.701  28.225 -22.007  1.00  0.00           H  
ATOM   1143  HD2 LYS    73     -10.082  26.611 -22.540  1.00  0.00           H  
ATOM   1144  HE3 LYS    73     -11.165  28.210 -24.028  1.00  0.00           H  
ATOM   1145  HE2 LYS    73      -9.920  27.363 -24.949  1.00  0.00           H  
ATOM   1146  HZ1 LYS    73      -9.920  29.711 -25.328  1.00  0.00           H  
ATOM   1147  HZ2 LYS    73      -9.696  30.026 -23.727  1.00  0.00           H  
ATOM   1148  HZ3 LYS    73      -8.512  29.277 -24.592  1.00  0.00           H  
ATOM   1149  N   ARG    74      -5.691  25.256 -23.917  1.00  0.00           N  
ATOM   1150  CA  ARG    74      -5.734  24.181 -24.907  1.00  0.00           C  
ATOM   1151  C   ARG    74      -4.527  23.238 -24.843  1.00  0.00           C  
ATOM   1152  O   ARG    74      -4.706  22.056 -25.126  1.00  0.00           O  
ATOM   1153  CB  ARG    74      -6.087  24.693 -26.316  1.00  0.00           C  
ATOM   1154  CG  ARG    74      -4.962  25.209 -27.230  1.00  0.00           C  
ATOM   1155  CD  ARG    74      -5.536  25.500 -28.622  1.00  0.00           C  
ATOM   1156  NE  ARG    74      -4.580  26.159 -29.519  1.00  0.00           N  
ATOM   1157  CZ  ARG    74      -4.915  26.664 -30.721  1.00  0.00           C  
ATOM   1158  NH1 ARG    74      -6.188  26.650 -31.148  1.00  0.00           N  
ATOM   1159  NH2 ARG    74      -3.969  27.192 -31.507  1.00  0.00           N1+
ATOM   1160  H   ARG    74      -5.571  26.200 -24.254  1.00  0.00           H  
ATOM   1161  HA  ARG    74      -6.591  23.564 -24.634  1.00  0.00           H  
ATOM   1162  HB3 ARG    74      -6.860  25.458 -26.228  1.00  0.00           H  
ATOM   1163  HB2 ARG    74      -6.566  23.864 -26.841  1.00  0.00           H  
ATOM   1164  HG3 ARG    74      -4.225  24.412 -27.338  1.00  0.00           H  
ATOM   1165  HG2 ARG    74      -4.434  26.069 -26.827  1.00  0.00           H  
ATOM   1166  HD3 ARG    74      -6.474  26.051 -28.544  1.00  0.00           H  
ATOM   1167  HD2 ARG    74      -5.768  24.552 -29.111  1.00  0.00           H  
ATOM   1168  HE  ARG    74      -3.609  26.152 -29.240  1.00  0.00           H  
ATOM   1169 HH12 ARG    74      -6.429  27.021 -32.056  1.00  0.00           H  
ATOM   1170 HH11 ARG    74      -6.908  26.233 -30.576  1.00  0.00           H  
ATOM   1171 HH22 ARG    74      -4.205  27.569 -32.414  1.00  0.00           H  
ATOM   1172 HH21 ARG    74      -3.002  27.194 -31.213  1.00  0.00           H  
ATOM   1173  N   ALA    75      -3.353  23.732 -24.412  1.00  0.00           N  
ATOM   1174  CA  ALA    75      -2.191  22.880 -24.163  1.00  0.00           C  
ATOM   1175  C   ALA    75      -2.425  21.922 -22.992  1.00  0.00           C  
ATOM   1176  O   ALA    75      -2.199  20.722 -23.145  1.00  0.00           O  
ATOM   1177  CB  ALA    75      -0.957  23.739 -23.899  1.00  0.00           C  
ATOM   1178  H   ALA    75      -3.266  24.711 -24.176  1.00  0.00           H  
ATOM   1179  HA  ALA    75      -2.003  22.285 -25.059  1.00  0.00           H  
ATOM   1180  HB1 ALA    75      -0.075  23.123 -23.716  1.00  0.00           H  
ATOM   1181  HB2 ALA    75      -0.739  24.373 -24.759  1.00  0.00           H  
ATOM   1182  HB3 ALA    75      -1.106  24.382 -23.031  1.00  0.00           H  
ATOM   1183  N   TYR    76      -2.927  22.466 -21.867  1.00  0.00           N  
ATOM   1184  CA  TYR    76      -3.314  21.684 -20.696  1.00  0.00           C  
ATOM   1185  C   TYR    76      -4.425  20.679 -21.024  1.00  0.00           C  
ATOM   1186  O   TYR    76      -4.365  19.544 -20.564  1.00  0.00           O  
ATOM   1187  CB  TYR    76      -3.748  22.616 -19.550  1.00  0.00           C  
ATOM   1188  CG  TYR    76      -4.066  21.864 -18.272  1.00  0.00           C  
ATOM   1189  CD1 TYR    76      -3.014  21.470 -17.424  1.00  0.00           C  
ATOM   1190  CD2 TYR    76      -5.394  21.511 -17.954  1.00  0.00           C  
ATOM   1191  CE1 TYR    76      -3.282  20.716 -16.268  1.00  0.00           C  
ATOM   1192  CE2 TYR    76      -5.663  20.769 -16.789  1.00  0.00           C  
ATOM   1193  CZ  TYR    76      -4.606  20.359 -15.953  1.00  0.00           C  
ATOM   1194  OH  TYR    76      -4.861  19.614 -14.839  1.00  0.00           O  
ATOM   1195  H   TYR    76      -3.097  23.461 -21.823  1.00  0.00           H  
ATOM   1196  HA  TYR    76      -2.436  21.122 -20.372  1.00  0.00           H  
ATOM   1197  HB3 TYR    76      -4.614  23.211 -19.843  1.00  0.00           H  
ATOM   1198  HB2 TYR    76      -2.952  23.331 -19.337  1.00  0.00           H  
ATOM   1199  HD1 TYR    76      -1.993  21.729 -17.667  1.00  0.00           H  
ATOM   1200  HD2 TYR    76      -6.206  21.799 -18.606  1.00  0.00           H  
ATOM   1201  HE1 TYR    76      -2.470  20.406 -15.628  1.00  0.00           H  
ATOM   1202  HE2 TYR    76      -6.682  20.504 -16.549  1.00  0.00           H  
ATOM   1203  HH  TYR    76      -5.797  19.457 -14.696  1.00  0.00           H  
ATOM   1204  N   ARG    77      -5.400  21.118 -21.834  1.00  0.00           N  
ATOM   1205  CA  ARG    77      -6.525  20.327 -22.308  1.00  0.00           C  
ATOM   1206  C   ARG    77      -6.048  19.098 -23.077  1.00  0.00           C  
ATOM   1207  O   ARG    77      -6.405  17.994 -22.682  1.00  0.00           O  
ATOM   1208  CB  ARG    77      -7.438  21.202 -23.186  1.00  0.00           C  
ATOM   1209  CG  ARG    77      -8.859  20.676 -23.403  1.00  0.00           C  
ATOM   1210  CD  ARG    77      -9.777  20.910 -22.197  1.00  0.00           C  
ATOM   1211  NE  ARG    77     -10.047  22.348 -22.050  1.00  0.00           N  
ATOM   1212  CZ  ARG    77     -11.157  22.896 -21.534  1.00  0.00           C  
ATOM   1213  NH1 ARG    77     -12.163  22.133 -21.085  1.00  0.00           N  
ATOM   1214  NH2 ARG    77     -11.260  24.230 -21.475  1.00  0.00           N1+
ATOM   1215  H   ARG    77      -5.375  22.079 -22.150  1.00  0.00           H  
ATOM   1216  HA  ARG    77      -7.078  19.988 -21.431  1.00  0.00           H  
ATOM   1217  HB3 ARG    77      -6.977  21.353 -24.160  1.00  0.00           H  
ATOM   1218  HB2 ARG    77      -7.529  22.190 -22.748  1.00  0.00           H  
ATOM   1219  HG3 ARG    77      -8.913  19.675 -23.816  1.00  0.00           H  
ATOM   1220  HG2 ARG    77      -9.259  21.299 -24.205  1.00  0.00           H  
ATOM   1221  HD3 ARG    77      -9.285  20.619 -21.269  1.00  0.00           H  
ATOM   1222  HD2 ARG    77     -10.673  20.298 -22.286  1.00  0.00           H  
ATOM   1223  HE  ARG    77      -9.290  22.959 -22.318  1.00  0.00           H  
ATOM   1224 HH12 ARG    77     -12.988  22.549 -20.677  1.00  0.00           H  
ATOM   1225 HH11 ARG    77     -12.092  21.126 -21.123  1.00  0.00           H  
ATOM   1226 HH22 ARG    77     -12.087  24.660 -21.085  1.00  0.00           H  
ATOM   1227 HH21 ARG    77     -10.496  24.813 -21.780  1.00  0.00           H  
ATOM   1228  N   GLU    78      -5.193  19.298 -24.098  1.00  0.00           N  
ATOM   1229  CA  GLU    78      -4.609  18.211 -24.883  1.00  0.00           C  
ATOM   1230  C   GLU    78      -3.911  17.179 -24.002  1.00  0.00           C  
ATOM   1231  O   GLU    78      -4.155  15.989 -24.174  1.00  0.00           O  
ATOM   1232  CB  GLU    78      -3.639  18.751 -25.945  1.00  0.00           C  
ATOM   1233  CG  GLU    78      -2.978  17.637 -26.795  1.00  0.00           C  
ATOM   1234  CD  GLU    78      -1.996  18.158 -27.838  1.00  0.00           C  
ATOM   1235  OE1 GLU    78      -1.900  19.393 -28.004  1.00  0.00           O  
ATOM   1236  OE2 GLU    78      -1.341  17.300 -28.468  1.00  0.00           O1-
ATOM   1237  H   GLU    78      -4.921  20.238 -24.357  1.00  0.00           H  
ATOM   1238  HA  GLU    78      -5.431  17.710 -25.399  1.00  0.00           H  
ATOM   1239  HB3 GLU    78      -2.868  19.356 -25.466  1.00  0.00           H  
ATOM   1240  HB2 GLU    78      -4.187  19.428 -26.601  1.00  0.00           H  
ATOM   1241  HG3 GLU    78      -3.743  17.051 -27.305  1.00  0.00           H  
ATOM   1242  HG2 GLU    78      -2.413  16.942 -26.174  1.00  0.00           H  
ATOM   1243  N   PHE    79      -3.105  17.674 -23.053  1.00  0.00           N  
ATOM   1244  CA  PHE    79      -2.420  16.869 -22.063  1.00  0.00           C  
ATOM   1245  C   PHE    79      -3.366  15.964 -21.261  1.00  0.00           C  
ATOM   1246  O   PHE    79      -3.164  14.750 -21.242  1.00  0.00           O  
ATOM   1247  CB  PHE    79      -1.571  17.794 -21.177  1.00  0.00           C  
ATOM   1248  CG  PHE    79      -0.872  17.068 -20.066  1.00  0.00           C  
ATOM   1249  CD1 PHE    79       0.240  16.291 -20.399  1.00  0.00           C  
ATOM   1250  CD2 PHE    79      -1.412  17.003 -18.766  1.00  0.00           C  
ATOM   1251  CE1 PHE    79       0.820  15.499 -19.437  1.00  0.00           C  
ATOM   1252  CE2 PHE    79      -0.777  16.241 -17.803  1.00  0.00           C  
ATOM   1253  CZ  PHE    79       0.344  15.512 -18.140  1.00  0.00           C  
ATOM   1254  H   PHE    79      -2.972  18.675 -22.988  1.00  0.00           H  
ATOM   1255  HA  PHE    79      -1.741  16.210 -22.607  1.00  0.00           H  
ATOM   1256  HB3 PHE    79      -2.149  18.609 -20.752  1.00  0.00           H  
ATOM   1257  HB2 PHE    79      -0.808  18.270 -21.795  1.00  0.00           H  
ATOM   1258  HD1 PHE    79       0.632  16.330 -21.400  1.00  0.00           H  
ATOM   1259  HD2 PHE    79      -2.304  17.559 -18.515  1.00  0.00           H  
ATOM   1260  HE1 PHE    79       1.652  14.880 -19.702  1.00  0.00           H  
ATOM   1261  HE2 PHE    79      -1.154  16.215 -16.791  1.00  0.00           H  
ATOM   1262  HZ  PHE    79       0.823  14.961 -17.362  1.00  0.00           H  
ATOM   1263  N   VAL    80      -4.399  16.574 -20.657  1.00  0.00           N  
ATOM   1264  CA  VAL    80      -5.401  15.872 -19.864  1.00  0.00           C  
ATOM   1265  C   VAL    80      -6.218  14.859 -20.684  1.00  0.00           C  
ATOM   1266  O   VAL    80      -6.497  13.773 -20.189  1.00  0.00           O  
ATOM   1267  CB  VAL    80      -6.393  16.833 -19.165  1.00  0.00           C  
ATOM   1268  CG1 VAL    80      -7.565  16.117 -18.452  1.00  0.00           C  
ATOM   1269  CG2 VAL    80      -5.668  17.705 -18.135  1.00  0.00           C  
ATOM   1270  H   VAL    80      -4.504  17.577 -20.734  1.00  0.00           H  
ATOM   1271  HA  VAL    80      -4.862  15.340 -19.083  1.00  0.00           H  
ATOM   1272  HB  VAL    80      -6.818  17.505 -19.913  1.00  0.00           H  
ATOM   1273 HG11 VAL    80      -8.135  16.814 -17.836  1.00  0.00           H  
ATOM   1274 HG12 VAL    80      -8.277  15.686 -19.157  1.00  0.00           H  
ATOM   1275 HG13 VAL    80      -7.209  15.319 -17.799  1.00  0.00           H  
ATOM   1276 HG21 VAL    80      -6.371  18.389 -17.665  1.00  0.00           H  
ATOM   1277 HG22 VAL    80      -5.233  17.093 -17.343  1.00  0.00           H  
ATOM   1278 HG23 VAL    80      -4.860  18.293 -18.557  1.00  0.00           H  
ATOM   1279  N   LEU    81      -6.603  15.201 -21.919  1.00  0.00           N  
ATOM   1280  CA  LEU    81      -7.393  14.288 -22.742  1.00  0.00           C  
ATOM   1281  C   LEU    81      -6.557  13.101 -23.207  1.00  0.00           C  
ATOM   1282  O   LEU    81      -7.036  11.972 -23.119  1.00  0.00           O  
ATOM   1283  CB  LEU    81      -8.020  15.010 -23.944  1.00  0.00           C  
ATOM   1284  CG  LEU    81      -9.341  15.727 -23.612  1.00  0.00           C  
ATOM   1285  CD1 LEU    81      -9.183  16.925 -22.679  1.00  0.00           C  
ATOM   1286  CD2 LEU    81     -10.081  16.153 -24.885  1.00  0.00           C  
ATOM   1287  H   LEU    81      -6.378  16.110 -22.304  1.00  0.00           H  
ATOM   1288  HA  LEU    81      -8.205  13.883 -22.134  1.00  0.00           H  
ATOM   1289  HB3 LEU    81      -8.241  14.268 -24.714  1.00  0.00           H  
ATOM   1290  HB2 LEU    81      -7.307  15.702 -24.398  1.00  0.00           H  
ATOM   1291  HG  LEU    81      -9.978  15.011 -23.095  1.00  0.00           H  
ATOM   1292 HD11 LEU    81     -10.153  17.301 -22.377  1.00  0.00           H  
ATOM   1293 HD12 LEU    81      -8.641  16.701 -21.764  1.00  0.00           H  
ATOM   1294 HD13 LEU    81      -8.690  17.727 -23.204  1.00  0.00           H  
ATOM   1295 HD21 LEU    81     -11.148  15.984 -24.769  1.00  0.00           H  
ATOM   1296 HD22 LEU    81      -9.957  17.216 -25.095  1.00  0.00           H  
ATOM   1297 HD23 LEU    81      -9.738  15.614 -25.767  1.00  0.00           H  
ATOM   1298  N   MET    82      -5.319  13.368 -23.649  1.00  0.00           N  
ATOM   1299  CA  MET    82      -4.414  12.329 -24.117  1.00  0.00           C  
ATOM   1300  C   MET    82      -4.050  11.327 -23.017  1.00  0.00           C  
ATOM   1301  O   MET    82      -3.914  10.146 -23.322  1.00  0.00           O  
ATOM   1302  CB  MET    82      -3.169  12.961 -24.746  1.00  0.00           C  
ATOM   1303  CG  MET    82      -2.477  12.025 -25.742  1.00  0.00           C  
ATOM   1304  SD  MET    82      -1.050  12.801 -26.526  1.00  0.00           S  
ATOM   1305  CE  MET    82      -1.903  13.761 -27.797  1.00  0.00           C  
ATOM   1306  H   MET    82      -4.979  14.321 -23.684  1.00  0.00           H  
ATOM   1307  HA  MET    82      -4.951  11.786 -24.898  1.00  0.00           H  
ATOM   1308  HB3 MET    82      -2.471  13.293 -23.977  1.00  0.00           H  
ATOM   1309  HB2 MET    82      -3.463  13.856 -25.291  1.00  0.00           H  
ATOM   1310  HG3 MET    82      -3.176  11.733 -26.527  1.00  0.00           H  
ATOM   1311  HG2 MET    82      -2.170  11.096 -25.264  1.00  0.00           H  
ATOM   1312  HE1 MET    82      -1.227  14.483 -28.252  1.00  0.00           H  
ATOM   1313  HE2 MET    82      -2.268  13.093 -28.577  1.00  0.00           H  
ATOM   1314  HE3 MET    82      -2.737  14.320 -27.376  1.00  0.00           H  
ATOM   1315  N   LYS    83      -3.956  11.798 -21.762  1.00  0.00           N  
ATOM   1316  CA  LYS    83      -3.707  10.931 -20.618  1.00  0.00           C  
ATOM   1317  C   LYS    83      -4.924  10.079 -20.248  1.00  0.00           C  
ATOM   1318  O   LYS    83      -4.740   8.895 -19.971  1.00  0.00           O  
ATOM   1319  CB  LYS    83      -3.181  11.753 -19.435  1.00  0.00           C  
ATOM   1320  CG  LYS    83      -4.174  12.433 -18.489  1.00  0.00           C  
ATOM   1321  CD  LYS    83      -3.483  13.096 -17.314  1.00  0.00           C  
ATOM   1322  CE  LYS    83      -4.428  13.577 -16.213  1.00  0.00           C  
ATOM   1323  NZ  LYS    83      -3.669  13.924 -15.000  1.00  0.00           N1+
ATOM   1324  H   LYS    83      -4.073  12.785 -21.577  1.00  0.00           H  
ATOM   1325  HA  LYS    83      -2.906  10.243 -20.898  1.00  0.00           H  
ATOM   1326  HB3 LYS    83      -2.557  12.538 -19.847  1.00  0.00           H  
ATOM   1327  HB2 LYS    83      -2.552  11.094 -18.840  1.00  0.00           H  
ATOM   1328  HG3 LYS    83      -4.941  11.752 -18.124  1.00  0.00           H  
ATOM   1329  HG2 LYS    83      -4.650  13.214 -19.037  1.00  0.00           H  
ATOM   1330  HD3 LYS    83      -2.897  13.940 -17.678  1.00  0.00           H  
ATOM   1331  HD2 LYS    83      -2.788  12.379 -16.914  1.00  0.00           H  
ATOM   1332  HE3 LYS    83      -5.133  12.787 -15.949  1.00  0.00           H  
ATOM   1333  HE2 LYS    83      -5.013  14.434 -16.549  1.00  0.00           H  
ATOM   1334  HZ1 LYS    83      -4.304  14.225 -14.274  1.00  0.00           H  
ATOM   1335  HZ2 LYS    83      -3.152  13.116 -14.684  1.00  0.00           H  
ATOM   1336  HZ3 LYS    83      -3.021  14.669 -15.215  1.00  0.00           H  
ATOM   1337  N   LEU    84      -6.130  10.680 -20.245  1.00  0.00           N  
ATOM   1338  CA  LEU    84      -7.363   9.976 -19.888  1.00  0.00           C  
ATOM   1339  C   LEU    84      -7.682   8.856 -20.870  1.00  0.00           C  
ATOM   1340  O   LEU    84      -8.072   7.769 -20.447  1.00  0.00           O  
ATOM   1341  CB  LEU    84      -8.571  10.935 -19.836  1.00  0.00           C  
ATOM   1342  CG  LEU    84      -8.655  11.828 -18.586  1.00  0.00           C  
ATOM   1343  CD1 LEU    84      -9.911  12.717 -18.660  1.00  0.00           C  
ATOM   1344  CD2 LEU    84      -8.589  11.041 -17.264  1.00  0.00           C  
ATOM   1345  H   LEU    84      -6.215  11.659 -20.483  1.00  0.00           H  
ATOM   1346  HA  LEU    84      -7.207   9.508 -18.916  1.00  0.00           H  
ATOM   1347  HB3 LEU    84      -9.496  10.355 -19.872  1.00  0.00           H  
ATOM   1348  HB2 LEU    84      -8.579  11.555 -20.735  1.00  0.00           H  
ATOM   1349  HG  LEU    84      -7.792  12.489 -18.586  1.00  0.00           H  
ATOM   1350 HD11 LEU    84      -9.713  13.699 -18.229  1.00  0.00           H  
ATOM   1351 HD12 LEU    84     -10.237  12.878 -19.688  1.00  0.00           H  
ATOM   1352 HD13 LEU    84     -10.752  12.281 -18.119  1.00  0.00           H  
ATOM   1353 HD21 LEU    84      -9.309  11.410 -16.533  1.00  0.00           H  
ATOM   1354 HD22 LEU    84      -8.800   9.980 -17.401  1.00  0.00           H  
ATOM   1355 HD23 LEU    84      -7.602  11.127 -16.808  1.00  0.00           H  
ATOM   1356  N   VAL    85      -7.500   9.149 -22.159  1.00  0.00           N  
ATOM   1357  CA  VAL    85      -7.777   8.202 -23.208  1.00  0.00           C  
ATOM   1358  C   VAL    85      -6.551   7.313 -23.432  1.00  0.00           C  
ATOM   1359  O   VAL    85      -5.560   7.774 -23.996  1.00  0.00           O  
ATOM   1360  CB  VAL    85      -8.119   8.936 -24.518  1.00  0.00           C  
ATOM   1361  CG1 VAL    85      -8.239   7.958 -25.687  1.00  0.00           C  
ATOM   1362  CG2 VAL    85      -9.398   9.783 -24.378  1.00  0.00           C  
ATOM   1363  H   VAL    85      -7.164  10.062 -22.439  1.00  0.00           H  
ATOM   1364  HA  VAL    85      -8.635   7.580 -22.940  1.00  0.00           H  
ATOM   1365  HB  VAL    85      -7.317   9.639 -24.757  1.00  0.00           H  
ATOM   1366 HG11 VAL    85      -9.043   8.288 -26.332  1.00  0.00           H  
ATOM   1367 HG12 VAL    85      -7.317   7.919 -26.267  1.00  0.00           H  
ATOM   1368 HG13 VAL    85      -8.461   6.943 -25.365  1.00  0.00           H  
ATOM   1369 HG21 VAL    85      -9.599  10.347 -25.289  1.00  0.00           H  
ATOM   1370 HG22 VAL    85     -10.267   9.155 -24.177  1.00  0.00           H  
ATOM   1371 HG23 VAL    85      -9.322  10.509 -23.569  1.00  0.00           H  
ATOM   1372  N   ASN    86      -6.671   6.038 -23.040  1.00  0.00           N  
ATOM   1373  CA  ASN    86      -5.770   5.007 -23.534  1.00  0.00           C  
ATOM   1374  C   ASN    86      -6.596   4.114 -24.456  1.00  0.00           C  
ATOM   1375  O   ASN    86      -7.379   3.279 -24.009  1.00  0.00           O  
ATOM   1376  CB  ASN    86      -4.970   4.303 -22.414  1.00  0.00           C  
ATOM   1377  CG  ASN    86      -5.764   3.535 -21.355  1.00  0.00           C  
ATOM   1378  OD1 ASN    86      -6.262   2.442 -21.610  1.00  0.00           O  
ATOM   1379  ND2 ASN    86      -5.835   4.079 -20.140  1.00  0.00           N  
ATOM   1380  H   ASN    86      -7.507   5.725 -22.567  1.00  0.00           H  
ATOM   1381  HA  ASN    86      -4.992   5.445 -24.164  1.00  0.00           H  
ATOM   1382  HB3 ASN    86      -4.342   5.042 -21.913  1.00  0.00           H  
ATOM   1383  HB2 ASN    86      -4.281   3.596 -22.876  1.00  0.00           H  
ATOM   1384 HD22 ASN    86      -6.332   3.602 -19.402  1.00  0.00           H  
ATOM   1385 HD21 ASN    86      -5.401   4.971 -19.951  1.00  0.00           H  
ATOM   1386  N   HIS    87      -6.423   4.361 -25.756  1.00  0.00           N  
ATOM   1387  CA  HIS    87      -6.977   3.525 -26.800  1.00  0.00           C  
ATOM   1388  C   HIS    87      -5.871   3.202 -27.790  1.00  0.00           C  
ATOM   1389  O   HIS    87      -4.902   3.945 -27.931  1.00  0.00           O  
ATOM   1390  CB  HIS    87      -8.155   4.216 -27.502  1.00  0.00           C  
ATOM   1391  ND1 HIS    87     -10.242   2.783 -27.739  1.00  0.00           N  
ATOM   1392  CG  HIS    87      -9.039   3.231 -28.229  1.00  0.00           C  
ATOM   1393  NE2 HIS    87      -9.998   1.757 -29.687  1.00  0.00           N  
ATOM   1394  CD2 HIS    87      -8.882   2.527 -29.396  1.00  0.00           C  
ATOM   1395  CE1 HIS    87     -10.781   1.963 -28.646  1.00  0.00           C  
ATOM   1396  H   HIS    87      -5.779   5.079 -26.057  1.00  0.00           H  
ATOM   1397  HA  HIS    87      -7.330   2.584 -26.372  1.00  0.00           H  
ATOM   1398  HB3 HIS    87      -7.797   4.953 -28.221  1.00  0.00           H  
ATOM   1399  HB2 HIS    87      -8.753   4.758 -26.775  1.00  0.00           H  
ATOM   1400  HD1 HIS    87     -10.673   3.082 -26.874  1.00  0.00           H  
ATOM   1401  HD2 HIS    87      -8.060   2.484 -30.069  1.00  0.00           H  
ATOM   1402  HE1 HIS    87     -11.750   1.501 -28.532  1.00  0.00           H  
ATOM   1403  N   LYS    88      -6.076   2.083 -28.477  1.00  0.00           N  
ATOM   1404  CA  LYS    88      -5.219   1.559 -29.517  1.00  0.00           C  
ATOM   1405  C   LYS    88      -5.128   2.394 -30.804  1.00  0.00           C  
ATOM   1406  O   LYS    88      -4.169   2.209 -31.534  1.00  0.00           O  
ATOM   1407  CB  LYS    88      -5.718   0.147 -29.822  1.00  0.00           C  
ATOM   1408  CG  LYS    88      -4.831  -0.587 -30.831  1.00  0.00           C  
ATOM   1409  CD  LYS    88      -4.973  -2.105 -30.824  1.00  0.00           C  
ATOM   1410  CE  LYS    88      -4.810  -2.785 -29.456  1.00  0.00           C  
ATOM   1411  NZ  LYS    88      -5.018  -4.230 -29.569  1.00  0.00           N1+
ATOM   1412  H   LYS    88      -6.911   1.546 -28.291  1.00  0.00           H  
ATOM   1413  HA  LYS    88      -4.213   1.489 -29.100  1.00  0.00           H  
ATOM   1414  HB3 LYS    88      -6.751   0.157 -30.174  1.00  0.00           H  
ATOM   1415  HB2 LYS    88      -5.729  -0.374 -28.869  1.00  0.00           H  
ATOM   1416  HG3 LYS    88      -3.802  -0.291 -30.678  1.00  0.00           H  
ATOM   1417  HG2 LYS    88      -5.080  -0.248 -31.838  1.00  0.00           H  
ATOM   1418  HD3 LYS    88      -4.203  -2.490 -31.491  1.00  0.00           H  
ATOM   1419  HD2 LYS    88      -5.939  -2.370 -31.257  1.00  0.00           H  
ATOM   1420  HE3 LYS    88      -5.552  -2.444 -28.736  1.00  0.00           H  
ATOM   1421  HE2 LYS    88      -3.827  -2.595 -29.028  1.00  0.00           H  
ATOM   1422  HZ1 LYS    88      -4.902  -4.663 -28.664  1.00  0.00           H  
ATOM   1423  HZ2 LYS    88      -5.953  -4.411 -29.906  1.00  0.00           H  
ATOM   1424  HZ3 LYS    88      -4.352  -4.629 -30.215  1.00  0.00           H  
ATOM   1425  N   ASN    89      -6.092   3.257 -31.106  1.00  0.00           N  
ATOM   1426  CA  ASN    89      -6.138   4.061 -32.337  1.00  0.00           C  
ATOM   1427  C   ASN    89      -6.046   5.549 -31.998  1.00  0.00           C  
ATOM   1428  O   ASN    89      -6.484   6.391 -32.780  1.00  0.00           O  
ATOM   1429  CB  ASN    89      -7.408   3.726 -33.137  1.00  0.00           C  
ATOM   1430  CG  ASN    89      -8.643   3.846 -32.264  1.00  0.00           C  
ATOM   1431  OD1 ASN    89      -8.699   4.679 -31.362  1.00  0.00           O  
ATOM   1432  ND2 ASN    89      -9.594   2.947 -32.454  1.00  0.00           N  
ATOM   1433  H   ASN    89      -6.859   3.396 -30.465  1.00  0.00           H  
ATOM   1434  HA  ASN    89      -5.294   3.822 -32.984  1.00  0.00           H  
ATOM   1435  HB3 ASN    89      -7.332   2.700 -33.501  1.00  0.00           H  
ATOM   1436  HB2 ASN    89      -7.512   4.352 -34.024  1.00  0.00           H  
ATOM   1437 HD22 ASN    89     -10.388   2.920 -31.830  1.00  0.00           H  
ATOM   1438 HD21 ASN    89      -9.537   2.281 -33.212  1.00  0.00           H  
ATOM   1439  N   ILE    90      -5.541   5.840 -30.804  1.00  0.00           N  
ATOM   1440  CA  ILE    90      -5.235   7.175 -30.371  1.00  0.00           C  
ATOM   1441  C   ILE    90      -3.840   7.077 -29.800  1.00  0.00           C  
ATOM   1442  O   ILE    90      -3.530   6.132 -29.074  1.00  0.00           O  
ATOM   1443  CB  ILE    90      -6.211   7.675 -29.284  1.00  0.00           C  
ATOM   1444  CG2 ILE    90      -5.736   8.980 -28.610  1.00  0.00           C  
ATOM   1445  CG1 ILE    90      -7.614   7.838 -29.896  1.00  0.00           C  
ATOM   1446  CD1 ILE    90      -8.719   7.882 -28.863  1.00  0.00           C  
ATOM   1447  H   ILE    90      -5.235   5.100 -30.189  1.00  0.00           H  
ATOM   1448  HA  ILE    90      -5.231   7.874 -31.209  1.00  0.00           H  
ATOM   1449  HB  ILE    90      -6.278   6.912 -28.505  1.00  0.00           H  
ATOM   1450 HG21 ILE    90      -6.540   9.519 -28.112  1.00  0.00           H  
ATOM   1451 HG22 ILE    90      -4.991   8.770 -27.844  1.00  0.00           H  
ATOM   1452 HG23 ILE    90      -5.275   9.645 -29.332  1.00  0.00           H  
ATOM   1453 HG13 ILE    90      -7.861   7.018 -30.563  1.00  0.00           H  
ATOM   1454 HG12 ILE    90      -7.650   8.735 -30.514  1.00  0.00           H  
ATOM   1455 HD11 ILE    90      -9.693   7.825 -29.342  1.00  0.00           H  
ATOM   1456 HD12 ILE    90      -8.655   7.043 -28.175  1.00  0.00           H  
ATOM   1457 HD13 ILE    90      -8.648   8.816 -28.322  1.00  0.00           H  
ATOM   1458  N   ILE    91      -3.021   8.071 -30.135  1.00  0.00           N  
ATOM   1459  CA  ILE    91      -1.687   8.189 -29.584  1.00  0.00           C  
ATOM   1460  C   ILE    91      -1.769   8.306 -28.070  1.00  0.00           C  
ATOM   1461  O   ILE    91      -2.456   9.196 -27.568  1.00  0.00           O  
ATOM   1462  CB  ILE    91      -0.949   9.425 -30.147  1.00  0.00           C  
ATOM   1463  CG2 ILE    91       0.173   9.983 -29.267  1.00  0.00           C  
ATOM   1464  CG1 ILE    91      -0.296   9.079 -31.470  1.00  0.00           C  
ATOM   1465  CD1 ILE    91      -1.205   8.434 -32.485  1.00  0.00           C  
ATOM   1466  H   ILE    91      -3.337   8.819 -30.738  1.00  0.00           H  
ATOM   1467  HA  ILE    91      -1.141   7.279 -29.841  1.00  0.00           H  
ATOM   1468  HB  ILE    91      -1.670  10.227 -30.315  1.00  0.00           H  
ATOM   1469 HG21 ILE    91       0.587  10.833 -29.799  1.00  0.00           H  
ATOM   1470 HG22 ILE    91      -0.171  10.383 -28.313  1.00  0.00           H  
ATOM   1471 HG23 ILE    91       0.963   9.255 -29.080  1.00  0.00           H  
ATOM   1472 HG13 ILE    91       0.446   8.337 -31.198  1.00  0.00           H  
ATOM   1473 HG12 ILE    91       0.239   9.925 -31.897  1.00  0.00           H  
ATOM   1474 HD11 ILE    91      -0.887   8.593 -33.507  1.00  0.00           H  
ATOM   1475 HD12 ILE    91      -1.144   7.366 -32.297  1.00  0.00           H  
ATOM   1476 HD13 ILE    91      -2.232   8.763 -32.411  1.00  0.00           H  
ATOM   1477  N   SER    92      -1.067   7.397 -27.390  1.00  0.00           N  
ATOM   1478  CA  SER    92      -0.899   7.492 -25.955  1.00  0.00           C  
ATOM   1479  C   SER    92       0.188   8.523 -25.648  1.00  0.00           C  
ATOM   1480  O   SER    92       1.154   8.658 -26.402  1.00  0.00           O  
ATOM   1481  CB  SER    92      -0.600   6.099 -25.374  1.00  0.00           C  
ATOM   1482  OG  SER    92       0.694   5.638 -25.706  1.00  0.00           O  
ATOM   1483  H   SER    92      -0.537   6.678 -27.863  1.00  0.00           H  
ATOM   1484  HA  SER    92      -1.840   7.826 -25.511  1.00  0.00           H  
ATOM   1485  HB3 SER    92      -1.339   5.373 -25.716  1.00  0.00           H  
ATOM   1486  HB2 SER    92      -0.676   6.131 -24.286  1.00  0.00           H  
ATOM   1487  HG  SER    92       0.792   4.737 -25.389  1.00  0.00           H  
ATOM   1488  N   LEU    93      -0.006   9.215 -24.525  1.00  0.00           N  
ATOM   1489  CA  LEU    93       0.972  10.129 -23.968  1.00  0.00           C  
ATOM   1490  C   LEU    93       1.735   9.373 -22.888  1.00  0.00           C  
ATOM   1491  O   LEU    93       1.139   8.991 -21.881  1.00  0.00           O  
ATOM   1492  CB  LEU    93       0.224  11.327 -23.381  1.00  0.00           C  
ATOM   1493  CG  LEU    93       1.106  12.480 -22.905  1.00  0.00           C  
ATOM   1494  CD1 LEU    93       2.083  12.990 -23.966  1.00  0.00           C  
ATOM   1495  CD2 LEU    93       0.190  13.615 -22.481  1.00  0.00           C  
ATOM   1496  H   LEU    93      -0.830   9.052 -23.966  1.00  0.00           H  
ATOM   1497  HA  LEU    93       1.657  10.473 -24.744  1.00  0.00           H  
ATOM   1498  HB3 LEU    93      -0.433  11.004 -22.570  1.00  0.00           H  
ATOM   1499  HB2 LEU    93      -0.436  11.724 -24.136  1.00  0.00           H  
ATOM   1500  HG  LEU    93       1.678  12.156 -22.035  1.00  0.00           H  
ATOM   1501 HD11 LEU    93       2.338  14.032 -23.809  1.00  0.00           H  
ATOM   1502 HD12 LEU    93       3.012  12.447 -23.877  1.00  0.00           H  
ATOM   1503 HD13 LEU    93       1.701  12.881 -24.982  1.00  0.00           H  
ATOM   1504 HD21 LEU    93       0.763  14.300 -21.877  1.00  0.00           H  
ATOM   1505 HD22 LEU    93      -0.201  14.153 -23.341  1.00  0.00           H  
ATOM   1506 HD23 LEU    93      -0.694  13.279 -21.938  1.00  0.00           H  
ATOM   1507  N   LEU    94       3.033   9.159 -23.124  1.00  0.00           N  
ATOM   1508  CA  LEU    94       3.919   8.462 -22.200  1.00  0.00           C  
ATOM   1509  C   LEU    94       4.305   9.350 -21.026  1.00  0.00           C  
ATOM   1510  O   LEU    94       4.169   8.908 -19.887  1.00  0.00           O  
ATOM   1511  CB  LEU    94       5.164   7.933 -22.935  1.00  0.00           C  
ATOM   1512  CG  LEU    94       4.804   6.981 -24.091  1.00  0.00           C  
ATOM   1513  CD1 LEU    94       6.042   6.469 -24.832  1.00  0.00           C  
ATOM   1514  CD2 LEU    94       3.903   5.820 -23.623  1.00  0.00           C  
ATOM   1515  H   LEU    94       3.462   9.535 -23.960  1.00  0.00           H  
ATOM   1516  HA  LEU    94       3.376   7.616 -21.776  1.00  0.00           H  
ATOM   1517  HB3 LEU    94       5.810   7.412 -22.225  1.00  0.00           H  
ATOM   1518  HB2 LEU    94       5.748   8.767 -23.319  1.00  0.00           H  
ATOM   1519  HG  LEU    94       4.232   7.548 -24.827  1.00  0.00           H  
ATOM   1520 HD11 LEU    94       6.053   6.870 -25.841  1.00  0.00           H  
ATOM   1521 HD12 LEU    94       6.977   6.735 -24.339  1.00  0.00           H  
ATOM   1522 HD13 LEU    94       6.008   5.391 -24.968  1.00  0.00           H  
ATOM   1523 HD21 LEU    94       4.031   4.914 -24.214  1.00  0.00           H  
ATOM   1524 HD22 LEU    94       4.079   5.556 -22.580  1.00  0.00           H  
ATOM   1525 HD23 LEU    94       2.853   6.101 -23.718  1.00  0.00           H  
ATOM   1526  N   ASN    95       4.727  10.590 -21.311  1.00  0.00           N  
ATOM   1527  CA  ASN    95       4.925  11.578 -20.264  1.00  0.00           C  
ATOM   1528  C   ASN    95       4.843  13.009 -20.802  1.00  0.00           C  
ATOM   1529  O   ASN    95       4.784  13.229 -22.009  1.00  0.00           O  
ATOM   1530  CB  ASN    95       6.166  11.305 -19.371  1.00  0.00           C  
ATOM   1531  CG  ASN    95       7.524  11.534 -20.029  1.00  0.00           C  
ATOM   1532  OD1 ASN    95       7.627  11.741 -21.225  1.00  0.00           O  
ATOM   1533  ND2 ASN    95       8.592  11.495 -19.239  1.00  0.00           N  
ATOM   1534  H   ASN    95       4.806  10.909 -22.266  1.00  0.00           H  
ATOM   1535  HA  ASN    95       4.075  11.440 -19.622  1.00  0.00           H  
ATOM   1536  HB3 ASN    95       6.146  10.291 -18.973  1.00  0.00           H  
ATOM   1537  HB2 ASN    95       6.119  11.957 -18.498  1.00  0.00           H  
ATOM   1538 HD22 ASN    95       9.508  11.658 -19.630  1.00  0.00           H  
ATOM   1539 HD21 ASN    95       8.483  11.345 -18.247  1.00  0.00           H  
ATOM   1540  N   ALA    96       4.855  13.962 -19.869  1.00  0.00           N  
ATOM   1541  CA  ALA    96       5.077  15.360 -20.166  1.00  0.00           C  
ATOM   1542  C   ALA    96       5.993  15.923 -19.108  1.00  0.00           C  
ATOM   1543  O   ALA    96       6.060  15.411 -17.994  1.00  0.00           O  
ATOM   1544  CB  ALA    96       3.782  16.168 -20.193  1.00  0.00           C  
ATOM   1545  H   ALA    96       4.886  13.714 -18.890  1.00  0.00           H  
ATOM   1546  HA  ALA    96       5.593  15.437 -21.123  1.00  0.00           H  
ATOM   1547  HB1 ALA    96       3.974  17.216 -20.430  1.00  0.00           H  
ATOM   1548  HB2 ALA    96       3.112  15.792 -20.965  1.00  0.00           H  
ATOM   1549  HB3 ALA    96       3.305  16.161 -19.215  1.00  0.00           H  
ATOM   1550  N   PHE    97       6.674  16.987 -19.511  1.00  0.00           N  
ATOM   1551  CA  PHE    97       7.644  17.709 -18.714  1.00  0.00           C  
ATOM   1552  C   PHE    97       7.790  19.114 -19.276  1.00  0.00           C  
ATOM   1553  O   PHE    97       7.415  19.361 -20.424  1.00  0.00           O  
ATOM   1554  CB  PHE    97       8.978  16.954 -18.637  1.00  0.00           C  
ATOM   1555  CG  PHE    97       9.395  16.320 -19.941  1.00  0.00           C  
ATOM   1556  CD1 PHE    97       9.645  17.113 -21.075  1.00  0.00           C  
ATOM   1557  CD2 PHE    97       9.499  14.921 -20.045  1.00  0.00           C  
ATOM   1558  CE1 PHE    97      10.067  16.520 -22.251  1.00  0.00           C  
ATOM   1559  CE2 PHE    97       9.893  14.351 -21.244  1.00  0.00           C  
ATOM   1560  CZ  PHE    97      10.180  15.148 -22.342  1.00  0.00           C  
ATOM   1561  H   PHE    97       6.523  17.352 -20.441  1.00  0.00           H  
ATOM   1562  HA  PHE    97       7.278  17.799 -17.698  1.00  0.00           H  
ATOM   1563  HB3 PHE    97       8.933  16.184 -17.875  1.00  0.00           H  
ATOM   1564  HB2 PHE    97       9.779  17.620 -18.312  1.00  0.00           H  
ATOM   1565  HD1 PHE    97       9.600  18.189 -21.027  1.00  0.00           H  
ATOM   1566  HD2 PHE    97       9.282  14.293 -19.194  1.00  0.00           H  
ATOM   1567  HE1 PHE    97      10.344  17.122 -23.102  1.00  0.00           H  
ATOM   1568  HE2 PHE    97       9.987  13.278 -21.323  1.00  0.00           H  
ATOM   1569  HZ  PHE    97      10.511  14.698 -23.266  1.00  0.00           H  
ATOM   1570  N   THR    98       8.371  19.996 -18.462  1.00  0.00           N  
ATOM   1571  CA  THR    98       8.655  21.360 -18.867  1.00  0.00           C  
ATOM   1572  C   THR    98      10.086  21.718 -18.423  1.00  0.00           C  
ATOM   1573  O   THR    98      10.313  21.842 -17.222  1.00  0.00           O  
ATOM   1574  CB  THR    98       7.670  22.348 -18.191  1.00  0.00           C  
ATOM   1575  OG1 THR    98       6.337  22.003 -18.520  1.00  0.00           O  
ATOM   1576  CG2 THR    98       7.864  23.821 -18.596  1.00  0.00           C  
ATOM   1577  H   THR    98       8.650  19.728 -17.528  1.00  0.00           H  
ATOM   1578  HA  THR    98       8.541  21.468 -19.937  1.00  0.00           H  
ATOM   1579  HB  THR    98       7.753  22.268 -17.106  1.00  0.00           H  
ATOM   1580  HG1 THR    98       6.119  21.157 -18.115  1.00  0.00           H  
ATOM   1581 HG21 THR    98       7.223  24.461 -17.989  1.00  0.00           H  
ATOM   1582 HG22 THR    98       8.885  24.170 -18.447  1.00  0.00           H  
ATOM   1583 HG23 THR    98       7.587  24.003 -19.631  1.00  0.00           H  
ATOM   1584  N   PRO    99      11.047  21.861 -19.358  1.00  0.00           N  
ATOM   1585  CA  PRO    99      12.348  22.464 -19.054  1.00  0.00           C  
ATOM   1586  C   PRO    99      12.311  23.992 -19.123  1.00  0.00           C  
ATOM   1587  O   PRO    99      11.443  24.577 -19.771  1.00  0.00           O  
ATOM   1588  CB  PRO    99      13.286  21.892 -20.125  1.00  0.00           C  
ATOM   1589  CD  PRO    99      11.102  21.173 -20.631  1.00  0.00           C  
ATOM   1590  CG  PRO    99      12.380  21.675 -21.306  1.00  0.00           C  
ATOM   1591  HA  PRO    99      12.705  22.162 -18.067  1.00  0.00           H  
ATOM   1592  HB3 PRO    99      13.686  20.936 -19.784  1.00  0.00           H  
ATOM   1593  HB2 PRO    99      14.137  22.532 -20.364  1.00  0.00           H  
ATOM   1594  HD2 PRO    99      10.210  21.328 -21.199  1.00  0.00           H  
ATOM   1595  HD3 PRO    99      11.173  20.102 -20.435  1.00  0.00           H  
ATOM   1596  HG3 PRO    99      12.791  20.983 -22.041  1.00  0.00           H  
ATOM   1597  HG2 PRO    99      12.215  22.641 -21.786  1.00  0.00           H  
ATOM   1598  N   GLN   100      13.317  24.582 -18.474  1.00  0.00           N  
ATOM   1599  CA  GLN   100      13.640  25.991 -18.591  1.00  0.00           C  
ATOM   1600  C   GLN   100      15.010  26.092 -19.261  1.00  0.00           C  
ATOM   1601  O   GLN   100      15.925  25.332 -18.939  1.00  0.00           O  
ATOM   1602  CB  GLN   100      13.630  26.640 -17.195  1.00  0.00           C  
ATOM   1603  CG  GLN   100      14.820  26.271 -16.280  1.00  0.00           C  
ATOM   1604  CD  GLN   100      14.738  26.988 -14.942  1.00  0.00           C  
ATOM   1605  OE1 GLN   100      13.700  26.968 -14.286  1.00  0.00           O  
ATOM   1606  NE2 GLN   100      15.840  27.614 -14.523  1.00  0.00           N  
ATOM   1607  H   GLN   100      13.989  24.021 -17.971  1.00  0.00           H  
ATOM   1608  HA  GLN   100      12.906  26.509 -19.208  1.00  0.00           H  
ATOM   1609  HB3 GLN   100      12.689  26.393 -16.701  1.00  0.00           H  
ATOM   1610  HB2 GLN   100      13.615  27.723 -17.327  1.00  0.00           H  
ATOM   1611  HG3 GLN   100      15.771  26.546 -16.736  1.00  0.00           H  
ATOM   1612  HG2 GLN   100      14.848  25.196 -16.101  1.00  0.00           H  
ATOM   1613 HE22 GLN   100      15.836  28.103 -13.640  1.00  0.00           H  
ATOM   1614 HE21 GLN   100      16.678  27.615 -15.086  1.00  0.00           H  
ATOM   1615  N   GLN   101      15.135  27.075 -20.147  1.00  0.00           N  
ATOM   1616  CA  GLN   101      16.402  27.495 -20.711  1.00  0.00           C  
ATOM   1617  C   GLN   101      16.932  28.634 -19.843  1.00  0.00           C  
ATOM   1618  O   GLN   101      16.260  29.652 -19.722  1.00  0.00           O  
ATOM   1619  CB  GLN   101      16.161  27.951 -22.155  1.00  0.00           C  
ATOM   1620  CG  GLN   101      16.036  26.826 -23.188  1.00  0.00           C  
ATOM   1621  CD  GLN   101      17.383  26.400 -23.773  1.00  0.00           C  
ATOM   1622  OE1 GLN   101      18.395  27.087 -23.639  1.00  0.00           O  
ATOM   1623  NE2 GLN   101      17.390  25.259 -24.461  1.00  0.00           N  
ATOM   1624  H   GLN   101      14.338  27.661 -20.366  1.00  0.00           H  
ATOM   1625  HA  GLN   101      17.128  26.679 -20.718  1.00  0.00           H  
ATOM   1626  HB3 GLN   101      16.953  28.631 -22.462  1.00  0.00           H  
ATOM   1627  HB2 GLN   101      15.233  28.521 -22.193  1.00  0.00           H  
ATOM   1628  HG3 GLN   101      15.429  27.183 -24.022  1.00  0.00           H  
ATOM   1629  HG2 GLN   101      15.508  25.969 -22.768  1.00  0.00           H  
ATOM   1630 HE22 GLN   101      18.246  24.930 -24.884  1.00  0.00           H  
ATOM   1631 HE21 GLN   101      16.542  24.722 -24.570  1.00  0.00           H  
ATOM   1632  N   THR   102      18.110  28.446 -19.240  1.00  0.00           N  
ATOM   1633  CA  THR   102      18.769  29.509 -18.484  1.00  0.00           C  
ATOM   1634  C   THR   102      19.452  30.527 -19.412  1.00  0.00           C  
ATOM   1635  O   THR   102      19.406  31.720 -19.120  1.00  0.00           O  
ATOM   1636  CB  THR   102      19.825  28.946 -17.503  1.00  0.00           C  
ATOM   1637  OG1 THR   102      20.379  29.990 -16.721  1.00  0.00           O  
ATOM   1638  CG2 THR   102      21.001  28.203 -18.170  1.00  0.00           C  
ATOM   1639  H   THR   102      18.608  27.575 -19.344  1.00  0.00           H  
ATOM   1640  HA  THR   102      18.020  30.041 -17.893  1.00  0.00           H  
ATOM   1641  HB  THR   102      19.324  28.260 -16.819  1.00  0.00           H  
ATOM   1642  HG1 THR   102      21.118  29.641 -16.217  1.00  0.00           H  
ATOM   1643 HG21 THR   102      21.612  27.705 -17.415  1.00  0.00           H  
ATOM   1644 HG22 THR   102      20.651  27.430 -18.855  1.00  0.00           H  
ATOM   1645 HG23 THR   102      21.664  28.871 -18.720  1.00  0.00           H  
ATOM   1646  N   LEU   103      20.066  30.039 -20.510  1.00  0.00           N  
ATOM   1647  CA  LEU   103      20.801  30.863 -21.472  1.00  0.00           C  
ATOM   1648  C   LEU   103      19.870  31.921 -22.057  1.00  0.00           C  
ATOM   1649  O   LEU   103      20.162  33.112 -21.983  1.00  0.00           O  
ATOM   1650  CB  LEU   103      21.413  29.972 -22.579  1.00  0.00           C  
ATOM   1651  CG  LEU   103      22.474  30.648 -23.490  1.00  0.00           C  
ATOM   1652  CD1 LEU   103      23.070  29.616 -24.466  1.00  0.00           C  
ATOM   1653  CD2 LEU   103      22.006  31.893 -24.273  1.00  0.00           C  
ATOM   1654  H   LEU   103      20.048  29.047 -20.691  1.00  0.00           H  
ATOM   1655  HA  LEU   103      21.608  31.363 -20.934  1.00  0.00           H  
ATOM   1656  HB3 LEU   103      20.624  29.537 -23.196  1.00  0.00           H  
ATOM   1657  HB2 LEU   103      21.894  29.123 -22.089  1.00  0.00           H  
ATOM   1658  HG  LEU   103      23.287  30.970 -22.838  1.00  0.00           H  
ATOM   1659 HD11 LEU   103      24.154  29.719 -24.523  1.00  0.00           H  
ATOM   1660 HD12 LEU   103      22.861  28.591 -24.158  1.00  0.00           H  
ATOM   1661 HD13 LEU   103      22.675  29.728 -25.476  1.00  0.00           H  
ATOM   1662 HD21 LEU   103      22.564  32.015 -25.202  1.00  0.00           H  
ATOM   1663 HD22 LEU   103      20.955  31.833 -24.553  1.00  0.00           H  
ATOM   1664 HD23 LEU   103      22.166  32.806 -23.699  1.00  0.00           H  
ATOM   1665  N   GLN   104      18.752  31.435 -22.593  1.00  0.00           N  
ATOM   1666  CA  GLN   104      17.684  32.262 -23.088  1.00  0.00           C  
ATOM   1667  C   GLN   104      16.500  31.927 -22.208  1.00  0.00           C  
ATOM   1668  O   GLN   104      16.040  30.803 -22.309  1.00  0.00           O  
ATOM   1669  CB  GLN   104      17.435  31.851 -24.549  1.00  0.00           C  
ATOM   1670  CG  GLN   104      16.547  32.834 -25.305  1.00  0.00           C  
ATOM   1671  CD  GLN   104      17.338  34.013 -25.856  1.00  0.00           C  
ATOM   1672  OE1 GLN   104      17.474  34.137 -27.069  1.00  0.00           O  
ATOM   1673  NE2 GLN   104      17.883  34.868 -24.990  1.00  0.00           N  
ATOM   1674  H   GLN   104      18.580  30.440 -22.587  1.00  0.00           H  
ATOM   1675  HA  GLN   104      17.912  33.321 -22.990  1.00  0.00           H  
ATOM   1676  HB3 GLN   104      16.992  30.855 -24.608  1.00  0.00           H  
ATOM   1677  HB2 GLN   104      18.388  31.753 -25.073  1.00  0.00           H  
ATOM   1678  HG3 GLN   104      15.689  33.164 -24.719  1.00  0.00           H  
ATOM   1679  HG2 GLN   104      16.180  32.301 -26.175  1.00  0.00           H  
ATOM   1680 HE22 GLN   104      18.421  35.652 -25.329  1.00  0.00           H  
ATOM   1681 HE21 GLN   104      17.765  34.744 -23.995  1.00  0.00           H  
ATOM   1682  N   ASP   105      16.040  32.855 -21.359  1.00  0.00           N  
ATOM   1683  CA  ASP   105      14.918  32.614 -20.442  1.00  0.00           C  
ATOM   1684  C   ASP   105      13.594  32.344 -21.158  1.00  0.00           C  
ATOM   1685  O   ASP   105      12.761  33.236 -21.280  1.00  0.00           O  
ATOM   1686  CB  ASP   105      14.783  33.667 -19.327  1.00  0.00           C  
ATOM   1687  CG  ASP   105      15.995  33.725 -18.394  1.00  0.00           C  
ATOM   1688  OD1 ASP   105      16.759  32.737 -18.350  1.00  0.00           O  
ATOM   1689  OD2 ASP   105      16.089  34.738 -17.670  1.00  0.00           O1-
ATOM   1690  H   ASP   105      16.488  33.757 -21.295  1.00  0.00           H  
ATOM   1691  HA  ASP   105      15.120  31.689 -19.915  1.00  0.00           H  
ATOM   1692  HB3 ASP   105      13.901  33.463 -18.719  1.00  0.00           H  
ATOM   1693  HB2 ASP   105      14.657  34.649 -19.786  1.00  0.00           H  
ATOM   1694  N   PHE   106      13.441  31.092 -21.600  1.00  0.00           N  
ATOM   1695  CA  PHE   106      12.240  30.509 -22.163  1.00  0.00           C  
ATOM   1696  C   PHE   106      11.995  29.223 -21.398  1.00  0.00           C  
ATOM   1697  O   PHE   106      12.933  28.610 -20.891  1.00  0.00           O  
ATOM   1698  CB  PHE   106      12.440  30.135 -23.647  1.00  0.00           C  
ATOM   1699  CG  PHE   106      12.819  31.252 -24.592  1.00  0.00           C  
ATOM   1700  CD1 PHE   106      12.346  32.569 -24.412  1.00  0.00           C  
ATOM   1701  CD2 PHE   106      13.512  30.932 -25.775  1.00  0.00           C  
ATOM   1702  CE1 PHE   106      12.679  33.556 -25.325  1.00  0.00           C  
ATOM   1703  CE2 PHE   106      13.780  31.921 -26.708  1.00  0.00           C  
ATOM   1704  CZ  PHE   106      13.398  33.234 -26.467  1.00  0.00           C  
ATOM   1705  H   PHE   106      14.213  30.449 -21.480  1.00  0.00           H  
ATOM   1706  HA  PHE   106      11.380  31.171 -22.040  1.00  0.00           H  
ATOM   1707  HB3 PHE   106      11.519  29.697 -24.037  1.00  0.00           H  
ATOM   1708  HB2 PHE   106      13.199  29.354 -23.730  1.00  0.00           H  
ATOM   1709  HD1 PHE   106      11.736  32.831 -23.562  1.00  0.00           H  
ATOM   1710  HD2 PHE   106      13.829  29.917 -25.965  1.00  0.00           H  
ATOM   1711  HE1 PHE   106      12.353  34.573 -25.162  1.00  0.00           H  
ATOM   1712  HE2 PHE   106      14.311  31.674 -27.615  1.00  0.00           H  
ATOM   1713  HZ  PHE   106      13.636  34.003 -27.187  1.00  0.00           H  
ATOM   1714  N   GLN   107      10.735  28.798 -21.401  1.00  0.00           N  
ATOM   1715  CA  GLN   107      10.403  27.436 -21.041  1.00  0.00           C  
ATOM   1716  C   GLN   107       9.743  26.802 -22.245  1.00  0.00           C  
ATOM   1717  O   GLN   107       9.106  27.466 -23.050  1.00  0.00           O  
ATOM   1718  CB  GLN   107       9.444  27.373 -19.853  1.00  0.00           C  
ATOM   1719  CG  GLN   107       9.936  28.032 -18.560  1.00  0.00           C  
ATOM   1720  CD  GLN   107       8.886  27.909 -17.455  1.00  0.00           C  
ATOM   1721  OE1 GLN   107       7.891  27.199 -17.598  1.00  0.00           O  
ATOM   1722  NE2 GLN   107       9.102  28.605 -16.340  1.00  0.00           N  
ATOM   1723  H   GLN   107      10.016  29.324 -21.878  1.00  0.00           H  
ATOM   1724  HA  GLN   107      11.293  26.851 -20.809  1.00  0.00           H  
ATOM   1725  HB3 GLN   107       9.242  26.321 -19.646  1.00  0.00           H  
ATOM   1726  HB2 GLN   107       8.493  27.799 -20.132  1.00  0.00           H  
ATOM   1727  HG3 GLN   107      10.151  29.089 -18.727  1.00  0.00           H  
ATOM   1728  HG2 GLN   107      10.862  27.563 -18.227  1.00  0.00           H  
ATOM   1729 HE22 GLN   107       8.444  28.552 -15.576  1.00  0.00           H  
ATOM   1730 HE21 GLN   107       9.927  29.178 -16.245  1.00  0.00           H  
ATOM   1731  N   ASP   108       9.870  25.493 -22.328  1.00  0.00           N  
ATOM   1732  CA  ASP   108       9.187  24.712 -23.336  1.00  0.00           C  
ATOM   1733  C   ASP   108       8.403  23.661 -22.571  1.00  0.00           C  
ATOM   1734  O   ASP   108       8.877  23.200 -21.541  1.00  0.00           O  
ATOM   1735  CB  ASP   108      10.201  24.114 -24.313  1.00  0.00           C  
ATOM   1736  CG  ASP   108      11.059  25.116 -25.073  1.00  0.00           C  
ATOM   1737  OD1 ASP   108      10.492  26.122 -25.543  1.00  0.00           O  
ATOM   1738  OD2 ASP   108      12.265  24.818 -25.227  1.00  0.00           O1-
ATOM   1739  H   ASP   108      10.384  24.981 -21.624  1.00  0.00           H  
ATOM   1740  HA  ASP   108       8.466  25.303 -23.904  1.00  0.00           H  
ATOM   1741  HB3 ASP   108       9.748  23.400 -25.001  1.00  0.00           H  
ATOM   1742  HB2 ASP   108      10.946  23.639 -23.691  1.00  0.00           H  
ATOM   1743  N   VAL   109       7.216  23.314 -23.065  1.00  0.00           N  
ATOM   1744  CA  VAL   109       6.418  22.222 -22.527  1.00  0.00           C  
ATOM   1745  C   VAL   109       6.435  21.126 -23.582  1.00  0.00           C  
ATOM   1746  O   VAL   109       6.378  21.436 -24.770  1.00  0.00           O  
ATOM   1747  CB  VAL   109       4.942  22.627 -22.307  1.00  0.00           C  
ATOM   1748  CG1 VAL   109       4.082  21.458 -21.777  1.00  0.00           C  
ATOM   1749  CG2 VAL   109       4.834  23.835 -21.361  1.00  0.00           C  
ATOM   1750  H   VAL   109       6.872  23.745 -23.915  1.00  0.00           H  
ATOM   1751  HA  VAL   109       6.824  21.835 -21.591  1.00  0.00           H  
ATOM   1752  HB  VAL   109       4.512  22.942 -23.259  1.00  0.00           H  
ATOM   1753 HG11 VAL   109       3.081  21.800 -21.508  1.00  0.00           H  
ATOM   1754 HG12 VAL   109       3.947  20.668 -22.516  1.00  0.00           H  
ATOM   1755 HG13 VAL   109       4.526  21.013 -20.885  1.00  0.00           H  
ATOM   1756 HG21 VAL   109       3.793  24.114 -21.200  1.00  0.00           H  
ATOM   1757 HG22 VAL   109       5.272  23.618 -20.388  1.00  0.00           H  
ATOM   1758 HG23 VAL   109       5.339  24.711 -21.766  1.00  0.00           H  
ATOM   1759  N   TYR   110       6.535  19.869 -23.147  1.00  0.00           N  
ATOM   1760  CA  TYR   110       6.676  18.762 -24.076  1.00  0.00           C  
ATOM   1761  C   TYR   110       5.702  17.656 -23.749  1.00  0.00           C  
ATOM   1762  O   TYR   110       5.467  17.359 -22.583  1.00  0.00           O  
ATOM   1763  CB  TYR   110       8.076  18.202 -24.014  1.00  0.00           C  
ATOM   1764  CG  TYR   110       9.162  19.177 -24.379  1.00  0.00           C  
ATOM   1765  CD1 TYR   110       9.573  20.120 -23.443  1.00  0.00           C  
ATOM   1766  CD2 TYR   110       9.762  19.169 -25.638  1.00  0.00           C  
ATOM   1767  CE1 TYR   110      10.554  21.049 -23.793  1.00  0.00           C  
ATOM   1768  CE2 TYR   110      10.834  20.021 -25.931  1.00  0.00           C  
ATOM   1769  CZ  TYR   110      11.215  21.002 -25.023  1.00  0.00           C  
ATOM   1770  OH  TYR   110      12.191  21.895 -25.357  1.00  0.00           O  
ATOM   1771  H   TYR   110       6.582  19.657 -22.159  1.00  0.00           H  
ATOM   1772  HA  TYR   110       6.499  19.098 -25.088  1.00  0.00           H  
ATOM   1773  HB3 TYR   110       8.174  17.295 -24.605  1.00  0.00           H  
ATOM   1774  HB2 TYR   110       8.198  17.915 -22.980  1.00  0.00           H  
ATOM   1775  HD1 TYR   110       9.090  20.153 -22.479  1.00  0.00           H  
ATOM   1776  HD2 TYR   110       9.361  18.531 -26.380  1.00  0.00           H  
ATOM   1777  HE1 TYR   110      10.789  21.808 -23.095  1.00  0.00           H  
ATOM   1778  HE2 TYR   110      11.356  19.953 -26.854  1.00  0.00           H  
ATOM   1779  HH  TYR   110      12.222  22.688 -24.811  1.00  0.00           H  
ATOM   1780  N   LEU   111       5.201  17.062 -24.830  1.00  0.00           N  
ATOM   1781  CA  LEU   111       4.284  15.943 -24.854  1.00  0.00           C  
ATOM   1782  C   LEU   111       5.062  14.814 -25.514  1.00  0.00           C  
ATOM   1783  O   LEU   111       5.456  14.955 -26.666  1.00  0.00           O  
ATOM   1784  CB  LEU   111       3.079  16.308 -25.752  1.00  0.00           C  
ATOM   1785  CG  LEU   111       1.964  17.165 -25.124  1.00  0.00           C  
ATOM   1786  CD1 LEU   111       1.014  16.337 -24.273  1.00  0.00           C  
ATOM   1787  CD2 LEU   111       2.442  18.412 -24.368  1.00  0.00           C  
ATOM   1788  H   LEU   111       5.481  17.402 -25.741  1.00  0.00           H  
ATOM   1789  HA  LEU   111       3.960  15.655 -23.853  1.00  0.00           H  
ATOM   1790  HB3 LEU   111       2.622  15.405 -26.162  1.00  0.00           H  
ATOM   1791  HB2 LEU   111       3.451  16.856 -26.612  1.00  0.00           H  
ATOM   1792  HG  LEU   111       1.370  17.525 -25.966  1.00  0.00           H  
ATOM   1793 HD11 LEU   111       0.129  16.913 -24.001  1.00  0.00           H  
ATOM   1794 HD12 LEU   111       0.678  15.462 -24.827  1.00  0.00           H  
ATOM   1795 HD13 LEU   111       1.505  16.020 -23.356  1.00  0.00           H  
ATOM   1796 HD21 LEU   111       1.679  19.190 -24.396  1.00  0.00           H  
ATOM   1797 HD22 LEU   111       2.650  18.198 -23.319  1.00  0.00           H  
ATOM   1798 HD23 LEU   111       3.337  18.842 -24.809  1.00  0.00           H  
ATOM   1799  N   VAL   112       5.265  13.719 -24.787  1.00  0.00           N  
ATOM   1800  CA  VAL   112       6.022  12.577 -25.266  1.00  0.00           C  
ATOM   1801  C   VAL   112       5.027  11.482 -25.655  1.00  0.00           C  
ATOM   1802  O   VAL   112       4.461  10.815 -24.800  1.00  0.00           O  
ATOM   1803  CB  VAL   112       6.961  12.096 -24.153  1.00  0.00           C  
ATOM   1804  CG1 VAL   112       7.780  10.862 -24.505  1.00  0.00           C  
ATOM   1805  CG2 VAL   112       7.864  13.248 -23.682  1.00  0.00           C  
ATOM   1806  H   VAL   112       4.920  13.659 -23.837  1.00  0.00           H  
ATOM   1807  HA  VAL   112       6.636  12.830 -26.132  1.00  0.00           H  
ATOM   1808  HB  VAL   112       6.351  11.794 -23.307  1.00  0.00           H  
ATOM   1809 HG11 VAL   112       8.554  10.667 -23.762  1.00  0.00           H  
ATOM   1810 HG12 VAL   112       7.128  10.000 -24.496  1.00  0.00           H  
ATOM   1811 HG13 VAL   112       8.263  10.977 -25.471  1.00  0.00           H  
ATOM   1812 HG21 VAL   112       8.891  12.926 -23.514  1.00  0.00           H  
ATOM   1813 HG22 VAL   112       7.873  14.090 -24.369  1.00  0.00           H  
ATOM   1814 HG23 VAL   112       7.486  13.678 -22.755  1.00  0.00           H  
ATOM   1815  N   MET   113       4.785  11.373 -26.955  1.00  0.00           N  
ATOM   1816  CA  MET   113       3.733  10.578 -27.562  1.00  0.00           C  
ATOM   1817  C   MET   113       4.328   9.374 -28.266  1.00  0.00           C  
ATOM   1818  O   MET   113       5.418   9.516 -28.813  1.00  0.00           O  
ATOM   1819  CB  MET   113       3.090  11.480 -28.614  1.00  0.00           C  
ATOM   1820  CG  MET   113       2.163  12.520 -27.985  1.00  0.00           C  
ATOM   1821  SD  MET   113       1.247  13.521 -29.180  1.00  0.00           S  
ATOM   1822  CE  MET   113       2.622  14.362 -29.984  1.00  0.00           C  
ATOM   1823  H   MET   113       5.337  11.922 -27.605  1.00  0.00           H  
ATOM   1824  HA  MET   113       2.999  10.252 -26.828  1.00  0.00           H  
ATOM   1825  HB3 MET   113       2.594  10.894 -29.376  1.00  0.00           H  
ATOM   1826  HB2 MET   113       3.874  11.997 -29.168  1.00  0.00           H  
ATOM   1827  HG3 MET   113       2.729  13.193 -27.340  1.00  0.00           H  
ATOM   1828  HG2 MET   113       1.451  12.008 -27.344  1.00  0.00           H  
ATOM   1829  HE1 MET   113       2.249  15.170 -30.613  1.00  0.00           H  
ATOM   1830  HE2 MET   113       3.296  14.770 -29.233  1.00  0.00           H  
ATOM   1831  HE3 MET   113       3.182  13.675 -30.618  1.00  0.00           H  
ATOM   1832  N   GLU   114       3.590   8.250 -28.347  1.00  0.00           N  
ATOM   1833  CA  GLU   114       4.050   7.076 -29.100  1.00  0.00           C  
ATOM   1834  C   GLU   114       4.436   7.451 -30.538  1.00  0.00           C  
ATOM   1835  O   GLU   114       3.809   8.334 -31.116  1.00  0.00           O  
ATOM   1836  CB  GLU   114       3.027   5.926 -29.071  1.00  0.00           C  
ATOM   1837  CG  GLU   114       1.704   6.170 -29.816  1.00  0.00           C  
ATOM   1838  CD  GLU   114       0.958   4.857 -29.997  1.00  0.00           C  
ATOM   1839  OE1 GLU   114       0.395   4.362 -28.999  1.00  0.00           O  
ATOM   1840  OE2 GLU   114       0.985   4.343 -31.134  1.00  0.00           O1-
ATOM   1841  H   GLU   114       2.684   8.191 -27.901  1.00  0.00           H  
ATOM   1842  HA  GLU   114       4.950   6.721 -28.592  1.00  0.00           H  
ATOM   1843  HB3 GLU   114       2.805   5.680 -28.031  1.00  0.00           H  
ATOM   1844  HB2 GLU   114       3.513   5.037 -29.478  1.00  0.00           H  
ATOM   1845  HG3 GLU   114       1.870   6.600 -30.798  1.00  0.00           H  
ATOM   1846  HG2 GLU   114       1.086   6.872 -29.260  1.00  0.00           H  
ATOM   1847  N   PHE   115       5.524   6.866 -31.040  1.00  0.00           N  
ATOM   1848  CA  PHE   115       6.033   7.226 -32.352  1.00  0.00           C  
ATOM   1849  C   PHE   115       5.362   6.366 -33.427  1.00  0.00           C  
ATOM   1850  O   PHE   115       5.194   5.162 -33.227  1.00  0.00           O  
ATOM   1851  CB  PHE   115       7.564   7.111 -32.355  1.00  0.00           C  
ATOM   1852  CG  PHE   115       8.183   7.585 -33.648  1.00  0.00           C  
ATOM   1853  CD1 PHE   115       8.215   8.956 -33.957  1.00  0.00           C  
ATOM   1854  CD2 PHE   115       8.585   6.658 -34.621  1.00  0.00           C  
ATOM   1855  CE1 PHE   115       8.639   9.374 -35.204  1.00  0.00           C  
ATOM   1856  CE2 PHE   115       9.039   7.100 -35.855  1.00  0.00           C  
ATOM   1857  CZ  PHE   115       9.046   8.453 -36.156  1.00  0.00           C  
ATOM   1858  H   PHE   115       6.031   6.164 -30.521  1.00  0.00           H  
ATOM   1859  HA  PHE   115       5.799   8.272 -32.562  1.00  0.00           H  
ATOM   1860  HB3 PHE   115       7.886   6.092 -32.134  1.00  0.00           H  
ATOM   1861  HB2 PHE   115       7.970   7.736 -31.565  1.00  0.00           H  
ATOM   1862  HD1 PHE   115       7.925   9.689 -33.230  1.00  0.00           H  
ATOM   1863  HD2 PHE   115       8.565   5.608 -34.380  1.00  0.00           H  
ATOM   1864  HE1 PHE   115       8.655  10.423 -35.423  1.00  0.00           H  
ATOM   1865  HE2 PHE   115       9.394   6.388 -36.584  1.00  0.00           H  
ATOM   1866  HZ  PHE   115       9.387   8.789 -37.124  1.00  0.00           H  
ATOM   1867  N   MET   116       5.005   7.008 -34.548  1.00  0.00           N  
ATOM   1868  CA  MET   116       4.458   6.339 -35.721  1.00  0.00           C  
ATOM   1869  C   MET   116       5.408   6.578 -36.886  1.00  0.00           C  
ATOM   1870  O   MET   116       5.473   7.693 -37.404  1.00  0.00           O  
ATOM   1871  CB  MET   116       3.051   6.860 -36.051  1.00  0.00           C  
ATOM   1872  CG  MET   116       1.932   6.068 -35.351  1.00  0.00           C  
ATOM   1873  SD  MET   116       1.718   6.353 -33.586  1.00  0.00           S  
ATOM   1874  CE  MET   116       1.910   8.142 -33.500  1.00  0.00           C  
ATOM   1875  H   MET   116       5.176   7.999 -34.641  1.00  0.00           H  
ATOM   1876  HA  MET   116       4.396   5.260 -35.572  1.00  0.00           H  
ATOM   1877  HB3 MET   116       2.878   6.848 -37.115  1.00  0.00           H  
ATOM   1878  HB2 MET   116       2.989   7.930 -35.876  1.00  0.00           H  
ATOM   1879  HG3 MET   116       2.103   5.001 -35.463  1.00  0.00           H  
ATOM   1880  HG2 MET   116       0.983   6.237 -35.848  1.00  0.00           H  
ATOM   1881  HE1 MET   116       1.979   8.432 -32.474  1.00  0.00           H  
ATOM   1882  HE2 MET   116       2.853   8.472 -33.913  1.00  0.00           H  
ATOM   1883  HE3 MET   116       1.108   8.728 -33.896  1.00  0.00           H  
ATOM   1884  N   ASP   117       6.119   5.504 -37.261  1.00  0.00           N  
ATOM   1885  CA  ASP   117       7.091   5.465 -38.355  1.00  0.00           C  
ATOM   1886  C   ASP   117       6.470   5.792 -39.695  1.00  0.00           C  
ATOM   1887  O   ASP   117       7.019   6.622 -40.420  1.00  0.00           O  
ATOM   1888  CB  ASP   117       7.830   4.120 -38.531  1.00  0.00           C  
ATOM   1889  CG  ASP   117       8.501   3.549 -37.289  1.00  0.00           C  
ATOM   1890  OD1 ASP   117       8.296   4.091 -36.187  1.00  0.00           O  
ATOM   1891  OD2 ASP   117       9.203   2.533 -37.468  1.00  0.00           O1-
ATOM   1892  H   ASP   117       6.045   4.652 -36.724  1.00  0.00           H  
ATOM   1893  HA  ASP   117       7.832   6.237 -38.157  1.00  0.00           H  
ATOM   1894  HB3 ASP   117       8.605   4.249 -39.288  1.00  0.00           H  
ATOM   1895  HB2 ASP   117       7.133   3.359 -38.891  1.00  0.00           H  
ATOM   1896  N   ALA   118       5.337   5.138 -39.999  1.00  0.00           N  
ATOM   1897  CA  ALA   118       4.610   5.468 -41.206  1.00  0.00           C  
ATOM   1898  C   ALA   118       4.044   6.878 -41.081  1.00  0.00           C  
ATOM   1899  O   ALA   118       3.791   7.379 -39.982  1.00  0.00           O  
ATOM   1900  CB  ALA   118       3.588   4.392 -41.559  1.00  0.00           C  
ATOM   1901  H   ALA   118       4.915   4.486 -39.355  1.00  0.00           H  
ATOM   1902  HA  ALA   118       5.328   5.477 -42.030  1.00  0.00           H  
ATOM   1903  HB1 ALA   118       3.003   4.670 -42.436  1.00  0.00           H  
ATOM   1904  HB2 ALA   118       4.096   3.460 -41.807  1.00  0.00           H  
ATOM   1905  HB3 ALA   118       2.927   4.162 -40.745  1.00  0.00           H  
ATOM   1906  N   ASN   119       3.959   7.538 -42.230  1.00  0.00           N  
ATOM   1907  CA  ASN   119       3.640   8.949 -42.264  1.00  0.00           C  
ATOM   1908  C   ASN   119       2.138   9.155 -42.075  1.00  0.00           C  
ATOM   1909  O   ASN   119       1.397   8.282 -41.622  1.00  0.00           O  
ATOM   1910  CB  ASN   119       4.217   9.575 -43.555  1.00  0.00           C  
ATOM   1911  CG  ASN   119       5.744   9.511 -43.555  1.00  0.00           C  
ATOM   1912  OD1 ASN   119       6.320   8.505 -43.959  1.00  0.00           O  
ATOM   1913  ND2 ASN   119       6.401  10.574 -43.084  1.00  0.00           N  
ATOM   1914  H   ASN   119       4.215   7.096 -43.102  1.00  0.00           H  
ATOM   1915  HA  ASN   119       4.137   9.435 -41.420  1.00  0.00           H  
ATOM   1916  HB3 ASN   119       3.939  10.624 -43.655  1.00  0.00           H  
ATOM   1917  HB2 ASN   119       3.828   9.067 -44.439  1.00  0.00           H  
ATOM   1918 HD22 ASN   119       7.410  10.563 -43.050  1.00  0.00           H  
ATOM   1919 HD21 ASN   119       5.902  11.385 -42.748  1.00  0.00           H  
ATOM   1920  N   LEU   120       1.745  10.375 -42.402  1.00  0.00           N  
ATOM   1921  CA  LEU   120       0.419  10.908 -42.295  1.00  0.00           C  
ATOM   1922  C   LEU   120      -0.388  10.348 -43.448  1.00  0.00           C  
ATOM   1923  O   LEU   120       0.181  10.017 -44.492  1.00  0.00           O  
ATOM   1924  CB  LEU   120       0.527  12.443 -42.382  1.00  0.00           C  
ATOM   1925  CG  LEU   120       1.130  13.117 -41.137  1.00  0.00           C  
ATOM   1926  CD1 LEU   120       0.167  12.918 -39.967  1.00  0.00           C  
ATOM   1927  CD2 LEU   120       2.599  12.734 -40.813  1.00  0.00           C  
ATOM   1928  H   LEU   120       2.431  11.016 -42.771  1.00  0.00           H  
ATOM   1929  HA  LEU   120      -0.033  10.585 -41.363  1.00  0.00           H  
ATOM   1930  HB3 LEU   120      -0.462  12.865 -42.565  1.00  0.00           H  
ATOM   1931  HB2 LEU   120       1.119  12.721 -43.253  1.00  0.00           H  
ATOM   1932  HG  LEU   120       1.132  14.189 -41.336  1.00  0.00           H  
ATOM   1933 HD11 LEU   120       0.362  13.553 -39.109  1.00  0.00           H  
ATOM   1934 HD12 LEU   120      -0.848  13.087 -40.309  1.00  0.00           H  
ATOM   1935 HD13 LEU   120       0.116  11.892 -39.662  1.00  0.00           H  
ATOM   1936 HD21 LEU   120       2.733  12.587 -39.741  1.00  0.00           H  
ATOM   1937 HD22 LEU   120       3.035  11.848 -41.237  1.00  0.00           H  
ATOM   1938 HD23 LEU   120       3.272  13.506 -41.181  1.00  0.00           H  
ATOM   1939  N   CYS   121      -1.709  10.284 -43.252  1.00  0.00           N  
ATOM   1940  CA  CYS   121      -2.622   9.870 -44.309  1.00  0.00           C  
ATOM   1941  C   CYS   121      -2.579  10.822 -45.503  1.00  0.00           C  
ATOM   1942  O   CYS   121      -2.741  10.342 -46.617  1.00  0.00           O  
ATOM   1943  CB  CYS   121      -4.051   9.681 -43.801  1.00  0.00           C  
ATOM   1944  SG  CYS   121      -5.186   8.970 -45.022  1.00  0.00           S  
ATOM   1945  H   CYS   121      -2.114  10.557 -42.365  1.00  0.00           H  
ATOM   1946  HA  CYS   121      -2.277   8.895 -44.660  1.00  0.00           H  
ATOM   1947  HB3 CYS   121      -4.469  10.623 -43.454  1.00  0.00           H  
ATOM   1948  HB2 CYS   121      -4.013   8.968 -42.987  1.00  0.00           H  
ATOM   1949  HG  CYS   121      -6.249   8.916 -44.215  1.00  0.00           H  
ATOM   1950  N   GLN   122      -2.288  12.115 -45.264  1.00  0.00           N  
ATOM   1951  CA  GLN   122      -2.095  13.107 -46.316  1.00  0.00           C  
ATOM   1952  C   GLN   122      -0.971  12.733 -47.291  1.00  0.00           C  
ATOM   1953  O   GLN   122      -1.161  12.874 -48.497  1.00  0.00           O  
ATOM   1954  CB  GLN   122      -1.823  14.497 -45.706  1.00  0.00           C  
ATOM   1955  CG  GLN   122      -1.752  15.647 -46.741  1.00  0.00           C  
ATOM   1956  CD  GLN   122      -3.072  15.868 -47.489  1.00  0.00           C  
ATOM   1957  OE1 GLN   122      -4.137  15.481 -47.014  1.00  0.00           O  
ATOM   1958  NE2 GLN   122      -3.015  16.521 -48.650  1.00  0.00           N  
ATOM   1959  H   GLN   122      -2.161  12.431 -44.313  1.00  0.00           H  
ATOM   1960  HA  GLN   122      -3.032  13.144 -46.871  1.00  0.00           H  
ATOM   1961  HB3 GLN   122      -0.890  14.471 -45.139  1.00  0.00           H  
ATOM   1962  HB2 GLN   122      -2.595  14.728 -44.971  1.00  0.00           H  
ATOM   1963  HG3 GLN   122      -0.945  15.486 -47.456  1.00  0.00           H  
ATOM   1964  HG2 GLN   122      -1.511  16.575 -46.221  1.00  0.00           H  
ATOM   1965 HE22 GLN   122      -3.864  16.691 -49.171  1.00  0.00           H  
ATOM   1966 HE21 GLN   122      -2.131  16.833 -49.023  1.00  0.00           H  
ATOM   1967  N   VAL   123       0.166  12.258 -46.755  1.00  0.00           N  
ATOM   1968  CA  VAL   123       1.324  11.860 -47.553  1.00  0.00           C  
ATOM   1969  C   VAL   123       1.003  10.653 -48.441  1.00  0.00           C  
ATOM   1970  O   VAL   123       1.278  10.692 -49.639  1.00  0.00           O  
ATOM   1971  CB  VAL   123       2.548  11.500 -46.672  1.00  0.00           C  
ATOM   1972  CG1 VAL   123       3.753  10.969 -47.480  1.00  0.00           C  
ATOM   1973  CG2 VAL   123       2.984  12.707 -45.827  1.00  0.00           C  
ATOM   1974  H   VAL   123       0.241  12.135 -45.756  1.00  0.00           H  
ATOM   1975  HA  VAL   123       1.593  12.698 -48.200  1.00  0.00           H  
ATOM   1976  HB  VAL   123       2.261  10.714 -45.973  1.00  0.00           H  
ATOM   1977 HG11 VAL   123       4.629  10.856 -46.841  1.00  0.00           H  
ATOM   1978 HG12 VAL   123       3.565   9.988 -47.917  1.00  0.00           H  
ATOM   1979 HG13 VAL   123       4.021  11.653 -48.286  1.00  0.00           H  
ATOM   1980 HG21 VAL   123       3.828  12.457 -45.184  1.00  0.00           H  
ATOM   1981 HG22 VAL   123       3.290  13.539 -46.461  1.00  0.00           H  
ATOM   1982 HG23 VAL   123       2.182  13.063 -45.184  1.00  0.00           H  
ATOM   1983  N   ILE   124       0.390   9.630 -47.829  1.00  0.00           N  
ATOM   1984  CA  ILE   124      -0.086   8.430 -48.504  1.00  0.00           C  
ATOM   1985  C   ILE   124      -1.174   8.724 -49.548  1.00  0.00           C  
ATOM   1986  O   ILE   124      -1.273   7.971 -50.517  1.00  0.00           O  
ATOM   1987  CB  ILE   124      -0.676   7.432 -47.472  1.00  0.00           C  
ATOM   1988  CG2 ILE   124      -1.526   6.299 -48.096  1.00  0.00           C  
ATOM   1989  CG1 ILE   124       0.435   6.886 -46.553  1.00  0.00           C  
ATOM   1990  CD1 ILE   124      -0.087   6.375 -45.206  1.00  0.00           C  
ATOM   1991  H   ILE   124       0.200   9.686 -46.838  1.00  0.00           H  
ATOM   1992  HA  ILE   124       0.760   7.963 -49.014  1.00  0.00           H  
ATOM   1993  HB  ILE   124      -1.352   7.997 -46.828  1.00  0.00           H  
ATOM   1994 HG21 ILE   124      -1.802   5.543 -47.371  1.00  0.00           H  
ATOM   1995 HG22 ILE   124      -2.479   6.678 -48.465  1.00  0.00           H  
ATOM   1996 HG23 ILE   124      -1.026   5.835 -48.939  1.00  0.00           H  
ATOM   1997 HG13 ILE   124       1.161   7.668 -46.331  1.00  0.00           H  
ATOM   1998 HG12 ILE   124       1.004   6.117 -47.073  1.00  0.00           H  
ATOM   1999 HD11 ILE   124       0.554   5.594 -44.797  1.00  0.00           H  
ATOM   2000 HD12 ILE   124      -0.093   7.196 -44.491  1.00  0.00           H  
ATOM   2001 HD13 ILE   124      -1.106   5.995 -45.258  1.00  0.00           H  
ATOM   2002  N   ASN   125      -1.967   9.780 -49.291  1.00  0.00           N  
ATOM   2003  CA  ASN   125      -3.290  10.042 -49.845  1.00  0.00           C  
ATOM   2004  C   ASN   125      -3.439   9.775 -51.336  1.00  0.00           C  
ATOM   2005  O   ASN   125      -4.445   9.162 -51.689  1.00  0.00           O  
ATOM   2006  CB  ASN   125      -3.765  11.477 -49.537  1.00  0.00           C  
ATOM   2007  CG  ASN   125      -5.288  11.631 -49.632  1.00  0.00           C  
ATOM   2008  OD1 ASN   125      -5.880  11.415 -50.686  1.00  0.00           O  
ATOM   2009  ND2 ASN   125      -5.933  12.026 -48.536  1.00  0.00           N  
ATOM   2010  H   ASN   125      -1.753  10.327 -48.468  1.00  0.00           H  
ATOM   2011  HA  ASN   125      -3.978   9.342 -49.363  1.00  0.00           H  
ATOM   2012  HB3 ASN   125      -3.277  12.208 -50.182  1.00  0.00           H  
ATOM   2013  HB2 ASN   125      -3.489  11.737 -48.522  1.00  0.00           H  
ATOM   2014 HD22 ASN   125      -6.930  12.190 -48.572  1.00  0.00           H  
ATOM   2015 HD21 ASN   125      -5.431  12.212 -47.681  1.00  0.00           H  
ATOM   2016  N   LEU   126      -2.474  10.222 -52.166  1.00  0.00           N  
ATOM   2017  CA  LEU   126      -2.591  10.077 -53.614  1.00  0.00           C  
ATOM   2018  C   LEU   126      -2.887   8.643 -54.058  1.00  0.00           C  
ATOM   2019  O   LEU   126      -3.816   8.451 -54.827  1.00  0.00           O  
ATOM   2020  CB  LEU   126      -1.414  10.670 -54.402  1.00  0.00           C  
ATOM   2021  CG  LEU   126      -1.272  12.206 -54.328  1.00  0.00           C  
ATOM   2022  CD1 LEU   126      -0.202  12.681 -55.327  1.00  0.00           C  
ATOM   2023  CD2 LEU   126      -2.581  12.991 -54.537  1.00  0.00           C  
ATOM   2024  H   LEU   126      -1.662  10.701 -51.806  1.00  0.00           H  
ATOM   2025  HA  LEU   126      -3.448  10.671 -53.884  1.00  0.00           H  
ATOM   2026  HB3 LEU   126      -1.543  10.404 -55.453  1.00  0.00           H  
ATOM   2027  HB2 LEU   126      -0.484  10.196 -54.085  1.00  0.00           H  
ATOM   2028  HG  LEU   126      -0.913  12.447 -53.326  1.00  0.00           H  
ATOM   2029 HD11 LEU   126       0.433  13.445 -54.880  1.00  0.00           H  
ATOM   2030 HD12 LEU   126       0.450  11.867 -55.647  1.00  0.00           H  
ATOM   2031 HD13 LEU   126      -0.648  13.107 -56.227  1.00  0.00           H  
ATOM   2032 HD21 LEU   126      -2.385  14.020 -54.842  1.00  0.00           H  
ATOM   2033 HD22 LEU   126      -3.191  12.546 -55.313  1.00  0.00           H  
ATOM   2034 HD23 LEU   126      -3.170  13.037 -53.620  1.00  0.00           H  
ATOM   2035  N   ASP   127      -2.197   7.640 -53.507  1.00  0.00           N  
ATOM   2036  CA  ASP   127      -2.522   6.274 -53.884  1.00  0.00           C  
ATOM   2037  C   ASP   127      -3.441   5.654 -52.840  1.00  0.00           C  
ATOM   2038  O   ASP   127      -3.010   5.500 -51.700  1.00  0.00           O  
ATOM   2039  CB  ASP   127      -1.270   5.419 -54.095  1.00  0.00           C  
ATOM   2040  CG  ASP   127      -1.560   4.270 -55.062  1.00  0.00           C  
ATOM   2041  OD1 ASP   127      -2.738   3.864 -55.198  1.00  0.00           O  
ATOM   2042  OD2 ASP   127      -0.569   3.811 -55.655  1.00  0.00           O1-
ATOM   2043  H   ASP   127      -1.497   7.793 -52.795  1.00  0.00           H  
ATOM   2044  HA  ASP   127      -3.056   6.269 -54.838  1.00  0.00           H  
ATOM   2045  HB3 ASP   127      -0.881   5.017 -53.159  1.00  0.00           H  
ATOM   2046  HB2 ASP   127      -0.491   6.043 -54.537  1.00  0.00           H  
ATOM   2047  N   LEU   128      -4.650   5.259 -53.274  1.00  0.00           N  
ATOM   2048  CA  LEU   128      -5.560   4.451 -52.476  1.00  0.00           C  
ATOM   2049  C   LEU   128      -6.465   3.583 -53.354  1.00  0.00           C  
ATOM   2050  O   LEU   128      -6.842   3.978 -54.457  1.00  0.00           O  
ATOM   2051  CB  LEU   128      -6.400   5.332 -51.517  1.00  0.00           C  
ATOM   2052  CG  LEU   128      -5.649   5.888 -50.282  1.00  0.00           C  
ATOM   2053  CD1 LEU   128      -6.520   6.805 -49.437  1.00  0.00           C  
ATOM   2054  CD2 LEU   128      -5.025   4.790 -49.395  1.00  0.00           C  
ATOM   2055  H   LEU   128      -4.906   5.395 -54.242  1.00  0.00           H  
ATOM   2056  HA  LEU   128      -4.947   3.741 -51.923  1.00  0.00           H  
ATOM   2057  HB3 LEU   128      -7.260   4.765 -51.156  1.00  0.00           H  
ATOM   2058  HB2 LEU   128      -6.810   6.161 -52.092  1.00  0.00           H  
ATOM   2059  HG  LEU   128      -4.855   6.544 -50.626  1.00  0.00           H  
ATOM   2060 HD11 LEU   128      -6.145   6.902 -48.418  1.00  0.00           H  
ATOM   2061 HD12 LEU   128      -6.527   7.804 -49.870  1.00  0.00           H  
ATOM   2062 HD13 LEU   128      -7.532   6.416 -49.386  1.00  0.00           H  
ATOM   2063 HD21 LEU   128      -5.522   4.713 -48.428  1.00  0.00           H  
ATOM   2064 HD22 LEU   128      -5.084   3.795 -49.827  1.00  0.00           H  
ATOM   2065 HD23 LEU   128      -3.974   4.999 -49.200  1.00  0.00           H  
ATOM   2066  N   ASP   129      -6.822   2.423 -52.785  1.00  0.00           N  
ATOM   2067  CA  ASP   129      -7.851   1.501 -53.270  1.00  0.00           C  
ATOM   2068  C   ASP   129      -9.068   1.527 -52.336  1.00  0.00           C  
ATOM   2069  O   ASP   129      -9.079   2.250 -51.339  1.00  0.00           O  
ATOM   2070  CB  ASP   129      -7.320   0.056 -53.475  1.00  0.00           C  
ATOM   2071  CG  ASP   129      -6.300  -0.083 -54.609  1.00  0.00           C  
ATOM   2072  OD1 ASP   129      -6.230   0.838 -55.448  1.00  0.00           O  
ATOM   2073  OD2 ASP   129      -5.683  -1.167 -54.686  1.00  0.00           O1-
ATOM   2074  H   ASP   129      -6.441   2.200 -51.878  1.00  0.00           H  
ATOM   2075  HA  ASP   129      -8.232   1.861 -54.228  1.00  0.00           H  
ATOM   2076  HB3 ASP   129      -8.137  -0.628 -53.706  1.00  0.00           H  
ATOM   2077  HB2 ASP   129      -6.854  -0.286 -52.553  1.00  0.00           H  
ATOM   2078  N   HIS   130     -10.101   0.747 -52.691  1.00  0.00           N  
ATOM   2079  CA  HIS   130     -11.327   0.595 -51.903  1.00  0.00           C  
ATOM   2080  C   HIS   130     -11.089  -0.027 -50.541  1.00  0.00           C  
ATOM   2081  O   HIS   130     -11.463   0.576 -49.537  1.00  0.00           O  
ATOM   2082  CB  HIS   130     -12.310  -0.339 -52.601  1.00  0.00           C  
ATOM   2083  ND1 HIS   130     -14.012   1.031 -53.806  1.00  0.00           N  
ATOM   2084  CG  HIS   130     -12.886   0.236 -53.829  1.00  0.00           C  
ATOM   2085  NE2 HIS   130     -13.422   0.768 -55.920  1.00  0.00           N  
ATOM   2086  CD2 HIS   130     -12.517   0.080 -55.137  1.00  0.00           C  
ATOM   2087  CE1 HIS   130     -14.309   1.275 -55.074  1.00  0.00           C  
ATOM   2088  H   HIS   130     -10.041   0.204 -53.540  1.00  0.00           H  
ATOM   2089  HA  HIS   130     -11.787   1.577 -51.764  1.00  0.00           H  
ATOM   2090  HB3 HIS   130     -13.143  -0.601 -51.944  1.00  0.00           H  
ATOM   2091  HB2 HIS   130     -11.831  -1.280 -52.872  1.00  0.00           H  
ATOM   2092  HD1 HIS   130     -14.548   1.300 -52.994  1.00  0.00           H  
ATOM   2093  HD2 HIS   130     -11.698  -0.478 -55.565  1.00  0.00           H  
ATOM   2094  HE1 HIS   130     -15.214   1.780 -55.367  1.00  0.00           H  
ATOM   2095  N   GLU   131     -10.504  -1.240 -50.558  1.00  0.00           N  
ATOM   2096  CA  GLU   131     -10.220  -2.048 -49.377  1.00  0.00           C  
ATOM   2097  C   GLU   131      -9.394  -1.287 -48.354  1.00  0.00           C  
ATOM   2098  O   GLU   131      -9.655  -1.398 -47.159  1.00  0.00           O  
ATOM   2099  CB  GLU   131      -9.463  -3.330 -49.782  1.00  0.00           C  
ATOM   2100  CG  GLU   131     -10.312  -4.389 -50.503  1.00  0.00           C  
ATOM   2101  CD  GLU   131     -11.284  -5.090 -49.552  1.00  0.00           C  
ATOM   2102  OE1 GLU   131     -12.286  -4.447 -49.170  1.00  0.00           O  
ATOM   2103  OE2 GLU   131     -11.003  -6.262 -49.220  1.00  0.00           O1-
ATOM   2104  H   GLU   131     -10.255  -1.657 -51.442  1.00  0.00           H  
ATOM   2105  HA  GLU   131     -11.167  -2.286 -48.897  1.00  0.00           H  
ATOM   2106  HB3 GLU   131      -9.007  -3.793 -48.904  1.00  0.00           H  
ATOM   2107  HB2 GLU   131      -8.626  -3.064 -50.430  1.00  0.00           H  
ATOM   2108  HG3 GLU   131      -9.659  -5.141 -50.948  1.00  0.00           H  
ATOM   2109  HG2 GLU   131     -10.873  -3.945 -51.326  1.00  0.00           H  
ATOM   2110  N   ARG   132      -8.452  -0.480 -48.864  1.00  0.00           N  
ATOM   2111  CA  ARG   132      -7.677   0.469 -48.088  1.00  0.00           C  
ATOM   2112  C   ARG   132      -8.567   1.394 -47.287  1.00  0.00           C  
ATOM   2113  O   ARG   132      -8.514   1.368 -46.064  1.00  0.00           O  
ATOM   2114  CB  ARG   132      -6.805   1.339 -49.001  1.00  0.00           C  
ATOM   2115  CG  ARG   132      -5.771   0.591 -49.831  1.00  0.00           C  
ATOM   2116  CD  ARG   132      -4.738  -0.107 -48.967  1.00  0.00           C  
ATOM   2117  NE  ARG   132      -4.300   0.710 -47.838  1.00  0.00           N  
ATOM   2118  CZ  ARG   132      -4.456   0.462 -46.529  1.00  0.00           C  
ATOM   2119  NH1 ARG   132      -5.091  -0.624 -46.087  1.00  0.00           N  
ATOM   2120  NH2 ARG   132      -3.960   1.312 -45.627  1.00  0.00           N1+
ATOM   2121  H   ARG   132      -8.327  -0.445 -49.865  1.00  0.00           H  
ATOM   2122  HA  ARG   132      -7.072  -0.106 -47.399  1.00  0.00           H  
ATOM   2123  HB3 ARG   132      -6.313   2.117 -48.416  1.00  0.00           H  
ATOM   2124  HB2 ARG   132      -7.421   1.895 -49.696  1.00  0.00           H  
ATOM   2125  HG3 ARG   132      -5.286   1.259 -50.544  1.00  0.00           H  
ATOM   2126  HG2 ARG   132      -6.292  -0.163 -50.418  1.00  0.00           H  
ATOM   2127  HD3 ARG   132      -3.854  -0.034 -49.590  1.00  0.00           H  
ATOM   2128  HD2 ARG   132      -4.890  -1.163 -48.791  1.00  0.00           H  
ATOM   2129  HE  ARG   132      -3.809   1.559 -48.090  1.00  0.00           H  
ATOM   2130 HH12 ARG   132      -5.212  -0.782 -45.095  1.00  0.00           H  
ATOM   2131 HH11 ARG   132      -5.505  -1.274 -46.740  1.00  0.00           H  
ATOM   2132 HH22 ARG   132      -4.065   1.134 -44.638  1.00  0.00           H  
ATOM   2133 HH21 ARG   132      -3.387   2.095 -45.918  1.00  0.00           H  
ATOM   2134  N   THR   133      -9.387   2.163 -48.012  1.00  0.00           N  
ATOM   2135  CA  THR   133     -10.242   3.180 -47.443  1.00  0.00           C  
ATOM   2136  C   THR   133     -11.174   2.629 -46.360  1.00  0.00           C  
ATOM   2137  O   THR   133     -11.308   3.265 -45.317  1.00  0.00           O  
ATOM   2138  CB  THR   133     -11.123   3.861 -48.506  1.00  0.00           C  
ATOM   2139  OG1 THR   133     -10.329   4.345 -49.571  1.00  0.00           O  
ATOM   2140  CG2 THR   133     -11.873   5.045 -47.898  1.00  0.00           C  
ATOM   2141  H   THR   133      -9.389   2.083 -49.019  1.00  0.00           H  
ATOM   2142  HA  THR   133      -9.590   3.929 -46.987  1.00  0.00           H  
ATOM   2143  HB  THR   133     -11.841   3.160 -48.932  1.00  0.00           H  
ATOM   2144  HG1 THR   133      -9.965   3.605 -50.067  1.00  0.00           H  
ATOM   2145 HG21 THR   133     -12.397   5.646 -48.634  1.00  0.00           H  
ATOM   2146 HG22 THR   133     -12.583   4.717 -47.157  1.00  0.00           H  
ATOM   2147 HG23 THR   133     -11.190   5.684 -47.359  1.00  0.00           H  
ATOM   2148  N   SER   134     -11.751   1.440 -46.612  1.00  0.00           N  
ATOM   2149  CA  SER   134     -12.631   0.768 -45.670  1.00  0.00           C  
ATOM   2150  C   SER   134     -11.956   0.421 -44.357  1.00  0.00           C  
ATOM   2151  O   SER   134     -12.545   0.653 -43.301  1.00  0.00           O  
ATOM   2152  CB  SER   134     -13.350  -0.440 -46.322  1.00  0.00           C  
ATOM   2153  OG  SER   134     -12.486  -1.498 -46.615  1.00  0.00           O  
ATOM   2154  H   SER   134     -11.553   0.950 -47.477  1.00  0.00           H  
ATOM   2155  HA  SER   134     -13.322   1.540 -45.390  1.00  0.00           H  
ATOM   2156  HB3 SER   134     -13.788  -0.251 -47.288  1.00  0.00           H  
ATOM   2157  HB2 SER   134     -14.169  -0.776 -45.689  1.00  0.00           H  
ATOM   2158  HG  SER   134     -12.938  -2.128 -47.185  1.00  0.00           H  
ATOM   2159  N   TYR   135     -10.712  -0.059 -44.461  1.00  0.00           N  
ATOM   2160  CA  TYR   135      -9.883  -0.359 -43.313  1.00  0.00           C  
ATOM   2161  C   TYR   135      -9.624   0.873 -42.454  1.00  0.00           C  
ATOM   2162  O   TYR   135      -9.841   0.805 -41.245  1.00  0.00           O  
ATOM   2163  CB  TYR   135      -8.538  -0.954 -43.741  1.00  0.00           C  
ATOM   2164  CG  TYR   135      -7.695  -1.279 -42.534  1.00  0.00           C  
ATOM   2165  CD1 TYR   135      -8.026  -2.386 -41.736  1.00  0.00           C  
ATOM   2166  CD2 TYR   135      -6.617  -0.451 -42.162  1.00  0.00           C  
ATOM   2167  CE1 TYR   135      -7.225  -2.744 -40.646  1.00  0.00           C  
ATOM   2168  CE2 TYR   135      -5.855  -0.771 -41.023  1.00  0.00           C  
ATOM   2169  CZ  TYR   135      -6.149  -1.930 -40.278  1.00  0.00           C  
ATOM   2170  OH  TYR   135      -5.401  -2.273 -39.194  1.00  0.00           O  
ATOM   2171  H   TYR   135     -10.305  -0.217 -45.373  1.00  0.00           H  
ATOM   2172  HA  TYR   135     -10.416  -1.092 -42.705  1.00  0.00           H  
ATOM   2173  HB3 TYR   135      -7.973  -0.267 -44.365  1.00  0.00           H  
ATOM   2174  HB2 TYR   135      -8.662  -1.844 -44.349  1.00  0.00           H  
ATOM   2175  HD1 TYR   135      -8.887  -2.970 -41.951  1.00  0.00           H  
ATOM   2176  HD2 TYR   135      -6.374   0.428 -42.741  1.00  0.00           H  
ATOM   2177  HE1 TYR   135      -7.417  -3.642 -40.084  1.00  0.00           H  
ATOM   2178  HE2 TYR   135      -5.031  -0.136 -40.735  1.00  0.00           H  
ATOM   2179  HH  TYR   135      -4.649  -1.694 -39.052  1.00  0.00           H  
ATOM   2180  N   LEU   136      -9.146   1.953 -43.100  1.00  0.00           N  
ATOM   2181  CA  LEU   136      -8.819   3.188 -42.409  1.00  0.00           C  
ATOM   2182  C   LEU   136     -10.054   3.776 -41.738  1.00  0.00           C  
ATOM   2183  O   LEU   136      -9.973   4.103 -40.560  1.00  0.00           O  
ATOM   2184  CB  LEU   136      -8.211   4.251 -43.348  1.00  0.00           C  
ATOM   2185  CG  LEU   136      -6.717   4.073 -43.705  1.00  0.00           C  
ATOM   2186  CD1 LEU   136      -6.521   3.151 -44.898  1.00  0.00           C  
ATOM   2187  CD2 LEU   136      -6.032   5.421 -44.015  1.00  0.00           C  
ATOM   2188  H   LEU   136      -8.990   1.924 -44.099  1.00  0.00           H  
ATOM   2189  HA  LEU   136      -8.109   2.910 -41.631  1.00  0.00           H  
ATOM   2190  HB3 LEU   136      -8.324   5.222 -42.864  1.00  0.00           H  
ATOM   2191  HB2 LEU   136      -8.812   4.328 -44.255  1.00  0.00           H  
ATOM   2192  HG  LEU   136      -6.193   3.629 -42.859  1.00  0.00           H  
ATOM   2193 HD11 LEU   136      -5.543   3.309 -45.347  1.00  0.00           H  
ATOM   2194 HD12 LEU   136      -6.590   2.103 -44.609  1.00  0.00           H  
ATOM   2195 HD13 LEU   136      -7.243   3.384 -45.677  1.00  0.00           H  
ATOM   2196 HD21 LEU   136      -5.027   5.465 -43.609  1.00  0.00           H  
ATOM   2197 HD22 LEU   136      -5.929   5.584 -45.089  1.00  0.00           H  
ATOM   2198 HD23 LEU   136      -6.580   6.282 -43.634  1.00  0.00           H  
ATOM   2199  N   LEU   137     -11.170   3.843 -42.487  1.00  0.00           N  
ATOM   2200  CA  LEU   137     -12.458   4.324 -42.006  1.00  0.00           C  
ATOM   2201  C   LEU   137     -12.913   3.582 -40.760  1.00  0.00           C  
ATOM   2202  O   LEU   137     -13.328   4.240 -39.812  1.00  0.00           O  
ATOM   2203  CB  LEU   137     -13.540   4.212 -43.099  1.00  0.00           C  
ATOM   2204  CG  LEU   137     -14.915   4.772 -42.655  1.00  0.00           C  
ATOM   2205  CD1 LEU   137     -14.804   6.265 -42.346  1.00  0.00           C  
ATOM   2206  CD2 LEU   137     -16.059   4.446 -43.629  1.00  0.00           C  
ATOM   2207  H   LEU   137     -11.143   3.530 -43.450  1.00  0.00           H  
ATOM   2208  HA  LEU   137     -12.314   5.374 -41.745  1.00  0.00           H  
ATOM   2209  HB3 LEU   137     -13.655   3.167 -43.390  1.00  0.00           H  
ATOM   2210  HB2 LEU   137     -13.191   4.730 -43.989  1.00  0.00           H  
ATOM   2211  HG  LEU   137     -15.227   4.281 -41.733  1.00  0.00           H  
ATOM   2212 HD11 LEU   137     -15.701   6.810 -42.637  1.00  0.00           H  
ATOM   2213 HD12 LEU   137     -14.658   6.370 -41.272  1.00  0.00           H  
ATOM   2214 HD13 LEU   137     -13.959   6.738 -42.847  1.00  0.00           H  
ATOM   2215 HD21 LEU   137     -16.850   3.887 -43.127  1.00  0.00           H  
ATOM   2216 HD22 LEU   137     -16.521   5.333 -44.061  1.00  0.00           H  
ATOM   2217 HD23 LEU   137     -15.716   3.825 -44.453  1.00  0.00           H  
ATOM   2218  N   TYR   138     -12.802   2.244 -40.780  1.00  0.00           N  
ATOM   2219  CA  TYR   138     -13.115   1.434 -39.620  1.00  0.00           C  
ATOM   2220  C   TYR   138     -12.260   1.820 -38.403  1.00  0.00           C  
ATOM   2221  O   TYR   138     -12.811   1.980 -37.316  1.00  0.00           O  
ATOM   2222  CB  TYR   138     -12.999  -0.074 -39.916  1.00  0.00           C  
ATOM   2223  CG  TYR   138     -13.304  -0.822 -38.640  1.00  0.00           C  
ATOM   2224  CD1 TYR   138     -14.642  -0.955 -38.249  1.00  0.00           C  
ATOM   2225  CD2 TYR   138     -12.274  -1.131 -37.731  1.00  0.00           C  
ATOM   2226  CE1 TYR   138     -14.954  -1.450 -36.975  1.00  0.00           C  
ATOM   2227  CE2 TYR   138     -12.606  -1.444 -36.404  1.00  0.00           C  
ATOM   2228  CZ  TYR   138     -13.938  -1.641 -36.034  1.00  0.00           C  
ATOM   2229  OH  TYR   138     -14.236  -1.999 -34.757  1.00  0.00           O  
ATOM   2230  H   TYR   138     -12.462   1.763 -41.603  1.00  0.00           H  
ATOM   2231  HA  TYR   138     -14.158   1.640 -39.371  1.00  0.00           H  
ATOM   2232  HB3 TYR   138     -12.001  -0.339 -40.267  1.00  0.00           H  
ATOM   2233  HB2 TYR   138     -13.697  -0.372 -40.700  1.00  0.00           H  
ATOM   2234  HD1 TYR   138     -15.412  -0.640 -38.926  1.00  0.00           H  
ATOM   2235  HD2 TYR   138     -11.239  -0.975 -37.999  1.00  0.00           H  
ATOM   2236  HE1 TYR   138     -15.965  -1.664 -36.697  1.00  0.00           H  
ATOM   2237  HE2 TYR   138     -11.837  -1.522 -35.653  1.00  0.00           H  
ATOM   2238  HH  TYR   138     -13.465  -2.244 -34.240  1.00  0.00           H  
ATOM   2239  N   GLN   139     -10.938   1.915 -38.615  1.00  0.00           N  
ATOM   2240  CA  GLN   139      -9.953   2.219 -37.581  1.00  0.00           C  
ATOM   2241  C   GLN   139     -10.217   3.591 -36.949  1.00  0.00           C  
ATOM   2242  O   GLN   139     -10.213   3.712 -35.725  1.00  0.00           O  
ATOM   2243  CB  GLN   139      -8.540   2.215 -38.194  1.00  0.00           C  
ATOM   2244  CG  GLN   139      -7.432   1.949 -37.153  1.00  0.00           C  
ATOM   2245  CD  GLN   139      -7.077   0.478 -36.943  1.00  0.00           C  
ATOM   2246  OE1 GLN   139      -6.324   0.163 -36.027  1.00  0.00           O  
ATOM   2247  NE2 GLN   139      -7.567  -0.426 -37.794  1.00  0.00           N  
ATOM   2248  H   GLN   139     -10.573   1.750 -39.544  1.00  0.00           H  
ATOM   2249  HA  GLN   139     -10.016   1.440 -36.822  1.00  0.00           H  
ATOM   2250  HB3 GLN   139      -8.333   3.182 -38.656  1.00  0.00           H  
ATOM   2251  HB2 GLN   139      -8.479   1.528 -39.037  1.00  0.00           H  
ATOM   2252  HG3 GLN   139      -7.650   2.425 -36.196  1.00  0.00           H  
ATOM   2253  HG2 GLN   139      -6.504   2.383 -37.502  1.00  0.00           H  
ATOM   2254 HE22 GLN   139      -7.339  -1.406 -37.686  1.00  0.00           H  
ATOM   2255 HE21 GLN   139      -8.174  -0.150 -38.551  1.00  0.00           H  
ATOM   2256  N   VAL   140     -10.470   4.594 -37.808  1.00  0.00           N  
ATOM   2257  CA  VAL   140     -10.826   5.950 -37.409  1.00  0.00           C  
ATOM   2258  C   VAL   140     -12.132   5.945 -36.617  1.00  0.00           C  
ATOM   2259  O   VAL   140     -12.215   6.623 -35.597  1.00  0.00           O  
ATOM   2260  CB  VAL   140     -11.076   6.897 -38.614  1.00  0.00           C  
ATOM   2261  CG1 VAL   140     -11.454   8.333 -38.180  1.00  0.00           C  
ATOM   2262  CG2 VAL   140      -9.902   6.943 -39.600  1.00  0.00           C  
ATOM   2263  H   VAL   140     -10.438   4.414 -38.805  1.00  0.00           H  
ATOM   2264  HA  VAL   140     -10.026   6.353 -36.784  1.00  0.00           H  
ATOM   2265  HB  VAL   140     -11.924   6.516 -39.187  1.00  0.00           H  
ATOM   2266 HG11 VAL   140     -11.518   8.998 -39.042  1.00  0.00           H  
ATOM   2267 HG12 VAL   140     -12.425   8.388 -37.688  1.00  0.00           H  
ATOM   2268 HG13 VAL   140     -10.709   8.748 -37.501  1.00  0.00           H  
ATOM   2269 HG21 VAL   140     -10.212   6.580 -40.579  1.00  0.00           H  
ATOM   2270 HG22 VAL   140      -9.569   7.964 -39.776  1.00  0.00           H  
ATOM   2271 HG23 VAL   140      -9.055   6.343 -39.274  1.00  0.00           H  
ATOM   2272  N   LEU   141     -13.106   5.164 -37.111  1.00  0.00           N  
ATOM   2273  CA  LEU   141     -14.414   5.003 -36.517  1.00  0.00           C  
ATOM   2274  C   LEU   141     -14.328   4.467 -35.084  1.00  0.00           C  
ATOM   2275  O   LEU   141     -14.971   5.031 -34.202  1.00  0.00           O  
ATOM   2276  CB  LEU   141     -15.341   4.215 -37.454  1.00  0.00           C  
ATOM   2277  CG  LEU   141     -16.715   3.892 -36.855  1.00  0.00           C  
ATOM   2278  CD1 LEU   141     -17.728   3.600 -37.974  1.00  0.00           C  
ATOM   2279  CD2 LEU   141     -16.615   2.694 -35.902  1.00  0.00           C  
ATOM   2280  H   LEU   141     -12.946   4.651 -37.969  1.00  0.00           H  
ATOM   2281  HA  LEU   141     -14.856   5.992 -36.507  1.00  0.00           H  
ATOM   2282  HB3 LEU   141     -14.873   3.299 -37.805  1.00  0.00           H  
ATOM   2283  HB2 LEU   141     -15.489   4.825 -38.346  1.00  0.00           H  
ATOM   2284  HG  LEU   141     -17.081   4.758 -36.301  1.00  0.00           H  
ATOM   2285 HD11 LEU   141     -18.541   2.953 -37.647  1.00  0.00           H  
ATOM   2286 HD12 LEU   141     -18.175   4.528 -38.327  1.00  0.00           H  
ATOM   2287 HD13 LEU   141     -17.255   3.121 -38.832  1.00  0.00           H  
ATOM   2288 HD21 LEU   141     -17.586   2.267 -35.765  1.00  0.00           H  
ATOM   2289 HD22 LEU   141     -15.930   1.937 -36.283  1.00  0.00           H  
ATOM   2290 HD23 LEU   141     -16.305   2.915 -34.890  1.00  0.00           H  
ATOM   2291  N   CYS   142     -13.565   3.383 -34.857  1.00  0.00           N  
ATOM   2292  CA  CYS   142     -13.391   2.846 -33.508  1.00  0.00           C  
ATOM   2293  C   CYS   142     -12.650   3.832 -32.589  1.00  0.00           C  
ATOM   2294  O   CYS   142     -12.875   3.801 -31.381  1.00  0.00           O  
ATOM   2295  CB  CYS   142     -12.859   1.397 -33.471  1.00  0.00           C  
ATOM   2296  SG  CYS   142     -11.271   1.128 -34.299  1.00  0.00           S  
ATOM   2297  H   CYS   142     -13.076   2.921 -35.615  1.00  0.00           H  
ATOM   2298  HA  CYS   142     -14.394   2.772 -33.083  1.00  0.00           H  
ATOM   2299  HB3 CYS   142     -13.590   0.733 -33.934  1.00  0.00           H  
ATOM   2300  HB2 CYS   142     -12.758   1.064 -32.438  1.00  0.00           H  
ATOM   2301  HG  CYS   142     -11.208  -0.186 -34.068  1.00  0.00           H  
ATOM   2302  N   GLY   143     -11.846   4.739 -33.172  1.00  0.00           N  
ATOM   2303  CA  GLY   143     -11.154   5.772 -32.419  1.00  0.00           C  
ATOM   2304  C   GLY   143     -12.083   6.877 -31.993  1.00  0.00           C  
ATOM   2305  O   GLY   143     -12.059   7.235 -30.817  1.00  0.00           O  
ATOM   2306  H   GLY   143     -11.709   4.721 -34.173  1.00  0.00           H  
ATOM   2307  HA3 GLY   143     -10.299   6.170 -32.967  1.00  0.00           H  
ATOM   2308  HA2 GLY   143     -10.841   5.354 -31.470  1.00  0.00           H  
ATOM   2309  N   VAL   144     -12.947   7.357 -32.896  1.00  0.00           N  
ATOM   2310  CA  VAL   144     -13.977   8.313 -32.517  1.00  0.00           C  
ATOM   2311  C   VAL   144     -14.999   7.701 -31.549  1.00  0.00           C  
ATOM   2312  O   VAL   144     -15.450   8.435 -30.680  1.00  0.00           O  
ATOM   2313  CB  VAL   144     -14.727   8.957 -33.706  1.00  0.00           C  
ATOM   2314  CG1 VAL   144     -13.767   9.760 -34.597  1.00  0.00           C  
ATOM   2315  CG2 VAL   144     -15.549   7.989 -34.553  1.00  0.00           C  
ATOM   2316  H   VAL   144     -12.932   7.034 -33.856  1.00  0.00           H  
ATOM   2317  HA  VAL   144     -13.478   9.126 -31.984  1.00  0.00           H  
ATOM   2318  HB  VAL   144     -15.430   9.681 -33.289  1.00  0.00           H  
ATOM   2319 HG11 VAL   144     -14.308  10.273 -35.393  1.00  0.00           H  
ATOM   2320 HG12 VAL   144     -13.241  10.522 -34.020  1.00  0.00           H  
ATOM   2321 HG13 VAL   144     -13.017   9.124 -35.067  1.00  0.00           H  
ATOM   2322 HG21 VAL   144     -16.094   8.516 -35.337  1.00  0.00           H  
ATOM   2323 HG22 VAL   144     -14.845   7.332 -35.031  1.00  0.00           H  
ATOM   2324 HG23 VAL   144     -16.275   7.409 -33.985  1.00  0.00           H  
ATOM   2325  N   LYS   145     -15.277   6.382 -31.638  1.00  0.00           N  
ATOM   2326  CA  LYS   145     -16.115   5.672 -30.667  1.00  0.00           C  
ATOM   2327  C   LYS   145     -15.577   5.803 -29.255  1.00  0.00           C  
ATOM   2328  O   LYS   145     -16.347   6.129 -28.357  1.00  0.00           O  
ATOM   2329  CB  LYS   145     -16.266   4.173 -30.992  1.00  0.00           C  
ATOM   2330  CG  LYS   145     -17.283   3.460 -30.081  1.00  0.00           C  
ATOM   2331  CD  LYS   145     -17.561   2.013 -30.495  1.00  0.00           C  
ATOM   2332  CE  LYS   145     -18.463   1.290 -29.485  1.00  0.00           C  
ATOM   2333  NZ  LYS   145     -18.797  -0.067 -29.946  1.00  0.00           N1+
ATOM   2334  H   LYS   145     -14.878   5.833 -32.388  1.00  0.00           H  
ATOM   2335  HA  LYS   145     -17.097   6.143 -30.661  1.00  0.00           H  
ATOM   2336  HB3 LYS   145     -15.309   3.662 -30.911  1.00  0.00           H  
ATOM   2337  HB2 LYS   145     -16.555   4.055 -32.023  1.00  0.00           H  
ATOM   2338  HG3 LYS   145     -18.220   4.018 -30.072  1.00  0.00           H  
ATOM   2339  HG2 LYS   145     -16.924   3.452 -29.051  1.00  0.00           H  
ATOM   2340  HD3 LYS   145     -16.618   1.474 -30.601  1.00  0.00           H  
ATOM   2341  HD2 LYS   145     -18.033   2.003 -31.478  1.00  0.00           H  
ATOM   2342  HE3 LYS   145     -19.393   1.842 -29.344  1.00  0.00           H  
ATOM   2343  HE2 LYS   145     -17.972   1.226 -28.513  1.00  0.00           H  
ATOM   2344  HZ1 LYS   145     -19.365  -0.530 -29.252  1.00  0.00           H  
ATOM   2345  HZ2 LYS   145     -19.329  -0.002 -30.805  1.00  0.00           H  
ATOM   2346  HZ3 LYS   145     -17.954  -0.599 -30.106  1.00  0.00           H  
ATOM   2347  N   HIS   146     -14.270   5.561 -29.094  1.00  0.00           N  
ATOM   2348  CA  HIS   146     -13.650   5.668 -27.790  1.00  0.00           C  
ATOM   2349  C   HIS   146     -13.644   7.096 -27.250  1.00  0.00           C  
ATOM   2350  O   HIS   146     -13.938   7.270 -26.069  1.00  0.00           O  
ATOM   2351  CB  HIS   146     -12.244   5.107 -27.818  1.00  0.00           C  
ATOM   2352  ND1 HIS   146     -11.997   3.975 -25.546  1.00  0.00           N  
ATOM   2353  CG  HIS   146     -11.689   5.002 -26.422  1.00  0.00           C  
ATOM   2354  NE2 HIS   146     -10.643   5.353 -24.440  1.00  0.00           N  
ATOM   2355  CD2 HIS   146     -10.886   5.858 -25.716  1.00  0.00           C  
ATOM   2356  CE1 HIS   146     -11.349   4.229 -24.405  1.00  0.00           C  
ATOM   2357  H   HIS   146     -13.685   5.303 -29.877  1.00  0.00           H  
ATOM   2358  HA  HIS   146     -14.240   5.054 -27.105  1.00  0.00           H  
ATOM   2359  HB3 HIS   146     -11.578   5.717 -28.430  1.00  0.00           H  
ATOM   2360  HB2 HIS   146     -12.293   4.128 -28.286  1.00  0.00           H  
ATOM   2361  HD1 HIS   146     -12.612   3.192 -25.718  1.00  0.00           H  
ATOM   2362  HD2 HIS   146     -10.517   6.812 -26.039  1.00  0.00           H  
ATOM   2363  HE1 HIS   146     -11.400   3.590 -23.536  1.00  0.00           H  
ATOM   2364  N   LEU   147     -13.352   8.081 -28.118  1.00  0.00           N  
ATOM   2365  CA  LEU   147     -13.424   9.497 -27.763  1.00  0.00           C  
ATOM   2366  C   LEU   147     -14.827   9.889 -27.301  1.00  0.00           C  
ATOM   2367  O   LEU   147     -14.953  10.499 -26.246  1.00  0.00           O  
ATOM   2368  CB  LEU   147     -13.006  10.391 -28.945  1.00  0.00           C  
ATOM   2369  CG  LEU   147     -11.533  10.260 -29.356  1.00  0.00           C  
ATOM   2370  CD1 LEU   147     -11.228  11.126 -30.589  1.00  0.00           C  
ATOM   2371  CD2 LEU   147     -10.592  10.575 -28.185  1.00  0.00           C  
ATOM   2372  H   LEU   147     -13.116   7.863 -29.077  1.00  0.00           H  
ATOM   2373  HA  LEU   147     -12.754   9.667 -26.918  1.00  0.00           H  
ATOM   2374  HB3 LEU   147     -13.195  11.436 -28.689  1.00  0.00           H  
ATOM   2375  HB2 LEU   147     -13.643  10.181 -29.804  1.00  0.00           H  
ATOM   2376  HG  LEU   147     -11.353   9.232 -29.643  1.00  0.00           H  
ATOM   2377 HD11 LEU   147     -10.804  10.525 -31.392  1.00  0.00           H  
ATOM   2378 HD12 LEU   147     -12.124  11.607 -30.985  1.00  0.00           H  
ATOM   2379 HD13 LEU   147     -10.519  11.918 -30.358  1.00  0.00           H  
ATOM   2380 HD21 LEU   147      -9.599  10.874 -28.523  1.00  0.00           H  
ATOM   2381 HD22 LEU   147     -10.980  11.392 -27.575  1.00  0.00           H  
ATOM   2382 HD23 LEU   147     -10.487   9.714 -27.528  1.00  0.00           H  
ATOM   2383  N   HIS   148     -15.851   9.490 -28.069  1.00  0.00           N  
ATOM   2384  CA  HIS   148     -17.258   9.745 -27.769  1.00  0.00           C  
ATOM   2385  C   HIS   148     -17.737   9.074 -26.486  1.00  0.00           C  
ATOM   2386  O   HIS   148     -18.518   9.692 -25.768  1.00  0.00           O  
ATOM   2387  CB  HIS   148     -18.143   9.292 -28.938  1.00  0.00           C  
ATOM   2388  ND1 HIS   148     -18.456   9.671 -31.418  1.00  0.00           N  
ATOM   2389  CG  HIS   148     -17.974  10.099 -30.195  1.00  0.00           C  
ATOM   2390  NE2 HIS   148     -17.460  11.622 -31.790  1.00  0.00           N  
ATOM   2391  CD2 HIS   148     -17.363  11.309 -30.436  1.00  0.00           C  
ATOM   2392  CE1 HIS   148     -18.121  10.601 -32.316  1.00  0.00           C  
ATOM   2393  H   HIS   148     -15.665   8.995 -28.933  1.00  0.00           H  
ATOM   2394  HA  HIS   148     -17.386  10.821 -27.631  1.00  0.00           H  
ATOM   2395  HB3 HIS   148     -19.196   9.347 -28.659  1.00  0.00           H  
ATOM   2396  HB2 HIS   148     -17.946   8.245 -29.175  1.00  0.00           H  
ATOM   2397  HD1 HIS   148     -18.971   8.823 -31.597  1.00  0.00           H  
ATOM   2398  HD2 HIS   148     -16.864  11.977 -29.754  1.00  0.00           H  
ATOM   2399  HE1 HIS   148     -18.368  10.532 -33.365  1.00  0.00           H  
ATOM   2400  N   ALA   149     -17.245   7.856 -26.195  1.00  0.00           N  
ATOM   2401  CA  ALA   149     -17.527   7.150 -24.946  1.00  0.00           C  
ATOM   2402  C   ALA   149     -17.034   7.938 -23.728  1.00  0.00           C  
ATOM   2403  O   ALA   149     -17.769   8.046 -22.749  1.00  0.00           O  
ATOM   2404  CB  ALA   149     -16.903   5.748 -24.966  1.00  0.00           C  
ATOM   2405  H   ALA   149     -16.624   7.396 -26.847  1.00  0.00           H  
ATOM   2406  HA  ALA   149     -18.611   7.040 -24.864  1.00  0.00           H  
ATOM   2407  HB1 ALA   149     -17.148   5.197 -24.058  1.00  0.00           H  
ATOM   2408  HB2 ALA   149     -17.277   5.168 -25.810  1.00  0.00           H  
ATOM   2409  HB3 ALA   149     -15.817   5.786 -25.047  1.00  0.00           H  
ATOM   2410  N   ALA   150     -15.840   8.546 -23.860  1.00  0.00           N  
ATOM   2411  CA  ALA   150     -15.287   9.498 -22.897  1.00  0.00           C  
ATOM   2412  C   ALA   150     -16.089  10.807 -22.802  1.00  0.00           C  
ATOM   2413  O   ALA   150     -15.951  11.512 -21.806  1.00  0.00           O  
ATOM   2414  CB  ALA   150     -13.817   9.790 -23.243  1.00  0.00           C  
ATOM   2415  H   ALA   150     -15.305   8.411 -24.708  1.00  0.00           H  
ATOM   2416  HA  ALA   150     -15.314   9.022 -21.915  1.00  0.00           H  
ATOM   2417  HB1 ALA   150     -13.337  10.355 -22.443  1.00  0.00           H  
ATOM   2418  HB2 ALA   150     -13.250   8.867 -23.372  1.00  0.00           H  
ATOM   2419  HB3 ALA   150     -13.705  10.375 -24.152  1.00  0.00           H  
ATOM   2420  N   GLY   151     -16.913  11.108 -23.817  1.00  0.00           N  
ATOM   2421  CA  GLY   151     -17.683  12.340 -23.905  1.00  0.00           C  
ATOM   2422  C   GLY   151     -16.827  13.444 -24.521  1.00  0.00           C  
ATOM   2423  O   GLY   151     -17.109  14.612 -24.290  1.00  0.00           O  
ATOM   2424  H   GLY   151     -17.011  10.457 -24.584  1.00  0.00           H  
ATOM   2425  HA3 GLY   151     -18.055  12.649 -22.926  1.00  0.00           H  
ATOM   2426  HA2 GLY   151     -18.553  12.172 -24.540  1.00  0.00           H  
ATOM   2427  N   ILE   152     -15.781  13.091 -25.281  1.00  0.00           N  
ATOM   2428  CA  ILE   152     -14.890  14.037 -25.928  1.00  0.00           C  
ATOM   2429  C   ILE   152     -15.225  14.091 -27.418  1.00  0.00           C  
ATOM   2430  O   ILE   152     -15.452  13.053 -28.036  1.00  0.00           O  
ATOM   2431  CB  ILE   152     -13.403  13.632 -25.765  1.00  0.00           C  
ATOM   2432  CG2 ILE   152     -12.439  14.465 -26.643  1.00  0.00           C  
ATOM   2433  CG1 ILE   152     -12.994  13.689 -24.275  1.00  0.00           C  
ATOM   2434  CD1 ILE   152     -11.694  12.939 -23.962  1.00  0.00           C  
ATOM   2435  H   ILE   152     -15.597  12.112 -25.464  1.00  0.00           H  
ATOM   2436  HA  ILE   152     -15.020  15.022 -25.488  1.00  0.00           H  
ATOM   2437  HB  ILE   152     -13.302  12.594 -26.084  1.00  0.00           H  
ATOM   2438 HG21 ILE   152     -11.402  14.191 -26.463  1.00  0.00           H  
ATOM   2439 HG22 ILE   152     -12.587  14.290 -27.708  1.00  0.00           H  
ATOM   2440 HG23 ILE   152     -12.551  15.534 -26.465  1.00  0.00           H  
ATOM   2441 HG13 ILE   152     -13.772  13.252 -23.648  1.00  0.00           H  
ATOM   2442 HG12 ILE   152     -12.908  14.725 -23.951  1.00  0.00           H  
ATOM   2443 HD11 ILE   152     -11.472  12.976 -22.895  1.00  0.00           H  
ATOM   2444 HD12 ILE   152     -11.771  11.888 -24.243  1.00  0.00           H  
ATOM   2445 HD13 ILE   152     -10.836  13.351 -24.490  1.00  0.00           H  
ATOM   2446  N   ILE   153     -15.201  15.309 -27.962  1.00  0.00           N  
ATOM   2447  CA  ILE   153     -15.384  15.556 -29.381  1.00  0.00           C  
ATOM   2448  C   ILE   153     -14.030  16.005 -29.922  1.00  0.00           C  
ATOM   2449  O   ILE   153     -13.463  16.953 -29.383  1.00  0.00           O  
ATOM   2450  CB  ILE   153     -16.396  16.708 -29.622  1.00  0.00           C  
ATOM   2451  CG2 ILE   153     -16.717  16.872 -31.115  1.00  0.00           C  
ATOM   2452  CG1 ILE   153     -17.695  16.546 -28.809  1.00  0.00           C  
ATOM   2453  CD1 ILE   153     -18.325  15.152 -28.875  1.00  0.00           C  
ATOM   2454  H   ILE   153     -14.990  16.114 -27.386  1.00  0.00           H  
ATOM   2455  HA  ILE   153     -15.705  14.661 -29.918  1.00  0.00           H  
ATOM   2456  HB  ILE   153     -15.953  17.645 -29.285  1.00  0.00           H  
ATOM   2457 HG21 ILE   153     -17.363  17.734 -31.285  1.00  0.00           H  
ATOM   2458 HG22 ILE   153     -15.817  17.015 -31.708  1.00  0.00           H  
ATOM   2459 HG23 ILE   153     -17.230  15.996 -31.511  1.00  0.00           H  
ATOM   2460 HG13 ILE   153     -18.421  17.301 -29.111  1.00  0.00           H  
ATOM   2461 HG12 ILE   153     -17.482  16.769 -27.763  1.00  0.00           H  
ATOM   2462 HD11 ILE   153     -19.407  15.227 -28.918  1.00  0.00           H  
ATOM   2463 HD12 ILE   153     -17.960  14.553 -29.706  1.00  0.00           H  
ATOM   2464 HD13 ILE   153     -18.100  14.592 -27.967  1.00  0.00           H  
ATOM   2465  N   HIS   154     -13.548  15.331 -30.973  1.00  0.00           N  
ATOM   2466  CA  HIS   154     -12.336  15.711 -31.684  1.00  0.00           C  
ATOM   2467  C   HIS   154     -12.745  16.447 -32.961  1.00  0.00           C  
ATOM   2468  O   HIS   154     -12.887  15.817 -34.009  1.00  0.00           O  
ATOM   2469  CB  HIS   154     -11.482  14.463 -31.978  1.00  0.00           C  
ATOM   2470  ND1 HIS   154      -9.272  15.649 -32.302  1.00  0.00           N  
ATOM   2471  CG  HIS   154     -10.241  14.785 -32.770  1.00  0.00           C  
ATOM   2472  NE2 HIS   154      -8.681  15.114 -34.381  1.00  0.00           N  
ATOM   2473  CD2 HIS   154      -9.858  14.447 -34.048  1.00  0.00           C  
ATOM   2474  CE1 HIS   154      -8.408  15.824 -33.299  1.00  0.00           C  
ATOM   2475  H   HIS   154     -14.106  14.598 -31.400  1.00  0.00           H  
ATOM   2476  HA  HIS   154     -11.727  16.388 -31.083  1.00  0.00           H  
ATOM   2477  HB3 HIS   154     -12.062  13.709 -32.512  1.00  0.00           H  
ATOM   2478  HB2 HIS   154     -11.173  14.013 -31.036  1.00  0.00           H  
ATOM   2479  HD1 HIS   154      -9.275  16.136 -31.418  1.00  0.00           H  
ATOM   2480  HD2 HIS   154     -10.351  13.804 -34.761  1.00  0.00           H  
ATOM   2481  HE1 HIS   154      -7.663  16.589 -33.295  1.00  0.00           H  
ATOM   2482  N   ARG   155     -12.916  17.774 -32.854  1.00  0.00           N  
ATOM   2483  CA  ARG   155     -13.341  18.630 -33.963  1.00  0.00           C  
ATOM   2484  C   ARG   155     -12.202  18.963 -34.931  1.00  0.00           C  
ATOM   2485  O   ARG   155     -12.176  20.070 -35.451  1.00  0.00           O  
ATOM   2486  CB  ARG   155     -13.978  19.955 -33.478  1.00  0.00           C  
ATOM   2487  CG  ARG   155     -15.071  19.849 -32.420  1.00  0.00           C  
ATOM   2488  CD  ARG   155     -14.582  19.791 -30.974  1.00  0.00           C  
ATOM   2489  NE  ARG   155     -13.801  20.968 -30.595  1.00  0.00           N  
ATOM   2490  CZ  ARG   155     -14.296  22.188 -30.360  1.00  0.00           C  
ATOM   2491  NH1 ARG   155     -15.604  22.429 -30.491  1.00  0.00           N  
ATOM   2492  NH2 ARG   155     -13.467  23.162 -29.966  1.00  0.00           N1+
ATOM   2493  H   ARG   155     -12.776  18.226 -31.964  1.00  0.00           H  
ATOM   2494  HA  ARG   155     -14.094  18.095 -34.543  1.00  0.00           H  
ATOM   2495  HB3 ARG   155     -14.454  20.412 -34.345  1.00  0.00           H  
ATOM   2496  HB2 ARG   155     -13.220  20.668 -33.150  1.00  0.00           H  
ATOM   2497  HG3 ARG   155     -15.670  18.972 -32.609  1.00  0.00           H  
ATOM   2498  HG2 ARG   155     -15.734  20.707 -32.525  1.00  0.00           H  
ATOM   2499  HD3 ARG   155     -13.941  18.929 -30.830  1.00  0.00           H  
ATOM   2500  HD2 ARG   155     -15.417  19.665 -30.285  1.00  0.00           H  
ATOM   2501  HE  ARG   155     -12.805  20.826 -30.474  1.00  0.00           H  
ATOM   2502 HH12 ARG   155     -15.982  23.352 -30.336  1.00  0.00           H  
ATOM   2503 HH11 ARG   155     -16.221  21.698 -30.813  1.00  0.00           H  
ATOM   2504 HH22 ARG   155     -13.808  24.098 -29.806  1.00  0.00           H  
ATOM   2505 HH21 ARG   155     -12.484  22.960 -29.843  1.00  0.00           H  
ATOM   2506  N   ASP   156     -11.248  18.065 -35.176  1.00  0.00           N  
ATOM   2507  CA  ASP   156     -10.192  18.396 -36.120  1.00  0.00           C  
ATOM   2508  C   ASP   156      -9.752  17.165 -36.869  1.00  0.00           C  
ATOM   2509  O   ASP   156      -8.569  17.001 -37.155  1.00  0.00           O  
ATOM   2510  CB  ASP   156      -9.032  19.161 -35.465  1.00  0.00           C  
ATOM   2511  CG  ASP   156      -8.188  19.946 -36.471  1.00  0.00           C  
ATOM   2512  OD1 ASP   156      -8.488  19.903 -37.687  1.00  0.00           O  
ATOM   2513  OD2 ASP   156      -7.221  20.582 -36.007  1.00  0.00           O1-
ATOM   2514  H   ASP   156     -11.260  17.144 -34.762  1.00  0.00           H  
ATOM   2515  HA  ASP   156     -10.622  19.002 -36.918  1.00  0.00           H  
ATOM   2516  HB3 ASP   156      -8.389  18.472 -34.914  1.00  0.00           H  
ATOM   2517  HB2 ASP   156      -9.458  19.860 -34.756  1.00  0.00           H  
ATOM   2518  N   LEU   157     -10.721  16.319 -37.208  1.00  0.00           N  
ATOM   2519  CA  LEU   157     -10.421  15.132 -37.961  1.00  0.00           C  
ATOM   2520  C   LEU   157     -10.126  15.545 -39.411  1.00  0.00           C  
ATOM   2521  O   LEU   157     -10.978  16.128 -40.070  1.00  0.00           O  
ATOM   2522  CB  LEU   157     -11.560  14.135 -37.717  1.00  0.00           C  
ATOM   2523  CG  LEU   157     -11.338  12.760 -38.341  1.00  0.00           C  
ATOM   2524  CD1 LEU   157     -10.221  11.970 -37.623  1.00  0.00           C  
ATOM   2525  CD2 LEU   157     -12.623  11.940 -38.500  1.00  0.00           C  
ATOM   2526  H   LEU   157     -11.685  16.499 -36.969  1.00  0.00           H  
ATOM   2527  HA  LEU   157      -9.514  14.695 -37.541  1.00  0.00           H  
ATOM   2528  HB3 LEU   157     -12.489  14.574 -38.032  1.00  0.00           H  
ATOM   2529  HB2 LEU   157     -11.692  13.994 -36.644  1.00  0.00           H  
ATOM   2530  HG  LEU   157     -11.044  12.998 -39.345  1.00  0.00           H  
ATOM   2531 HD11 LEU   157      -9.642  11.388 -38.341  1.00  0.00           H  
ATOM   2532 HD12 LEU   157      -9.516  12.599 -37.083  1.00  0.00           H  
ATOM   2533 HD13 LEU   157     -10.625  11.267 -36.893  1.00  0.00           H  
ATOM   2534 HD21 LEU   157     -12.653  11.079 -37.833  1.00  0.00           H  
ATOM   2535 HD22 LEU   157     -13.513  12.531 -38.287  1.00  0.00           H  
ATOM   2536 HD23 LEU   157     -12.716  11.566 -39.517  1.00  0.00           H  
ATOM   2537  N   LYS   158      -8.878  15.307 -39.821  1.00  0.00           N  
ATOM   2538  CA  LYS   158      -8.344  15.603 -41.141  1.00  0.00           C  
ATOM   2539  C   LYS   158      -7.195  14.613 -41.410  1.00  0.00           C  
ATOM   2540  O   LYS   158      -6.663  14.042 -40.456  1.00  0.00           O  
ATOM   2541  CB  LYS   158      -7.918  17.090 -41.257  1.00  0.00           C  
ATOM   2542  CG  LYS   158      -6.794  17.525 -40.294  1.00  0.00           C  
ATOM   2543  CD  LYS   158      -6.200  18.894 -40.638  1.00  0.00           C  
ATOM   2544  CE  LYS   158      -5.134  19.370 -39.635  1.00  0.00           C  
ATOM   2545  NZ  LYS   158      -5.708  19.893 -38.395  1.00  0.00           N1+
ATOM   2546  H   LYS   158      -8.231  14.852 -39.191  1.00  0.00           H  
ATOM   2547  HA  LYS   158      -9.158  15.412 -41.835  1.00  0.00           H  
ATOM   2548  HB3 LYS   158      -8.786  17.734 -41.110  1.00  0.00           H  
ATOM   2549  HB2 LYS   158      -7.590  17.279 -42.278  1.00  0.00           H  
ATOM   2550  HG3 LYS   158      -5.981  16.801 -40.316  1.00  0.00           H  
ATOM   2551  HG2 LYS   158      -7.178  17.541 -39.275  1.00  0.00           H  
ATOM   2552  HD3 LYS   158      -7.002  19.618 -40.732  1.00  0.00           H  
ATOM   2553  HD2 LYS   158      -5.743  18.837 -41.627  1.00  0.00           H  
ATOM   2554  HE3 LYS   158      -4.526  20.158 -40.082  1.00  0.00           H  
ATOM   2555  HE2 LYS   158      -4.471  18.556 -39.353  1.00  0.00           H  
ATOM   2556  HZ1 LYS   158      -4.983  20.195 -37.759  1.00  0.00           H  
ATOM   2557  HZ2 LYS   158      -6.310  20.679 -38.603  1.00  0.00           H  
ATOM   2558  HZ3 LYS   158      -6.276  19.189 -37.944  1.00  0.00           H  
ATOM   2559  N   PRO   159      -6.808  14.422 -42.688  1.00  0.00           N  
ATOM   2560  CA  PRO   159      -5.737  13.480 -43.053  1.00  0.00           C  
ATOM   2561  C   PRO   159      -4.345  13.733 -42.451  1.00  0.00           C  
ATOM   2562  O   PRO   159      -3.664  12.756 -42.146  1.00  0.00           O  
ATOM   2563  CB  PRO   159      -5.711  13.512 -44.584  1.00  0.00           C  
ATOM   2564  CD  PRO   159      -7.519  14.888 -43.875  1.00  0.00           C  
ATOM   2565  CG  PRO   159      -7.115  13.926 -44.982  1.00  0.00           C  
ATOM   2566  HA  PRO   159      -6.073  12.491 -42.733  1.00  0.00           H  
ATOM   2567  HB3 PRO   159      -5.425  12.553 -45.020  1.00  0.00           H  
ATOM   2568  HB2 PRO   159      -4.998  14.257 -44.934  1.00  0.00           H  
ATOM   2569  HD2 PRO   159      -7.202  15.904 -44.113  1.00  0.00           H  
ATOM   2570  HD3 PRO   159      -8.595  14.870 -43.761  1.00  0.00           H  
ATOM   2571  HG3 PRO   159      -7.770  13.054 -44.965  1.00  0.00           H  
ATOM   2572  HG2 PRO   159      -7.169  14.368 -45.978  1.00  0.00           H  
ATOM   2573  N   SER   160      -3.942  15.001 -42.245  1.00  0.00           N  
ATOM   2574  CA  SER   160      -2.682  15.318 -41.556  1.00  0.00           C  
ATOM   2575  C   SER   160      -2.741  15.053 -40.042  1.00  0.00           C  
ATOM   2576  O   SER   160      -1.705  15.096 -39.384  1.00  0.00           O  
ATOM   2577  CB  SER   160      -2.252  16.764 -41.856  1.00  0.00           C  
ATOM   2578  OG  SER   160      -2.978  17.708 -41.100  1.00  0.00           O  
ATOM   2579  H   SER   160      -4.529  15.779 -42.509  1.00  0.00           H  
ATOM   2580  HA  SER   160      -1.908  14.669 -41.970  1.00  0.00           H  
ATOM   2581  HB3 SER   160      -2.357  16.987 -42.919  1.00  0.00           H  
ATOM   2582  HB2 SER   160      -1.196  16.890 -41.616  1.00  0.00           H  
ATOM   2583  HG  SER   160      -2.672  18.585 -41.346  1.00  0.00           H  
ATOM   2584  N   ASN   161      -3.946  14.809 -39.515  1.00  0.00           N  
ATOM   2585  CA  ASN   161      -4.163  14.487 -38.117  1.00  0.00           C  
ATOM   2586  C   ASN   161      -4.073  12.982 -37.845  1.00  0.00           C  
ATOM   2587  O   ASN   161      -3.946  12.599 -36.683  1.00  0.00           O  
ATOM   2588  CB  ASN   161      -5.538  15.024 -37.668  1.00  0.00           C  
ATOM   2589  CG  ASN   161      -5.481  15.530 -36.232  1.00  0.00           C  
ATOM   2590  OD1 ASN   161      -4.875  14.895 -35.381  1.00  0.00           O  
ATOM   2591  ND2 ASN   161      -6.099  16.669 -35.938  1.00  0.00           N  
ATOM   2592  H   ASN   161      -4.762  14.780 -40.110  1.00  0.00           H  
ATOM   2593  HA  ASN   161      -3.371  14.914 -37.496  1.00  0.00           H  
ATOM   2594  HB3 ASN   161      -6.343  14.298 -37.792  1.00  0.00           H  
ATOM   2595  HB2 ASN   161      -5.807  15.884 -38.277  1.00  0.00           H  
ATOM   2596 HD22 ASN   161      -6.059  17.031 -34.996  1.00  0.00           H  
ATOM   2597 HD21 ASN   161      -6.697  17.121 -36.618  1.00  0.00           H  
ATOM   2598  N   ILE   162      -4.147  12.149 -38.888  1.00  0.00           N  
ATOM   2599  CA  ILE   162      -4.105  10.714 -38.700  1.00  0.00           C  
ATOM   2600  C   ILE   162      -2.784  10.197 -39.269  1.00  0.00           C  
ATOM   2601  O   ILE   162      -2.403  10.542 -40.387  1.00  0.00           O  
ATOM   2602  CB  ILE   162      -5.345  10.046 -39.338  1.00  0.00           C  
ATOM   2603  CG2 ILE   162      -5.225   9.729 -40.826  1.00  0.00           C  
ATOM   2604  CG1 ILE   162      -5.743   8.793 -38.553  1.00  0.00           C  
ATOM   2605  CD1 ILE   162      -7.162   8.348 -38.853  1.00  0.00           C  
ATOM   2606  H   ILE   162      -4.226  12.494 -39.834  1.00  0.00           H  
ATOM   2607  HA  ILE   162      -4.111  10.465 -37.639  1.00  0.00           H  
ATOM   2608  HB  ILE   162      -6.167  10.760 -39.243  1.00  0.00           H  
ATOM   2609 HG21 ILE   162      -6.186   9.476 -41.272  1.00  0.00           H  
ATOM   2610 HG22 ILE   162      -4.851  10.602 -41.351  1.00  0.00           H  
ATOM   2611 HG23 ILE   162      -4.556   8.881 -40.973  1.00  0.00           H  
ATOM   2612 HG13 ILE   162      -5.717   9.001 -37.485  1.00  0.00           H  
ATOM   2613 HG12 ILE   162      -5.033   7.987 -38.733  1.00  0.00           H  
ATOM   2614 HD11 ILE   162      -7.432   7.513 -38.207  1.00  0.00           H  
ATOM   2615 HD12 ILE   162      -7.872   9.154 -38.661  1.00  0.00           H  
ATOM   2616 HD13 ILE   162      -7.272   8.040 -39.891  1.00  0.00           H  
ATOM   2617  N   VAL   163      -2.094   9.401 -38.455  1.00  0.00           N  
ATOM   2618  CA  VAL   163      -0.833   8.782 -38.820  1.00  0.00           C  
ATOM   2619  C   VAL   163      -0.993   7.277 -38.852  1.00  0.00           C  
ATOM   2620  O   VAL   163      -1.959   6.740 -38.314  1.00  0.00           O  
ATOM   2621  CB  VAL   163       0.253   9.021 -37.763  1.00  0.00           C  
ATOM   2622  CG1 VAL   163       0.842  10.420 -37.808  1.00  0.00           C  
ATOM   2623  CG2 VAL   163      -0.184   8.585 -36.367  1.00  0.00           C  
ATOM   2624  H   VAL   163      -2.471   9.154 -37.549  1.00  0.00           H  
ATOM   2625  HA  VAL   163      -0.477   9.108 -39.796  1.00  0.00           H  
ATOM   2626  HB  VAL   163       1.118   8.398 -38.001  1.00  0.00           H  
ATOM   2627 HG11 VAL   163       1.650  10.516 -37.086  1.00  0.00           H  
ATOM   2628 HG12 VAL   163       1.339  10.565 -38.765  1.00  0.00           H  
ATOM   2629 HG13 VAL   163       0.098  11.194 -37.624  1.00  0.00           H  
ATOM   2630 HG21 VAL   163       0.725   8.536 -35.802  1.00  0.00           H  
ATOM   2631 HG22 VAL   163      -0.892   9.263 -35.902  1.00  0.00           H  
ATOM   2632 HG23 VAL   163      -0.623   7.594 -36.312  1.00  0.00           H  
ATOM   2633  N   VAL   164       0.034   6.645 -39.413  1.00  0.00           N  
ATOM   2634  CA  VAL   164       0.102   5.218 -39.513  1.00  0.00           C  
ATOM   2635  C   VAL   164       1.317   4.704 -38.714  1.00  0.00           C  
ATOM   2636  O   VAL   164       2.368   5.328 -38.719  1.00  0.00           O  
ATOM   2637  CB  VAL   164       0.225   4.841 -40.999  1.00  0.00           C  
ATOM   2638  CG1 VAL   164       0.159   3.344 -41.213  1.00  0.00           C  
ATOM   2639  CG2 VAL   164      -0.819   5.519 -41.902  1.00  0.00           C  
ATOM   2640  H   VAL   164       0.806   7.164 -39.811  1.00  0.00           H  
ATOM   2641  HA  VAL   164      -0.808   4.776 -39.133  1.00  0.00           H  
ATOM   2642  HB  VAL   164       1.174   5.215 -41.363  1.00  0.00           H  
ATOM   2643 HG11 VAL   164       0.340   3.106 -42.262  1.00  0.00           H  
ATOM   2644 HG12 VAL   164       0.887   2.809 -40.626  1.00  0.00           H  
ATOM   2645 HG13 VAL   164      -0.831   2.977 -40.948  1.00  0.00           H  
ATOM   2646 HG21 VAL   164      -0.345   6.328 -42.453  1.00  0.00           H  
ATOM   2647 HG22 VAL   164      -1.263   4.844 -42.634  1.00  0.00           H  
ATOM   2648 HG23 VAL   164      -1.614   5.996 -41.346  1.00  0.00           H  
ATOM   2649  N   LYS   165       1.164   3.546 -38.067  1.00  0.00           N  
ATOM   2650  CA  LYS   165       2.199   2.777 -37.372  1.00  0.00           C  
ATOM   2651  C   LYS   165       3.124   2.068 -38.374  1.00  0.00           C  
ATOM   2652  O   LYS   165       2.835   2.037 -39.567  1.00  0.00           O  
ATOM   2653  CB  LYS   165       1.433   1.762 -36.493  1.00  0.00           C  
ATOM   2654  CG  LYS   165       2.224   0.901 -35.487  1.00  0.00           C  
ATOM   2655  CD  LYS   165       2.790   1.685 -34.294  1.00  0.00           C  
ATOM   2656  CE  LYS   165       3.331   0.747 -33.203  1.00  0.00           C  
ATOM   2657  NZ  LYS   165       3.679   1.490 -31.980  1.00  0.00           N1+
ATOM   2658  H   LYS   165       0.251   3.106 -38.103  1.00  0.00           H  
ATOM   2659  HA  LYS   165       2.811   3.434 -36.756  1.00  0.00           H  
ATOM   2660  HB3 LYS   165       0.890   1.085 -37.155  1.00  0.00           H  
ATOM   2661  HB2 LYS   165       0.661   2.291 -35.930  1.00  0.00           H  
ATOM   2662  HG3 LYS   165       3.008   0.319 -35.966  1.00  0.00           H  
ATOM   2663  HG2 LYS   165       1.531   0.152 -35.100  1.00  0.00           H  
ATOM   2664  HD3 LYS   165       2.012   2.327 -33.877  1.00  0.00           H  
ATOM   2665  HD2 LYS   165       3.585   2.350 -34.634  1.00  0.00           H  
ATOM   2666  HE3 LYS   165       4.206   0.204 -33.561  1.00  0.00           H  
ATOM   2667  HE2 LYS   165       2.579   0.003 -32.935  1.00  0.00           H  
ATOM   2668  HZ1 LYS   165       4.012   0.847 -31.276  1.00  0.00           H  
ATOM   2669  HZ2 LYS   165       4.403   2.164 -32.190  1.00  0.00           H  
ATOM   2670  HZ3 LYS   165       2.865   1.979 -31.632  1.00  0.00           H  
ATOM   2671  N   HIS   166       4.202   1.441 -37.883  1.00  0.00           N  
ATOM   2672  CA  HIS   166       5.035   0.550 -38.693  1.00  0.00           C  
ATOM   2673  C   HIS   166       4.246  -0.587 -39.381  1.00  0.00           C  
ATOM   2674  O   HIS   166       4.606  -0.968 -40.493  1.00  0.00           O  
ATOM   2675  CB  HIS   166       6.170  -0.038 -37.837  1.00  0.00           C  
ATOM   2676  ND1 HIS   166       8.147  -0.332 -39.396  1.00  0.00           N  
ATOM   2677  CG  HIS   166       7.121  -0.880 -38.649  1.00  0.00           C  
ATOM   2678  NE2 HIS   166       8.192  -2.522 -39.790  1.00  0.00           N  
ATOM   2679  CD2 HIS   166       7.167  -2.237 -38.887  1.00  0.00           C  
ATOM   2680  CE1 HIS   166       8.737  -1.339 -40.047  1.00  0.00           C  
ATOM   2681  H   HIS   166       4.419   1.496 -36.898  1.00  0.00           H  
ATOM   2682  HA  HIS   166       5.484   1.162 -39.478  1.00  0.00           H  
ATOM   2683  HB3 HIS   166       5.765  -0.647 -37.027  1.00  0.00           H  
ATOM   2684  HB2 HIS   166       6.740   0.765 -37.367  1.00  0.00           H  
ATOM   2685  HD1 HIS   166       8.406   0.645 -39.435  1.00  0.00           H  
ATOM   2686  HD2 HIS   166       6.525  -3.018 -38.506  1.00  0.00           H  
ATOM   2687  HE1 HIS   166       9.577  -1.204 -40.713  1.00  0.00           H  
ATOM   2688  N   ASP   167       3.186  -1.086 -38.724  1.00  0.00           N  
ATOM   2689  CA  ASP   167       2.374  -2.198 -39.215  1.00  0.00           C  
ATOM   2690  C   ASP   167       1.077  -1.712 -39.885  1.00  0.00           C  
ATOM   2691  O   ASP   167       0.104  -2.460 -39.938  1.00  0.00           O  
ATOM   2692  CB  ASP   167       2.092  -3.216 -38.087  1.00  0.00           C  
ATOM   2693  CG  ASP   167       2.031  -4.657 -38.606  1.00  0.00           C  
ATOM   2694  OD1 ASP   167       1.156  -4.952 -39.449  1.00  0.00           O  
ATOM   2695  OD2 ASP   167       2.853  -5.463 -38.122  1.00  0.00           O1-
ATOM   2696  H   ASP   167       2.936  -0.714 -37.820  1.00  0.00           H  
ATOM   2697  HA  ASP   167       2.925  -2.717 -40.003  1.00  0.00           H  
ATOM   2698  HB3 ASP   167       1.176  -2.995 -37.536  1.00  0.00           H  
ATOM   2699  HB2 ASP   167       2.885  -3.163 -37.339  1.00  0.00           H  
ATOM   2700  N   CYS   168       1.056  -0.479 -40.411  1.00  0.00           N  
ATOM   2701  CA  CYS   168      -0.062   0.053 -41.194  1.00  0.00           C  
ATOM   2702  C   CYS   168      -1.360   0.301 -40.382  1.00  0.00           C  
ATOM   2703  O   CYS   168      -2.401   0.546 -40.992  1.00  0.00           O  
ATOM   2704  CB  CYS   168      -0.376  -0.759 -42.457  1.00  0.00           C  
ATOM   2705  SG  CYS   168       1.042  -0.886 -43.576  1.00  0.00           S  
ATOM   2706  H   CYS   168       1.878   0.107 -40.348  1.00  0.00           H  
ATOM   2707  HA  CYS   168       0.296   0.986 -41.584  1.00  0.00           H  
ATOM   2708  HB3 CYS   168      -1.200  -0.328 -43.026  1.00  0.00           H  
ATOM   2709  HB2 CYS   168      -0.674  -1.746 -42.153  1.00  0.00           H  
ATOM   2710  HG  CYS   168       0.413  -1.597 -44.517  1.00  0.00           H  
ATOM   2711  N   SER   169      -1.307   0.253 -39.038  1.00  0.00           N  
ATOM   2712  CA  SER   169      -2.430   0.630 -38.169  1.00  0.00           C  
ATOM   2713  C   SER   169      -2.545   2.154 -38.134  1.00  0.00           C  
ATOM   2714  O   SER   169      -1.507   2.802 -38.155  1.00  0.00           O  
ATOM   2715  CB  SER   169      -2.192   0.073 -36.750  1.00  0.00           C  
ATOM   2716  OG  SER   169      -3.221   0.450 -35.853  1.00  0.00           O  
ATOM   2717  H   SER   169      -0.437   0.022 -38.582  1.00  0.00           H  
ATOM   2718  HA  SER   169      -3.356   0.208 -38.565  1.00  0.00           H  
ATOM   2719  HB3 SER   169      -1.243   0.424 -36.345  1.00  0.00           H  
ATOM   2720  HB2 SER   169      -2.140  -1.016 -36.778  1.00  0.00           H  
ATOM   2721  HG  SER   169      -3.749  -0.323 -35.638  1.00  0.00           H  
ATOM   2722  N   LEU   170      -3.767   2.697 -38.038  1.00  0.00           N  
ATOM   2723  CA  LEU   170      -3.942   4.138 -37.890  1.00  0.00           C  
ATOM   2724  C   LEU   170      -4.109   4.544 -36.441  1.00  0.00           C  
ATOM   2725  O   LEU   170      -4.577   3.761 -35.614  1.00  0.00           O  
ATOM   2726  CB  LEU   170      -5.162   4.676 -38.636  1.00  0.00           C  
ATOM   2727  CG  LEU   170      -5.153   4.504 -40.149  1.00  0.00           C  
ATOM   2728  CD1 LEU   170      -6.353   5.289 -40.678  1.00  0.00           C  
ATOM   2729  CD2 LEU   170      -3.843   4.994 -40.766  1.00  0.00           C  
ATOM   2730  H   LEU   170      -4.592   2.119 -37.977  1.00  0.00           H  
ATOM   2731  HA  LEU   170      -3.064   4.642 -38.276  1.00  0.00           H  
ATOM   2732  HB3 LEU   170      -5.209   5.748 -38.440  1.00  0.00           H  
ATOM   2733  HB2 LEU   170      -6.091   4.287 -38.228  1.00  0.00           H  
ATOM   2734  HG  LEU   170      -5.281   3.449 -40.396  1.00  0.00           H  
ATOM   2735 HD11 LEU   170      -7.111   4.623 -41.042  1.00  0.00           H  
ATOM   2736 HD12 LEU   170      -6.858   5.852 -39.898  1.00  0.00           H  
ATOM   2737 HD13 LEU   170      -6.089   6.013 -41.445  1.00  0.00           H  
ATOM   2738 HD21 LEU   170      -3.940   5.265 -41.812  1.00  0.00           H  
ATOM   2739 HD22 LEU   170      -3.485   5.878 -40.240  1.00  0.00           H  
ATOM   2740 HD23 LEU   170      -3.079   4.218 -40.706  1.00  0.00           H  
ATOM   2741  N   LYS   171      -3.767   5.812 -36.201  1.00  0.00           N  
ATOM   2742  CA  LYS   171      -3.961   6.463 -34.933  1.00  0.00           C  
ATOM   2743  C   LYS   171      -4.294   7.940 -35.171  1.00  0.00           C  
ATOM   2744  O   LYS   171      -3.661   8.563 -36.023  1.00  0.00           O  
ATOM   2745  CB  LYS   171      -2.678   6.395 -34.117  1.00  0.00           C  
ATOM   2746  CG  LYS   171      -1.961   5.056 -33.885  1.00  0.00           C  
ATOM   2747  CD  LYS   171      -2.204   4.513 -32.482  1.00  0.00           C  
ATOM   2748  CE  LYS   171      -1.529   3.157 -32.263  1.00  0.00           C  
ATOM   2749  NZ  LYS   171      -1.514   2.825 -30.827  1.00  0.00           N1+
ATOM   2750  H   LYS   171      -3.376   6.382 -36.941  1.00  0.00           H  
ATOM   2751  HA  LYS   171      -4.774   5.980 -34.405  1.00  0.00           H  
ATOM   2752  HB3 LYS   171      -2.966   6.805 -33.153  1.00  0.00           H  
ATOM   2753  HB2 LYS   171      -1.950   7.050 -34.587  1.00  0.00           H  
ATOM   2754  HG3 LYS   171      -0.891   5.212 -34.011  1.00  0.00           H  
ATOM   2755  HG2 LYS   171      -2.214   4.298 -34.619  1.00  0.00           H  
ATOM   2756  HD3 LYS   171      -3.269   4.457 -32.285  1.00  0.00           H  
ATOM   2757  HD2 LYS   171      -1.808   5.222 -31.754  1.00  0.00           H  
ATOM   2758  HE3 LYS   171      -0.509   3.165 -32.644  1.00  0.00           H  
ATOM   2759  HE2 LYS   171      -2.040   2.379 -32.829  1.00  0.00           H  
ATOM   2760  HZ1 LYS   171      -1.080   1.925 -30.692  1.00  0.00           H  
ATOM   2761  HZ2 LYS   171      -0.971   3.523 -30.330  1.00  0.00           H  
ATOM   2762  HZ3 LYS   171      -2.462   2.810 -30.479  1.00  0.00           H  
ATOM   2763  N   ILE   172      -5.213   8.498 -34.372  1.00  0.00           N  
ATOM   2764  CA  ILE   172      -5.505   9.935 -34.350  1.00  0.00           C  
ATOM   2765  C   ILE   172      -4.502  10.599 -33.388  1.00  0.00           C  
ATOM   2766  O   ILE   172      -4.286  10.034 -32.315  1.00  0.00           O  
ATOM   2767  CB  ILE   172      -6.929  10.219 -33.800  1.00  0.00           C  
ATOM   2768  CG2 ILE   172      -7.255  11.731 -33.826  1.00  0.00           C  
ATOM   2769  CG1 ILE   172      -8.031   9.423 -34.537  1.00  0.00           C  
ATOM   2770  CD1 ILE   172      -9.366   9.379 -33.777  1.00  0.00           C  
ATOM   2771  H   ILE   172      -5.690   7.930 -33.683  1.00  0.00           H  
ATOM   2772  HA  ILE   172      -5.405  10.366 -35.348  1.00  0.00           H  
ATOM   2773  HB  ILE   172      -6.965   9.873 -32.769  1.00  0.00           H  
ATOM   2774 HG21 ILE   172      -8.250  11.933 -33.432  1.00  0.00           H  
ATOM   2775 HG22 ILE   172      -6.563  12.337 -33.244  1.00  0.00           H  
ATOM   2776 HG23 ILE   172      -7.231  12.115 -34.846  1.00  0.00           H  
ATOM   2777 HG13 ILE   172      -7.726   8.390 -34.700  1.00  0.00           H  
ATOM   2778 HG12 ILE   172      -8.187   9.843 -35.532  1.00  0.00           H  
ATOM   2779 HD11 ILE   172     -10.022   8.614 -34.196  1.00  0.00           H  
ATOM   2780 HD12 ILE   172      -9.221   9.141 -32.723  1.00  0.00           H  
ATOM   2781 HD13 ILE   172      -9.896  10.329 -33.842  1.00  0.00           H  
ATOM   2782  N   LEU   173      -3.898  11.749 -33.750  1.00  0.00           N  
ATOM   2783  CA  LEU   173      -2.726  12.213 -32.993  1.00  0.00           C  
ATOM   2784  C   LEU   173      -2.515  13.694 -32.727  1.00  0.00           C  
ATOM   2785  O   LEU   173      -1.366  14.091 -32.527  1.00  0.00           O  
ATOM   2786  CB  LEU   173      -1.464  11.564 -33.542  1.00  0.00           C  
ATOM   2787  CG  LEU   173      -0.885  11.933 -34.923  1.00  0.00           C  
ATOM   2788  CD1 LEU   173      -1.031  13.370 -35.451  1.00  0.00           C  
ATOM   2789  CD2 LEU   173       0.597  11.570 -34.890  1.00  0.00           C  
ATOM   2790  H   LEU   173      -4.093  12.199 -34.636  1.00  0.00           H  
ATOM   2791  HA  LEU   173      -2.813  11.856 -31.966  1.00  0.00           H  
ATOM   2792  HB3 LEU   173      -1.672  10.515 -33.619  1.00  0.00           H  
ATOM   2793  HB2 LEU   173      -0.709  11.673 -32.765  1.00  0.00           H  
ATOM   2794  HG  LEU   173      -1.401  11.323 -35.663  1.00  0.00           H  
ATOM   2795 HD11 LEU   173      -0.805  13.405 -36.517  1.00  0.00           H  
ATOM   2796 HD12 LEU   173      -2.041  13.760 -35.348  1.00  0.00           H  
ATOM   2797 HD13 LEU   173      -0.344  14.058 -34.956  1.00  0.00           H  
ATOM   2798 HD21 LEU   173       1.159  12.138 -35.630  1.00  0.00           H  
ATOM   2799 HD22 LEU   173       1.036  11.809 -33.925  1.00  0.00           H  
ATOM   2800 HD23 LEU   173       0.787  10.524 -35.043  1.00  0.00           H  
ATOM   2801  N   ASP   174      -3.570  14.499 -32.689  1.00  0.00           N  
ATOM   2802  CA  ASP   174      -3.383  15.912 -32.417  1.00  0.00           C  
ATOM   2803  C   ASP   174      -4.694  16.434 -31.866  1.00  0.00           C  
ATOM   2804  O   ASP   174      -5.545  16.843 -32.643  1.00  0.00           O  
ATOM   2805  CB  ASP   174      -2.770  16.643 -33.637  1.00  0.00           C  
ATOM   2806  CG  ASP   174      -2.913  18.150 -33.697  1.00  0.00           C  
ATOM   2807  OD1 ASP   174      -2.994  18.725 -32.563  1.00  0.00           O  
ATOM   2808  OD2 ASP   174      -2.921  18.536 -34.907  1.00  0.00           O1-
ATOM   2809  H   ASP   174      -4.507  14.165 -32.867  1.00  0.00           H  
ATOM   2810  HA  ASP   174      -2.662  16.022 -31.600  1.00  0.00           H  
ATOM   2811  HB3 ASP   174      -3.149  16.225 -34.560  1.00  0.00           H  
ATOM   2812  HB2 ASP   174      -1.699  16.441 -33.657  1.00  0.00           H  
ATOM   2813  N   PHE   175      -4.820  16.403 -30.535  1.00  0.00           N  
ATOM   2814  CA  PHE   175      -6.062  16.722 -29.838  1.00  0.00           C  
ATOM   2815  C   PHE   175      -6.003  18.108 -29.201  1.00  0.00           C  
ATOM   2816  O   PHE   175      -6.532  18.282 -28.103  1.00  0.00           O  
ATOM   2817  CB  PHE   175      -6.349  15.645 -28.781  1.00  0.00           C  
ATOM   2818  CG  PHE   175      -6.399  14.253 -29.348  1.00  0.00           C  
ATOM   2819  CD1 PHE   175      -7.556  13.782 -29.997  1.00  0.00           C  
ATOM   2820  CD2 PHE   175      -5.221  13.486 -29.380  1.00  0.00           C  
ATOM   2821  CE1 PHE   175      -7.544  12.526 -30.579  1.00  0.00           C  
ATOM   2822  CE2 PHE   175      -5.228  12.236 -29.965  1.00  0.00           C  
ATOM   2823  CZ  PHE   175      -6.393  11.753 -30.540  1.00  0.00           C  
ATOM   2824  H   PHE   175      -4.054  16.075 -29.964  1.00  0.00           H  
ATOM   2825  HA  PHE   175      -6.902  16.732 -30.535  1.00  0.00           H  
ATOM   2826  HB3 PHE   175      -7.303  15.835 -28.291  1.00  0.00           H  
ATOM   2827  HB2 PHE   175      -5.595  15.671 -27.992  1.00  0.00           H  
ATOM   2828  HD1 PHE   175      -8.453  14.381 -30.025  1.00  0.00           H  
ATOM   2829  HD2 PHE   175      -4.317  13.876 -28.947  1.00  0.00           H  
ATOM   2830  HE1 PHE   175      -8.427  12.144 -31.066  1.00  0.00           H  
ATOM   2831  HE2 PHE   175      -4.327  11.639 -29.970  1.00  0.00           H  
ATOM   2832  HZ  PHE   175      -6.399  10.766 -30.965  1.00  0.00           H  
ATOM   2833  N   GLY   176      -5.400  19.086 -29.897  1.00  0.00           N  
ATOM   2834  CA  GLY   176      -5.386  20.477 -29.443  1.00  0.00           C  
ATOM   2835  C   GLY   176      -6.812  21.048 -29.426  1.00  0.00           C  
ATOM   2836  O   GLY   176      -7.198  21.722 -28.472  1.00  0.00           O  
ATOM   2837  H   GLY   176      -4.955  18.875 -30.779  1.00  0.00           H  
ATOM   2838  HA3 GLY   176      -4.772  21.067 -30.123  1.00  0.00           H  
ATOM   2839  HA2 GLY   176      -4.934  20.556 -28.453  1.00  0.00           H  
ATOM   2840  N   LEU   177      -7.589  20.729 -30.474  1.00  0.00           N  
ATOM   2841  CA  LEU   177      -8.952  21.194 -30.712  1.00  0.00           C  
ATOM   2842  C   LEU   177      -9.998  20.456 -29.876  1.00  0.00           C  
ATOM   2843  O   LEU   177     -11.064  21.032 -29.656  1.00  0.00           O  
ATOM   2844  CB  LEU   177      -9.299  21.025 -32.210  1.00  0.00           C  
ATOM   2845  CG  LEU   177      -8.638  22.061 -33.144  1.00  0.00           C  
ATOM   2846  CD1 LEU   177      -9.150  23.490 -32.904  1.00  0.00           C  
ATOM   2847  CD2 LEU   177      -7.102  21.975 -33.160  1.00  0.00           C  
ATOM   2848  H   LEU   177      -7.195  20.155 -31.206  1.00  0.00           H  
ATOM   2849  HA  LEU   177      -9.012  22.250 -30.441  1.00  0.00           H  
ATOM   2850  HB3 LEU   177     -10.379  21.097 -32.357  1.00  0.00           H  
ATOM   2851  HB2 LEU   177      -9.034  20.014 -32.526  1.00  0.00           H  
ATOM   2852  HG  LEU   177      -8.963  21.822 -34.153  1.00  0.00           H  
ATOM   2853 HD11 LEU   177      -9.438  23.950 -33.849  1.00  0.00           H  
ATOM   2854 HD12 LEU   177     -10.022  23.513 -32.251  1.00  0.00           H  
ATOM   2855 HD13 LEU   177      -8.387  24.127 -32.456  1.00  0.00           H  
ATOM   2856 HD21 LEU   177      -6.706  22.353 -34.103  1.00  0.00           H  
ATOM   2857 HD22 LEU   177      -6.649  22.564 -32.363  1.00  0.00           H  
ATOM   2858 HD23 LEU   177      -6.753  20.946 -33.060  1.00  0.00           H  
ATOM   2859  N   ALA   178      -9.703  19.212 -29.455  1.00  0.00           N  
ATOM   2860  CA  ALA   178     -10.652  18.355 -28.753  1.00  0.00           C  
ATOM   2861  C   ALA   178     -11.159  18.977 -27.445  1.00  0.00           C  
ATOM   2862  O   ALA   178     -10.405  19.669 -26.760  1.00  0.00           O  
ATOM   2863  CB  ALA   178     -10.036  16.975 -28.496  1.00  0.00           C  
ATOM   2864  H   ALA   178      -8.790  18.822 -29.640  1.00  0.00           H  
ATOM   2865  HA  ALA   178     -11.484  18.250 -29.442  1.00  0.00           H  
ATOM   2866  HB1 ALA   178     -10.774  16.285 -28.089  1.00  0.00           H  
ATOM   2867  HB2 ALA   178      -9.651  16.534 -29.415  1.00  0.00           H  
ATOM   2868  HB3 ALA   178      -9.211  17.040 -27.785  1.00  0.00           H  
ATOM   2869  N   ARG   179     -12.439  18.732 -27.149  1.00  0.00           N  
ATOM   2870  CA  ARG   179     -13.137  19.322 -26.014  1.00  0.00           C  
ATOM   2871  C   ARG   179     -13.959  18.261 -25.286  1.00  0.00           C  
ATOM   2872  O   ARG   179     -14.469  17.332 -25.907  1.00  0.00           O  
ATOM   2873  CB  ARG   179     -14.041  20.450 -26.525  1.00  0.00           C  
ATOM   2874  CG  ARG   179     -13.383  21.832 -26.553  1.00  0.00           C  
ATOM   2875  CD  ARG   179     -13.527  22.580 -25.221  1.00  0.00           C  
ATOM   2876  NE  ARG   179     -12.791  23.849 -25.239  1.00  0.00           N  
ATOM   2877  CZ  ARG   179     -13.252  25.044 -24.828  1.00  0.00           C  
ATOM   2878  NH1 ARG   179     -14.497  25.212 -24.360  1.00  0.00           N  
ATOM   2879  NH2 ARG   179     -12.444  26.103 -24.905  1.00  0.00           N1+
ATOM   2880  H   ARG   179     -12.987  18.127 -27.748  1.00  0.00           H  
ATOM   2881  HA  ARG   179     -12.417  19.731 -25.301  1.00  0.00           H  
ATOM   2882  HB3 ARG   179     -14.900  20.529 -25.881  1.00  0.00           H  
ATOM   2883  HB2 ARG   179     -14.430  20.194 -27.513  1.00  0.00           H  
ATOM   2884  HG3 ARG   179     -13.994  22.398 -27.258  1.00  0.00           H  
ATOM   2885  HG2 ARG   179     -12.376  21.843 -26.972  1.00  0.00           H  
ATOM   2886  HD3 ARG   179     -13.347  21.968 -24.336  1.00  0.00           H  
ATOM   2887  HD2 ARG   179     -14.577  22.860 -25.177  1.00  0.00           H  
ATOM   2888  HE  ARG   179     -11.836  23.788 -25.563  1.00  0.00           H  
ATOM   2889 HH12 ARG   179     -14.822  26.122 -24.064  1.00  0.00           H  
ATOM   2890 HH11 ARG   179     -15.132  24.427 -24.316  1.00  0.00           H  
ATOM   2891 HH22 ARG   179     -12.779  27.014 -24.627  1.00  0.00           H  
ATOM   2892 HH21 ARG   179     -11.519  26.005 -25.296  1.00  0.00           H  
ATOM   2893  N   THR   180     -14.067  18.470 -23.968  1.00  0.00           N  
ATOM   2894  CA  THR   180     -14.559  17.524 -22.972  1.00  0.00           C  
ATOM   2895  C   THR   180     -16.077  17.338 -22.874  1.00  0.00           C  
ATOM   2896  O   THR   180     -16.434  16.342 -22.254  1.00  0.00           O  
ATOM   2897  CB  THR   180     -14.091  17.951 -21.559  1.00  0.00           C  
ATOM   2898  OG1 THR   180     -14.461  19.293 -21.279  1.00  0.00           O  
ATOM   2899  CG2 THR   180     -12.579  17.815 -21.396  1.00  0.00           C  
ATOM   2900  H   THR   180     -13.654  19.303 -23.573  1.00  0.00           H  
ATOM   2901  HA  THR   180     -14.131  16.547 -23.203  1.00  0.00           H  
ATOM   2902  HB  THR   180     -14.550  17.323 -20.792  1.00  0.00           H  
ATOM   2903  HG1 THR   180     -15.416  19.331 -21.185  1.00  0.00           H  
ATOM   2904 HG21 THR   180     -12.259  18.117 -20.399  1.00  0.00           H  
ATOM   2905 HG22 THR   180     -12.268  16.780 -21.542  1.00  0.00           H  
ATOM   2906 HG23 THR   180     -12.052  18.435 -22.118  1.00  0.00           H  
ATOM   2907  N   ALA   181     -16.908  18.251 -23.418  1.00  0.00           N  
ATOM   2908  CA  ALA   181     -18.383  18.212 -23.459  1.00  0.00           C  
ATOM   2909  C   ALA   181     -19.058  17.499 -22.271  1.00  0.00           C  
ATOM   2910  O   ALA   181     -19.213  16.276 -22.314  1.00  0.00           O  
ATOM   2911  CB  ALA   181     -18.849  17.600 -24.794  1.00  0.00           C  
ATOM   2912  H   ALA   181     -16.492  19.035 -23.898  1.00  0.00           H  
ATOM   2913  HA  ALA   181     -18.715  19.251 -23.444  1.00  0.00           H  
ATOM   2914  HB1 ALA   181     -19.937  17.595 -24.869  1.00  0.00           H  
ATOM   2915  HB2 ALA   181     -18.469  18.174 -25.639  1.00  0.00           H  
ATOM   2916  HB3 ALA   181     -18.507  16.575 -24.921  1.00  0.00           H  
ATOM   2917  N   GLY   182     -19.437  18.263 -21.230  1.00  0.00           N  
ATOM   2918  CA  GLY   182     -20.165  17.740 -20.067  1.00  0.00           C  
ATOM   2919  C   GLY   182     -21.451  17.046 -20.532  1.00  0.00           C  
ATOM   2920  O   GLY   182     -22.042  17.460 -21.533  1.00  0.00           O  
ATOM   2921  H   GLY   182     -19.274  19.259 -21.257  1.00  0.00           H  
ATOM   2922  HA3 GLY   182     -20.422  18.562 -19.399  1.00  0.00           H  
ATOM   2923  HA2 GLY   182     -19.530  17.046 -19.514  1.00  0.00           H  
ATOM   2924  N   ASP   183     -21.863  15.973 -19.837  1.00  0.00           N  
ATOM   2925  CA  ASP   183     -22.991  15.153 -20.279  1.00  0.00           C  
ATOM   2926  C   ASP   183     -24.293  15.965 -20.266  1.00  0.00           C  
ATOM   2927  O   ASP   183     -24.505  16.729 -19.328  1.00  0.00           O  
ATOM   2928  CB  ASP   183     -23.155  13.861 -19.451  1.00  0.00           C  
ATOM   2929  CG  ASP   183     -24.050  12.820 -20.142  1.00  0.00           C  
ATOM   2930  OD1 ASP   183     -24.273  12.948 -21.368  1.00  0.00           O  
ATOM   2931  OD2 ASP   183     -24.460  11.875 -19.438  1.00  0.00           O1-
ATOM   2932  H   ASP   183     -21.357  15.658 -19.022  1.00  0.00           H  
ATOM   2933  HA  ASP   183     -22.759  14.885 -21.312  1.00  0.00           H  
ATOM   2934  HB3 ASP   183     -23.585  14.103 -18.478  1.00  0.00           H  
ATOM   2935  HB2 ASP   183     -22.179  13.408 -19.281  1.00  0.00           H  
ATOM   2936  N   SER   184     -25.106  15.778 -21.317  1.00  0.00           N  
ATOM   2937  CA  SER   184     -26.354  16.490 -21.597  1.00  0.00           C  
ATOM   2938  C   SER   184     -26.152  17.990 -21.880  1.00  0.00           C  
ATOM   2939  O   SER   184     -27.052  18.784 -21.611  1.00  0.00           O  
ATOM   2940  CB  SER   184     -27.434  16.184 -20.528  1.00  0.00           C  
ATOM   2941  OG  SER   184     -27.297  16.932 -19.333  1.00  0.00           O  
ATOM   2942  H   SER   184     -24.847  15.072 -21.994  1.00  0.00           H  
ATOM   2943  HA  SER   184     -26.710  16.062 -22.534  1.00  0.00           H  
ATOM   2944  HB3 SER   184     -27.439  15.121 -20.283  1.00  0.00           H  
ATOM   2945  HB2 SER   184     -28.420  16.407 -20.936  1.00  0.00           H  
ATOM   2946  HG  SER   184     -27.984  16.662 -18.720  1.00  0.00           H  
ATOM   2947  N   PHE   185     -24.988  18.352 -22.440  1.00  0.00           N  
ATOM   2948  CA  PHE   185     -24.688  19.714 -22.868  1.00  0.00           C  
ATOM   2949  C   PHE   185     -24.136  19.713 -24.286  1.00  0.00           C  
ATOM   2950  O   PHE   185     -23.732  18.679 -24.818  1.00  0.00           O  
ATOM   2951  CB  PHE   185     -23.709  20.412 -21.900  1.00  0.00           C  
ATOM   2952  CG  PHE   185     -24.302  20.668 -20.535  1.00  0.00           C  
ATOM   2953  CD1 PHE   185     -25.174  21.755 -20.330  1.00  0.00           C  
ATOM   2954  CD2 PHE   185     -24.140  19.717 -19.513  1.00  0.00           C  
ATOM   2955  CE1 PHE   185     -25.821  21.898 -19.110  1.00  0.00           C  
ATOM   2956  CE2 PHE   185     -24.820  19.855 -18.314  1.00  0.00           C  
ATOM   2957  CZ  PHE   185     -25.651  20.948 -18.110  1.00  0.00           C  
ATOM   2958  H   PHE   185     -24.278  17.658 -22.629  1.00  0.00           H  
ATOM   2959  HA  PHE   185     -25.605  20.305 -22.910  1.00  0.00           H  
ATOM   2960  HB3 PHE   185     -23.407  21.380 -22.303  1.00  0.00           H  
ATOM   2961  HB2 PHE   185     -22.788  19.841 -21.796  1.00  0.00           H  
ATOM   2962  HD1 PHE   185     -25.347  22.473 -21.118  1.00  0.00           H  
ATOM   2963  HD2 PHE   185     -23.480  18.881 -19.667  1.00  0.00           H  
ATOM   2964  HE1 PHE   185     -26.481  22.737 -18.947  1.00  0.00           H  
ATOM   2965  HE2 PHE   185     -24.700  19.113 -17.538  1.00  0.00           H  
ATOM   2966  HZ  PHE   185     -26.176  21.055 -17.172  1.00  0.00           H  
ATOM   2967  N   LEU   186     -24.135  20.917 -24.854  1.00  0.00           N  
ATOM   2968  CA  LEU   186     -23.603  21.235 -26.163  1.00  0.00           C  
ATOM   2969  C   LEU   186     -22.638  22.409 -26.003  1.00  0.00           C  
ATOM   2970  O   LEU   186     -22.730  23.164 -25.032  1.00  0.00           O  
ATOM   2971  CB  LEU   186     -24.762  21.520 -27.157  1.00  0.00           C  
ATOM   2972  CG  LEU   186     -25.865  22.536 -26.750  1.00  0.00           C  
ATOM   2973  CD1 LEU   186     -26.811  22.027 -25.644  1.00  0.00           C  
ATOM   2974  CD2 LEU   186     -25.367  23.971 -26.494  1.00  0.00           C  
ATOM   2975  H   LEU   186     -24.481  21.709 -24.332  1.00  0.00           H  
ATOM   2976  HA  LEU   186     -23.021  20.394 -26.548  1.00  0.00           H  
ATOM   2977  HB3 LEU   186     -25.245  20.569 -27.390  1.00  0.00           H  
ATOM   2978  HB2 LEU   186     -24.332  21.849 -28.103  1.00  0.00           H  
ATOM   2979  HG  LEU   186     -26.488  22.607 -27.643  1.00  0.00           H  
ATOM   2980 HD11 LEU   186     -27.848  22.251 -25.893  1.00  0.00           H  
ATOM   2981 HD12 LEU   186     -26.747  20.946 -25.513  1.00  0.00           H  
ATOM   2982 HD13 LEU   186     -26.602  22.490 -24.679  1.00  0.00           H  
ATOM   2983 HD21 LEU   186     -26.112  24.695 -26.827  1.00  0.00           H  
ATOM   2984 HD22 LEU   186     -25.182  24.162 -25.437  1.00  0.00           H  
ATOM   2985 HD23 LEU   186     -24.456  24.194 -27.049  1.00  0.00           H  
ATOM   2986  N   MET   187     -21.743  22.558 -26.983  1.00  0.00           N  
ATOM   2987  CA  MET   187     -20.873  23.723 -27.088  1.00  0.00           C  
ATOM   2988  C   MET   187     -20.966  24.303 -28.499  1.00  0.00           C  
ATOM   2989  O   MET   187     -21.403  23.623 -29.429  1.00  0.00           O  
ATOM   2990  CB  MET   187     -19.426  23.352 -26.718  1.00  0.00           C  
ATOM   2991  CG  MET   187     -19.229  23.094 -25.220  1.00  0.00           C  
ATOM   2992  SD  MET   187     -17.508  22.784 -24.764  1.00  0.00           S  
ATOM   2993  CE  MET   187     -17.340  21.187 -25.588  1.00  0.00           C  
ATOM   2994  H   MET   187     -21.733  21.916 -27.764  1.00  0.00           H  
ATOM   2995  HA  MET   187     -21.207  24.519 -26.419  1.00  0.00           H  
ATOM   2996  HB3 MET   187     -18.757  24.171 -26.971  1.00  0.00           H  
ATOM   2997  HB2 MET   187     -19.099  22.494 -27.307  1.00  0.00           H  
ATOM   2998  HG3 MET   187     -19.840  22.255 -24.886  1.00  0.00           H  
ATOM   2999  HG2 MET   187     -19.568  23.962 -24.654  1.00  0.00           H  
ATOM   3000  HE1 MET   187     -16.750  20.523 -24.964  1.00  0.00           H  
ATOM   3001  HE2 MET   187     -18.310  20.708 -25.717  1.00  0.00           H  
ATOM   3002  HE3 MET   187     -16.888  21.304 -26.572  1.00  0.00           H  
ATOM   3003  N   THR   188     -20.544  25.570 -28.610  1.00  0.00           N  
ATOM   3004  CA  THR   188     -20.502  26.329 -29.855  1.00  0.00           C  
ATOM   3005  C   THR   188     -19.128  27.012 -30.043  1.00  0.00           C  
ATOM   3006  O   THR   188     -18.971  28.196 -29.755  1.00  0.00           O  
ATOM   3007  CB  THR   188     -21.594  27.435 -29.846  1.00  0.00           C  
ATOM   3008  OG1 THR   188     -21.481  28.343 -28.770  1.00  0.00           O  
ATOM   3009  CG2 THR   188     -23.003  26.894 -29.765  1.00  0.00           C  
ATOM   3010  H   THR   188     -20.228  26.067 -27.790  1.00  0.00           H  
ATOM   3011  HA  THR   188     -20.664  25.680 -30.719  1.00  0.00           H  
ATOM   3012  HB  THR   188     -21.517  28.019 -30.766  1.00  0.00           H  
ATOM   3013  HG1 THR   188     -22.243  28.927 -28.782  1.00  0.00           H  
ATOM   3014 HG21 THR   188     -23.751  27.688 -29.767  1.00  0.00           H  
ATOM   3015 HG22 THR   188     -23.125  26.335 -30.667  1.00  0.00           H  
ATOM   3016 HG23 THR   188     -23.174  26.255 -28.899  1.00  0.00           H  
ATOM   3017  N   PRO   189     -18.119  26.268 -30.525  1.00  0.00           N  
ATOM   3018  CA  PRO   189     -16.950  26.937 -31.132  1.00  0.00           C  
ATOM   3019  C   PRO   189     -17.033  26.961 -32.656  1.00  0.00           C  
ATOM   3020  O   PRO   189     -17.533  26.000 -33.245  1.00  0.00           O  
ATOM   3021  CB  PRO   189     -15.748  26.119 -30.638  1.00  0.00           C  
ATOM   3022  CD  PRO   189     -17.689  25.066 -29.818  1.00  0.00           C  
ATOM   3023  CG  PRO   189     -16.269  25.397 -29.414  1.00  0.00           C  
ATOM   3024  HA  PRO   189     -16.821  27.957 -30.763  1.00  0.00           H  
ATOM   3025  HB3 PRO   189     -14.886  26.743 -30.404  1.00  0.00           H  
ATOM   3026  HB2 PRO   189     -15.434  25.386 -31.383  1.00  0.00           H  
ATOM   3027  HD2 PRO   189     -17.752  24.198 -30.454  1.00  0.00           H  
ATOM   3028  HD3 PRO   189     -18.238  24.832 -28.920  1.00  0.00           H  
ATOM   3029  HG3 PRO   189     -16.291  26.094 -28.575  1.00  0.00           H  
ATOM   3030  HG2 PRO   189     -15.673  24.548 -29.091  1.00  0.00           H  
ATOM   3031  N   TYR   190     -16.471  28.023 -33.257  1.00  0.00           N  
ATOM   3032  CA  TYR   190     -16.160  28.019 -34.677  1.00  0.00           C  
ATOM   3033  C   TYR   190     -14.666  27.783 -34.871  1.00  0.00           C  
ATOM   3034  O   TYR   190     -13.891  28.728 -35.009  1.00  0.00           O  
ATOM   3035  CB  TYR   190     -16.677  29.267 -35.418  1.00  0.00           C  
ATOM   3036  CG  TYR   190     -16.409  29.187 -36.914  1.00  0.00           C  
ATOM   3037  CD1 TYR   190     -16.672  27.988 -37.587  1.00  0.00           C  
ATOM   3038  CD2 TYR   190     -15.849  30.256 -37.635  1.00  0.00           C  
ATOM   3039  CE1 TYR   190     -16.364  27.820 -38.933  1.00  0.00           C  
ATOM   3040  CE2 TYR   190     -15.626  30.127 -39.021  1.00  0.00           C  
ATOM   3041  CZ  TYR   190     -15.904  28.912 -39.680  1.00  0.00           C  
ATOM   3042  OH  TYR   190     -15.743  28.787 -41.027  1.00  0.00           O  
ATOM   3043  H   TYR   190     -16.093  28.785 -32.713  1.00  0.00           H  
ATOM   3044  HA  TYR   190     -16.663  27.166 -35.111  1.00  0.00           H  
ATOM   3045  HB3 TYR   190     -16.229  30.173 -35.007  1.00  0.00           H  
ATOM   3046  HB2 TYR   190     -17.754  29.355 -35.276  1.00  0.00           H  
ATOM   3047  HD1 TYR   190     -17.094  27.168 -37.061  1.00  0.00           H  
ATOM   3048  HD2 TYR   190     -15.614  31.185 -37.138  1.00  0.00           H  
ATOM   3049  HE1 TYR   190     -16.516  26.846 -39.363  1.00  0.00           H  
ATOM   3050  HE2 TYR   190     -15.245  30.977 -39.564  1.00  0.00           H  
ATOM   3051  HH  TYR   190     -15.659  29.626 -41.487  1.00  0.00           H  
ATOM   3052  N   VAL   191     -14.305  26.501 -34.857  1.00  0.00           N  
ATOM   3053  CA  VAL   191     -12.939  26.031 -35.008  1.00  0.00           C  
ATOM   3054  C   VAL   191     -12.898  25.033 -36.170  1.00  0.00           C  
ATOM   3055  O   VAL   191     -13.837  25.006 -36.965  1.00  0.00           O  
ATOM   3056  CB  VAL   191     -12.462  25.374 -33.688  1.00  0.00           C  
ATOM   3057  CG1 VAL   191     -12.426  26.400 -32.544  1.00  0.00           C  
ATOM   3058  CG2 VAL   191     -13.254  24.117 -33.282  1.00  0.00           C  
ATOM   3059  H   VAL   191     -15.009  25.785 -34.748  1.00  0.00           H  
ATOM   3060  HA  VAL   191     -12.261  26.845 -35.270  1.00  0.00           H  
ATOM   3061  HB  VAL   191     -11.426  25.069 -33.819  1.00  0.00           H  
ATOM   3062 HG11 VAL   191     -12.012  25.963 -31.635  1.00  0.00           H  
ATOM   3063 HG12 VAL   191     -11.806  27.257 -32.808  1.00  0.00           H  
ATOM   3064 HG13 VAL   191     -13.420  26.775 -32.305  1.00  0.00           H  
ATOM   3065 HG21 VAL   191     -12.872  23.731 -32.343  1.00  0.00           H  
ATOM   3066 HG22 VAL   191     -14.319  24.314 -33.163  1.00  0.00           H  
ATOM   3067 HG23 VAL   191     -13.137  23.308 -33.990  1.00  0.00           H  
ATOM   3068  N   VAL   192     -11.805  24.258 -36.253  1.00  0.00           N  
ATOM   3069  CA  VAL   192     -11.514  23.207 -37.233  1.00  0.00           C  
ATOM   3070  C   VAL   192     -10.692  23.799 -38.401  1.00  0.00           C  
ATOM   3071  O   VAL   192     -10.286  24.963 -38.372  1.00  0.00           O  
ATOM   3072  CB  VAL   192     -12.770  22.400 -37.752  1.00  0.00           C  
ATOM   3073  CG1 VAL   192     -12.481  21.127 -38.582  1.00  0.00           C  
ATOM   3074  CG2 VAL   192     -13.798  22.040 -36.657  1.00  0.00           C  
ATOM   3075  H   VAL   192     -11.081  24.387 -35.562  1.00  0.00           H  
ATOM   3076  HA  VAL   192     -10.857  22.502 -36.720  1.00  0.00           H  
ATOM   3077  HB  VAL   192     -13.279  23.056 -38.441  1.00  0.00           H  
ATOM   3078 HG11 VAL   192     -13.328  20.441 -38.606  1.00  0.00           H  
ATOM   3079 HG12 VAL   192     -12.286  21.341 -39.629  1.00  0.00           H  
ATOM   3080 HG13 VAL   192     -11.633  20.574 -38.182  1.00  0.00           H  
ATOM   3081 HG21 VAL   192     -14.210  21.036 -36.754  1.00  0.00           H  
ATOM   3082 HG22 VAL   192     -13.381  22.121 -35.663  1.00  0.00           H  
ATOM   3083 HG23 VAL   192     -14.660  22.694 -36.695  1.00  0.00           H  
ATOM   3084  N   THR   193     -10.425  22.951 -39.392  1.00  0.00           N  
ATOM   3085  CA  THR   193      -9.748  23.256 -40.632  1.00  0.00           C  
ATOM   3086  C   THR   193     -10.786  23.513 -41.728  1.00  0.00           C  
ATOM   3087  O   THR   193     -11.835  22.871 -41.757  1.00  0.00           O  
ATOM   3088  CB  THR   193      -8.900  22.038 -41.060  1.00  0.00           C  
ATOM   3089  OG1 THR   193      -8.003  21.742 -40.008  1.00  0.00           O  
ATOM   3090  CG2 THR   193      -8.081  22.243 -42.346  1.00  0.00           C  
ATOM   3091  H   THR   193     -10.784  22.010 -39.322  1.00  0.00           H  
ATOM   3092  HA  THR   193      -9.104  24.130 -40.513  1.00  0.00           H  
ATOM   3093  HB  THR   193      -9.536  21.161 -41.183  1.00  0.00           H  
ATOM   3094  HG1 THR   193      -8.503  21.407 -39.256  1.00  0.00           H  
ATOM   3095 HG21 THR   193      -7.413  21.399 -42.520  1.00  0.00           H  
ATOM   3096 HG22 THR   193      -8.715  22.324 -43.228  1.00  0.00           H  
ATOM   3097 HG23 THR   193      -7.467  23.143 -42.288  1.00  0.00           H  
ATOM   3098  N   ARG   194     -10.439  24.437 -42.626  1.00  0.00           N  
ATOM   3099  CA  ARG   194     -11.148  24.781 -43.854  1.00  0.00           C  
ATOM   3100  C   ARG   194     -11.543  23.541 -44.683  1.00  0.00           C  
ATOM   3101  O   ARG   194     -10.693  22.721 -45.028  1.00  0.00           O  
ATOM   3102  CB  ARG   194     -10.291  25.801 -44.640  1.00  0.00           C  
ATOM   3103  CG  ARG   194      -8.774  25.512 -44.620  1.00  0.00           C  
ATOM   3104  CD  ARG   194      -7.902  26.652 -45.144  1.00  0.00           C  
ATOM   3105  NE  ARG   194      -6.524  26.485 -44.655  1.00  0.00           N  
ATOM   3106  CZ  ARG   194      -5.410  26.971 -45.223  1.00  0.00           C  
ATOM   3107  NH1 ARG   194      -5.467  27.675 -46.361  1.00  0.00           N  
ATOM   3108  NH2 ARG   194      -4.224  26.739 -44.645  1.00  0.00           N1+
ATOM   3109  H   ARG   194      -9.561  24.915 -42.496  1.00  0.00           H  
ATOM   3110  HA  ARG   194     -12.061  25.293 -43.540  1.00  0.00           H  
ATOM   3111  HB3 ARG   194     -10.441  26.768 -44.160  1.00  0.00           H  
ATOM   3112  HB2 ARG   194     -10.654  25.922 -45.662  1.00  0.00           H  
ATOM   3113  HG3 ARG   194      -8.615  24.629 -45.242  1.00  0.00           H  
ATOM   3114  HG2 ARG   194      -8.394  25.252 -43.633  1.00  0.00           H  
ATOM   3115  HD3 ARG   194      -8.312  27.648 -45.004  1.00  0.00           H  
ATOM   3116  HD2 ARG   194      -7.831  26.499 -46.222  1.00  0.00           H  
ATOM   3117  HE  ARG   194      -6.431  25.996 -43.776  1.00  0.00           H  
ATOM   3118 HH12 ARG   194      -4.623  28.025 -46.789  1.00  0.00           H  
ATOM   3119 HH11 ARG   194      -6.359  27.826 -46.809  1.00  0.00           H  
ATOM   3120 HH22 ARG   194      -3.374  27.098 -45.056  1.00  0.00           H  
ATOM   3121 HH21 ARG   194      -4.166  26.204 -43.790  1.00  0.00           H  
ATOM   3122  N   TYR   195     -12.861  23.443 -44.922  1.00  0.00           N  
ATOM   3123  CA  TYR   195     -13.623  22.397 -45.632  1.00  0.00           C  
ATOM   3124  C   TYR   195     -13.884  21.120 -44.846  1.00  0.00           C  
ATOM   3125  O   TYR   195     -14.676  20.291 -45.289  1.00  0.00           O  
ATOM   3126  CB  TYR   195     -13.049  21.997 -46.990  1.00  0.00           C  
ATOM   3127  CG  TYR   195     -12.717  23.134 -47.908  1.00  0.00           C  
ATOM   3128  CD1 TYR   195     -13.278  24.418 -47.741  1.00  0.00           C  
ATOM   3129  CD2 TYR   195     -11.785  22.898 -48.931  1.00  0.00           C  
ATOM   3130  CE1 TYR   195     -12.875  25.461 -48.576  1.00  0.00           C  
ATOM   3131  CE2 TYR   195     -11.415  23.929 -49.796  1.00  0.00           C  
ATOM   3132  CZ  TYR   195     -11.965  25.204 -49.606  1.00  0.00           C  
ATOM   3133  OH  TYR   195     -11.637  26.225 -50.420  1.00  0.00           O  
ATOM   3134  H   TYR   195     -13.443  24.196 -44.583  1.00  0.00           H  
ATOM   3135  HA  TYR   195     -14.575  22.861 -45.843  1.00  0.00           H  
ATOM   3136  HB3 TYR   195     -13.738  21.339 -47.521  1.00  0.00           H  
ATOM   3137  HB2 TYR   195     -12.137  21.416 -46.842  1.00  0.00           H  
ATOM   3138  HD1 TYR   195     -14.009  24.639 -46.979  1.00  0.00           H  
ATOM   3139  HD2 TYR   195     -11.300  21.950 -49.053  1.00  0.00           H  
ATOM   3140  HE1 TYR   195     -13.284  26.453 -48.444  1.00  0.00           H  
ATOM   3141  HE2 TYR   195     -10.695  23.755 -50.582  1.00  0.00           H  
ATOM   3142  HH  TYR   195     -11.015  25.984 -51.107  1.00  0.00           H  
ATOM   3143  N   TYR   196     -13.210  20.976 -43.711  1.00  0.00           N  
ATOM   3144  CA  TYR   196     -13.378  19.849 -42.811  1.00  0.00           C  
ATOM   3145  C   TYR   196     -14.268  20.173 -41.633  1.00  0.00           C  
ATOM   3146  O   TYR   196     -14.574  19.289 -40.838  1.00  0.00           O  
ATOM   3147  CB  TYR   196     -11.993  19.420 -42.359  1.00  0.00           C  
ATOM   3148  CG  TYR   196     -11.554  18.294 -43.238  1.00  0.00           C  
ATOM   3149  CD1 TYR   196     -11.028  18.529 -44.522  1.00  0.00           C  
ATOM   3150  CD2 TYR   196     -11.793  16.989 -42.789  1.00  0.00           C  
ATOM   3151  CE1 TYR   196     -10.656  17.432 -45.319  1.00  0.00           C  
ATOM   3152  CE2 TYR   196     -11.381  15.901 -43.558  1.00  0.00           C  
ATOM   3153  CZ  TYR   196     -10.798  16.126 -44.811  1.00  0.00           C  
ATOM   3154  OH  TYR   196     -10.354  15.058 -45.512  1.00  0.00           O  
ATOM   3155  H   TYR   196     -12.558  21.691 -43.418  1.00  0.00           H  
ATOM   3156  HA  TYR   196     -13.872  19.020 -43.323  1.00  0.00           H  
ATOM   3157  HB3 TYR   196     -11.988  19.057 -41.329  1.00  0.00           H  
ATOM   3158  HB2 TYR   196     -11.274  20.239 -42.387  1.00  0.00           H  
ATOM   3159  HD1 TYR   196     -10.901  19.536 -44.894  1.00  0.00           H  
ATOM   3160  HD2 TYR   196     -12.316  16.825 -41.861  1.00  0.00           H  
ATOM   3161  HE1 TYR   196     -10.230  17.591 -46.298  1.00  0.00           H  
ATOM   3162  HE2 TYR   196     -11.535  14.900 -43.192  1.00  0.00           H  
ATOM   3163  HH  TYR   196     -10.494  14.220 -45.068  1.00  0.00           H  
ATOM   3164  N   ARG   197     -14.684  21.431 -41.555  1.00  0.00           N  
ATOM   3165  CA  ARG   197     -15.672  21.900 -40.621  1.00  0.00           C  
ATOM   3166  C   ARG   197     -17.041  21.492 -41.133  1.00  0.00           C  
ATOM   3167  O   ARG   197     -17.263  21.444 -42.335  1.00  0.00           O  
ATOM   3168  CB  ARG   197     -15.515  23.410 -40.455  1.00  0.00           C  
ATOM   3169  CG  ARG   197     -15.062  24.177 -41.715  1.00  0.00           C  
ATOM   3170  CD  ARG   197     -14.827  25.657 -41.463  1.00  0.00           C  
ATOM   3171  NE  ARG   197     -14.021  25.889 -40.256  1.00  0.00           N  
ATOM   3172  CZ  ARG   197     -13.155  26.894 -40.071  1.00  0.00           C  
ATOM   3173  NH1 ARG   197     -12.869  27.754 -41.057  1.00  0.00           N  
ATOM   3174  NH2 ARG   197     -12.563  27.035 -38.882  1.00  0.00           N1+
ATOM   3175  H   ARG   197     -14.388  22.090 -42.260  1.00  0.00           H  
ATOM   3176  HA  ARG   197     -15.497  21.431 -39.649  1.00  0.00           H  
ATOM   3177  HB3 ARG   197     -14.746  23.545 -39.713  1.00  0.00           H  
ATOM   3178  HB2 ARG   197     -16.389  23.839 -39.982  1.00  0.00           H  
ATOM   3179  HG3 ARG   197     -15.814  24.053 -42.487  1.00  0.00           H  
ATOM   3180  HG2 ARG   197     -14.157  23.776 -42.166  1.00  0.00           H  
ATOM   3181  HD3 ARG   197     -15.691  26.288 -41.591  1.00  0.00           H  
ATOM   3182  HD2 ARG   197     -14.166  25.948 -42.278  1.00  0.00           H  
ATOM   3183  HE  ARG   197     -14.224  25.291 -39.467  1.00  0.00           H  
ATOM   3184 HH12 ARG   197     -12.215  28.509 -40.913  1.00  0.00           H  
ATOM   3185 HH11 ARG   197     -13.332  27.650 -41.946  1.00  0.00           H  
ATOM   3186 HH22 ARG   197     -11.889  27.769 -38.720  1.00  0.00           H  
ATOM   3187 HH21 ARG   197     -12.798  26.402 -38.129  1.00  0.00           H  
ATOM   3188  N   ALA   198     -17.914  21.154 -40.192  1.00  0.00           N  
ATOM   3189  CA  ALA   198     -19.271  20.756 -40.492  1.00  0.00           C  
ATOM   3190  C   ALA   198     -20.149  22.008 -40.599  1.00  0.00           C  
ATOM   3191  O   ALA   198     -19.804  23.022 -40.000  1.00  0.00           O  
ATOM   3192  CB  ALA   198     -19.731  19.839 -39.361  1.00  0.00           C  
ATOM   3193  H   ALA   198     -17.659  21.195 -39.216  1.00  0.00           H  
ATOM   3194  HA  ALA   198     -19.260  20.191 -41.422  1.00  0.00           H  
ATOM   3195  HB1 ALA   198     -20.679  19.349 -39.563  1.00  0.00           H  
ATOM   3196  HB2 ALA   198     -19.001  19.049 -39.190  1.00  0.00           H  
ATOM   3197  HB3 ALA   198     -19.829  20.390 -38.428  1.00  0.00           H  
ATOM   3198  N   PRO   199     -21.280  21.897 -41.320  1.00  0.00           N  
ATOM   3199  CA  PRO   199     -22.332  22.920 -41.419  1.00  0.00           C  
ATOM   3200  C   PRO   199     -22.568  23.752 -40.158  1.00  0.00           C  
ATOM   3201  O   PRO   199     -22.279  24.941 -40.179  1.00  0.00           O  
ATOM   3202  CB  PRO   199     -23.560  22.065 -41.735  1.00  0.00           C  
ATOM   3203  CD  PRO   199     -21.648  20.679 -42.032  1.00  0.00           C  
ATOM   3204  CG  PRO   199     -23.037  20.896 -42.549  1.00  0.00           C  
ATOM   3205  HA  PRO   199     -22.080  23.577 -42.248  1.00  0.00           H  
ATOM   3206  HB3 PRO   199     -24.387  22.610 -42.169  1.00  0.00           H  
ATOM   3207  HB2 PRO   199     -23.980  21.622 -40.831  1.00  0.00           H  
ATOM   3208  HD2 PRO   199     -21.666  19.814 -41.374  1.00  0.00           H  
ATOM   3209  HD3 PRO   199     -20.962  20.474 -42.855  1.00  0.00           H  
ATOM   3210  HG3 PRO   199     -22.971  21.069 -43.611  1.00  0.00           H  
ATOM   3211  HG2 PRO   199     -23.629  20.003 -42.391  1.00  0.00           H  
ATOM   3212  N   GLU   200     -22.988  23.084 -39.072  1.00  0.00           N  
ATOM   3213  CA  GLU   200     -23.267  23.652 -37.761  1.00  0.00           C  
ATOM   3214  C   GLU   200     -22.113  24.468 -37.182  1.00  0.00           C  
ATOM   3215  O   GLU   200     -22.379  25.462 -36.517  1.00  0.00           O  
ATOM   3216  CB  GLU   200     -23.707  22.564 -36.755  1.00  0.00           C  
ATOM   3217  CG  GLU   200     -22.707  21.419 -36.456  1.00  0.00           C  
ATOM   3218  CD  GLU   200     -22.658  20.295 -37.489  1.00  0.00           C  
ATOM   3219  OE1 GLU   200     -23.380  20.385 -38.504  1.00  0.00           O  
ATOM   3220  OE2 GLU   200     -21.916  19.327 -37.221  1.00  0.00           O1-
ATOM   3221  H   GLU   200     -23.151  22.084 -39.139  1.00  0.00           H  
ATOM   3222  HA  GLU   200     -24.110  24.331 -37.892  1.00  0.00           H  
ATOM   3223  HB3 GLU   200     -24.663  22.147 -37.076  1.00  0.00           H  
ATOM   3224  HB2 GLU   200     -23.934  23.048 -35.804  1.00  0.00           H  
ATOM   3225  HG3 GLU   200     -23.027  20.925 -35.545  1.00  0.00           H  
ATOM   3226  HG2 GLU   200     -21.702  21.790 -36.259  1.00  0.00           H  
ATOM   3227  N   VAL   201     -20.867  24.061 -37.462  1.00  0.00           N  
ATOM   3228  CA  VAL   201     -19.675  24.768 -37.027  1.00  0.00           C  
ATOM   3229  C   VAL   201     -19.575  26.139 -37.709  1.00  0.00           C  
ATOM   3230  O   VAL   201     -19.479  27.129 -36.989  1.00  0.00           O  
ATOM   3231  CB  VAL   201     -18.378  23.953 -37.270  1.00  0.00           C  
ATOM   3232  CG1 VAL   201     -17.104  24.657 -36.805  1.00  0.00           C  
ATOM   3233  CG2 VAL   201     -18.456  22.586 -36.593  1.00  0.00           C  
ATOM   3234  H   VAL   201     -20.723  23.254 -38.053  1.00  0.00           H  
ATOM   3235  HA  VAL   201     -19.768  24.936 -35.952  1.00  0.00           H  
ATOM   3236  HB  VAL   201     -18.247  23.770 -38.332  1.00  0.00           H  
ATOM   3237 HG11 VAL   201     -16.345  23.943 -36.505  1.00  0.00           H  
ATOM   3238 HG12 VAL   201     -16.664  25.235 -37.613  1.00  0.00           H  
ATOM   3239 HG13 VAL   201     -17.293  25.276 -35.932  1.00  0.00           H  
ATOM   3240 HG21 VAL   201     -17.580  21.976 -36.817  1.00  0.00           H  
ATOM   3241 HG22 VAL   201     -18.523  22.695 -35.512  1.00  0.00           H  
ATOM   3242 HG23 VAL   201     -19.327  22.033 -36.934  1.00  0.00           H  
ATOM   3243  N   ILE   202     -19.692  26.195 -39.050  1.00  0.00           N  
ATOM   3244  CA  ILE   202     -19.674  27.458 -39.803  1.00  0.00           C  
ATOM   3245  C   ILE   202     -20.858  28.357 -39.490  1.00  0.00           C  
ATOM   3246  O   ILE   202     -20.664  29.566 -39.370  1.00  0.00           O  
ATOM   3247  CB  ILE   202     -19.598  27.311 -41.344  1.00  0.00           C  
ATOM   3248  CG2 ILE   202     -19.624  28.674 -42.075  1.00  0.00           C  
ATOM   3249  CG1 ILE   202     -18.293  26.597 -41.691  1.00  0.00           C  
ATOM   3250  CD1 ILE   202     -18.384  25.086 -41.530  1.00  0.00           C  
ATOM   3251  H   ILE   202     -19.820  25.346 -39.584  1.00  0.00           H  
ATOM   3252  HA  ILE   202     -18.810  28.027 -39.475  1.00  0.00           H  
ATOM   3253  HB  ILE   202     -20.447  26.724 -41.701  1.00  0.00           H  
ATOM   3254 HG21 ILE   202     -19.295  28.593 -43.108  1.00  0.00           H  
ATOM   3255 HG22 ILE   202     -20.623  29.112 -42.102  1.00  0.00           H  
ATOM   3256 HG23 ILE   202     -18.950  29.388 -41.600  1.00  0.00           H  
ATOM   3257 HG13 ILE   202     -17.544  27.001 -41.047  1.00  0.00           H  
ATOM   3258 HG12 ILE   202     -17.903  26.857 -42.671  1.00  0.00           H  
ATOM   3259 HD11 ILE   202     -17.753  24.593 -42.249  1.00  0.00           H  
ATOM   3260 HD12 ILE   202     -18.090  24.801 -40.530  1.00  0.00           H  
ATOM   3261 HD13 ILE   202     -19.398  24.728 -41.690  1.00  0.00           H  
ATOM   3262  N   LEU   203     -22.035  27.743 -39.313  1.00  0.00           N  
ATOM   3263  CA  LEU   203     -23.227  28.425 -38.835  1.00  0.00           C  
ATOM   3264  C   LEU   203     -23.030  29.010 -37.425  1.00  0.00           C  
ATOM   3265  O   LEU   203     -23.629  30.037 -37.120  1.00  0.00           O  
ATOM   3266  CB  LEU   203     -24.425  27.453 -38.841  1.00  0.00           C  
ATOM   3267  CG  LEU   203     -24.816  26.863 -40.215  1.00  0.00           C  
ATOM   3268  CD1 LEU   203     -25.920  25.797 -40.064  1.00  0.00           C  
ATOM   3269  CD2 LEU   203     -25.133  27.918 -41.285  1.00  0.00           C  
ATOM   3270  H   LEU   203     -22.107  26.743 -39.454  1.00  0.00           H  
ATOM   3271  HA  LEU   203     -23.431  29.260 -39.506  1.00  0.00           H  
ATOM   3272  HB3 LEU   203     -25.298  27.970 -38.441  1.00  0.00           H  
ATOM   3273  HB2 LEU   203     -24.216  26.638 -38.148  1.00  0.00           H  
ATOM   3274  HG  LEU   203     -23.967  26.358 -40.637  1.00  0.00           H  
ATOM   3275 HD11 LEU   203     -25.688  24.911 -40.656  1.00  0.00           H  
ATOM   3276 HD12 LEU   203     -26.031  25.468 -39.031  1.00  0.00           H  
ATOM   3277 HD13 LEU   203     -26.895  26.164 -40.387  1.00  0.00           H  
ATOM   3278 HD21 LEU   203     -26.068  27.711 -41.805  1.00  0.00           H  
ATOM   3279 HD22 LEU   203     -25.225  28.919 -40.863  1.00  0.00           H  
ATOM   3280 HD23 LEU   203     -24.350  27.955 -42.044  1.00  0.00           H  
ATOM   3281  N   GLY   204     -22.180  28.368 -36.606  1.00  0.00           N  
ATOM   3282  CA  GLY   204     -21.925  28.754 -35.224  1.00  0.00           C  
ATOM   3283  C   GLY   204     -23.044  28.250 -34.302  1.00  0.00           C  
ATOM   3284  O   GLY   204     -23.211  28.792 -33.212  1.00  0.00           O  
ATOM   3285  H   GLY   204     -21.703  27.542 -36.941  1.00  0.00           H  
ATOM   3286  HA3 GLY   204     -21.816  29.836 -35.133  1.00  0.00           H  
ATOM   3287  HA2 GLY   204     -20.983  28.309 -34.904  1.00  0.00           H  
ATOM   3288  N   MET   205     -23.810  27.233 -34.735  1.00  0.00           N  
ATOM   3289  CA  MET   205     -24.836  26.555 -33.947  1.00  0.00           C  
ATOM   3290  C   MET   205     -24.227  25.639 -32.883  1.00  0.00           C  
ATOM   3291  O   MET   205     -23.049  25.288 -32.959  1.00  0.00           O  
ATOM   3292  CB  MET   205     -25.732  25.712 -34.869  1.00  0.00           C  
ATOM   3293  CG  MET   205     -26.666  26.537 -35.755  1.00  0.00           C  
ATOM   3294  SD  MET   205     -27.858  25.530 -36.675  1.00  0.00           S  
ATOM   3295  CE  MET   205     -28.928  24.985 -35.315  1.00  0.00           C  
ATOM   3296  H   MET   205     -23.593  26.814 -35.629  1.00  0.00           H  
ATOM   3297  HA  MET   205     -25.447  27.304 -33.439  1.00  0.00           H  
ATOM   3298  HB3 MET   205     -26.333  25.024 -34.276  1.00  0.00           H  
ATOM   3299  HB2 MET   205     -25.111  25.079 -35.504  1.00  0.00           H  
ATOM   3300  HG3 MET   205     -26.082  27.118 -36.466  1.00  0.00           H  
ATOM   3301  HG2 MET   205     -27.220  27.257 -35.151  1.00  0.00           H  
ATOM   3302  HE1 MET   205     -29.800  24.471 -35.719  1.00  0.00           H  
ATOM   3303  HE2 MET   205     -28.409  24.294 -34.652  1.00  0.00           H  
ATOM   3304  HE3 MET   205     -29.275  25.840 -34.734  1.00  0.00           H  
ATOM   3305  N   GLY   206     -25.078  25.262 -31.912  1.00  0.00           N  
ATOM   3306  CA  GLY   206     -24.791  24.287 -30.858  1.00  0.00           C  
ATOM   3307  C   GLY   206     -24.668  22.902 -31.469  1.00  0.00           C  
ATOM   3308  O   GLY   206     -25.454  22.537 -32.343  1.00  0.00           O  
ATOM   3309  H   GLY   206     -26.025  25.611 -31.941  1.00  0.00           H  
ATOM   3310  HA3 GLY   206     -25.618  24.283 -30.148  1.00  0.00           H  
ATOM   3311  HA2 GLY   206     -23.890  24.486 -30.288  1.00  0.00           H  
ATOM   3312  N   TYR   207     -23.697  22.125 -30.977  1.00  0.00           N  
ATOM   3313  CA  TYR   207     -23.481  20.760 -31.430  1.00  0.00           C  
ATOM   3314  C   TYR   207     -22.865  19.900 -30.336  1.00  0.00           C  
ATOM   3315  O   TYR   207     -22.409  20.401 -29.306  1.00  0.00           O  
ATOM   3316  CB  TYR   207     -22.644  20.754 -32.723  1.00  0.00           C  
ATOM   3317  CG  TYR   207     -21.279  21.405 -32.622  1.00  0.00           C  
ATOM   3318  CD1 TYR   207     -20.209  20.763 -31.966  1.00  0.00           C  
ATOM   3319  CD2 TYR   207     -21.078  22.671 -33.200  1.00  0.00           C  
ATOM   3320  CE1 TYR   207     -18.941  21.364 -31.911  1.00  0.00           C  
ATOM   3321  CE2 TYR   207     -19.819  23.286 -33.131  1.00  0.00           C  
ATOM   3322  CZ  TYR   207     -18.745  22.618 -32.518  1.00  0.00           C  
ATOM   3323  OH  TYR   207     -17.504  23.175 -32.560  1.00  0.00           O  
ATOM   3324  H   TYR   207     -23.064  22.470 -30.268  1.00  0.00           H  
ATOM   3325  HA  TYR   207     -24.451  20.308 -31.650  1.00  0.00           H  
ATOM   3326  HB3 TYR   207     -23.221  21.280 -33.479  1.00  0.00           H  
ATOM   3327  HB2 TYR   207     -22.515  19.739 -33.102  1.00  0.00           H  
ATOM   3328  HD1 TYR   207     -20.349  19.800 -31.514  1.00  0.00           H  
ATOM   3329  HD2 TYR   207     -21.886  23.169 -33.716  1.00  0.00           H  
ATOM   3330  HE1 TYR   207     -18.121  20.847 -31.436  1.00  0.00           H  
ATOM   3331  HE2 TYR   207     -19.673  24.253 -33.590  1.00  0.00           H  
ATOM   3332  HH  TYR   207     -17.507  24.044 -32.975  1.00  0.00           H  
ATOM   3333  N   SER   208     -22.858  18.599 -30.640  1.00  0.00           N  
ATOM   3334  CA  SER   208     -22.332  17.538 -29.801  1.00  0.00           C  
ATOM   3335  C   SER   208     -21.207  16.840 -30.581  1.00  0.00           C  
ATOM   3336  O   SER   208     -20.267  17.484 -31.044  1.00  0.00           O  
ATOM   3337  CB  SER   208     -23.497  16.576 -29.455  1.00  0.00           C  
ATOM   3338  OG  SER   208     -24.493  17.224 -28.699  1.00  0.00           O  
ATOM   3339  H   SER   208     -23.253  18.301 -31.519  1.00  0.00           H  
ATOM   3340  HA  SER   208     -21.899  17.931 -28.879  1.00  0.00           H  
ATOM   3341  HB3 SER   208     -23.147  15.735 -28.854  1.00  0.00           H  
ATOM   3342  HB2 SER   208     -23.961  16.167 -30.354  1.00  0.00           H  
ATOM   3343  HG  SER   208     -25.171  16.585 -28.470  1.00  0.00           H  
ATOM   3344  N   GLU   209     -21.341  15.516 -30.714  1.00  0.00           N  
ATOM   3345  CA  GLU   209     -20.478  14.601 -31.444  1.00  0.00           C  
ATOM   3346  C   GLU   209     -20.556  14.761 -32.960  1.00  0.00           C  
ATOM   3347  O   GLU   209     -19.704  14.197 -33.645  1.00  0.00           O  
ATOM   3348  CB  GLU   209     -20.906  13.174 -31.061  1.00  0.00           C  
ATOM   3349  CG  GLU   209     -20.779  12.842 -29.558  1.00  0.00           C  
ATOM   3350  CD  GLU   209     -21.426  11.510 -29.181  1.00  0.00           C  
ATOM   3351  OE1 GLU   209     -22.141  10.937 -30.033  1.00  0.00           O  
ATOM   3352  OE2 GLU   209     -21.206  11.092 -28.025  1.00  0.00           O1-
ATOM   3353  H   GLU   209     -22.134  15.068 -30.277  1.00  0.00           H  
ATOM   3354  HA  GLU   209     -19.439  14.771 -31.188  1.00  0.00           H  
ATOM   3355  HB3 GLU   209     -20.319  12.448 -31.626  1.00  0.00           H  
ATOM   3356  HB2 GLU   209     -21.940  13.034 -31.385  1.00  0.00           H  
ATOM   3357  HG3 GLU   209     -21.246  13.607 -28.940  1.00  0.00           H  
ATOM   3358  HG2 GLU   209     -19.727  12.800 -29.276  1.00  0.00           H  
ATOM   3359  N   ASN   210     -21.583  15.479 -33.451  1.00  0.00           N  
ATOM   3360  CA  ASN   210     -21.980  15.497 -34.854  1.00  0.00           C  
ATOM   3361  C   ASN   210     -20.907  15.930 -35.845  1.00  0.00           C  
ATOM   3362  O   ASN   210     -20.816  15.335 -36.918  1.00  0.00           O  
ATOM   3363  CB  ASN   210     -23.303  16.249 -35.062  1.00  0.00           C  
ATOM   3364  CG  ASN   210     -24.499  15.499 -34.465  1.00  0.00           C  
ATOM   3365  OD1 ASN   210     -24.494  14.277 -34.325  1.00  0.00           O  
ATOM   3366  ND2 ASN   210     -25.546  16.236 -34.107  1.00  0.00           N  
ATOM   3367  H   ASN   210     -22.224  15.913 -32.805  1.00  0.00           H  
ATOM   3368  HA  ASN   210     -22.181  14.461 -35.003  1.00  0.00           H  
ATOM   3369  HB3 ASN   210     -23.507  16.360 -36.129  1.00  0.00           H  
ATOM   3370  HB2 ASN   210     -23.237  17.259 -34.653  1.00  0.00           H  
ATOM   3371 HD22 ASN   210     -26.363  15.789 -33.716  1.00  0.00           H  
ATOM   3372 HD21 ASN   210     -25.542  17.237 -34.239  1.00  0.00           H  
ATOM   3373  N   VAL   211     -20.084  16.907 -35.457  1.00  0.00           N  
ATOM   3374  CA  VAL   211     -19.005  17.415 -36.298  1.00  0.00           C  
ATOM   3375  C   VAL   211     -17.949  16.350 -36.643  1.00  0.00           C  
ATOM   3376  O   VAL   211     -17.359  16.428 -37.719  1.00  0.00           O  
ATOM   3377  CB  VAL   211     -18.287  18.590 -35.606  1.00  0.00           C  
ATOM   3378  CG1 VAL   211     -19.273  19.699 -35.224  1.00  0.00           C  
ATOM   3379  CG2 VAL   211     -17.469  18.189 -34.377  1.00  0.00           C  
ATOM   3380  H   VAL   211     -20.201  17.343 -34.555  1.00  0.00           H  
ATOM   3381  HA  VAL   211     -19.447  17.768 -37.231  1.00  0.00           H  
ATOM   3382  HB  VAL   211     -17.597  19.039 -36.324  1.00  0.00           H  
ATOM   3383 HG11 VAL   211     -18.757  20.549 -34.781  1.00  0.00           H  
ATOM   3384 HG12 VAL   211     -19.813  20.055 -36.095  1.00  0.00           H  
ATOM   3385 HG13 VAL   211     -20.010  19.360 -34.497  1.00  0.00           H  
ATOM   3386 HG21 VAL   211     -17.353  19.065 -33.747  1.00  0.00           H  
ATOM   3387 HG22 VAL   211     -17.968  17.431 -33.772  1.00  0.00           H  
ATOM   3388 HG23 VAL   211     -16.479  17.827 -34.651  1.00  0.00           H  
ATOM   3389  N   ASP   212     -17.755  15.363 -35.751  1.00  0.00           N  
ATOM   3390  CA  ASP   212     -16.815  14.265 -35.946  1.00  0.00           C  
ATOM   3391  C   ASP   212     -17.260  13.322 -37.047  1.00  0.00           C  
ATOM   3392  O   ASP   212     -16.443  13.059 -37.920  1.00  0.00           O  
ATOM   3393  CB  ASP   212     -16.450  13.469 -34.678  1.00  0.00           C  
ATOM   3394  CG  ASP   212     -15.795  14.321 -33.594  1.00  0.00           C  
ATOM   3395  OD1 ASP   212     -15.669  15.545 -33.805  1.00  0.00           O  
ATOM   3396  OD2 ASP   212     -15.397  13.732 -32.568  1.00  0.00           O1-
ATOM   3397  H   ASP   212     -18.283  15.350 -34.889  1.00  0.00           H  
ATOM   3398  HA  ASP   212     -15.886  14.721 -36.297  1.00  0.00           H  
ATOM   3399  HB3 ASP   212     -15.753  12.671 -34.940  1.00  0.00           H  
ATOM   3400  HB2 ASP   212     -17.349  13.014 -34.263  1.00  0.00           H  
ATOM   3401  N   ILE   213     -18.525  12.864 -37.044  1.00  0.00           N  
ATOM   3402  CA  ILE   213     -18.991  11.995 -38.128  1.00  0.00           C  
ATOM   3403  C   ILE   213     -19.097  12.702 -39.485  1.00  0.00           C  
ATOM   3404  O   ILE   213     -18.926  12.030 -40.501  1.00  0.00           O  
ATOM   3405  CB  ILE   213     -20.306  11.233 -37.861  1.00  0.00           C  
ATOM   3406  CG2 ILE   213     -20.090  10.100 -36.842  1.00  0.00           C  
ATOM   3407  CG1 ILE   213     -21.543  12.105 -37.577  1.00  0.00           C  
ATOM   3408  CD1 ILE   213     -21.804  12.314 -36.093  1.00  0.00           C  
ATOM   3409  H   ILE   213     -19.183  13.127 -36.323  1.00  0.00           H  
ATOM   3410  HA  ILE   213     -18.226  11.228 -38.250  1.00  0.00           H  
ATOM   3411  HB  ILE   213     -20.551  10.710 -38.788  1.00  0.00           H  
ATOM   3412 HG21 ILE   213     -21.000   9.518 -36.697  1.00  0.00           H  
ATOM   3413 HG22 ILE   213     -19.320   9.408 -37.185  1.00  0.00           H  
ATOM   3414 HG23 ILE   213     -19.768  10.480 -35.871  1.00  0.00           H  
ATOM   3415 HG13 ILE   213     -22.417  11.604 -37.993  1.00  0.00           H  
ATOM   3416 HG12 ILE   213     -21.493  13.063 -38.091  1.00  0.00           H  
ATOM   3417 HD11 ILE   213     -22.763  12.818 -35.989  1.00  0.00           H  
ATOM   3418 HD12 ILE   213     -21.933  11.376 -35.554  1.00  0.00           H  
ATOM   3419 HD13 ILE   213     -20.991  12.856 -35.616  1.00  0.00           H  
ATOM   3420  N   TRP   214     -19.270  14.037 -39.487  1.00  0.00           N  
ATOM   3421  CA  TRP   214     -19.101  14.835 -40.695  1.00  0.00           C  
ATOM   3422  C   TRP   214     -17.677  14.716 -41.238  1.00  0.00           C  
ATOM   3423  O   TRP   214     -17.507  14.403 -42.414  1.00  0.00           O  
ATOM   3424  CB  TRP   214     -19.431  16.313 -40.449  1.00  0.00           C  
ATOM   3425  CG  TRP   214     -19.348  17.130 -41.697  1.00  0.00           C  
ATOM   3426  CD2 TRP   214     -20.394  17.301 -42.674  1.00  0.00           C  
ATOM   3427  CD1 TRP   214     -18.259  17.758 -42.200  1.00  0.00           C  
ATOM   3428  NE1 TRP   214     -18.566  18.296 -43.431  1.00  0.00           N  
ATOM   3429  CE2 TRP   214     -19.866  18.029 -43.780  1.00  0.00           C  
ATOM   3430  CE3 TRP   214     -21.743  16.910 -42.734  1.00  0.00           C  
ATOM   3431  CZ2 TRP   214     -20.626  18.336 -44.910  1.00  0.00           C  
ATOM   3432  CZ3 TRP   214     -22.512  17.283 -43.843  1.00  0.00           C  
ATOM   3433  CH2 TRP   214     -21.972  17.969 -44.935  1.00  0.00           C  
ATOM   3434  H   TRP   214     -19.416  14.537 -38.620  1.00  0.00           H  
ATOM   3435  HA  TRP   214     -19.793  14.452 -41.447  1.00  0.00           H  
ATOM   3436  HB3 TRP   214     -18.772  16.753 -39.706  1.00  0.00           H  
ATOM   3437  HB2 TRP   214     -20.441  16.404 -40.047  1.00  0.00           H  
ATOM   3438  HD1 TRP   214     -17.295  17.802 -41.712  1.00  0.00           H  
ATOM   3439  HE1 TRP   214     -17.895  18.805 -43.990  1.00  0.00           H  
ATOM   3440  HE3 TRP   214     -22.193  16.356 -41.924  1.00  0.00           H  
ATOM   3441  HZ2 TRP   214     -20.169  18.853 -45.736  1.00  0.00           H  
ATOM   3442  HZ3 TRP   214     -23.530  17.028 -43.909  1.00  0.00           H  
ATOM   3443  HH2 TRP   214     -22.583  18.217 -45.786  1.00  0.00           H  
ATOM   3444  N   SER   215     -16.696  14.958 -40.355  1.00  0.00           N  
ATOM   3445  CA  SER   215     -15.280  14.884 -40.680  1.00  0.00           C  
ATOM   3446  C   SER   215     -14.869  13.485 -41.147  1.00  0.00           C  
ATOM   3447  O   SER   215     -14.055  13.389 -42.054  1.00  0.00           O  
ATOM   3448  CB  SER   215     -14.431  15.266 -39.472  1.00  0.00           C  
ATOM   3449  OG  SER   215     -14.650  16.587 -39.038  1.00  0.00           O  
ATOM   3450  H   SER   215     -16.928  15.212 -39.404  1.00  0.00           H  
ATOM   3451  HA  SER   215     -15.080  15.592 -41.487  1.00  0.00           H  
ATOM   3452  HB3 SER   215     -13.389  15.204 -39.781  1.00  0.00           H  
ATOM   3453  HB2 SER   215     -14.592  14.590 -38.636  1.00  0.00           H  
ATOM   3454  HG  SER   215     -15.521  16.638 -38.632  1.00  0.00           H  
ATOM   3455  N   VAL   216     -15.476  12.434 -40.570  1.00  0.00           N  
ATOM   3456  CA  VAL   216     -15.308  11.053 -41.004  1.00  0.00           C  
ATOM   3457  C   VAL   216     -15.763  10.852 -42.458  1.00  0.00           C  
ATOM   3458  O   VAL   216     -15.028  10.236 -43.227  1.00  0.00           O  
ATOM   3459  CB  VAL   216     -16.075  10.057 -40.095  1.00  0.00           C  
ATOM   3460  CG1 VAL   216     -16.082   8.633 -40.645  1.00  0.00           C  
ATOM   3461  CG2 VAL   216     -15.492  10.001 -38.675  1.00  0.00           C  
ATOM   3462  H   VAL   216     -16.121  12.591 -39.805  1.00  0.00           H  
ATOM   3463  HA  VAL   216     -14.245  10.813 -40.962  1.00  0.00           H  
ATOM   3464  HB  VAL   216     -17.110  10.376 -40.012  1.00  0.00           H  
ATOM   3465 HG11 VAL   216     -16.423   7.908 -39.905  1.00  0.00           H  
ATOM   3466 HG12 VAL   216     -16.729   8.525 -41.516  1.00  0.00           H  
ATOM   3467 HG13 VAL   216     -15.058   8.392 -40.917  1.00  0.00           H  
ATOM   3468 HG21 VAL   216     -16.127   9.414 -38.010  1.00  0.00           H  
ATOM   3469 HG22 VAL   216     -14.507   9.534 -38.680  1.00  0.00           H  
ATOM   3470 HG23 VAL   216     -15.367  10.975 -38.223  1.00  0.00           H  
ATOM   3471  N   GLY   217     -16.928  11.420 -42.815  1.00  0.00           N  
ATOM   3472  CA  GLY   217     -17.436  11.440 -44.183  1.00  0.00           C  
ATOM   3473  C   GLY   217     -16.457  12.175 -45.106  1.00  0.00           C  
ATOM   3474  O   GLY   217     -16.154  11.676 -46.185  1.00  0.00           O  
ATOM   3475  H   GLY   217     -17.473  11.912 -42.118  1.00  0.00           H  
ATOM   3476  HA3 GLY   217     -18.392  11.959 -44.200  1.00  0.00           H  
ATOM   3477  HA2 GLY   217     -17.607  10.422 -44.538  1.00  0.00           H  
ATOM   3478  N   CYS   218     -15.914  13.322 -44.659  1.00  0.00           N  
ATOM   3479  CA  CYS   218     -14.911  14.102 -45.386  1.00  0.00           C  
ATOM   3480  C   CYS   218     -13.636  13.299 -45.641  1.00  0.00           C  
ATOM   3481  O   CYS   218     -13.166  13.296 -46.776  1.00  0.00           O  
ATOM   3482  CB  CYS   218     -14.533  15.425 -44.696  1.00  0.00           C  
ATOM   3483  SG  CYS   218     -15.934  16.552 -44.540  1.00  0.00           S  
ATOM   3484  H   CYS   218     -16.211  13.695 -43.767  1.00  0.00           H  
ATOM   3485  HA  CYS   218     -15.308  14.337 -46.370  1.00  0.00           H  
ATOM   3486  HB3 CYS   218     -13.764  15.945 -45.268  1.00  0.00           H  
ATOM   3487  HB2 CYS   218     -14.125  15.257 -43.703  1.00  0.00           H  
ATOM   3488  HG  CYS   218     -15.257  17.538 -43.944  1.00  0.00           H  
ATOM   3489  N   ILE   219     -13.119  12.605 -44.612  1.00  0.00           N  
ATOM   3490  CA  ILE   219     -11.934  11.762 -44.748  1.00  0.00           C  
ATOM   3491  C   ILE   219     -12.180  10.588 -45.689  1.00  0.00           C  
ATOM   3492  O   ILE   219     -11.329  10.335 -46.537  1.00  0.00           O  
ATOM   3493  CB  ILE   219     -11.392  11.183 -43.412  1.00  0.00           C  
ATOM   3494  CG2 ILE   219     -10.246  10.158 -43.618  1.00  0.00           C  
ATOM   3495  CG1 ILE   219     -10.878  12.321 -42.514  1.00  0.00           C  
ATOM   3496  CD1 ILE   219     -10.054  11.852 -41.315  1.00  0.00           C  
ATOM   3497  H   ILE   219     -13.550  12.653 -43.697  1.00  0.00           H  
ATOM   3498  HA  ILE   219     -11.148  12.374 -45.192  1.00  0.00           H  
ATOM   3499  HB  ILE   219     -12.208  10.681 -42.889  1.00  0.00           H  
ATOM   3500 HG21 ILE   219      -9.975   9.653 -42.692  1.00  0.00           H  
ATOM   3501 HG22 ILE   219     -10.501   9.346 -44.274  1.00  0.00           H  
ATOM   3502 HG23 ILE   219      -9.354  10.632 -44.028  1.00  0.00           H  
ATOM   3503 HG13 ILE   219     -11.697  12.929 -42.147  1.00  0.00           H  
ATOM   3504 HG12 ILE   219     -10.244  12.986 -43.101  1.00  0.00           H  
ATOM   3505 HD11 ILE   219      -9.654  12.711 -40.782  1.00  0.00           H  
ATOM   3506 HD12 ILE   219     -10.621  11.205 -40.646  1.00  0.00           H  
ATOM   3507 HD13 ILE   219      -9.150  11.320 -41.609  1.00  0.00           H  
ATOM   3508  N   PHE   220     -13.316   9.893 -45.530  1.00  0.00           N  
ATOM   3509  CA  PHE   220     -13.677   8.784 -46.401  1.00  0.00           C  
ATOM   3510  C   PHE   220     -13.664   9.203 -47.868  1.00  0.00           C  
ATOM   3511  O   PHE   220     -13.153   8.464 -48.712  1.00  0.00           O  
ATOM   3512  CB  PHE   220     -15.038   8.210 -46.010  1.00  0.00           C  
ATOM   3513  CG  PHE   220     -15.359   6.985 -46.832  1.00  0.00           C  
ATOM   3514  CD1 PHE   220     -15.813   7.074 -48.160  1.00  0.00           C  
ATOM   3515  CD2 PHE   220     -14.920   5.753 -46.362  1.00  0.00           C  
ATOM   3516  CE1 PHE   220     -15.900   5.951 -48.964  1.00  0.00           C  
ATOM   3517  CE2 PHE   220     -15.032   4.642 -47.160  1.00  0.00           C  
ATOM   3518  CZ  PHE   220     -15.515   4.725 -48.461  1.00  0.00           C  
ATOM   3519  H   PHE   220     -13.970  10.136 -44.795  1.00  0.00           H  
ATOM   3520  HA  PHE   220     -12.948   7.989 -46.283  1.00  0.00           H  
ATOM   3521  HB3 PHE   220     -15.811   8.965 -46.118  1.00  0.00           H  
ATOM   3522  HB2 PHE   220     -15.038   7.936 -44.953  1.00  0.00           H  
ATOM   3523  HD1 PHE   220     -16.020   8.043 -48.573  1.00  0.00           H  
ATOM   3524  HD2 PHE   220     -14.467   5.684 -45.390  1.00  0.00           H  
ATOM   3525  HE1 PHE   220     -16.225   6.034 -49.990  1.00  0.00           H  
ATOM   3526  HE2 PHE   220     -14.641   3.747 -46.725  1.00  0.00           H  
ATOM   3527  HZ  PHE   220     -15.550   3.862 -49.105  1.00  0.00           H  
ATOM   3528  N   ALA   221     -14.210  10.402 -48.113  1.00  0.00           N  
ATOM   3529  CA  ALA   221     -14.268  10.986 -49.424  1.00  0.00           C  
ATOM   3530  C   ALA   221     -12.931  11.150 -50.077  1.00  0.00           C  
ATOM   3531  O   ALA   221     -12.681  10.548 -51.117  1.00  0.00           O  
ATOM   3532  CB  ALA   221     -15.049  12.297 -49.410  1.00  0.00           C  
ATOM   3533  H   ALA   221     -14.598  10.947 -47.354  1.00  0.00           H  
ATOM   3534  HA  ALA   221     -14.694  10.199 -49.982  1.00  0.00           H  
ATOM   3535  HB1 ALA   221     -15.098  12.753 -50.396  1.00  0.00           H  
ATOM   3536  HB2 ALA   221     -16.051  12.155 -49.013  1.00  0.00           H  
ATOM   3537  HB3 ALA   221     -14.565  13.032 -48.774  1.00  0.00           H  
ATOM   3538  N   GLU   222     -12.089  11.883 -49.366  1.00  0.00           N  
ATOM   3539  CA  GLU   222     -10.693  12.084 -49.659  1.00  0.00           C  
ATOM   3540  C   GLU   222      -9.911  10.833 -49.957  1.00  0.00           C  
ATOM   3541  O   GLU   222      -9.124  10.841 -50.891  1.00  0.00           O  
ATOM   3542  CB  GLU   222     -10.090  12.766 -48.448  1.00  0.00           C  
ATOM   3543  CG  GLU   222     -10.512  14.227 -48.460  1.00  0.00           C  
ATOM   3544  CD  GLU   222      -9.342  15.175 -48.615  1.00  0.00           C  
ATOM   3545  OE1 GLU   222      -8.176  14.736 -48.705  1.00  0.00           O  
ATOM   3546  OE2 GLU   222      -9.655  16.371 -48.652  1.00  0.00           O1-
ATOM   3547  H   GLU   222     -12.415  12.309 -48.509  1.00  0.00           H  
ATOM   3548  HA  GLU   222     -10.595  12.711 -50.541  1.00  0.00           H  
ATOM   3549  HB3 GLU   222      -9.015  12.592 -48.389  1.00  0.00           H  
ATOM   3550  HB2 GLU   222     -10.465  12.336 -47.526  1.00  0.00           H  
ATOM   3551  HG3 GLU   222     -11.117  14.471 -47.601  1.00  0.00           H  
ATOM   3552  HG2 GLU   222     -11.191  14.442 -49.284  1.00  0.00           H  
ATOM   3553  N   MET   223     -10.143   9.786 -49.167  1.00  0.00           N  
ATOM   3554  CA  MET   223      -9.431   8.546 -49.344  1.00  0.00           C  
ATOM   3555  C   MET   223      -9.756   7.867 -50.678  1.00  0.00           C  
ATOM   3556  O   MET   223      -8.818   7.529 -51.394  1.00  0.00           O  
ATOM   3557  CB  MET   223      -9.657   7.648 -48.131  1.00  0.00           C  
ATOM   3558  CG  MET   223      -8.835   8.082 -46.912  1.00  0.00           C  
ATOM   3559  SD  MET   223      -8.806   6.876 -45.565  1.00  0.00           S  
ATOM   3560  CE  MET   223     -10.510   6.926 -44.969  1.00  0.00           C  
ATOM   3561  H   MET   223     -10.795   9.851 -48.396  1.00  0.00           H  
ATOM   3562  HA  MET   223      -8.374   8.805 -49.374  1.00  0.00           H  
ATOM   3563  HB3 MET   223      -9.426   6.611 -48.365  1.00  0.00           H  
ATOM   3564  HB2 MET   223     -10.715   7.685 -47.876  1.00  0.00           H  
ATOM   3565  HG3 MET   223      -9.180   9.037 -46.523  1.00  0.00           H  
ATOM   3566  HG2 MET   223      -7.798   8.243 -47.206  1.00  0.00           H  
ATOM   3567  HE1 MET   223     -10.998   5.967 -45.136  1.00  0.00           H  
ATOM   3568  HE2 MET   223     -10.533   7.120 -43.897  1.00  0.00           H  
ATOM   3569  HE3 MET   223     -11.065   7.693 -45.492  1.00  0.00           H  
ATOM   3570  N   VAL   224     -11.042   7.736 -51.041  1.00  0.00           N  
ATOM   3571  CA  VAL   224     -11.364   7.109 -52.323  1.00  0.00           C  
ATOM   3572  C   VAL   224     -11.106   8.056 -53.504  1.00  0.00           C  
ATOM   3573  O   VAL   224     -10.439   7.646 -54.448  1.00  0.00           O  
ATOM   3574  CB  VAL   224     -12.813   6.609 -52.449  1.00  0.00           C  
ATOM   3575  CG1 VAL   224     -13.088   5.877 -53.778  1.00  0.00           C  
ATOM   3576  CG2 VAL   224     -13.263   5.790 -51.234  1.00  0.00           C  
ATOM   3577  H   VAL   224     -11.796   8.044 -50.443  1.00  0.00           H  
ATOM   3578  HA  VAL   224     -10.721   6.234 -52.450  1.00  0.00           H  
ATOM   3579  HB  VAL   224     -13.428   7.474 -52.508  1.00  0.00           H  
ATOM   3580 HG11 VAL   224     -14.009   5.300 -53.758  1.00  0.00           H  
ATOM   3581 HG12 VAL   224     -13.160   6.565 -54.620  1.00  0.00           H  
ATOM   3582 HG13 VAL   224     -12.292   5.166 -54.001  1.00  0.00           H  
ATOM   3583 HG21 VAL   224     -14.210   5.283 -51.406  1.00  0.00           H  
ATOM   3584 HG22 VAL   224     -12.531   5.024 -50.983  1.00  0.00           H  
ATOM   3585 HG23 VAL   224     -13.403   6.439 -50.373  1.00  0.00           H  
ATOM   3586  N   LEU   225     -11.632   9.288 -53.432  1.00  0.00           N  
ATOM   3587  CA  LEU   225     -11.556  10.257 -54.520  1.00  0.00           C  
ATOM   3588  C   LEU   225     -10.187  10.803 -54.766  1.00  0.00           C  
ATOM   3589  O   LEU   225      -9.907  11.111 -55.923  1.00  0.00           O  
ATOM   3590  CB  LEU   225     -12.489  11.448 -54.267  1.00  0.00           C  
ATOM   3591  CG  LEU   225     -13.714  11.302 -55.114  1.00  0.00           C  
ATOM   3592  CD1 LEU   225     -14.340   9.916 -55.010  1.00  0.00           C  
ATOM   3593  CD2 LEU   225     -14.692  12.424 -54.824  1.00  0.00           C  
ATOM   3594  H   LEU   225     -12.098   9.595 -52.588  1.00  0.00           H  
ATOM   3595  HA  LEU   225     -11.809   9.740 -55.448  1.00  0.00           H  
ATOM   3596  HB3 LEU   225     -12.028  12.404 -54.530  1.00  0.00           H  
ATOM   3597  HB2 LEU   225     -12.752  11.557 -53.224  1.00  0.00           H  
ATOM   3598  HG  LEU   225     -13.325  11.436 -56.114  1.00  0.00           H  
ATOM   3599 HD11 LEU   225     -15.414  10.006 -55.100  1.00  0.00           H  
ATOM   3600 HD12 LEU   225     -13.962   9.253 -55.785  1.00  0.00           H  
ATOM   3601 HD13 LEU   225     -14.091   9.409 -54.090  1.00  0.00           H  
ATOM   3602 HD21 LEU   225     -15.658  12.231 -55.279  1.00  0.00           H  
ATOM   3603 HD22 LEU   225     -14.833  12.595 -53.758  1.00  0.00           H  
ATOM   3604 HD23 LEU   225     -14.286  13.341 -55.245  1.00  0.00           H  
ATOM   3605  N   GLU   226      -9.405  10.936 -53.683  1.00  0.00           N  
ATOM   3606  CA  GLU   226      -8.077  11.537 -53.677  1.00  0.00           C  
ATOM   3607  C   GLU   226      -8.147  13.067 -53.766  1.00  0.00           C  
ATOM   3608  O   GLU   226      -7.152  13.710 -54.092  1.00  0.00           O  
ATOM   3609  CB  GLU   226      -7.302  10.929 -54.839  1.00  0.00           C  
ATOM   3610  CG  GLU   226      -5.803  11.047 -54.823  1.00  0.00           C  
ATOM   3611  CD  GLU   226      -5.313  10.503 -56.163  1.00  0.00           C  
ATOM   3612  OE1 GLU   226      -5.777   9.399 -56.528  1.00  0.00           O  
ATOM   3613  OE2 GLU   226      -4.501  11.192 -56.812  1.00  0.00           O1-
ATOM   3614  H   GLU   226      -9.738  10.624 -52.781  1.00  0.00           H  
ATOM   3615  HA  GLU   226      -7.573  11.265 -52.752  1.00  0.00           H  
ATOM   3616  HB3 GLU   226      -7.607  11.412 -55.768  1.00  0.00           H  
ATOM   3617  HB2 GLU   226      -7.570   9.872 -54.920  1.00  0.00           H  
ATOM   3618  HG3 GLU   226      -5.464  10.425 -53.999  1.00  0.00           H  
ATOM   3619  HG2 GLU   226      -5.441  12.060 -54.668  1.00  0.00           H  
ATOM   3620  N   ARG   227      -9.329  13.630 -53.508  1.00  0.00           N  
ATOM   3621  CA  ARG   227      -9.576  15.051 -53.599  1.00  0.00           C  
ATOM   3622  C   ARG   227     -10.487  15.436 -52.454  1.00  0.00           C  
ATOM   3623  O   ARG   227     -11.210  14.583 -51.933  1.00  0.00           O  
ATOM   3624  CB  ARG   227     -10.189  15.377 -54.976  1.00  0.00           C  
ATOM   3625  CG  ARG   227     -10.013  16.855 -55.360  1.00  0.00           C  
ATOM   3626  CD  ARG   227     -10.244  17.133 -56.848  1.00  0.00           C  
ATOM   3627  NE  ARG   227     -11.665  17.256 -57.190  1.00  0.00           N  
ATOM   3628  CZ  ARG   227     -12.142  17.181 -58.444  1.00  0.00           C  
ATOM   3629  NH1 ARG   227     -11.360  16.835 -59.474  1.00  0.00           N  
ATOM   3630  NH2 ARG   227     -13.422  17.469 -58.685  1.00  0.00           N1+
ATOM   3631  H   ARG   227     -10.111  13.057 -53.223  1.00  0.00           H  
ATOM   3632  HA  ARG   227      -8.644  15.605 -53.463  1.00  0.00           H  
ATOM   3633  HB3 ARG   227     -11.234  15.068 -55.043  1.00  0.00           H  
ATOM   3634  HB2 ARG   227      -9.653  14.781 -55.717  1.00  0.00           H  
ATOM   3635  HG3 ARG   227      -9.021  17.223 -55.094  1.00  0.00           H  
ATOM   3636  HG2 ARG   227     -10.720  17.438 -54.768  1.00  0.00           H  
ATOM   3637  HD3 ARG   227      -9.905  16.252 -57.393  1.00  0.00           H  
ATOM   3638  HD2 ARG   227      -9.643  17.965 -57.217  1.00  0.00           H  
ATOM   3639  HE  ARG   227     -12.280  17.546 -56.441  1.00  0.00           H  
ATOM   3640 HH12 ARG   227     -11.732  16.794 -60.412  1.00  0.00           H  
ATOM   3641 HH11 ARG   227     -10.392  16.598 -59.314  1.00  0.00           H  
ATOM   3642 HH22 ARG   227     -13.797  17.385 -59.618  1.00  0.00           H  
ATOM   3643 HH21 ARG   227     -14.033  17.773 -57.939  1.00  0.00           H  
ATOM   3644  N   ILE   228     -10.465  16.730 -52.108  1.00  0.00           N  
ATOM   3645  CA  ILE   228     -11.370  17.266 -51.111  1.00  0.00           C  
ATOM   3646  C   ILE   228     -12.814  17.051 -51.556  1.00  0.00           C  
ATOM   3647  O   ILE   228     -13.130  17.101 -52.742  1.00  0.00           O  
ATOM   3648  CB  ILE   228     -11.145  18.761 -50.760  1.00  0.00           C  
ATOM   3649  CG2 ILE   228     -12.089  19.255 -49.634  1.00  0.00           C  
ATOM   3650  CG1 ILE   228      -9.670  19.153 -50.484  1.00  0.00           C  
ATOM   3651  CD1 ILE   228      -9.203  19.172 -49.016  1.00  0.00           C  
ATOM   3652  H   ILE   228      -9.851  17.383 -52.571  1.00  0.00           H  
ATOM   3653  HA  ILE   228     -11.268  16.671 -50.216  1.00  0.00           H  
ATOM   3654  HB  ILE   228     -11.389  19.304 -51.664  1.00  0.00           H  
ATOM   3655 HG21 ILE   228     -11.633  20.003 -49.005  1.00  0.00           H  
ATOM   3656 HG22 ILE   228     -12.992  19.713 -50.008  1.00  0.00           H  
ATOM   3657 HG23 ILE   228     -12.360  18.453 -48.948  1.00  0.00           H  
ATOM   3658 HG13 ILE   228      -9.519  20.161 -50.867  1.00  0.00           H  
ATOM   3659 HG12 ILE   228      -8.984  18.541 -51.067  1.00  0.00           H  
ATOM   3660 HD11 ILE   228      -8.279  18.606 -48.900  1.00  0.00           H  
ATOM   3661 HD12 ILE   228      -8.992  20.193 -48.698  1.00  0.00           H  
ATOM   3662 HD13 ILE   228      -9.925  18.768 -48.311  1.00  0.00           H  
ATOM   3663  N   LEU   229     -13.625  16.765 -50.545  1.00  0.00           N  
ATOM   3664  CA  LEU   229     -15.049  16.544 -50.587  1.00  0.00           C  
ATOM   3665  C   LEU   229     -15.827  17.785 -51.033  1.00  0.00           C  
ATOM   3666  O   LEU   229     -16.991  17.753 -51.378  1.00  0.00           O  
ATOM   3667  CB  LEU   229     -15.398  16.241 -49.129  1.00  0.00           C  
ATOM   3668  CG  LEU   229     -16.666  15.433 -48.870  1.00  0.00           C  
ATOM   3669  CD1 LEU   229     -17.322  15.813 -47.560  1.00  0.00           C  
ATOM   3670  CD2 LEU   229     -17.662  15.368 -49.994  1.00  0.00           C  
ATOM   3671  H   LEU   229     -13.220  16.719 -49.621  1.00  0.00           H  
ATOM   3672  HA  LEU   229     -15.193  15.692 -51.249  1.00  0.00           H  
ATOM   3673  HB3 LEU   229     -15.401  17.179 -48.574  1.00  0.00           H  
ATOM   3674  HB2 LEU   229     -14.592  15.673 -48.661  1.00  0.00           H  
ATOM   3675  HG  LEU   229     -16.341  14.408 -48.741  1.00  0.00           H  
ATOM   3676 HD11 LEU   229     -18.376  16.044 -47.671  1.00  0.00           H  
ATOM   3677 HD12 LEU   229     -17.245  14.991 -46.866  1.00  0.00           H  
ATOM   3678 HD13 LEU   229     -16.855  16.674 -47.094  1.00  0.00           H  
ATOM   3679 HD21 LEU   229     -18.216  14.442 -49.892  1.00  0.00           H  
ATOM   3680 HD22 LEU   229     -18.326  16.231 -49.994  1.00  0.00           H  
ATOM   3681 HD23 LEU   229     -17.177  15.259 -50.942  1.00  0.00           H  
ATOM   3682  N   PHE   230     -15.164  18.902 -50.918  1.00  0.00           N  
ATOM   3683  CA  PHE   230     -15.554  20.205 -51.352  1.00  0.00           C  
ATOM   3684  C   PHE   230     -14.333  20.614 -52.203  1.00  0.00           C  
ATOM   3685  O   PHE   230     -13.604  19.716 -52.602  1.00  0.00           O  
ATOM   3686  CB  PHE   230     -15.986  20.806 -50.011  1.00  0.00           C  
ATOM   3687  CG  PHE   230     -17.323  20.148 -49.633  1.00  0.00           C  
ATOM   3688  CD1 PHE   230     -17.356  19.235 -48.561  1.00  0.00           C  
ATOM   3689  CD2 PHE   230     -18.518  20.316 -50.382  1.00  0.00           C  
ATOM   3690  CE1 PHE   230     -18.548  18.630 -48.200  1.00  0.00           C  
ATOM   3691  CE2 PHE   230     -19.692  19.678 -50.017  1.00  0.00           C  
ATOM   3692  CZ  PHE   230     -19.706  18.834 -48.923  1.00  0.00           C  
ATOM   3693  H   PHE   230     -14.201  18.836 -50.624  1.00  0.00           H  
ATOM   3694  HA  PHE   230     -16.391  20.168 -52.051  1.00  0.00           H  
ATOM   3695  HB3 PHE   230     -15.917  21.866 -49.906  1.00  0.00           H  
ATOM   3696  HB2 PHE   230     -15.262  20.535 -49.240  1.00  0.00           H  
ATOM   3697  HD1 PHE   230     -16.475  19.071 -47.959  1.00  0.00           H  
ATOM   3698  HD2 PHE   230     -18.526  20.901 -51.284  1.00  0.00           H  
ATOM   3699  HE1 PHE   230     -18.601  18.061 -47.288  1.00  0.00           H  
ATOM   3700  HE2 PHE   230     -20.595  19.826 -50.590  1.00  0.00           H  
ATOM   3701  HZ  PHE   230     -20.626  18.384 -48.587  1.00  0.00           H  
ATOM   3702  N   PRO   231     -14.096  21.839 -52.667  1.00  0.00           N  
ATOM   3703  CA  PRO   231     -13.021  22.000 -53.657  1.00  0.00           C  
ATOM   3704  C   PRO   231     -11.590  21.680 -53.257  1.00  0.00           C  
ATOM   3705  O   PRO   231     -11.211  21.720 -52.087  1.00  0.00           O  
ATOM   3706  CB  PRO   231     -13.175  23.403 -54.179  1.00  0.00           C  
ATOM   3707  CD  PRO   231     -15.092  22.829 -52.915  1.00  0.00           C  
ATOM   3708  CG  PRO   231     -14.672  23.500 -54.228  1.00  0.00           C  
ATOM   3709  HA  PRO   231     -13.271  21.338 -54.492  1.00  0.00           H  
ATOM   3710  HB3 PRO   231     -12.716  23.551 -55.157  1.00  0.00           H  
ATOM   3711  HB2 PRO   231     -12.720  24.099 -53.477  1.00  0.00           H  
ATOM   3712  HD2 PRO   231     -14.952  23.467 -52.060  1.00  0.00           H  
ATOM   3713  HD3 PRO   231     -16.087  22.411 -52.981  1.00  0.00           H  
ATOM   3714  HG3 PRO   231     -15.028  22.948 -55.091  1.00  0.00           H  
ATOM   3715  HG2 PRO   231     -15.004  24.507 -54.414  1.00  0.00           H  
ATOM   3716  N   GLY   232     -10.851  21.344 -54.319  1.00  0.00           N  
ATOM   3717  CA  GLY   232      -9.419  21.135 -54.308  1.00  0.00           C  
ATOM   3718  C   GLY   232      -8.739  22.496 -54.184  1.00  0.00           C  
ATOM   3719  O   GLY   232      -9.254  23.491 -54.705  1.00  0.00           O  
ATOM   3720  H   GLY   232     -11.295  21.328 -55.225  1.00  0.00           H  
ATOM   3721  HA3 GLY   232      -9.117  20.658 -55.241  1.00  0.00           H  
ATOM   3722  HA2 GLY   232      -9.138  20.470 -53.488  1.00  0.00           H  
ATOM   3723  N   TYR   233      -7.587  22.477 -53.485  1.00  0.00           N  
ATOM   3724  CA  TYR   233      -6.777  23.579 -52.947  1.00  0.00           C  
ATOM   3725  C   TYR   233      -7.364  24.973 -53.153  1.00  0.00           C  
ATOM   3726  O   TYR   233      -7.247  25.567 -54.223  1.00  0.00           O  
ATOM   3727  CB  TYR   233      -5.285  23.460 -53.338  1.00  0.00           C  
ATOM   3728  CG  TYR   233      -4.863  23.811 -54.757  1.00  0.00           C  
ATOM   3729  CD1 TYR   233      -4.588  25.149 -55.116  1.00  0.00           C  
ATOM   3730  CD2 TYR   233      -4.688  22.790 -55.712  1.00  0.00           C  
ATOM   3731  CE1 TYR   233      -4.198  25.472 -56.427  1.00  0.00           C  
ATOM   3732  CE2 TYR   233      -4.254  23.107 -57.013  1.00  0.00           C  
ATOM   3733  CZ  TYR   233      -4.017  24.448 -57.374  1.00  0.00           C  
ATOM   3734  OH  TYR   233      -3.603  24.758 -58.636  1.00  0.00           O  
ATOM   3735  H   TYR   233      -7.272  21.570 -53.173  1.00  0.00           H  
ATOM   3736  HA  TYR   233      -6.796  23.400 -51.870  1.00  0.00           H  
ATOM   3737  HB3 TYR   233      -4.925  22.458 -53.099  1.00  0.00           H  
ATOM   3738  HB2 TYR   233      -4.714  24.120 -52.682  1.00  0.00           H  
ATOM   3739  HD1 TYR   233      -4.686  25.939 -54.386  1.00  0.00           H  
ATOM   3740  HD2 TYR   233      -4.879  21.760 -55.448  1.00  0.00           H  
ATOM   3741  HE1 TYR   233      -4.010  26.501 -56.696  1.00  0.00           H  
ATOM   3742  HE2 TYR   233      -4.113  22.317 -57.736  1.00  0.00           H  
ATOM   3743  HH  TYR   233      -3.501  23.989 -59.201  1.00  0.00           H  
ATOM   3744  N   ASP   234      -8.072  25.441 -52.133  1.00  0.00           N  
ATOM   3745  CA  ASP   234      -8.736  26.718 -52.215  1.00  0.00           C  
ATOM   3746  C   ASP   234      -8.845  27.251 -50.788  1.00  0.00           C  
ATOM   3747  O   ASP   234      -8.758  26.483 -49.825  1.00  0.00           O  
ATOM   3748  CB  ASP   234     -10.049  26.584 -53.025  1.00  0.00           C  
ATOM   3749  CG  ASP   234     -10.666  27.910 -53.436  1.00  0.00           C  
ATOM   3750  OD1 ASP   234      -9.902  28.790 -53.882  1.00  0.00           O  
ATOM   3751  OD2 ASP   234     -11.908  27.958 -53.431  1.00  0.00           O1-
ATOM   3752  H   ASP   234      -8.165  24.930 -51.266  1.00  0.00           H  
ATOM   3753  HA  ASP   234      -8.068  27.415 -52.729  1.00  0.00           H  
ATOM   3754  HB3 ASP   234     -10.772  25.942 -52.543  1.00  0.00           H  
ATOM   3755  HB2 ASP   234      -9.864  26.041 -53.945  1.00  0.00           H  
ATOM   3756  N   HIS   235      -8.960  28.575 -50.681  1.00  0.00           N  
ATOM   3757  CA  HIS   235      -8.832  29.269 -49.409  1.00  0.00           C  
ATOM   3758  C   HIS   235     -10.147  29.413 -48.678  1.00  0.00           C  
ATOM   3759  O   HIS   235     -11.197  29.003 -49.182  1.00  0.00           O  
ATOM   3760  CB  HIS   235      -8.198  30.645 -49.650  1.00  0.00           C  
ATOM   3761  ND1 HIS   235      -5.761  30.055 -49.326  1.00  0.00           N  
ATOM   3762  CG  HIS   235      -6.790  30.516 -50.129  1.00  0.00           C  
ATOM   3763  NE2 HIS   235      -4.879  30.440 -51.331  1.00  0.00           N  
ATOM   3764  CD2 HIS   235      -6.237  30.755 -51.362  1.00  0.00           C  
ATOM   3765  CE1 HIS   235      -4.664  30.031 -50.086  1.00  0.00           C  
ATOM   3766  H   HIS   235      -9.059  29.144 -51.511  1.00  0.00           H  
ATOM   3767  HA  HIS   235      -8.172  28.706 -48.746  1.00  0.00           H  
ATOM   3768  HB3 HIS   235      -8.162  31.261 -48.751  1.00  0.00           H  
ATOM   3769  HB2 HIS   235      -8.773  31.209 -50.387  1.00  0.00           H  
ATOM   3770  HD1 HIS   235      -5.823  29.800 -48.353  1.00  0.00           H  
ATOM   3771  HD2 HIS   235      -6.708  31.112 -52.267  1.00  0.00           H  
ATOM   3772  HE1 HIS   235      -3.695  29.716 -49.726  1.00  0.00           H  
ATOM   3773  N   ILE   236      -9.996  30.053 -47.499  1.00  0.00           N  
ATOM   3774  CA  ILE   236     -11.032  30.531 -46.606  1.00  0.00           C  
ATOM   3775  C   ILE   236     -12.095  31.213 -47.426  1.00  0.00           C  
ATOM   3776  O   ILE   236     -13.000  30.462 -47.656  1.00  0.00           O  
ATOM   3777  CB  ILE   236     -10.580  31.544 -45.532  1.00  0.00           C  
ATOM   3778  CG2 ILE   236     -11.734  31.886 -44.557  1.00  0.00           C  
ATOM   3779  CG1 ILE   236      -9.325  31.086 -44.778  1.00  0.00           C  
ATOM   3780  CD1 ILE   236      -9.534  29.861 -43.886  1.00  0.00           C  
ATOM   3781  H   ILE   236      -9.062  30.310 -47.220  1.00  0.00           H  
ATOM   3782  HA  ILE   236     -11.463  29.658 -46.112  1.00  0.00           H  
ATOM   3783  HB  ILE   236     -10.272  32.480 -46.001  1.00  0.00           H  
ATOM   3784 HG21 ILE   236     -11.388  32.556 -43.768  1.00  0.00           H  
ATOM   3785 HG22 ILE   236     -12.571  32.389 -45.042  1.00  0.00           H  
ATOM   3786 HG23 ILE   236     -12.117  30.990 -44.072  1.00  0.00           H  
ATOM   3787 HG13 ILE   236      -8.971  31.907 -44.153  1.00  0.00           H  
ATOM   3788 HG12 ILE   236      -8.509  30.891 -45.474  1.00  0.00           H  
ATOM   3789 HD11 ILE   236      -8.578  29.454 -43.559  1.00  0.00           H  
ATOM   3790 HD12 ILE   236     -10.097  30.119 -42.989  1.00  0.00           H  
ATOM   3791 HD13 ILE   236     -10.077  29.071 -44.401  1.00  0.00           H  
ATOM   3792  N   ASP   237     -11.925  32.476 -47.875  1.00  0.00           N  
ATOM   3793  CA  ASP   237     -12.890  33.363 -48.549  1.00  0.00           C  
ATOM   3794  C   ASP   237     -13.596  32.876 -49.777  1.00  0.00           C  
ATOM   3795  O   ASP   237     -14.775  33.203 -49.932  1.00  0.00           O  
ATOM   3796  CB  ASP   237     -12.325  34.730 -48.917  1.00  0.00           C  
ATOM   3797  CG  ASP   237     -12.441  35.634 -47.717  1.00  0.00           C  
ATOM   3798  OD1 ASP   237     -11.463  35.664 -46.945  1.00  0.00           O  
ATOM   3799  OD2 ASP   237     -13.537  36.220 -47.573  1.00  0.00           O1-
ATOM   3800  H   ASP   237     -11.063  32.941 -47.628  1.00  0.00           H  
ATOM   3801  HA  ASP   237     -13.672  33.524 -47.808  1.00  0.00           H  
ATOM   3802  HB3 ASP   237     -12.817  35.224 -49.759  1.00  0.00           H  
ATOM   3803  HB2 ASP   237     -11.277  34.661 -49.214  1.00  0.00           H  
ATOM   3804  N   GLN   238     -12.939  32.015 -50.560  1.00  0.00           N  
ATOM   3805  CA  GLN   238     -13.684  31.245 -51.534  1.00  0.00           C  
ATOM   3806  C   GLN   238     -14.667  30.271 -50.889  1.00  0.00           C  
ATOM   3807  O   GLN   238     -15.468  29.743 -51.631  1.00  0.00           O  
ATOM   3808  CB  GLN   238     -12.772  30.663 -52.594  1.00  0.00           C  
ATOM   3809  CG  GLN   238     -12.367  31.650 -53.689  1.00  0.00           C  
ATOM   3810  CD  GLN   238     -10.980  32.203 -53.424  1.00  0.00           C  
ATOM   3811  OE1 GLN   238     -10.799  33.067 -52.570  1.00  0.00           O  
ATOM   3812  NE2 GLN   238      -9.989  31.690 -54.151  1.00  0.00           N  
ATOM   3813  H   GLN   238     -11.980  31.758 -50.380  1.00  0.00           H  
ATOM   3814  HA  GLN   238     -14.339  31.942 -52.063  1.00  0.00           H  
ATOM   3815  HB3 GLN   238     -13.305  29.909 -53.127  1.00  0.00           H  
ATOM   3816  HB2 GLN   238     -11.916  30.171 -52.129  1.00  0.00           H  
ATOM   3817  HG3 GLN   238     -13.082  32.464 -53.807  1.00  0.00           H  
ATOM   3818  HG2 GLN   238     -12.350  31.126 -54.646  1.00  0.00           H  
ATOM   3819 HE22 GLN   238      -9.045  32.026 -54.034  1.00  0.00           H  
ATOM   3820 HE21 GLN   238     -10.162  30.902 -54.761  1.00  0.00           H  
ATOM   3821  N   TRP   239     -14.717  30.312 -49.540  1.00  0.00           N  
ATOM   3822  CA  TRP   239     -15.747  30.229 -48.502  1.00  0.00           C  
ATOM   3823  C   TRP   239     -17.102  30.747 -48.876  1.00  0.00           C  
ATOM   3824  O   TRP   239     -17.991  30.724 -48.029  1.00  0.00           O  
ATOM   3825  CB  TRP   239     -15.521  31.084 -47.210  1.00  0.00           C  
ATOM   3826  CG  TRP   239     -15.268  30.549 -45.834  1.00  0.00           C  
ATOM   3827  CD2 TRP   239     -15.445  31.384 -44.676  1.00  0.00           C  
ATOM   3828  CD1 TRP   239     -14.665  29.416 -45.395  1.00  0.00           C  
ATOM   3829  NE1 TRP   239     -14.463  29.510 -44.032  1.00  0.00           N  
ATOM   3830  CE2 TRP   239     -14.868  30.741 -43.551  1.00  0.00           C  
ATOM   3831  CE3 TRP   239     -15.977  32.679 -44.504  1.00  0.00           C  
ATOM   3832  CZ2 TRP   239     -14.767  31.391 -42.314  1.00  0.00           C  
ATOM   3833  CZ3 TRP   239     -15.910  33.326 -43.263  1.00  0.00           C  
ATOM   3834  CH2 TRP   239     -15.290  32.689 -42.173  1.00  0.00           C  
ATOM   3835  H   TRP   239     -13.874  30.689 -49.126  1.00  0.00           H  
ATOM   3836  HA  TRP   239     -15.613  29.198 -48.325  1.00  0.00           H  
ATOM   3837  HB3 TRP   239     -16.293  31.824 -47.001  1.00  0.00           H  
ATOM   3838  HB2 TRP   239     -14.783  31.836 -47.410  1.00  0.00           H  
ATOM   3839  HD1 TRP   239     -14.340  28.605 -46.030  1.00  0.00           H  
ATOM   3840  HE1 TRP   239     -14.006  28.784 -43.507  1.00  0.00           H  
ATOM   3841  HE3 TRP   239     -16.419  33.207 -45.336  1.00  0.00           H  
ATOM   3842  HZ2 TRP   239     -14.261  30.911 -41.491  1.00  0.00           H  
ATOM   3843  HZ3 TRP   239     -16.313  34.320 -43.152  1.00  0.00           H  
ATOM   3844  HH2 TRP   239     -15.212  33.202 -41.226  1.00  0.00           H  
ATOM   3845  N   THR   240     -17.263  31.283 -50.069  1.00  0.00           N  
ATOM   3846  CA  THR   240     -18.555  31.756 -50.396  1.00  0.00           C  
ATOM   3847  C   THR   240     -19.490  30.597 -50.651  1.00  0.00           C  
ATOM   3848  O   THR   240     -20.532  30.703 -50.046  1.00  0.00           O  
ATOM   3849  CB  THR   240     -18.624  32.770 -51.514  1.00  0.00           C  
ATOM   3850  OG1 THR   240     -17.577  33.694 -51.305  1.00  0.00           O  
ATOM   3851  CG2 THR   240     -19.937  33.574 -51.451  1.00  0.00           C  
ATOM   3852  H   THR   240     -16.518  31.355 -50.748  1.00  0.00           H  
ATOM   3853  HA  THR   240     -18.936  32.311 -49.532  1.00  0.00           H  
ATOM   3854  HB  THR   240     -18.504  32.290 -52.487  1.00  0.00           H  
ATOM   3855  HG1 THR   240     -17.651  34.400 -51.951  1.00  0.00           H  
ATOM   3856 HG21 THR   240     -20.317  33.785 -52.450  1.00  0.00           H  
ATOM   3857 HG22 THR   240     -20.727  33.114 -50.863  1.00  0.00           H  
ATOM   3858 HG23 THR   240     -19.782  34.540 -50.967  1.00  0.00           H  
ATOM   3859  N   LYS   241     -19.144  29.526 -51.402  1.00  0.00           N  
ATOM   3860  CA  LYS   241     -20.103  28.456 -51.690  1.00  0.00           C  
ATOM   3861  C   LYS   241     -19.651  26.964 -51.586  1.00  0.00           C  
ATOM   3862  O   LYS   241     -19.543  26.413 -52.671  1.00  0.00           O  
ATOM   3863  CB  LYS   241     -20.930  28.784 -52.928  1.00  0.00           C  
ATOM   3864  CG  LYS   241     -22.124  29.732 -52.797  1.00  0.00           C  
ATOM   3865  CD  LYS   241     -21.704  31.185 -52.996  1.00  0.00           C  
ATOM   3866  CE  LYS   241     -22.795  32.090 -53.532  1.00  0.00           C  
ATOM   3867  NZ  LYS   241     -23.143  31.728 -54.910  1.00  0.00           N1+
ATOM   3868  H   LYS   241     -18.253  29.497 -51.883  1.00  0.00           H  
ATOM   3869  HA  LYS   241     -20.887  28.606 -51.018  1.00  0.00           H  
ATOM   3870  HB3 LYS   241     -21.354  27.877 -53.291  1.00  0.00           H  
ATOM   3871  HB2 LYS   241     -20.299  29.141 -53.726  1.00  0.00           H  
ATOM   3872  HG3 LYS   241     -22.634  29.636 -51.843  1.00  0.00           H  
ATOM   3873  HG2 LYS   241     -22.871  29.448 -53.536  1.00  0.00           H  
ATOM   3874  HD3 LYS   241     -20.789  31.289 -53.582  1.00  0.00           H  
ATOM   3875  HD2 LYS   241     -21.510  31.589 -52.023  1.00  0.00           H  
ATOM   3876  HE3 LYS   241     -22.460  33.128 -53.524  1.00  0.00           H  
ATOM   3877  HE2 LYS   241     -23.683  32.034 -52.902  1.00  0.00           H  
ATOM   3878  HZ1 LYS   241     -23.879  32.338 -55.238  1.00  0.00           H  
ATOM   3879  HZ2 LYS   241     -22.332  31.831 -55.501  1.00  0.00           H  
ATOM   3880  HZ3 LYS   241     -23.465  30.771 -54.927  1.00  0.00           H  
ATOM   3881  N   ILE   242     -19.364  26.417 -50.346  1.00  0.00           N  
ATOM   3882  CA  ILE   242     -18.999  25.172 -49.576  1.00  0.00           C  
ATOM   3883  C   ILE   242     -19.424  25.040 -48.019  1.00  0.00           C  
ATOM   3884  O   ILE   242     -18.788  24.303 -47.305  1.00  0.00           O  
ATOM   3885  CB  ILE   242     -17.615  24.575 -49.863  1.00  0.00           C  
ATOM   3886  CG2 ILE   242     -16.489  24.417 -48.818  1.00  0.00           C  
ATOM   3887  CG1 ILE   242     -17.688  23.370 -50.732  1.00  0.00           C  
ATOM   3888  CD1 ILE   242     -18.460  23.414 -52.022  1.00  0.00           C  
ATOM   3889  H   ILE   242     -19.467  27.121 -49.632  1.00  0.00           H  
ATOM   3890  HA  ILE   242     -19.569  24.522 -50.155  1.00  0.00           H  
ATOM   3891  HB  ILE   242     -17.221  25.236 -50.525  1.00  0.00           H  
ATOM   3892 HG21 ILE   242     -15.523  24.329 -49.312  1.00  0.00           H  
ATOM   3893 HG22 ILE   242     -16.407  25.241 -48.117  1.00  0.00           H  
ATOM   3894 HG23 ILE   242     -16.605  23.507 -48.257  1.00  0.00           H  
ATOM   3895 HG13 ILE   242     -18.060  22.617 -50.062  1.00  0.00           H  
ATOM   3896 HG12 ILE   242     -16.692  23.179 -51.048  1.00  0.00           H  
ATOM   3897 HD11 ILE   242     -18.107  22.605 -52.637  1.00  0.00           H  
ATOM   3898 HD12 ILE   242     -19.479  23.135 -51.866  1.00  0.00           H  
ATOM   3899 HD13 ILE   242     -18.356  24.339 -52.571  1.00  0.00           H  
ATOM   3900  N   THR   243     -20.452  25.767 -47.491  1.00  0.00           N  
ATOM   3901  CA  THR   243     -21.371  25.601 -46.321  1.00  0.00           C  
ATOM   3902  C   THR   243     -22.802  26.197 -46.535  1.00  0.00           C  
ATOM   3903  O   THR   243     -23.303  27.026 -45.788  1.00  0.00           O  
ATOM   3904  CB  THR   243     -20.959  26.090 -44.930  1.00  0.00           C  
ATOM   3905  OG1 THR   243     -20.786  27.472 -44.781  1.00  0.00           O  
ATOM   3906  CG2 THR   243     -19.869  25.279 -44.334  1.00  0.00           C  
ATOM   3907  H   THR   243     -20.727  26.577 -48.028  1.00  0.00           H  
ATOM   3908  HA  THR   243     -21.430  24.537 -46.193  1.00  0.00           H  
ATOM   3909  HB  THR   243     -21.768  25.947 -44.216  1.00  0.00           H  
ATOM   3910  HG1 THR   243     -19.924  27.716 -45.144  1.00  0.00           H  
ATOM   3911 HG21 THR   243     -19.444  25.894 -43.594  1.00  0.00           H  
ATOM   3912 HG22 THR   243     -20.262  24.401 -43.833  1.00  0.00           H  
ATOM   3913 HG23 THR   243     -19.084  25.039 -45.037  1.00  0.00           H  
ATOM   3914  N   GLU   244     -23.432  25.808 -47.628  1.00  0.00           N  
ATOM   3915  CA  GLU   244     -24.784  25.989 -48.126  1.00  0.00           C  
ATOM   3916  C   GLU   244     -24.953  25.054 -49.304  1.00  0.00           C  
ATOM   3917  O   GLU   244     -25.320  25.498 -50.390  1.00  0.00           O  
ATOM   3918  CB  GLU   244     -25.410  27.355 -48.436  1.00  0.00           C  
ATOM   3919  CG  GLU   244     -25.661  28.362 -47.323  1.00  0.00           C  
ATOM   3920  CD  GLU   244     -26.636  29.388 -47.898  1.00  0.00           C  
ATOM   3921  OE1 GLU   244     -26.279  30.043 -48.904  1.00  0.00           O  
ATOM   3922  OE2 GLU   244     -27.772  29.416 -47.380  1.00  0.00           O1-
ATOM   3923  H   GLU   244     -22.892  25.278 -48.291  1.00  0.00           H  
ATOM   3924  HA  GLU   244     -25.350  25.586 -47.341  1.00  0.00           H  
ATOM   3925  HB3 GLU   244     -26.414  27.096 -48.779  1.00  0.00           H  
ATOM   3926  HB2 GLU   244     -25.044  27.820 -49.333  1.00  0.00           H  
ATOM   3927  HG3 GLU   244     -24.764  28.839 -46.944  1.00  0.00           H  
ATOM   3928  HG2 GLU   244     -26.123  27.873 -46.465  1.00  0.00           H  
ATOM   3929  N   GLU   245     -24.572  23.797 -49.006  1.00  0.00           N  
ATOM   3930  CA  GLU   245     -24.400  22.526 -49.711  1.00  0.00           C  
ATOM   3931  C   GLU   245     -24.232  22.570 -51.217  1.00  0.00           C  
ATOM   3932  O   GLU   245     -24.835  23.400 -51.858  1.00  0.00           O  
ATOM   3933  CB  GLU   245     -24.809  21.323 -48.852  1.00  0.00           C  
ATOM   3934  CG  GLU   245     -24.097  19.944 -48.767  1.00  0.00           C  
ATOM   3935  CD  GLU   245     -24.941  18.987 -47.925  1.00  0.00           C  
ATOM   3936  OE1 GLU   245     -26.168  19.195 -47.804  1.00  0.00           O  
ATOM   3937  OE2 GLU   245     -24.339  18.025 -47.419  1.00  0.00           O1-
ATOM   3938  H   GLU   245     -24.320  23.689 -48.035  1.00  0.00           H  
ATOM   3939  HA  GLU   245     -23.444  22.168 -49.549  1.00  0.00           H  
ATOM   3940  HB3 GLU   245     -25.853  21.192 -48.927  1.00  0.00           H  
ATOM   3941  HB2 GLU   245     -24.774  21.616 -47.856  1.00  0.00           H  
ATOM   3942  HG3 GLU   245     -23.130  19.917 -48.286  1.00  0.00           H  
ATOM   3943  HG2 GLU   245     -23.876  19.501 -49.721  1.00  0.00           H  
ATOM   3944  N   LEU   246     -23.310  21.777 -51.741  1.00  0.00           N  
ATOM   3945  CA  LEU   246     -23.126  21.509 -53.143  1.00  0.00           C  
ATOM   3946  C   LEU   246     -21.774  20.880 -53.292  1.00  0.00           C  
ATOM   3947  O   LEU   246     -20.739  21.318 -52.808  1.00  0.00           O  
ATOM   3948  CB  LEU   246     -23.242  22.640 -54.196  1.00  0.00           C  
ATOM   3949  CG  LEU   246     -23.699  22.235 -55.618  1.00  0.00           C  
ATOM   3950  CD1 LEU   246     -24.611  23.304 -56.267  1.00  0.00           C  
ATOM   3951  CD2 LEU   246     -22.522  21.963 -56.565  1.00  0.00           C  
ATOM   3952  H   LEU   246     -22.745  21.214 -51.122  1.00  0.00           H  
ATOM   3953  HA  LEU   246     -23.902  20.785 -53.364  1.00  0.00           H  
ATOM   3954  HB3 LEU   246     -22.250  23.058 -54.296  1.00  0.00           H  
ATOM   3955  HB2 LEU   246     -23.905  23.424 -53.894  1.00  0.00           H  
ATOM   3956  HG  LEU   246     -24.290  21.323 -55.559  1.00  0.00           H  
ATOM   3957 HD11 LEU   246     -24.214  23.677 -57.212  1.00  0.00           H  
ATOM   3958 HD12 LEU   246     -25.594  22.885 -56.481  1.00  0.00           H  
ATOM   3959 HD13 LEU   246     -24.768  24.186 -55.648  1.00  0.00           H  
ATOM   3960 HD21 LEU   246     -22.850  21.964 -57.605  1.00  0.00           H  
ATOM   3961 HD22 LEU   246     -21.748  22.724 -56.489  1.00  0.00           H  
ATOM   3962 HD23 LEU   246     -22.075  20.988 -56.432  1.00  0.00           H  
ATOM   3963  N   GLY   247     -21.970  19.899 -54.126  1.00  0.00           N  
ATOM   3964  CA  GLY   247     -21.245  18.970 -54.910  1.00  0.00           C  
ATOM   3965  C   GLY   247     -22.434  18.286 -55.595  1.00  0.00           C  
ATOM   3966  O   GLY   247     -23.536  18.840 -55.661  1.00  0.00           O  
ATOM   3967  H   GLY   247     -22.944  19.820 -54.392  1.00  0.00           H  
ATOM   3968  HA3 GLY   247     -20.706  18.297 -54.290  1.00  0.00           H  
ATOM   3969  HA2 GLY   247     -20.604  19.414 -55.657  1.00  0.00           H  
ATOM   3970  N   THR   248     -22.291  17.037 -56.029  1.00  0.00           N  
ATOM   3971  CA  THR   248     -23.371  16.217 -56.588  1.00  0.00           C  
ATOM   3972  C   THR   248     -23.107  14.671 -56.648  1.00  0.00           C  
ATOM   3973  O   THR   248     -22.564  14.078 -55.745  1.00  0.00           O  
ATOM   3974  CB  THR   248     -23.929  16.846 -57.887  1.00  0.00           C  
ATOM   3975  OG1 THR   248     -25.278  16.473 -57.987  1.00  0.00           O  
ATOM   3976  CG2 THR   248     -23.223  16.578 -59.228  1.00  0.00           C  
ATOM   3977  H   THR   248     -21.392  16.585 -55.944  1.00  0.00           H  
ATOM   3978  HA  THR   248     -24.207  16.269 -55.905  1.00  0.00           H  
ATOM   3979  HB  THR   248     -23.984  17.930 -57.820  1.00  0.00           H  
ATOM   3980  HG1 THR   248     -25.591  16.693 -58.867  1.00  0.00           H  
ATOM   3981 HG21 THR   248     -23.942  16.562 -60.048  1.00  0.00           H  
ATOM   3982 HG22 THR   248     -22.532  17.384 -59.474  1.00  0.00           H  
ATOM   3983 HG23 THR   248     -22.676  15.642 -59.288  1.00  0.00           H  
ATOM   3984  N   PRO   249     -23.511  13.892 -57.641  1.00  0.00           N  
ATOM   3985  CA  PRO   249     -22.720  12.655 -57.877  1.00  0.00           C  
ATOM   3986  C   PRO   249     -21.672  12.952 -58.928  1.00  0.00           C  
ATOM   3987  O   PRO   249     -20.775  13.722 -58.630  1.00  0.00           O  
ATOM   3988  CB  PRO   249     -23.749  11.557 -58.085  1.00  0.00           C  
ATOM   3989  CD  PRO   249     -24.921  13.581 -57.675  1.00  0.00           C  
ATOM   3990  CG  PRO   249     -24.935  12.121 -57.326  1.00  0.00           C  
ATOM   3991  HA  PRO   249     -22.166  12.288 -57.031  1.00  0.00           H  
ATOM   3992  HB3 PRO   249     -23.424  10.591 -57.695  1.00  0.00           H  
ATOM   3993  HB2 PRO   249     -24.011  11.432 -59.136  1.00  0.00           H  
ATOM   3994  HD2 PRO   249     -25.306  13.747 -58.683  1.00  0.00           H  
ATOM   3995  HD3 PRO   249     -25.541  14.140 -56.970  1.00  0.00           H  
ATOM   3996  HG3 PRO   249     -24.787  12.062 -56.257  1.00  0.00           H  
ATOM   3997  HG2 PRO   249     -25.869  11.648 -57.550  1.00  0.00           H  
ATOM   3998  N   GLY   250     -21.776  12.413 -60.137  1.00  0.00           N  
ATOM   3999  CA  GLY   250     -21.026  12.964 -61.266  1.00  0.00           C  
ATOM   4000  C   GLY   250     -19.503  12.694 -61.227  1.00  0.00           C  
ATOM   4001  O   GLY   250     -19.173  11.553 -61.483  1.00  0.00           O  
ATOM   4002  H   GLY   250     -22.506  11.746 -60.336  1.00  0.00           H  
ATOM   4003  HA3 GLY   250     -21.278  14.010 -61.427  1.00  0.00           H  
ATOM   4004  HA2 GLY   250     -21.406  12.457 -62.154  1.00  0.00           H  
ATOM   4005  N   PRO   251     -18.595  13.688 -61.038  1.00  0.00           N  
ATOM   4006  CA  PRO   251     -17.167  13.789 -61.416  1.00  0.00           C  
ATOM   4007  C   PRO   251     -16.252  12.620 -61.709  1.00  0.00           C  
ATOM   4008  O   PRO   251     -15.909  11.867 -60.817  1.00  0.00           O  
ATOM   4009  CB  PRO   251     -16.532  14.752 -60.414  1.00  0.00           C  
ATOM   4010  CD  PRO   251     -18.894  15.068 -60.742  1.00  0.00           C  
ATOM   4011  CG  PRO   251     -17.714  15.483 -59.840  1.00  0.00           C  
ATOM   4012  HA  PRO   251     -17.219  14.345 -62.357  1.00  0.00           H  
ATOM   4013  HB3 PRO   251     -15.854  15.435 -60.925  1.00  0.00           H  
ATOM   4014  HB2 PRO   251     -15.961  14.261 -59.628  1.00  0.00           H  
ATOM   4015  HD2 PRO   251     -19.906  15.236 -60.410  1.00  0.00           H  
ATOM   4016  HD3 PRO   251     -18.850  15.643 -61.669  1.00  0.00           H  
ATOM   4017  HG3 PRO   251     -17.536  16.552 -59.782  1.00  0.00           H  
ATOM   4018  HG2 PRO   251     -17.847  15.102 -58.831  1.00  0.00           H  
ATOM   4019  N   GLU   252     -15.810  12.619 -62.976  1.00  0.00           N  
ATOM   4020  CA  GLU   252     -15.041  11.670 -63.784  1.00  0.00           C  
ATOM   4021  C   GLU   252     -14.044  10.734 -63.108  1.00  0.00           C  
ATOM   4022  O   GLU   252     -13.920   9.607 -63.595  1.00  0.00           O  
ATOM   4023  CB  GLU   252     -14.461  12.409 -64.991  1.00  0.00           C  
ATOM   4024  CG  GLU   252     -13.836  11.500 -66.079  1.00  0.00           C  
ATOM   4025  CD  GLU   252     -12.433  10.963 -65.769  1.00  0.00           C  
ATOM   4026  OE1 GLU   252     -11.775  11.529 -64.866  1.00  0.00           O  
ATOM   4027  OE2 GLU   252     -12.056   9.965 -66.418  1.00  0.00           O1-
ATOM   4028  H   GLU   252     -16.161  13.378 -63.541  1.00  0.00           H  
ATOM   4029  HA  GLU   252     -15.754  11.026 -64.284  1.00  0.00           H  
ATOM   4030  HB3 GLU   252     -13.741  13.157 -64.655  1.00  0.00           H  
ATOM   4031  HB2 GLU   252     -15.259  12.982 -65.466  1.00  0.00           H  
ATOM   4032  HG3 GLU   252     -13.754  12.070 -67.005  1.00  0.00           H  
ATOM   4033  HG2 GLU   252     -14.501  10.664 -66.298  1.00  0.00           H  
ATOM   4034  N   PHE   253     -13.413  11.120 -61.980  1.00  0.00           N  
ATOM   4035  CA  PHE   253     -12.694  10.173 -61.107  1.00  0.00           C  
ATOM   4036  C   PHE   253     -13.551   8.934 -60.809  1.00  0.00           C  
ATOM   4037  O   PHE   253     -13.002   7.849 -60.675  1.00  0.00           O  
ATOM   4038  CB  PHE   253     -12.213  10.865 -59.821  1.00  0.00           C  
ATOM   4039  CG  PHE   253     -11.138  11.883 -60.047  1.00  0.00           C  
ATOM   4040  CD1 PHE   253     -11.479  13.131 -60.606  1.00  0.00           C  
ATOM   4041  CD2 PHE   253      -9.786  11.541 -59.866  1.00  0.00           C  
ATOM   4042  CE1 PHE   253     -10.479  14.020 -60.958  1.00  0.00           C  
ATOM   4043  CE2 PHE   253      -8.803  12.463 -60.191  1.00  0.00           C  
ATOM   4044  CZ  PHE   253      -9.148  13.693 -60.738  1.00  0.00           C  
ATOM   4045  H   PHE   253     -13.556  12.050 -61.616  1.00  0.00           H  
ATOM   4046  HA  PHE   253     -11.818   9.824 -61.658  1.00  0.00           H  
ATOM   4047  HB3 PHE   253     -11.898  10.147 -59.062  1.00  0.00           H  
ATOM   4048  HB2 PHE   253     -13.008  11.463 -59.407  1.00  0.00           H  
ATOM   4049  HD1 PHE   253     -12.511  13.396 -60.781  1.00  0.00           H  
ATOM   4050  HD2 PHE   253      -9.510  10.571 -59.478  1.00  0.00           H  
ATOM   4051  HE1 PHE   253     -10.733  14.964 -61.415  1.00  0.00           H  
ATOM   4052  HE2 PHE   253      -7.762  12.214 -60.040  1.00  0.00           H  
ATOM   4053  HZ  PHE   253      -8.374  14.395 -61.006  1.00  0.00           H  
ATOM   4054  N   MET   254     -14.872   9.187 -60.899  1.00  0.00           N  
ATOM   4055  CA  MET   254     -16.088   8.437 -61.004  1.00  0.00           C  
ATOM   4056  C   MET   254     -16.113   7.228 -61.854  1.00  0.00           C  
ATOM   4057  O   MET   254     -17.218   6.862 -62.218  1.00  0.00           O  
ATOM   4058  CB  MET   254     -17.298   9.298 -61.467  1.00  0.00           C  
ATOM   4059  CG  MET   254     -17.443   9.585 -62.973  1.00  0.00           C  
ATOM   4060  SD  MET   254     -19.045   9.524 -63.805  1.00  0.00           S  
ATOM   4061  CE  MET   254     -19.991   8.311 -62.874  1.00  0.00           C  
ATOM   4062  H   MET   254     -15.071  10.175 -61.008  1.00  0.00           H  
ATOM   4063  HA  MET   254     -16.215   8.064 -60.026  1.00  0.00           H  
ATOM   4064  HB3 MET   254     -17.345  10.220 -60.950  1.00  0.00           H  
ATOM   4065  HB2 MET   254     -18.219   8.849 -61.142  1.00  0.00           H  
ATOM   4066  HG3 MET   254     -16.693   9.102 -63.597  1.00  0.00           H  
ATOM   4067  HG2 MET   254     -17.303  10.642 -63.067  1.00  0.00           H  
ATOM   4068  HE1 MET   254     -20.964   8.194 -63.345  1.00  0.00           H  
ATOM   4069  HE2 MET   254     -19.502   7.343 -62.910  1.00  0.00           H  
ATOM   4070  HE3 MET   254     -20.175   8.632 -61.850  1.00  0.00           H  
ATOM   4071  N   ASN   255     -15.007   6.596 -62.195  1.00  0.00           N  
ATOM   4072  CA  ASN   255     -15.192   5.423 -63.009  1.00  0.00           C  
ATOM   4073  C   ASN   255     -15.812   4.294 -62.175  1.00  0.00           C  
ATOM   4074  O   ASN   255     -17.000   4.051 -62.360  1.00  0.00           O  
ATOM   4075  CB  ASN   255     -13.958   5.102 -63.836  1.00  0.00           C  
ATOM   4076  CG  ASN   255     -12.759   4.654 -63.021  1.00  0.00           C  
ATOM   4077  OD1 ASN   255     -12.567   3.457 -62.828  1.00  0.00           O  
ATOM   4078  ND2 ASN   255     -11.970   5.606 -62.526  1.00  0.00           N  
ATOM   4079  H   ASN   255     -14.085   6.877 -61.886  1.00  0.00           H  
ATOM   4080  HA  ASN   255     -15.921   5.636 -63.798  1.00  0.00           H  
ATOM   4081  HB3 ASN   255     -13.678   5.961 -64.448  1.00  0.00           H  
ATOM   4082  HB2 ASN   255     -14.224   4.311 -64.533  1.00  0.00           H  
ATOM   4083 HD22 ASN   255     -11.158   5.357 -61.980  1.00  0.00           H  
ATOM   4084 HD21 ASN   255     -12.160   6.582 -62.704  1.00  0.00           H  
ATOM   4085  N   ARG   256     -15.034   3.671 -61.267  1.00  0.00           N  
ATOM   4086  CA  ARG   256     -15.055   2.235 -60.957  1.00  0.00           C  
ATOM   4087  C   ARG   256     -15.843   1.443 -61.975  1.00  0.00           C  
ATOM   4088  O   ARG   256     -17.062   1.367 -61.882  1.00  0.00           O  
ATOM   4089  CB  ARG   256     -15.395   1.814 -59.523  1.00  0.00           C  
ATOM   4090  CG  ARG   256     -14.214   1.308 -58.752  1.00  0.00           C  
ATOM   4091  CD  ARG   256     -13.510   0.070 -59.277  1.00  0.00           C  
ATOM   4092  NE  ARG   256     -12.240  -0.076 -58.567  1.00  0.00           N  
ATOM   4093  CZ  ARG   256     -11.255  -0.911 -58.914  1.00  0.00           C  
ATOM   4094  NH1 ARG   256     -11.366  -1.680 -60.005  1.00  0.00           N  
ATOM   4095  NH2 ARG   256     -10.148  -0.974 -58.163  1.00  0.00           N1+
ATOM   4096  H   ARG   256     -14.131   4.088 -61.091  1.00  0.00           H  
ATOM   4097  HA  ARG   256     -14.005   1.987 -61.115  1.00  0.00           H  
ATOM   4098  HB3 ARG   256     -16.208   1.093 -59.477  1.00  0.00           H  
ATOM   4099  HB2 ARG   256     -15.663   2.625 -58.894  1.00  0.00           H  
ATOM   4100  HG3 ARG   256     -14.726   1.015 -57.844  1.00  0.00           H  
ATOM   4101  HG2 ARG   256     -13.501   2.098 -58.515  1.00  0.00           H  
ATOM   4102  HD3 ARG   256     -13.413   0.048 -60.362  1.00  0.00           H  
ATOM   4103  HD2 ARG   256     -14.080  -0.816 -58.994  1.00  0.00           H  
ATOM   4104  HE  ARG   256     -12.172   0.430 -57.692  1.00  0.00           H  
ATOM   4105 HH12 ARG   256     -10.626  -2.318 -60.259  1.00  0.00           H  
ATOM   4106 HH11 ARG   256     -12.196  -1.626 -60.577  1.00  0.00           H  
ATOM   4107 HH22 ARG   256      -9.393  -1.597 -58.413  1.00  0.00           H  
ATOM   4108 HH21 ARG   256     -10.036  -0.366 -57.365  1.00  0.00           H  
ATOM   4109  N   LEU   257     -15.104   1.102 -63.026  1.00  0.00           N  
ATOM   4110  CA  LEU   257     -15.594   0.875 -64.370  1.00  0.00           C  
ATOM   4111  C   LEU   257     -16.867   0.028 -64.472  1.00  0.00           C  
ATOM   4112  O   LEU   257     -17.795   0.458 -65.151  1.00  0.00           O  
ATOM   4113  CB  LEU   257     -14.463   0.224 -65.163  1.00  0.00           C  
ATOM   4114  CG  LEU   257     -13.152   1.000 -65.338  1.00  0.00           C  
ATOM   4115  CD1 LEU   257     -12.119   0.094 -66.023  1.00  0.00           C  
ATOM   4116  CD2 LEU   257     -13.325   2.309 -66.117  1.00  0.00           C  
ATOM   4117  H   LEU   257     -14.108   1.258 -62.973  1.00  0.00           H  
ATOM   4118  HA  LEU   257     -15.831   1.854 -64.787  1.00  0.00           H  
ATOM   4119  HB3 LEU   257     -14.821  -0.124 -66.134  1.00  0.00           H  
ATOM   4120  HB2 LEU   257     -14.177  -0.630 -64.584  1.00  0.00           H  
ATOM   4121  HG  LEU   257     -12.761   1.248 -64.351  1.00  0.00           H  
ATOM   4122 HD11 LEU   257     -11.224   0.652 -66.297  1.00  0.00           H  
ATOM   4123 HD12 LEU   257     -11.822  -0.725 -65.370  1.00  0.00           H  
ATOM   4124 HD13 LEU   257     -12.520  -0.349 -66.935  1.00  0.00           H  
ATOM   4125 HD21 LEU   257     -12.753   3.109 -65.650  1.00  0.00           H  
ATOM   4126 HD22 LEU   257     -12.945   2.218 -67.135  1.00  0.00           H  
ATOM   4127 HD23 LEU   257     -14.361   2.631 -66.204  1.00  0.00           H  
ATOM   4128  N   GLU   258     -16.919  -1.119 -63.771  1.00  0.00           N  
ATOM   4129  CA  GLU   258     -18.109  -1.967 -63.773  1.00  0.00           C  
ATOM   4130  C   GLU   258     -19.285  -1.308 -63.062  1.00  0.00           C  
ATOM   4131  O   GLU   258     -20.392  -1.350 -63.582  1.00  0.00           O  
ATOM   4132  CB  GLU   258     -17.806  -3.334 -63.159  1.00  0.00           C  
ATOM   4133  CG  GLU   258     -19.017  -4.296 -63.163  1.00  0.00           C  
ATOM   4134  CD  GLU   258     -18.687  -5.661 -62.573  1.00  0.00           C  
ATOM   4135  OE1 GLU   258     -17.540  -5.831 -62.105  1.00  0.00           O  
ATOM   4136  OE2 GLU   258     -19.595  -6.520 -62.592  1.00  0.00           O1-
ATOM   4137  H   GLU   258     -16.134  -1.420 -63.213  1.00  0.00           H  
ATOM   4138  HA  GLU   258     -18.399  -2.131 -64.813  1.00  0.00           H  
ATOM   4139  HB3 GLU   258     -17.434  -3.203 -62.141  1.00  0.00           H  
ATOM   4140  HB2 GLU   258     -16.995  -3.788 -63.726  1.00  0.00           H  
ATOM   4141  HG3 GLU   258     -19.384  -4.435 -64.180  1.00  0.00           H  
ATOM   4142  HG2 GLU   258     -19.845  -3.897 -62.577  1.00  0.00           H  
ATOM   4143  N   TYR   259     -19.011  -0.699 -61.903  1.00  0.00           N  
ATOM   4144  CA  TYR   259     -19.975   0.041 -61.107  1.00  0.00           C  
ATOM   4145  C   TYR   259     -20.606   1.178 -61.898  1.00  0.00           C  
ATOM   4146  O   TYR   259     -21.805   1.349 -61.744  1.00  0.00           O  
ATOM   4147  CB  TYR   259     -19.334   0.553 -59.807  1.00  0.00           C  
ATOM   4148  CG  TYR   259     -18.874  -0.572 -58.919  1.00  0.00           C  
ATOM   4149  CD1 TYR   259     -17.675  -1.252 -59.215  1.00  0.00           C  
ATOM   4150  CD2 TYR   259     -19.667  -0.978 -57.831  1.00  0.00           C  
ATOM   4151  CE1 TYR   259     -17.278  -2.347 -58.434  1.00  0.00           C  
ATOM   4152  CE2 TYR   259     -19.261  -2.066 -57.039  1.00  0.00           C  
ATOM   4153  CZ  TYR   259     -18.070  -2.752 -57.345  1.00  0.00           C  
ATOM   4154  OH  TYR   259     -17.679  -3.814 -56.585  1.00  0.00           O  
ATOM   4155  H   TYR   259     -18.060  -0.687 -61.565  1.00  0.00           H  
ATOM   4156  HA  TYR   259     -20.771  -0.658 -60.838  1.00  0.00           H  
ATOM   4157  HB3 TYR   259     -20.033   1.165 -59.252  1.00  0.00           H  
ATOM   4158  HB2 TYR   259     -18.494   1.214 -59.987  1.00  0.00           H  
ATOM   4159  HD1 TYR   259     -17.061  -0.952 -60.050  1.00  0.00           H  
ATOM   4160  HD2 TYR   259     -20.590  -0.467 -57.602  1.00  0.00           H  
ATOM   4161  HE1 TYR   259     -16.366  -2.876 -58.669  1.00  0.00           H  
ATOM   4162  HE2 TYR   259     -19.871  -2.378 -56.204  1.00  0.00           H  
ATOM   4163  HH  TYR   259     -18.293  -4.018 -55.877  1.00  0.00           H  
ATOM   4164  N   ALA   260     -19.828   1.866 -62.764  1.00  0.00           N  
ATOM   4165  CA  ALA   260     -20.246   2.998 -63.605  1.00  0.00           C  
ATOM   4166  C   ALA   260     -21.607   2.784 -64.245  1.00  0.00           C  
ATOM   4167  O   ALA   260     -22.460   3.641 -64.092  1.00  0.00           O  
ATOM   4168  CB  ALA   260     -19.206   3.319 -64.679  1.00  0.00           C  
ATOM   4169  H   ALA   260     -18.848   1.620 -62.825  1.00  0.00           H  
ATOM   4170  HA  ALA   260     -20.300   3.913 -63.030  1.00  0.00           H  
ATOM   4171  HB1 ALA   260     -19.343   4.328 -65.068  1.00  0.00           H  
ATOM   4172  HB2 ALA   260     -18.189   3.245 -64.306  1.00  0.00           H  
ATOM   4173  HB3 ALA   260     -19.272   2.634 -65.524  1.00  0.00           H  
ATOM   4174  N   VAL   261     -21.810   1.622 -64.876  1.00  0.00           N  
ATOM   4175  CA  VAL   261     -23.046   1.320 -65.583  1.00  0.00           C  
ATOM   4176  C   VAL   261     -24.294   1.319 -64.676  1.00  0.00           C  
ATOM   4177  O   VAL   261     -25.170   2.155 -64.900  1.00  0.00           O  
ATOM   4178  CB  VAL   261     -22.940   0.006 -66.391  1.00  0.00           C  
ATOM   4179  CG1 VAL   261     -21.806   0.093 -67.426  1.00  0.00           C  
ATOM   4180  CG2 VAL   261     -22.841  -1.285 -65.554  1.00  0.00           C  
ATOM   4181  H   VAL   261     -21.073   0.932 -64.923  1.00  0.00           H  
ATOM   4182  HA  VAL   261     -23.189   2.126 -66.307  1.00  0.00           H  
ATOM   4183  HB  VAL   261     -23.855  -0.082 -66.980  1.00  0.00           H  
ATOM   4184 HG11 VAL   261     -21.799  -0.785 -68.072  1.00  0.00           H  
ATOM   4185 HG12 VAL   261     -21.920   0.967 -68.067  1.00  0.00           H  
ATOM   4186 HG13 VAL   261     -20.827   0.153 -66.949  1.00  0.00           H  
ATOM   4187 HG21 VAL   261     -23.817  -1.764 -65.476  1.00  0.00           H  
ATOM   4188 HG22 VAL   261     -22.161  -2.014 -65.998  1.00  0.00           H  
ATOM   4189 HG23 VAL   261     -22.508  -1.094 -64.542  1.00  0.00           H  
ATOM   4190  N   ARG   262     -24.342   0.454 -63.646  1.00  0.00           N  
ATOM   4191  CA  ARG   262     -25.479   0.378 -62.732  1.00  0.00           C  
ATOM   4192  C   ARG   262     -25.530   1.568 -61.782  1.00  0.00           C  
ATOM   4193  O   ARG   262     -26.597   2.140 -61.616  1.00  0.00           O  
ATOM   4194  CB  ARG   262     -25.480  -0.914 -61.900  1.00  0.00           C  
ATOM   4195  CG  ARG   262     -25.638  -2.201 -62.720  1.00  0.00           C  
ATOM   4196  CD  ARG   262     -25.866  -3.452 -61.853  1.00  0.00           C  
ATOM   4197  NE  ARG   262     -27.103  -3.369 -61.057  1.00  0.00           N  
ATOM   4198  CZ  ARG   262     -27.213  -2.916 -59.794  1.00  0.00           C  
ATOM   4199  NH1 ARG   262     -26.139  -2.532 -59.087  1.00  0.00           N  
ATOM   4200  NH2 ARG   262     -28.424  -2.850 -59.223  1.00  0.00           N1+
ATOM   4201  H   ARG   262     -23.578  -0.186 -63.490  1.00  0.00           H  
ATOM   4202  HA  ARG   262     -26.395   0.388 -63.329  1.00  0.00           H  
ATOM   4203  HB3 ARG   262     -26.321  -0.845 -61.210  1.00  0.00           H  
ATOM   4204  HB2 ARG   262     -24.582  -0.980 -61.284  1.00  0.00           H  
ATOM   4205  HG3 ARG   262     -24.717  -2.338 -63.285  1.00  0.00           H  
ATOM   4206  HG2 ARG   262     -26.436  -2.118 -63.459  1.00  0.00           H  
ATOM   4207  HD3 ARG   262     -24.991  -3.732 -61.266  1.00  0.00           H  
ATOM   4208  HD2 ARG   262     -26.035  -4.282 -62.540  1.00  0.00           H  
ATOM   4209  HE  ARG   262     -27.950  -3.619 -61.546  1.00  0.00           H  
ATOM   4210 HH12 ARG   262     -26.238  -2.169 -58.146  1.00  0.00           H  
ATOM   4211 HH11 ARG   262     -25.218  -2.603 -59.492  1.00  0.00           H  
ATOM   4212 HH22 ARG   262     -28.520  -2.516 -58.274  1.00  0.00           H  
ATOM   4213 HH21 ARG   262     -29.248  -3.136 -59.731  1.00  0.00           H  
ATOM   4214  N   ASN   263     -24.394   1.923 -61.172  1.00  0.00           N  
ATOM   4215  CA  ASN   263     -24.312   2.972 -60.159  1.00  0.00           C  
ATOM   4216  C   ASN   263     -24.510   4.360 -60.746  1.00  0.00           C  
ATOM   4217  O   ASN   263     -24.796   5.253 -59.960  1.00  0.00           O  
ATOM   4218  CB  ASN   263     -22.959   3.003 -59.441  1.00  0.00           C  
ATOM   4219  CG  ASN   263     -22.561   1.794 -58.610  1.00  0.00           C  
ATOM   4220  OD1 ASN   263     -21.808   1.960 -57.660  1.00  0.00           O  
ATOM   4221  ND2 ASN   263     -23.002   0.585 -58.960  1.00  0.00           N  
ATOM   4222  H   ASN   263     -23.520   1.474 -61.422  1.00  0.00           H  
ATOM   4223  HA  ASN   263     -25.097   2.792 -59.420  1.00  0.00           H  
ATOM   4224  HB3 ASN   263     -22.915   3.860 -58.765  1.00  0.00           H  
ATOM   4225  HB2 ASN   263     -22.206   3.165 -60.178  1.00  0.00           H  
ATOM   4226 HD22 ASN   263     -22.742  -0.225 -58.415  1.00  0.00           H  
ATOM   4227 HD21 ASN   263     -23.616   0.478 -59.753  1.00  0.00           H  
ATOM   4228  N   TYR   264     -24.385   4.551 -62.074  1.00  0.00           N  
ATOM   4229  CA  TYR   264     -24.733   5.829 -62.689  1.00  0.00           C  
ATOM   4230  C   TYR   264     -26.169   6.231 -62.347  1.00  0.00           C  
ATOM   4231  O   TYR   264     -26.383   7.380 -61.961  1.00  0.00           O  
ATOM   4232  CB  TYR   264     -24.532   5.839 -64.216  1.00  0.00           C  
ATOM   4233  CG  TYR   264     -24.794   7.199 -64.819  1.00  0.00           C  
ATOM   4234  CD1 TYR   264     -26.108   7.621 -65.108  1.00  0.00           C  
ATOM   4235  CD2 TYR   264     -23.712   8.080 -65.009  1.00  0.00           C  
ATOM   4236  CE1 TYR   264     -26.343   8.942 -65.522  1.00  0.00           C  
ATOM   4237  CE2 TYR   264     -23.945   9.390 -65.457  1.00  0.00           C  
ATOM   4238  CZ  TYR   264     -25.261   9.824 -65.700  1.00  0.00           C  
ATOM   4239  OH  TYR   264     -25.491  11.101 -66.116  1.00  0.00           O  
ATOM   4240  H   TYR   264     -24.111   3.797 -62.690  1.00  0.00           H  
ATOM   4241  HA  TYR   264     -24.065   6.580 -62.261  1.00  0.00           H  
ATOM   4242  HB3 TYR   264     -25.139   5.080 -64.710  1.00  0.00           H  
ATOM   4243  HB2 TYR   264     -23.498   5.639 -64.463  1.00  0.00           H  
ATOM   4244  HD1 TYR   264     -26.943   6.950 -64.973  1.00  0.00           H  
ATOM   4245  HD2 TYR   264     -22.703   7.763 -64.792  1.00  0.00           H  
ATOM   4246  HE1 TYR   264     -27.353   9.274 -65.711  1.00  0.00           H  
ATOM   4247  HE2 TYR   264     -23.112  10.065 -65.591  1.00  0.00           H  
ATOM   4248  HH  TYR   264     -24.687  11.616 -66.211  1.00  0.00           H  
ATOM   4249  N   VAL   265     -27.106   5.274 -62.473  1.00  0.00           N  
ATOM   4250  CA  VAL   265     -28.517   5.524 -62.210  1.00  0.00           C  
ATOM   4251  C   VAL   265     -28.774   5.924 -60.748  1.00  0.00           C  
ATOM   4252  O   VAL   265     -29.440   6.934 -60.531  1.00  0.00           O  
ATOM   4253  CB  VAL   265     -29.438   4.338 -62.603  1.00  0.00           C  
ATOM   4254  CG1 VAL   265     -29.205   3.907 -64.060  1.00  0.00           C  
ATOM   4255  CG2 VAL   265     -29.487   3.126 -61.644  1.00  0.00           C  
ATOM   4256  H   VAL   265     -26.853   4.342 -62.767  1.00  0.00           H  
ATOM   4257  HA  VAL   265     -28.805   6.376 -62.831  1.00  0.00           H  
ATOM   4258  HB  VAL   265     -30.453   4.740 -62.604  1.00  0.00           H  
ATOM   4259 HG11 VAL   265     -29.948   3.175 -64.376  1.00  0.00           H  
ATOM   4260 HG12 VAL   265     -29.276   4.758 -64.738  1.00  0.00           H  
ATOM   4261 HG13 VAL   265     -28.221   3.455 -64.193  1.00  0.00           H  
ATOM   4262 HG21 VAL   265     -30.356   3.199 -60.989  1.00  0.00           H  
ATOM   4263 HG22 VAL   265     -29.574   2.183 -62.184  1.00  0.00           H  
ATOM   4264 HG23 VAL   265     -28.632   3.046 -60.988  1.00  0.00           H  
ATOM   4265  N   MET   266     -28.186   5.187 -59.788  1.00  0.00           N  
ATOM   4266  CA  MET   266     -28.314   5.485 -58.369  1.00  0.00           C  
ATOM   4267  C   MET   266     -27.253   6.511 -57.998  1.00  0.00           C  
ATOM   4268  O   MET   266     -26.099   6.169 -57.756  1.00  0.00           O  
ATOM   4269  CB  MET   266     -28.237   4.205 -57.517  1.00  0.00           C  
ATOM   4270  CG  MET   266     -28.761   4.395 -56.079  1.00  0.00           C  
ATOM   4271  SD  MET   266     -27.847   5.501 -54.978  1.00  0.00           S  
ATOM   4272  CE  MET   266     -26.416   4.496 -54.555  1.00  0.00           C  
ATOM   4273  H   MET   266     -27.603   4.402 -60.039  1.00  0.00           H  
ATOM   4274  HA  MET   266     -29.304   5.914 -58.196  1.00  0.00           H  
ATOM   4275  HB3 MET   266     -27.222   3.806 -57.499  1.00  0.00           H  
ATOM   4276  HB2 MET   266     -28.841   3.430 -57.990  1.00  0.00           H  
ATOM   4277  HG3 MET   266     -28.815   3.422 -55.591  1.00  0.00           H  
ATOM   4278  HG2 MET   266     -29.789   4.758 -56.123  1.00  0.00           H  
ATOM   4279  HE1 MET   266     -25.749   5.056 -53.900  1.00  0.00           H  
ATOM   4280  HE2 MET   266     -26.735   3.596 -54.031  1.00  0.00           H  
ATOM   4281  HE3 MET   266     -25.866   4.238 -55.458  1.00  0.00           H  
ATOM   4282  N   SER   267     -27.703   7.758 -57.943  1.00  0.00           N  
ATOM   4283  CA  SER   267     -26.898   8.933 -57.712  1.00  0.00           C  
ATOM   4284  C   SER   267     -27.000   9.349 -56.246  1.00  0.00           C  
ATOM   4285  O   SER   267     -28.107   9.436 -55.720  1.00  0.00           O  
ATOM   4286  CB  SER   267     -27.407   9.979 -58.714  1.00  0.00           C  
ATOM   4287  OG  SER   267     -26.506  10.068 -59.796  1.00  0.00           O  
ATOM   4288  H   SER   267     -28.676   7.933 -58.151  1.00  0.00           H  
ATOM   4289  HA  SER   267     -25.854   8.747 -57.917  1.00  0.00           H  
ATOM   4290  HB3 SER   267     -27.622  10.949 -58.270  1.00  0.00           H  
ATOM   4291  HB2 SER   267     -28.370   9.686 -59.138  1.00  0.00           H  
ATOM   4292  HG  SER   267     -27.007  10.217 -60.601  1.00  0.00           H  
ATOM   4293  N   ARG   268     -25.846   9.586 -55.614  1.00  0.00           N  
ATOM   4294  CA  ARG   268     -25.711   9.927 -54.205  1.00  0.00           C  
ATOM   4295  C   ARG   268     -24.410  10.726 -54.004  1.00  0.00           C  
ATOM   4296  O   ARG   268     -23.526  10.575 -54.831  1.00  0.00           O  
ATOM   4297  CB  ARG   268     -25.712   8.639 -53.360  1.00  0.00           C  
ATOM   4298  CG  ARG   268     -27.060   8.057 -53.033  1.00  0.00           C  
ATOM   4299  CD  ARG   268     -27.979   8.887 -52.174  1.00  0.00           C  
ATOM   4300  NE  ARG   268     -29.238   8.151 -52.076  1.00  0.00           N  
ATOM   4301  CZ  ARG   268     -30.192   8.386 -51.174  1.00  0.00           C  
ATOM   4302  NH1 ARG   268     -30.060   9.379 -50.284  1.00  0.00           N  
ATOM   4303  NH2 ARG   268     -31.285   7.614 -51.164  1.00  0.00           N1+
ATOM   4304  H   ARG   268     -24.975   9.536 -56.124  1.00  0.00           H  
ATOM   4305  HA  ARG   268     -26.589  10.532 -53.994  1.00  0.00           H  
ATOM   4306  HB3 ARG   268     -25.118   8.709 -52.462  1.00  0.00           H  
ATOM   4307  HB2 ARG   268     -25.287   7.835 -53.938  1.00  0.00           H  
ATOM   4308  HG3 ARG   268     -26.896   7.099 -52.541  1.00  0.00           H  
ATOM   4309  HG2 ARG   268     -27.591   7.845 -53.948  1.00  0.00           H  
ATOM   4310  HD3 ARG   268     -28.150   9.892 -52.554  1.00  0.00           H  
ATOM   4311  HD2 ARG   268     -27.546   8.966 -51.176  1.00  0.00           H  
ATOM   4312  HE  ARG   268     -29.376   7.420 -52.760  1.00  0.00           H  
ATOM   4313 HH12 ARG   268     -30.780   9.555 -49.599  1.00  0.00           H  
ATOM   4314 HH11 ARG   268     -29.237   9.963 -50.301  1.00  0.00           H  
ATOM   4315 HH22 ARG   268     -32.021   7.777 -50.493  1.00  0.00           H  
ATOM   4316 HH21 ARG   268     -31.380   6.858 -51.827  1.00  0.00           H  
ATOM   4317  N   PRO   269     -24.346  11.584 -52.964  1.00  0.00           N  
ATOM   4318  CA  PRO   269     -23.278  12.599 -52.768  1.00  0.00           C  
ATOM   4319  C   PRO   269     -21.790  12.323 -52.305  1.00  0.00           C  
ATOM   4320  O   PRO   269     -21.656  11.758 -51.222  1.00  0.00           O  
ATOM   4321  CB  PRO   269     -23.948  13.551 -51.754  1.00  0.00           C  
ATOM   4322  CD  PRO   269     -25.610  12.034 -52.368  1.00  0.00           C  
ATOM   4323  CG  PRO   269     -25.250  12.983 -51.279  1.00  0.00           C  
ATOM   4324  HA  PRO   269     -23.267  13.035 -53.754  1.00  0.00           H  
ATOM   4325  HB3 PRO   269     -24.153  14.506 -52.225  1.00  0.00           H  
ATOM   4326  HB2 PRO   269     -23.360  13.674 -50.848  1.00  0.00           H  
ATOM   4327  HD2 PRO   269     -26.235  11.239 -51.964  1.00  0.00           H  
ATOM   4328  HD3 PRO   269     -26.184  12.573 -53.125  1.00  0.00           H  
ATOM   4329  HG3 PRO   269     -26.024  13.723 -51.091  1.00  0.00           H  
ATOM   4330  HG2 PRO   269     -25.099  12.451 -50.352  1.00  0.00           H  
ATOM   4331  N   LYS   270     -20.710  12.793 -53.024  1.00  0.00           N  
ATOM   4332  CA  LYS   270     -19.298  12.972 -52.528  1.00  0.00           C  
ATOM   4333  C   LYS   270     -18.205  13.795 -53.316  1.00  0.00           C  
ATOM   4334  O   LYS   270     -17.474  13.132 -54.036  1.00  0.00           O  
ATOM   4335  CB  LYS   270     -18.692  11.634 -52.230  1.00  0.00           C  
ATOM   4336  CG  LYS   270     -17.425  11.737 -51.412  1.00  0.00           C  
ATOM   4337  CD  LYS   270     -16.821  10.370 -51.320  1.00  0.00           C  
ATOM   4338  CE  LYS   270     -15.723  10.118 -52.269  1.00  0.00           C  
ATOM   4339  NZ  LYS   270     -15.140   8.834 -51.895  1.00  0.00           N1+
ATOM   4340  H   LYS   270     -20.912  13.279 -53.886  1.00  0.00           H  
ATOM   4341  HA  LYS   270     -19.322  13.339 -51.526  1.00  0.00           H  
ATOM   4342  HB3 LYS   270     -18.506  11.089 -53.144  1.00  0.00           H  
ATOM   4343  HB2 LYS   270     -19.368  11.071 -51.605  1.00  0.00           H  
ATOM   4344  HG3 LYS   270     -17.696  12.105 -50.424  1.00  0.00           H  
ATOM   4345  HG2 LYS   270     -16.683  12.430 -51.798  1.00  0.00           H  
ATOM   4346  HD3 LYS   270     -17.554   9.618 -51.557  1.00  0.00           H  
ATOM   4347  HD2 LYS   270     -16.564  10.149 -50.303  1.00  0.00           H  
ATOM   4348  HE3 LYS   270     -14.970  10.903 -52.248  1.00  0.00           H  
ATOM   4349  HE2 LYS   270     -16.188  10.095 -53.243  1.00  0.00           H  
ATOM   4350  HZ1 LYS   270     -14.370   8.623 -52.514  1.00  0.00           H  
ATOM   4351  HZ2 LYS   270     -14.788   8.880 -50.949  1.00  0.00           H  
ATOM   4352  HZ3 LYS   270     -15.829   8.096 -51.961  1.00  0.00           H  
ATOM   4353  N   ASN   271     -18.005  15.128 -53.149  1.00  0.00           N  
ATOM   4354  CA  ASN   271     -17.066  16.094 -53.825  1.00  0.00           C  
ATOM   4355  C   ASN   271     -17.745  17.472 -54.084  1.00  0.00           C  
ATOM   4356  O   ASN   271     -18.706  17.781 -53.412  1.00  0.00           O  
ATOM   4357  CB  ASN   271     -16.322  15.574 -55.071  1.00  0.00           C  
ATOM   4358  CG  ASN   271     -15.081  16.296 -55.561  1.00  0.00           C  
ATOM   4359  OD1 ASN   271     -14.651  17.308 -55.020  1.00  0.00           O  
ATOM   4360  ND2 ASN   271     -14.523  15.759 -56.641  1.00  0.00           N  
ATOM   4361  H   ASN   271     -18.603  15.591 -52.479  1.00  0.00           H  
ATOM   4362  HA  ASN   271     -16.259  16.284 -53.133  1.00  0.00           H  
ATOM   4363  HB3 ASN   271     -16.942  15.540 -55.926  1.00  0.00           H  
ATOM   4364  HB2 ASN   271     -15.947  14.589 -54.884  1.00  0.00           H  
ATOM   4365 HD22 ASN   271     -13.669  16.129 -57.027  1.00  0.00           H  
ATOM   4366 HD21 ASN   271     -14.902  14.907 -57.040  1.00  0.00           H  
ATOM   4367  N   GLU   272     -17.234  18.294 -54.998  1.00  0.00           N  
ATOM   4368  CA  GLU   272     -17.736  19.527 -55.588  1.00  0.00           C  
ATOM   4369  C   GLU   272     -16.481  20.166 -56.161  1.00  0.00           C  
ATOM   4370  O   GLU   272     -15.705  20.727 -55.397  1.00  0.00           O  
ATOM   4371  CB  GLU   272     -18.398  20.552 -54.655  1.00  0.00           C  
ATOM   4372  CG  GLU   272     -19.132  21.628 -55.507  1.00  0.00           C  
ATOM   4373  CD  GLU   272     -18.825  23.072 -55.160  1.00  0.00           C  
ATOM   4374  OE1 GLU   272     -17.640  23.369 -54.914  1.00  0.00           O  
ATOM   4375  OE2 GLU   272     -19.781  23.871 -55.157  1.00  0.00           O1-
ATOM   4376  H   GLU   272     -16.353  18.003 -55.401  1.00  0.00           H  
ATOM   4377  HA  GLU   272     -18.451  19.262 -56.350  1.00  0.00           H  
ATOM   4378  HB3 GLU   272     -17.669  20.987 -53.976  1.00  0.00           H  
ATOM   4379  HB2 GLU   272     -19.089  20.064 -53.989  1.00  0.00           H  
ATOM   4380  HG3 GLU   272     -20.197  21.508 -55.395  1.00  0.00           H  
ATOM   4381  HG2 GLU   272     -18.943  21.510 -56.574  1.00  0.00           H  
ATOM   4382  N   PRO   273     -16.264  20.038 -57.477  1.00  0.00           N  
ATOM   4383  CA  PRO   273     -15.263  20.819 -58.181  1.00  0.00           C  
ATOM   4384  C   PRO   273     -15.683  22.274 -58.386  1.00  0.00           C  
ATOM   4385  O   PRO   273     -16.824  22.673 -58.141  1.00  0.00           O  
ATOM   4386  CB  PRO   273     -15.117  20.122 -59.548  1.00  0.00           C  
ATOM   4387  CD  PRO   273     -17.012  19.206 -58.385  1.00  0.00           C  
ATOM   4388  CG  PRO   273     -16.186  19.050 -59.640  1.00  0.00           C  
ATOM   4389  HA  PRO   273     -14.314  20.784 -57.641  1.00  0.00           H  
ATOM   4390  HB3 PRO   273     -14.117  19.713 -59.677  1.00  0.00           H  
ATOM   4391  HB2 PRO   273     -15.249  20.809 -60.386  1.00  0.00           H  
ATOM   4392  HD2 PRO   273     -17.899  19.783 -58.633  1.00  0.00           H  
ATOM   4393  HD3 PRO   273     -17.269  18.234 -57.965  1.00  0.00           H  
ATOM   4394  HG3 PRO   273     -15.737  18.060 -59.670  1.00  0.00           H  
ATOM   4395  HG2 PRO   273     -16.798  19.146 -60.537  1.00  0.00           H  
ATOM   4396  N   ARG   274     -14.712  22.996 -58.942  1.00  0.00           N  
ATOM   4397  CA  ARG   274     -14.894  24.295 -59.545  1.00  0.00           C  
ATOM   4398  C   ARG   274     -15.489  24.072 -60.941  1.00  0.00           C  
ATOM   4399  O   ARG   274     -14.809  23.485 -61.783  1.00  0.00           O  
ATOM   4400  CB  ARG   274     -13.515  24.986 -59.663  1.00  0.00           C  
ATOM   4401  CG  ARG   274     -12.605  24.984 -58.415  1.00  0.00           C  
ATOM   4402  CD  ARG   274     -12.534  26.306 -57.657  1.00  0.00           C  
ATOM   4403  NE  ARG   274     -11.386  26.349 -56.759  1.00  0.00           N  
ATOM   4404  CZ  ARG   274     -10.142  26.641 -57.169  1.00  0.00           C  
ATOM   4405  NH1 ARG   274      -9.888  27.016 -58.431  1.00  0.00           N  
ATOM   4406  NH2 ARG   274      -9.125  26.549 -56.311  1.00  0.00           N1+
ATOM   4407  H   ARG   274     -13.818  22.560 -59.114  1.00  0.00           H  
ATOM   4408  HA  ARG   274     -15.571  24.847 -58.904  1.00  0.00           H  
ATOM   4409  HB3 ARG   274     -13.594  25.977 -60.102  1.00  0.00           H  
ATOM   4410  HB2 ARG   274     -12.940  24.428 -60.403  1.00  0.00           H  
ATOM   4411  HG3 ARG   274     -11.592  24.698 -58.699  1.00  0.00           H  
ATOM   4412  HG2 ARG   274     -12.923  24.207 -57.720  1.00  0.00           H  
ATOM   4413  HD3 ARG   274     -13.371  26.327 -56.967  1.00  0.00           H  
ATOM   4414  HD2 ARG   274     -12.556  27.168 -58.306  1.00  0.00           H  
ATOM   4415  HE  ARG   274     -11.544  26.087 -55.795  1.00  0.00           H  
ATOM   4416 HH12 ARG   274      -8.948  27.240 -58.722  1.00  0.00           H  
ATOM   4417 HH11 ARG   274     -10.645  27.084 -59.096  1.00  0.00           H  
ATOM   4418 HH22 ARG   274      -8.181  26.760 -56.600  1.00  0.00           H  
ATOM   4419 HH21 ARG   274      -9.278  26.259 -55.355  1.00  0.00           H  
ATOM   4420  N   SER   275     -16.736  24.503 -61.174  1.00  0.00           N  
ATOM   4421  CA  SER   275     -17.365  24.343 -62.489  1.00  0.00           C  
ATOM   4422  C   SER   275     -16.794  25.336 -63.512  1.00  0.00           C  
ATOM   4423  O   SER   275     -16.037  26.237 -63.143  1.00  0.00           O  
ATOM   4424  CB  SER   275     -18.890  24.487 -62.348  1.00  0.00           C  
ATOM   4425  OG  SER   275     -19.411  23.330 -61.730  1.00  0.00           O  
ATOM   4426  H   SER   275     -17.281  24.941 -60.445  1.00  0.00           H  
ATOM   4427  HA  SER   275     -17.154  23.341 -62.869  1.00  0.00           H  
ATOM   4428  HB3 SER   275     -19.378  24.587 -63.318  1.00  0.00           H  
ATOM   4429  HB2 SER   275     -19.156  25.372 -61.766  1.00  0.00           H  
ATOM   4430  HG  SER   275     -20.353  23.449 -61.586  1.00  0.00           H  
ATOM   4431  N   PHE   276     -17.195  25.170 -64.784  1.00  0.00           N  
ATOM   4432  CA  PHE   276     -16.914  26.133 -65.853  1.00  0.00           C  
ATOM   4433  C   PHE   276     -17.536  27.498 -65.546  1.00  0.00           C  
ATOM   4434  O   PHE   276     -16.913  28.526 -65.807  1.00  0.00           O  
ATOM   4435  CB  PHE   276     -17.465  25.625 -67.195  1.00  0.00           C  
ATOM   4436  CG  PHE   276     -16.967  26.447 -68.369  1.00  0.00           C  
ATOM   4437  CD1 PHE   276     -17.579  27.670 -68.726  1.00  0.00           C  
ATOM   4438  CD2 PHE   276     -15.749  26.089 -68.978  1.00  0.00           C  
ATOM   4439  CE1 PHE   276     -16.996  28.483 -69.688  1.00  0.00           C  
ATOM   4440  CE2 PHE   276     -15.199  26.900 -69.959  1.00  0.00           C  
ATOM   4441  CZ  PHE   276     -15.818  28.092 -70.310  1.00  0.00           C  
ATOM   4442  H   PHE   276     -17.787  24.389 -65.028  1.00  0.00           H  
ATOM   4443  HA  PHE   276     -15.830  26.244 -65.925  1.00  0.00           H  
ATOM   4444  HB3 PHE   276     -18.557  25.624 -67.194  1.00  0.00           H  
ATOM   4445  HB2 PHE   276     -17.163  24.588 -67.350  1.00  0.00           H  
ATOM   4446  HD1 PHE   276     -18.489  27.988 -68.240  1.00  0.00           H  
ATOM   4447  HD2 PHE   276     -15.236  25.185 -68.684  1.00  0.00           H  
ATOM   4448  HE1 PHE   276     -17.461  29.420 -69.954  1.00  0.00           H  
ATOM   4449  HE2 PHE   276     -14.273  26.614 -70.436  1.00  0.00           H  
ATOM   4450  HZ  PHE   276     -15.373  28.726 -71.063  1.00  0.00           H  
ATOM   4451  N   THR   277     -18.739  27.462 -64.952  1.00  0.00           N  
ATOM   4452  CA  THR   277     -19.436  28.617 -64.406  1.00  0.00           C  
ATOM   4453  C   THR   277     -18.613  29.361 -63.336  1.00  0.00           C  
ATOM   4454  O   THR   277     -18.865  30.532 -63.069  1.00  0.00           O  
ATOM   4455  CB  THR   277     -20.758  28.184 -63.731  1.00  0.00           C  
ATOM   4456  OG1 THR   277     -21.465  27.260 -64.531  1.00  0.00           O  
ATOM   4457  CG2 THR   277     -21.713  29.364 -63.463  1.00  0.00           C  
ATOM   4458  H   THR   277     -19.198  26.574 -64.808  1.00  0.00           H  
ATOM   4459  HA  THR   277     -19.647  29.309 -65.224  1.00  0.00           H  
ATOM   4460  HB  THR   277     -20.525  27.632 -62.823  1.00  0.00           H  
ATOM   4461  HG1 THR   277     -22.358  27.175 -64.187  1.00  0.00           H  
ATOM   4462 HG21 THR   277     -22.660  29.021 -63.047  1.00  0.00           H  
ATOM   4463 HG22 THR   277     -21.310  30.107 -62.779  1.00  0.00           H  
ATOM   4464 HG23 THR   277     -21.947  29.886 -64.392  1.00  0.00           H  
ATOM   4465  N   GLU   278     -17.631  28.653 -62.760  1.00  0.00           N  
ATOM   4466  CA  GLU   278     -16.769  29.070 -61.674  1.00  0.00           C  
ATOM   4467  C   GLU   278     -17.544  29.208 -60.354  1.00  0.00           C  
ATOM   4468  O   GLU   278     -17.136  29.994 -59.501  1.00  0.00           O  
ATOM   4469  CB  GLU   278     -15.960  30.350 -61.989  1.00  0.00           C  
ATOM   4470  CG  GLU   278     -15.081  30.316 -63.248  1.00  0.00           C  
ATOM   4471  CD  GLU   278     -14.313  31.633 -63.387  1.00  0.00           C  
ATOM   4472  OE1 GLU   278     -14.973  32.693 -63.304  1.00  0.00           O  
ATOM   4473  OE2 GLU   278     -13.076  31.563 -63.552  1.00  0.00           O1-
ATOM   4474  H   GLU   278     -17.453  27.717 -63.097  1.00  0.00           H  
ATOM   4475  HA  GLU   278     -16.085  28.239 -61.560  1.00  0.00           H  
ATOM   4476  HB3 GLU   278     -15.297  30.556 -61.147  1.00  0.00           H  
ATOM   4477  HB2 GLU   278     -16.635  31.206 -62.029  1.00  0.00           H  
ATOM   4478  HG3 GLU   278     -15.691  30.177 -64.140  1.00  0.00           H  
ATOM   4479  HG2 GLU   278     -14.383  29.480 -63.199  1.00  0.00           H  
ATOM   4480  N   LEU   279     -18.635  28.446 -60.179  1.00  0.00           N  
ATOM   4481  CA  LEU   279     -19.412  28.448 -58.936  1.00  0.00           C  
ATOM   4482  C   LEU   279     -18.713  27.565 -57.893  1.00  0.00           C  
ATOM   4483  O   LEU   279     -18.576  26.382 -58.203  1.00  0.00           O  
ATOM   4484  CB  LEU   279     -20.823  27.870 -59.200  1.00  0.00           C  
ATOM   4485  CG  LEU   279     -21.676  28.637 -60.214  1.00  0.00           C  
ATOM   4486  CD1 LEU   279     -23.013  27.907 -60.463  1.00  0.00           C  
ATOM   4487  CD2 LEU   279     -21.853  30.130 -59.879  1.00  0.00           C  
ATOM   4488  H   LEU   279     -18.933  27.812 -60.905  1.00  0.00           H  
ATOM   4489  HA  LEU   279     -19.491  29.462 -58.544  1.00  0.00           H  
ATOM   4490  HB3 LEU   279     -21.378  27.816 -58.267  1.00  0.00           H  
ATOM   4491  HB2 LEU   279     -20.737  26.839 -59.548  1.00  0.00           H  
ATOM   4492  HG  LEU   279     -21.106  28.614 -61.124  1.00  0.00           H  
ATOM   4493 HD11 LEU   279     -23.844  28.593 -60.631  1.00  0.00           H  
ATOM   4494 HD12 LEU   279     -22.943  27.270 -61.344  1.00  0.00           H  
ATOM   4495 HD13 LEU   279     -23.288  27.266 -59.624  1.00  0.00           H  
ATOM   4496 HD21 LEU   279     -22.883  30.468 -59.991  1.00  0.00           H  
ATOM   4497 HD22 LEU   279     -21.562  30.356 -58.854  1.00  0.00           H  
ATOM   4498 HD23 LEU   279     -21.239  30.753 -60.530  1.00  0.00           H  
ATOM   4499  N   PHE   280     -18.309  28.111 -56.707  1.00  0.00           N  
ATOM   4500  CA  PHE   280     -17.617  27.350 -55.619  1.00  0.00           C  
ATOM   4501  C   PHE   280     -17.368  28.116 -54.239  1.00  0.00           C  
ATOM   4502  O   PHE   280     -18.013  29.146 -54.068  1.00  0.00           O  
ATOM   4503  CB  PHE   280     -16.405  26.671 -56.282  1.00  0.00           C  
ATOM   4504  CG  PHE   280     -15.535  27.630 -57.102  1.00  0.00           C  
ATOM   4505  CD1 PHE   280     -14.833  28.717 -56.531  1.00  0.00           C  
ATOM   4506  CD2 PHE   280     -15.467  27.491 -58.501  1.00  0.00           C  
ATOM   4507  CE1 PHE   280     -13.984  29.502 -57.284  1.00  0.00           C  
ATOM   4508  CE2 PHE   280     -14.617  28.294 -59.246  1.00  0.00           C  
ATOM   4509  CZ  PHE   280     -13.874  29.292 -58.644  1.00  0.00           C  
ATOM   4510  H   PHE   280     -18.405  29.103 -56.547  1.00  0.00           H  
ATOM   4511  HA  PHE   280     -18.291  26.541 -55.333  1.00  0.00           H  
ATOM   4512  HB3 PHE   280     -16.711  25.854 -56.928  1.00  0.00           H  
ATOM   4513  HB2 PHE   280     -15.853  26.063 -55.586  1.00  0.00           H  
ATOM   4514  HD1 PHE   280     -14.959  29.031 -55.515  1.00  0.00           H  
ATOM   4515  HD2 PHE   280     -16.079  26.775 -59.017  1.00  0.00           H  
ATOM   4516  HE1 PHE   280     -13.442  30.314 -56.821  1.00  0.00           H  
ATOM   4517  HE2 PHE   280     -14.493  28.134 -60.303  1.00  0.00           H  
ATOM   4518  HZ  PHE   280     -13.219  29.912 -59.238  1.00  0.00           H  
ATOM   4519  N   PRO   281     -16.437  27.703 -53.300  1.00  0.00           N  
ATOM   4520  CA  PRO   281     -16.621  26.998 -51.974  1.00  0.00           C  
ATOM   4521  C   PRO   281     -16.450  27.486 -50.422  1.00  0.00           C  
ATOM   4522  O   PRO   281     -15.393  27.201 -49.873  1.00  0.00           O  
ATOM   4523  CB  PRO   281     -15.648  25.862 -52.191  1.00  0.00           C  
ATOM   4524  CD  PRO   281     -15.019  27.552 -53.618  1.00  0.00           C  
ATOM   4525  CG  PRO   281     -14.433  26.530 -52.709  1.00  0.00           C  
ATOM   4526  HA  PRO   281     -17.442  26.377 -52.103  1.00  0.00           H  
ATOM   4527  HB3 PRO   281     -16.114  25.182 -52.895  1.00  0.00           H  
ATOM   4528  HB2 PRO   281     -15.351  25.302 -51.312  1.00  0.00           H  
ATOM   4529  HD2 PRO   281     -14.547  28.496 -53.487  1.00  0.00           H  
ATOM   4530  HD3 PRO   281     -14.696  27.231 -54.584  1.00  0.00           H  
ATOM   4531  HG3 PRO   281     -13.718  25.889 -53.205  1.00  0.00           H  
ATOM   4532  HG2 PRO   281     -13.893  27.024 -51.901  1.00  0.00           H  
ATOM   4533  N   ASP   282     -17.457  28.024 -49.661  1.00  0.00           N  
ATOM   4534  CA  ASP   282     -17.897  27.818 -48.206  1.00  0.00           C  
ATOM   4535  C   ASP   282     -19.364  28.354 -47.832  1.00  0.00           C  
ATOM   4536  O   ASP   282     -19.573  28.813 -46.722  1.00  0.00           O  
ATOM   4537  CB  ASP   282     -16.852  27.778 -47.040  1.00  0.00           C  
ATOM   4538  CG  ASP   282     -17.062  27.082 -45.696  1.00  0.00           C  
ATOM   4539  OD1 ASP   282     -18.109  27.329 -45.087  1.00  0.00           O  
ATOM   4540  OD2 ASP   282     -16.073  26.512 -45.182  1.00  0.00           O1-
ATOM   4541  H   ASP   282     -18.207  28.423 -50.207  1.00  0.00           H  
ATOM   4542  HA  ASP   282     -17.902  26.778 -48.224  1.00  0.00           H  
ATOM   4543  HB3 ASP   282     -16.779  28.789 -46.684  1.00  0.00           H  
ATOM   4544  HB2 ASP   282     -15.888  27.416 -47.398  1.00  0.00           H  
ATOM   4545  N   ASP   283     -20.342  28.309 -48.769  1.00  0.00           N  
ATOM   4546  CA  ASP   283     -21.834  28.238 -48.821  1.00  0.00           C  
ATOM   4547  C   ASP   283     -22.393  27.189 -49.870  1.00  0.00           C  
ATOM   4548  O   ASP   283     -23.233  27.541 -50.686  1.00  0.00           O  
ATOM   4549  CB  ASP   283     -22.712  29.521 -48.790  1.00  0.00           C  
ATOM   4550  CG  ASP   283     -22.611  30.409 -47.555  1.00  0.00           C  
ATOM   4551  OD1 ASP   283     -22.189  29.905 -46.494  1.00  0.00           O  
ATOM   4552  OD2 ASP   283     -23.142  31.534 -47.654  1.00  0.00           O1-
ATOM   4553  H   ASP   283     -19.988  28.279 -49.712  1.00  0.00           H  
ATOM   4554  HA  ASP   283     -21.976  27.912 -47.838  1.00  0.00           H  
ATOM   4555  HB3 ASP   283     -23.745  29.252 -48.799  1.00  0.00           H  
ATOM   4556  HB2 ASP   283     -22.665  30.108 -49.697  1.00  0.00           H  
ATOM   4557  N   ARG   284     -21.870  25.944 -49.825  1.00  0.00           N  
ATOM   4558  CA  ARG   284     -22.003  24.653 -50.509  1.00  0.00           C  
ATOM   4559  C   ARG   284     -21.523  23.426 -49.629  1.00  0.00           C  
ATOM   4560  O   ARG   284     -20.967  22.470 -50.156  1.00  0.00           O  
ATOM   4561  CB  ARG   284     -21.706  24.576 -52.013  1.00  0.00           C  
ATOM   4562  CG  ARG   284     -22.535  25.505 -52.921  1.00  0.00           C  
ATOM   4563  CD  ARG   284     -22.084  25.652 -54.378  1.00  0.00           C  
ATOM   4564  NE  ARG   284     -22.820  26.741 -55.010  1.00  0.00           N  
ATOM   4565  CZ  ARG   284     -22.243  27.776 -55.624  1.00  0.00           C  
ATOM   4566  NH1 ARG   284     -20.921  27.855 -55.723  1.00  0.00           N  
ATOM   4567  NH2 ARG   284     -22.996  28.735 -56.165  1.00  0.00           N1+
ATOM   4568  H   ARG   284     -21.160  25.849 -49.116  1.00  0.00           H  
ATOM   4569  HA  ARG   284     -23.035  24.627 -50.639  1.00  0.00           H  
ATOM   4570  HB3 ARG   284     -21.835  23.572 -52.333  1.00  0.00           H  
ATOM   4571  HB2 ARG   284     -20.677  24.649 -52.201  1.00  0.00           H  
ATOM   4572  HG3 ARG   284     -22.567  26.495 -52.535  1.00  0.00           H  
ATOM   4573  HG2 ARG   284     -23.577  25.211 -52.886  1.00  0.00           H  
ATOM   4574  HD3 ARG   284     -22.377  24.863 -55.051  1.00  0.00           H  
ATOM   4575  HD2 ARG   284     -21.012  25.749 -54.458  1.00  0.00           H  
ATOM   4576  HE  ARG   284     -23.827  26.687 -54.958  1.00  0.00           H  
ATOM   4577 HH12 ARG   284     -20.472  28.633 -56.181  1.00  0.00           H  
ATOM   4578 HH11 ARG   284     -20.349  27.116 -55.336  1.00  0.00           H  
ATOM   4579 HH22 ARG   284     -22.570  29.464 -56.718  1.00  0.00           H  
ATOM   4580 HH21 ARG   284     -24.003  28.664 -56.125  1.00  0.00           H  
ATOM   4581  N   PHE   285     -21.811  23.439 -48.307  1.00  0.00           N  
ATOM   4582  CA  PHE   285     -21.947  22.335 -47.349  1.00  0.00           C  
ATOM   4583  C   PHE   285     -23.125  22.312 -46.346  1.00  0.00           C  
ATOM   4584  O   PHE   285     -23.475  21.206 -45.943  1.00  0.00           O  
ATOM   4585  CB  PHE   285     -20.792  21.367 -47.081  1.00  0.00           C  
ATOM   4586  CG  PHE   285     -19.536  21.774 -46.375  1.00  0.00           C  
ATOM   4587  CD1 PHE   285     -19.527  22.270 -45.077  1.00  0.00           C  
ATOM   4588  CD2 PHE   285     -18.319  21.630 -47.040  1.00  0.00           C  
ATOM   4589  CE1 PHE   285     -18.323  22.689 -44.542  1.00  0.00           C  
ATOM   4590  CE2 PHE   285     -17.107  21.918 -46.447  1.00  0.00           C  
ATOM   4591  CZ  PHE   285     -17.121  22.508 -45.198  1.00  0.00           C  
ATOM   4592  H   PHE   285     -22.136  24.306 -47.917  1.00  0.00           H  
ATOM   4593  HA  PHE   285     -22.388  21.667 -48.028  1.00  0.00           H  
ATOM   4594  HB3 PHE   285     -20.516  20.968 -48.039  1.00  0.00           H  
ATOM   4595  HB2 PHE   285     -21.172  20.522 -46.516  1.00  0.00           H  
ATOM   4596  HD1 PHE   285     -20.449  22.363 -44.525  1.00  0.00           H  
ATOM   4597  HD2 PHE   285     -18.393  21.429 -48.074  1.00  0.00           H  
ATOM   4598  HE1 PHE   285     -18.339  23.140 -43.570  1.00  0.00           H  
ATOM   4599  HE2 PHE   285     -16.187  21.779 -46.993  1.00  0.00           H  
ATOM   4600  HZ  PHE   285     -16.231  22.825 -44.686  1.00  0.00           H  
ATOM   4601  N   PRO   286     -23.832  23.428 -46.027  1.00  0.00           N  
ATOM   4602  CA  PRO   286     -25.341  23.598 -45.983  1.00  0.00           C  
ATOM   4603  C   PRO   286     -26.509  23.090 -46.969  1.00  0.00           C  
ATOM   4604  O   PRO   286     -26.841  21.918 -46.887  1.00  0.00           O  
ATOM   4605  CB  PRO   286     -25.634  24.728 -44.967  1.00  0.00           C  
ATOM   4606  CD  PRO   286     -23.441  23.792 -44.652  1.00  0.00           C  
ATOM   4607  CG  PRO   286     -24.421  24.795 -44.058  1.00  0.00           C  
ATOM   4608  HA  PRO   286     -25.386  22.736 -45.393  1.00  0.00           H  
ATOM   4609  HB3 PRO   286     -26.533  24.502 -44.393  1.00  0.00           H  
ATOM   4610  HB2 PRO   286     -25.799  25.716 -45.384  1.00  0.00           H  
ATOM   4611  HD2 PRO   286     -22.396  23.971 -44.454  1.00  0.00           H  
ATOM   4612  HD3 PRO   286     -23.630  22.920 -44.066  1.00  0.00           H  
ATOM   4613  HG3 PRO   286     -24.697  24.527 -43.040  1.00  0.00           H  
ATOM   4614  HG2 PRO   286     -24.032  25.800 -43.954  1.00  0.00           H  
ATOM   4615  N   PRO   287     -27.214  23.873 -47.834  1.00  0.00           N  
ATOM   4616  CA  PRO   287     -28.034  23.424 -49.045  1.00  0.00           C  
ATOM   4617  C   PRO   287     -27.730  22.246 -50.095  1.00  0.00           C  
ATOM   4618  O   PRO   287     -28.017  21.129 -49.670  1.00  0.00           O  
ATOM   4619  CB  PRO   287     -28.542  24.759 -49.576  1.00  0.00           C  
ATOM   4620  CD  PRO   287     -27.868  25.075 -47.289  1.00  0.00           C  
ATOM   4621  CG  PRO   287     -28.895  25.521 -48.316  1.00  0.00           C  
ATOM   4622  HA  PRO   287     -28.912  22.999 -48.552  1.00  0.00           H  
ATOM   4623  HB3 PRO   287     -29.405  24.665 -50.234  1.00  0.00           H  
ATOM   4624  HB2 PRO   287     -27.775  25.329 -50.087  1.00  0.00           H  
ATOM   4625  HD2 PRO   287     -27.257  25.926 -47.038  1.00  0.00           H  
ATOM   4626  HD3 PRO   287     -28.385  24.824 -46.360  1.00  0.00           H  
ATOM   4627  HG3 PRO   287     -29.891  25.225 -47.983  1.00  0.00           H  
ATOM   4628  HG2 PRO   287     -28.910  26.602 -48.465  1.00  0.00           H  
ATOM   4629  N   PRO   288     -27.407  22.370 -51.439  1.00  0.00           N  
ATOM   4630  CA  PRO   288     -27.179  21.219 -52.428  1.00  0.00           C  
ATOM   4631  C   PRO   288     -26.176  20.101 -52.051  1.00  0.00           C  
ATOM   4632  O   PRO   288     -25.762  20.195 -50.946  1.00  0.00           O  
ATOM   4633  CB  PRO   288     -26.761  21.886 -53.739  1.00  0.00           C  
ATOM   4634  CD  PRO   288     -27.606  23.595 -52.213  1.00  0.00           C  
ATOM   4635  CG  PRO   288     -27.148  23.347 -53.648  1.00  0.00           C  
ATOM   4636  HA  PRO   288     -28.151  20.746 -52.568  1.00  0.00           H  
ATOM   4637  HB3 PRO   288     -27.223  21.402 -54.600  1.00  0.00           H  
ATOM   4638  HB2 PRO   288     -25.697  21.820 -53.887  1.00  0.00           H  
ATOM   4639  HD2 PRO   288     -27.062  24.446 -51.822  1.00  0.00           H  
ATOM   4640  HD3 PRO   288     -28.666  23.849 -52.217  1.00  0.00           H  
ATOM   4641  HG3 PRO   288     -27.958  23.572 -54.342  1.00  0.00           H  
ATOM   4642  HG2 PRO   288     -26.315  23.995 -53.917  1.00  0.00           H  
ATOM   4643  N   SER   289     -25.707  19.070 -52.787  1.00  0.00           N  
ATOM   4644  CA  SER   289     -24.686  18.244 -52.080  1.00  0.00           C  
ATOM   4645  C   SER   289     -23.740  17.401 -52.866  1.00  0.00           C  
ATOM   4646  O   SER   289     -24.203  16.597 -53.660  1.00  0.00           O  
ATOM   4647  CB  SER   289     -25.280  17.391 -50.920  1.00  0.00           C  
ATOM   4648  OG  SER   289     -25.957  16.250 -51.378  1.00  0.00           O  
ATOM   4649  H   SER   289     -25.972  18.860 -53.738  1.00  0.00           H  
ATOM   4650  HA  SER   289     -23.991  18.968 -51.662  1.00  0.00           H  
ATOM   4651  HB3 SER   289     -25.989  17.924 -50.292  1.00  0.00           H  
ATOM   4652  HB2 SER   289     -24.492  17.053 -50.251  1.00  0.00           H  
ATOM   4653  HG  SER   289     -26.326  15.797 -50.616  1.00  0.00           H  
ATOM   4654  N   THR   290     -22.455  17.586 -52.492  1.00  0.00           N  
ATOM   4655  CA  THR   290     -21.337  16.677 -52.345  1.00  0.00           C  
ATOM   4656  C   THR   290     -21.190  15.715 -53.551  1.00  0.00           C  
ATOM   4657  O   THR   290     -22.121  14.979 -53.583  1.00  0.00           O  
ATOM   4658  CB  THR   290     -21.689  15.953 -51.023  1.00  0.00           C  
ATOM   4659  OG1 THR   290     -21.940  16.881 -49.996  1.00  0.00           O  
ATOM   4660  CG2 THR   290     -20.659  15.046 -50.458  1.00  0.00           C  
ATOM   4661  H   THR   290     -22.316  18.388 -51.894  1.00  0.00           H  
ATOM   4662  HA  THR   290     -20.463  17.270 -52.131  1.00  0.00           H  
ATOM   4663  HB  THR   290     -22.646  15.492 -51.104  1.00  0.00           H  
ATOM   4664  HG1 THR   290     -22.209  16.404 -49.205  1.00  0.00           H  
ATOM   4665 HG21 THR   290     -20.994  14.021 -50.346  1.00  0.00           H  
ATOM   4666 HG22 THR   290     -19.829  15.168 -51.131  1.00  0.00           H  
ATOM   4667 HG23 THR   290     -20.345  15.397 -49.482  1.00  0.00           H  
ATOM   4668  N   GLU   291     -20.210  15.801 -54.506  1.00  0.00           N  
ATOM   4669  CA  GLU   291     -19.882  15.290 -55.893  1.00  0.00           C  
ATOM   4670  C   GLU   291     -19.252  13.897 -56.195  1.00  0.00           C  
ATOM   4671  O   GLU   291     -18.130  13.816 -56.666  1.00  0.00           O  
ATOM   4672  CB  GLU   291     -19.346  16.489 -56.718  1.00  0.00           C  
ATOM   4673  CG  GLU   291     -20.072  16.678 -58.035  1.00  0.00           C  
ATOM   4674  CD  GLU   291     -19.878  18.001 -58.747  1.00  0.00           C  
ATOM   4675  OE1 GLU   291     -20.130  19.031 -58.087  1.00  0.00           O  
ATOM   4676  OE2 GLU   291     -19.517  17.976 -59.941  1.00  0.00           O1-
ATOM   4677  H   GLU   291     -19.520  16.494 -54.243  1.00  0.00           H  
ATOM   4678  HA  GLU   291     -20.768  15.142 -56.419  1.00  0.00           H  
ATOM   4679  HB3 GLU   291     -18.301  16.446 -56.974  1.00  0.00           H  
ATOM   4680  HB2 GLU   291     -19.486  17.396 -56.148  1.00  0.00           H  
ATOM   4681  HG3 GLU   291     -21.124  16.533 -57.975  1.00  0.00           H  
ATOM   4682  HG2 GLU   291     -19.777  15.850 -58.603  1.00  0.00           H  
ATOM   4683  N   HIS   292     -19.988  12.802 -55.956  1.00  0.00           N  
ATOM   4684  CA  HIS   292     -19.521  11.417 -56.052  1.00  0.00           C  
ATOM   4685  C   HIS   292     -18.940  10.939 -57.352  1.00  0.00           C  
ATOM   4686  O   HIS   292     -19.392  11.221 -58.455  1.00  0.00           O  
ATOM   4687  CB  HIS   292     -20.614  10.413 -55.700  1.00  0.00           C  
ATOM   4688  ND1 HIS   292     -19.249   8.936 -54.161  1.00  0.00           N  
ATOM   4689  CG  HIS   292     -20.373   9.685 -54.421  1.00  0.00           C  
ATOM   4690  NE2 HIS   292     -20.404   9.007 -52.270  1.00  0.00           N  
ATOM   4691  CD2 HIS   292     -21.125   9.599 -53.280  1.00  0.00           C  
ATOM   4692  CE1 HIS   292     -19.327   8.559 -52.887  1.00  0.00           C  
ATOM   4693  H   HIS   292     -20.946  12.926 -55.658  1.00  0.00           H  
ATOM   4694  HA  HIS   292     -18.732  11.357 -55.305  1.00  0.00           H  
ATOM   4695  HB3 HIS   292     -20.861   9.689 -56.481  1.00  0.00           H  
ATOM   4696  HB2 HIS   292     -21.489  11.010 -55.557  1.00  0.00           H  
ATOM   4697  HD1 HIS   292     -18.503   8.724 -54.803  1.00  0.00           H  
ATOM   4698  HD2 HIS   292     -22.110   9.937 -53.045  1.00  0.00           H  
ATOM   4699  HE1 HIS   292     -18.589   7.940 -52.404  1.00  0.00           H  
ATOM   4700  N   GLU   293     -17.953  10.097 -57.116  1.00  0.00           N  
ATOM   4701  CA  GLU   293     -17.324   9.335 -58.127  1.00  0.00           C  
ATOM   4702  C   GLU   293     -17.993   7.961 -58.096  1.00  0.00           C  
ATOM   4703  O   GLU   293     -18.077   7.392 -57.016  1.00  0.00           O  
ATOM   4704  CB  GLU   293     -15.845   9.276 -57.757  1.00  0.00           C  
ATOM   4705  CG  GLU   293     -14.927  10.494 -58.059  1.00  0.00           C  
ATOM   4706  CD  GLU   293     -15.323  11.966 -57.916  1.00  0.00           C  
ATOM   4707  OE1 GLU   293     -16.503  12.274 -58.113  1.00  0.00           O  
ATOM   4708  OE2 GLU   293     -14.405  12.805 -57.786  1.00  0.00           O1-
ATOM   4709  H   GLU   293     -17.628   9.959 -56.173  1.00  0.00           H  
ATOM   4710  HA  GLU   293     -17.458   9.833 -59.059  1.00  0.00           H  
ATOM   4711  HB3 GLU   293     -15.372   8.435 -58.239  1.00  0.00           H  
ATOM   4712  HB2 GLU   293     -15.807   8.932 -56.742  1.00  0.00           H  
ATOM   4713  HG3 GLU   293     -14.844  10.547 -59.108  1.00  0.00           H  
ATOM   4714  HG2 GLU   293     -13.915  10.288 -57.729  1.00  0.00           H  
ATOM   4715  N   THR   294     -18.372   7.395 -59.252  1.00  0.00           N  
ATOM   4716  CA  THR   294     -18.526   5.957 -59.391  1.00  0.00           C  
ATOM   4717  C   THR   294     -17.202   5.189 -59.261  1.00  0.00           C  
ATOM   4718  O   THR   294     -17.299   3.980 -59.243  1.00  0.00           O  
ATOM   4719  CB  THR   294     -19.329   5.442 -60.618  1.00  0.00           C  
ATOM   4720  OG1 THR   294     -20.493   6.183 -60.867  1.00  0.00           O  
ATOM   4721  CG2 THR   294     -19.761   3.998 -60.457  1.00  0.00           C  
ATOM   4722  H   THR   294     -18.326   7.918 -60.115  1.00  0.00           H  
ATOM   4723  HA  THR   294     -19.114   5.649 -58.526  1.00  0.00           H  
ATOM   4724  HB  THR   294     -18.796   5.451 -61.548  1.00  0.00           H  
ATOM   4725  HG1 THR   294     -20.979   5.752 -61.574  1.00  0.00           H  
ATOM   4726 HG21 THR   294     -20.619   3.825 -61.076  1.00  0.00           H  
ATOM   4727 HG22 THR   294     -18.989   3.306 -60.779  1.00  0.00           H  
ATOM   4728 HG23 THR   294     -20.043   3.756 -59.432  1.00  0.00           H  
ATOM   4729  N   LEU   295     -16.037   5.845 -59.021  1.00  0.00           N  
ATOM   4730  CA  LEU   295     -14.842   5.263 -58.390  1.00  0.00           C  
ATOM   4731  C   LEU   295     -15.217   4.590 -57.088  1.00  0.00           C  
ATOM   4732  O   LEU   295     -14.625   3.578 -56.756  1.00  0.00           O  
ATOM   4733  CB  LEU   295     -13.774   6.304 -58.011  1.00  0.00           C  
ATOM   4734  CG  LEU   295     -12.357   5.718 -57.793  1.00  0.00           C  
ATOM   4735  CD1 LEU   295     -11.799   4.962 -59.017  1.00  0.00           C  
ATOM   4736  CD2 LEU   295     -11.385   6.796 -57.296  1.00  0.00           C  
ATOM   4737  H   LEU   295     -16.037   6.852 -59.073  1.00  0.00           H  
ATOM   4738  HA  LEU   295     -14.414   4.520 -59.049  1.00  0.00           H  
ATOM   4739  HB3 LEU   295     -14.073   6.832 -57.102  1.00  0.00           H  
ATOM   4740  HB2 LEU   295     -13.750   7.084 -58.736  1.00  0.00           H  
ATOM   4741  HG  LEU   295     -12.426   4.997 -56.979  1.00  0.00           H  
ATOM   4742 HD11 LEU   295     -10.812   5.315 -59.315  1.00  0.00           H  
ATOM   4743 HD12 LEU   295     -11.709   3.896 -58.803  1.00  0.00           H  
ATOM   4744 HD13 LEU   295     -12.444   5.065 -59.888  1.00  0.00           H  
ATOM   4745 HD21 LEU   295     -10.690   6.365 -56.578  1.00  0.00           H  
ATOM   4746 HD22 LEU   295     -10.790   7.218 -58.106  1.00  0.00           H  
ATOM   4747 HD23 LEU   295     -11.899   7.628 -56.813  1.00  0.00           H  
ATOM   4748  N   ASN   296     -16.212   5.164 -56.408  1.00  0.00           N  
ATOM   4749  CA  ASN   296     -16.911   4.537 -55.313  1.00  0.00           C  
ATOM   4750  C   ASN   296     -17.893   3.504 -55.839  1.00  0.00           C  
ATOM   4751  O   ASN   296     -18.594   3.726 -56.824  1.00  0.00           O  
ATOM   4752  CB  ASN   296     -17.676   5.588 -54.497  1.00  0.00           C  
ATOM   4753  CG  ASN   296     -16.705   6.560 -53.858  1.00  0.00           C  
ATOM   4754  OD1 ASN   296     -16.108   6.253 -52.835  1.00  0.00           O  
ATOM   4755  ND2 ASN   296     -16.533   7.723 -54.474  1.00  0.00           N  
ATOM   4756  H   ASN   296     -16.644   5.999 -56.779  1.00  0.00           H  
ATOM   4757  HA  ASN   296     -16.176   4.050 -54.667  1.00  0.00           H  
ATOM   4758  HB3 ASN   296     -18.234   5.114 -53.695  1.00  0.00           H  
ATOM   4759  HB2 ASN   296     -18.440   6.099 -55.074  1.00  0.00           H  
ATOM   4760 HD22 ASN   296     -15.861   8.397 -54.143  1.00  0.00           H  
ATOM   4761 HD21 ASN   296     -16.988   7.874 -55.365  1.00  0.00           H  
ATOM   4762  N   ALA   297     -17.991   2.421 -55.068  1.00  0.00           N  
ATOM   4763  CA  ALA   297     -19.090   1.480 -55.162  1.00  0.00           C  
ATOM   4764  C   ALA   297     -20.381   2.113 -54.635  1.00  0.00           C  
ATOM   4765  O   ALA   297     -20.355   3.193 -54.044  1.00  0.00           O  
ATOM   4766  CB  ALA   297     -18.719   0.230 -54.354  1.00  0.00           C  
ATOM   4767  H   ALA   297     -17.385   2.319 -54.268  1.00  0.00           H  
ATOM   4768  HA  ALA   297     -19.235   1.206 -56.208  1.00  0.00           H  
ATOM   4769  HB1 ALA   297     -19.504  -0.525 -54.403  1.00  0.00           H  
ATOM   4770  HB2 ALA   297     -17.807  -0.227 -54.740  1.00  0.00           H  
ATOM   4771  HB3 ALA   297     -18.553   0.466 -53.302  1.00  0.00           H  
ATOM   4772  N   GLU   298     -21.496   1.407 -54.847  1.00  0.00           N  
ATOM   4773  CA  GLU   298     -22.820   1.830 -54.406  1.00  0.00           C  
ATOM   4774  C   GLU   298     -22.896   2.003 -52.884  1.00  0.00           C  
ATOM   4775  O   GLU   298     -23.499   2.967 -52.416  1.00  0.00           O  
ATOM   4776  CB  GLU   298     -23.841   0.798 -54.901  1.00  0.00           C  
ATOM   4777  CG  GLU   298     -25.300   1.195 -54.638  1.00  0.00           C  
ATOM   4778  CD  GLU   298     -26.309   0.177 -55.157  1.00  0.00           C  
ATOM   4779  OE1 GLU   298     -25.897  -0.723 -55.925  1.00  0.00           O  
ATOM   4780  OE2 GLU   298     -27.495   0.333 -54.796  1.00  0.00           O1-
ATOM   4781  H   GLU   298     -21.453   0.539 -55.358  1.00  0.00           H  
ATOM   4782  HA  GLU   298     -23.038   2.792 -54.875  1.00  0.00           H  
ATOM   4783  HB3 GLU   298     -23.638  -0.171 -54.440  1.00  0.00           H  
ATOM   4784  HB2 GLU   298     -23.698   0.655 -55.973  1.00  0.00           H  
ATOM   4785  HG3 GLU   298     -25.493   2.117 -55.172  1.00  0.00           H  
ATOM   4786  HG2 GLU   298     -25.493   1.366 -53.579  1.00  0.00           H  
ATOM   4787  N   GLN   299     -22.231   1.092 -52.152  1.00  0.00           N  
ATOM   4788  CA  GLN   299     -22.155   1.124 -50.696  1.00  0.00           C  
ATOM   4789  C   GLN   299     -21.394   2.341 -50.221  1.00  0.00           C  
ATOM   4790  O   GLN   299     -21.942   3.080 -49.410  1.00  0.00           O  
ATOM   4791  CB  GLN   299     -21.481  -0.145 -50.129  1.00  0.00           C  
ATOM   4792  CG  GLN   299     -22.101  -1.485 -50.560  1.00  0.00           C  
ATOM   4793  CD  GLN   299     -23.616  -1.421 -50.747  1.00  0.00           C  
ATOM   4794  OE1 GLN   299     -24.109  -1.545 -51.863  1.00  0.00           O  
ATOM   4795  NE2 GLN   299     -24.355  -1.168 -49.670  1.00  0.00           N  
ATOM   4796  H   GLN   299     -21.764   0.327 -52.615  1.00  0.00           H  
ATOM   4797  HA  GLN   299     -23.170   1.214 -50.304  1.00  0.00           H  
ATOM   4798  HB3 GLN   299     -21.526  -0.088 -49.041  1.00  0.00           H  
ATOM   4799  HB2 GLN   299     -20.420  -0.165 -50.380  1.00  0.00           H  
ATOM   4800  HG3 GLN   299     -21.846  -2.269 -49.845  1.00  0.00           H  
ATOM   4801  HG2 GLN   299     -21.662  -1.788 -51.512  1.00  0.00           H  
ATOM   4802 HE22 GLN   299     -25.357  -1.076 -49.759  1.00  0.00           H  
ATOM   4803 HE21 GLN   299     -23.922  -1.064 -48.765  1.00  0.00           H  
ATOM   4804  N   ALA   300     -20.187   2.547 -50.781  1.00  0.00           N  
ATOM   4805  CA  ALA   300     -19.359   3.716 -50.518  1.00  0.00           C  
ATOM   4806  C   ALA   300     -20.153   4.991 -50.754  1.00  0.00           C  
ATOM   4807  O   ALA   300     -20.223   5.795 -49.833  1.00  0.00           O  
ATOM   4808  CB  ALA   300     -18.080   3.675 -51.360  1.00  0.00           C  
ATOM   4809  H   ALA   300     -19.840   1.897 -51.470  1.00  0.00           H  
ATOM   4810  HA  ALA   300     -19.070   3.693 -49.465  1.00  0.00           H  
ATOM   4811  HB1 ALA   300     -17.565   4.634 -51.357  1.00  0.00           H  
ATOM   4812  HB2 ALA   300     -17.385   2.935 -50.967  1.00  0.00           H  
ATOM   4813  HB3 ALA   300     -18.287   3.392 -52.389  1.00  0.00           H  
ATOM   4814  N   ARG   301     -20.862   5.045 -51.895  1.00  0.00           N  
ATOM   4815  CA  ARG   301     -21.749   6.124 -52.269  1.00  0.00           C  
ATOM   4816  C   ARG   301     -22.723   6.563 -51.173  1.00  0.00           C  
ATOM   4817  O   ARG   301     -22.769   7.733 -50.788  1.00  0.00           O  
ATOM   4818  CB  ARG   301     -22.447   5.874 -53.606  1.00  0.00           C  
ATOM   4819  CG  ARG   301     -22.842   7.190 -54.251  1.00  0.00           C  
ATOM   4820  CD  ARG   301     -23.520   7.060 -55.607  1.00  0.00           C  
ATOM   4821  NE  ARG   301     -22.490   6.950 -56.622  1.00  0.00           N  
ATOM   4822  CZ  ARG   301     -22.616   7.332 -57.892  1.00  0.00           C  
ATOM   4823  NH1 ARG   301     -23.781   7.673 -58.440  1.00  0.00           N  
ATOM   4824  NH2 ARG   301     -21.518   7.382 -58.629  1.00  0.00           N1+
ATOM   4825  H   ARG   301     -20.779   4.291 -52.565  1.00  0.00           H  
ATOM   4826  HA  ARG   301     -21.031   6.865 -52.461  1.00  0.00           H  
ATOM   4827  HB3 ARG   301     -23.335   5.260 -53.460  1.00  0.00           H  
ATOM   4828  HB2 ARG   301     -21.802   5.327 -54.292  1.00  0.00           H  
ATOM   4829  HG3 ARG   301     -21.875   7.617 -54.471  1.00  0.00           H  
ATOM   4830  HG2 ARG   301     -23.294   7.895 -53.568  1.00  0.00           H  
ATOM   4831  HD3 ARG   301     -24.145   7.910 -55.818  1.00  0.00           H  
ATOM   4832  HD2 ARG   301     -24.133   6.161 -55.671  1.00  0.00           H  
ATOM   4833  HE  ARG   301     -21.590   6.621 -56.303  1.00  0.00           H  
ATOM   4834 HH12 ARG   301     -23.833   7.956 -59.408  1.00  0.00           H  
ATOM   4835 HH11 ARG   301     -24.642   7.464 -57.948  1.00  0.00           H  
ATOM   4836 HH22 ARG   301     -21.556   7.650 -59.603  1.00  0.00           H  
ATOM   4837 HH21 ARG   301     -20.628   7.096 -58.247  1.00  0.00           H  
ATOM   4838  N   ASP   302     -23.437   5.554 -50.662  1.00  0.00           N  
ATOM   4839  CA  ASP   302     -24.353   5.677 -49.544  1.00  0.00           C  
ATOM   4840  C   ASP   302     -23.708   6.187 -48.263  1.00  0.00           C  
ATOM   4841  O   ASP   302     -24.282   7.107 -47.702  1.00  0.00           O  
ATOM   4842  CB  ASP   302     -25.183   4.410 -49.271  1.00  0.00           C  
ATOM   4843  CG  ASP   302     -26.148   4.052 -50.401  1.00  0.00           C  
ATOM   4844  OD1 ASP   302     -26.375   4.911 -51.282  1.00  0.00           O  
ATOM   4845  OD2 ASP   302     -26.710   2.940 -50.318  1.00  0.00           O1-
ATOM   4846  H   ASP   302     -23.335   4.625 -51.051  1.00  0.00           H  
ATOM   4847  HA  ASP   302     -25.054   6.463 -49.837  1.00  0.00           H  
ATOM   4848  HB3 ASP   302     -25.769   4.536 -48.359  1.00  0.00           H  
ATOM   4849  HB2 ASP   302     -24.506   3.568 -49.124  1.00  0.00           H  
ATOM   4850  N   LEU   303     -22.541   5.668 -47.834  1.00  0.00           N  
ATOM   4851  CA  LEU   303     -21.911   6.074 -46.558  1.00  0.00           C  
ATOM   4852  C   LEU   303     -21.709   7.557 -46.496  1.00  0.00           C  
ATOM   4853  O   LEU   303     -22.214   8.185 -45.576  1.00  0.00           O  
ATOM   4854  CB  LEU   303     -20.503   5.483 -46.305  1.00  0.00           C  
ATOM   4855  CG  LEU   303     -20.523   4.141 -45.611  1.00  0.00           C  
ATOM   4856  CD1 LEU   303     -21.097   4.199 -44.188  1.00  0.00           C  
ATOM   4857  CD2 LEU   303     -21.256   3.195 -46.510  1.00  0.00           C  
ATOM   4858  H   LEU   303     -22.090   4.931 -48.359  1.00  0.00           H  
ATOM   4859  HA  LEU   303     -22.593   5.801 -45.751  1.00  0.00           H  
ATOM   4860  HB3 LEU   303     -19.896   6.136 -45.672  1.00  0.00           H  
ATOM   4861  HB2 LEU   303     -19.950   5.411 -47.243  1.00  0.00           H  
ATOM   4862  HG  LEU   303     -19.491   3.798 -45.528  1.00  0.00           H  
ATOM   4863 HD11 LEU   303     -20.705   3.388 -43.574  1.00  0.00           H  
ATOM   4864 HD12 LEU   303     -20.827   5.133 -43.695  1.00  0.00           H  
ATOM   4865 HD13 LEU   303     -22.180   4.150 -44.178  1.00  0.00           H  
ATOM   4866 HD21 LEU   303     -21.384   2.263 -45.995  1.00  0.00           H  
ATOM   4867 HD22 LEU   303     -22.251   3.520 -46.771  1.00  0.00           H  
ATOM   4868 HD23 LEU   303     -20.673   3.084 -47.418  1.00  0.00           H  
ATOM   4869  N   LEU   304     -21.014   8.073 -47.510  1.00  0.00           N  
ATOM   4870  CA  LEU   304     -20.724   9.481 -47.599  1.00  0.00           C  
ATOM   4871  C   LEU   304     -21.945  10.341 -47.553  1.00  0.00           C  
ATOM   4872  O   LEU   304     -21.915  11.318 -46.834  1.00  0.00           O  
ATOM   4873  CB  LEU   304     -20.099   9.797 -48.927  1.00  0.00           C  
ATOM   4874  CG  LEU   304     -18.657   9.413 -48.978  1.00  0.00           C  
ATOM   4875  CD1 LEU   304     -17.796   9.853 -47.804  1.00  0.00           C  
ATOM   4876  CD2 LEU   304     -18.427   8.003 -49.478  1.00  0.00           C  
ATOM   4877  H   LEU   304     -20.663   7.478 -48.250  1.00  0.00           H  
ATOM   4878  HA  LEU   304     -20.099   9.758 -46.751  1.00  0.00           H  
ATOM   4879  HB3 LEU   304     -20.166  10.866 -49.135  1.00  0.00           H  
ATOM   4880  HB2 LEU   304     -20.670   9.338 -49.733  1.00  0.00           H  
ATOM   4881  HG  LEU   304     -18.466  10.099 -49.753  1.00  0.00           H  
ATOM   4882 HD11 LEU   304     -16.785  10.082 -48.114  1.00  0.00           H  
ATOM   4883 HD12 LEU   304     -18.204  10.746 -47.337  1.00  0.00           H  
ATOM   4884 HD13 LEU   304     -17.765   9.072 -47.047  1.00  0.00           H  
ATOM   4885 HD21 LEU   304     -17.507   7.920 -50.048  1.00  0.00           H  
ATOM   4886 HD22 LEU   304     -18.449   7.264 -48.677  1.00  0.00           H  
ATOM   4887 HD23 LEU   304     -19.193   7.784 -50.206  1.00  0.00           H  
ATOM   4888  N   SER   305     -22.984   9.959 -48.296  1.00  0.00           N  
ATOM   4889  CA  SER   305     -24.216  10.718 -48.340  1.00  0.00           C  
ATOM   4890  C   SER   305     -24.821  10.885 -46.950  1.00  0.00           C  
ATOM   4891  O   SER   305     -25.149  12.006 -46.582  1.00  0.00           O  
ATOM   4892  CB  SER   305     -25.213  10.011 -49.256  1.00  0.00           C  
ATOM   4893  OG  SER   305     -24.620   9.878 -50.515  1.00  0.00           O  
ATOM   4894  H   SER   305     -22.926   9.126 -48.864  1.00  0.00           H  
ATOM   4895  HA  SER   305     -23.969  11.708 -48.724  1.00  0.00           H  
ATOM   4896  HB3 SER   305     -26.134  10.587 -49.354  1.00  0.00           H  
ATOM   4897  HB2 SER   305     -25.492   9.025 -48.887  1.00  0.00           H  
ATOM   4898  HG  SER   305     -23.939   9.197 -50.477  1.00  0.00           H  
ATOM   4899  N   ARG   306     -24.869   9.771 -46.204  1.00  0.00           N  
ATOM   4900  CA  ARG   306     -25.362   9.671 -44.836  1.00  0.00           C  
ATOM   4901  C   ARG   306     -24.482  10.418 -43.826  1.00  0.00           C  
ATOM   4902  O   ARG   306     -25.023  11.107 -42.964  1.00  0.00           O  
ATOM   4903  CB  ARG   306     -25.495   8.183 -44.451  1.00  0.00           C  
ATOM   4904  CG  ARG   306     -26.349   7.372 -45.443  1.00  0.00           C  
ATOM   4905  CD  ARG   306     -27.855   7.550 -45.306  1.00  0.00           C  
ATOM   4906  NE  ARG   306     -28.385   6.786 -44.181  1.00  0.00           N  
ATOM   4907  CZ  ARG   306     -28.729   5.490 -44.247  1.00  0.00           C  
ATOM   4908  NH1 ARG   306     -28.605   4.789 -45.386  1.00  0.00           N  
ATOM   4909  NH2 ARG   306     -29.207   4.888 -43.152  1.00  0.00           N1+
ATOM   4910  H   ARG   306     -24.524   8.908 -46.605  1.00  0.00           H  
ATOM   4911  HA  ARG   306     -26.354  10.123 -44.810  1.00  0.00           H  
ATOM   4912  HB3 ARG   306     -25.888   8.076 -43.440  1.00  0.00           H  
ATOM   4913  HB2 ARG   306     -24.500   7.737 -44.430  1.00  0.00           H  
ATOM   4914  HG3 ARG   306     -26.119   6.322 -45.250  1.00  0.00           H  
ATOM   4915  HG2 ARG   306     -26.126   7.550 -46.482  1.00  0.00           H  
ATOM   4916  HD3 ARG   306     -28.400   7.411 -46.241  1.00  0.00           H  
ATOM   4917  HD2 ARG   306     -28.043   8.582 -45.010  1.00  0.00           H  
ATOM   4918  HE  ARG   306     -28.440   7.268 -43.295  1.00  0.00           H  
ATOM   4919 HH12 ARG   306     -28.866   3.814 -45.426  1.00  0.00           H  
ATOM   4920 HH11 ARG   306     -28.221   5.228 -46.210  1.00  0.00           H  
ATOM   4921 HH22 ARG   306     -29.478   3.916 -43.182  1.00  0.00           H  
ATOM   4922 HH21 ARG   306     -29.277   5.393 -42.281  1.00  0.00           H  
ATOM   4923  N   MET   307     -23.152  10.287 -43.950  1.00  0.00           N  
ATOM   4924  CA  MET   307     -22.177  11.004 -43.124  1.00  0.00           C  
ATOM   4925  C   MET   307     -22.174  12.508 -43.409  1.00  0.00           C  
ATOM   4926  O   MET   307     -21.961  13.298 -42.493  1.00  0.00           O  
ATOM   4927  CB  MET   307     -20.759  10.433 -43.330  1.00  0.00           C  
ATOM   4928  CG  MET   307     -20.529   8.966 -42.922  1.00  0.00           C
[truncated: 102,592 more chars]
