# Supplementary material for: Docking-Based Virtual Screening Enables Prioritizing Protein Kinase Inhibitors With In Vitro Phenotypic Activity Against Schistosoma mansoni
Source: Front Cell Infect Microbiol. 2022 Jul 5;12:913301. doi: 10.3389/fcimb.2022.913301 (PMC9294739; doi:10.3389/fcimb.2022.913301)
Supplement: Supplementary file 2 [file DataSheet_2.zip › S_mansoni_P38_Minimised.pdb]

HEADER    TRANSFERASE                             15-JUN-09   3HVC
REMARK   4 3HVC COMPLIES WITH FORMAT V. 3.0, 1-DEC-2006
REMARK 888
REMARK 888 WRITTEN BY MAESTRO (A PRODUCT OF SCHRODINGER, LLC)
TITLE     CRYSTAL STRUCTURE OF HUMAN P38ALPHA MAP KINASE
EXPDTA    X-RAY DIFFRACTION
REMARK   2 RESOLUTION.    2.10 ANGSTROMS
REMARK 200  TEMPERATURE           (KELVIN) : 100.00
REMARK 200  PH                             : 7.00
REMARK 350 BIOMOLECULE:  1
REMARK 350 APPLY THE FOLLOWING TO CHAINS: A
REMARK 350   BIOMT1  1   1.000000 0.000000 0.000000   0.000000
REMARK 350   BIOMT2  1   0.000000 1.000000 0.000000   0.000000
REMARK 350   BIOMT3  1   0.000000 0.000000 1.000000   0.000000
CRYST1   64.940   74.690   77.110  90.00  90.00  90.00 P 21 21 21    4
MODEL        1
ATOM      1  N   MET     1     -19.636  40.671  33.371  1.00  0.00           N1+
ATOM      2  CA  MET     1     -20.787  41.374  34.026  1.00  0.00           C  
ATOM      3  C   MET     1     -21.895  41.419  32.955  1.00  0.00           C  
ATOM      4  O   MET     1     -22.847  40.654  33.079  1.00  0.00           O  
ATOM      5  CB  MET     1     -20.377  42.751  34.600  1.00  0.00           C  
ATOM      6  CG  MET     1     -21.527  43.537  35.260  1.00  0.00           C  
ATOM      7  SD  MET     1     -21.090  45.217  35.780  1.00  0.00           S  
ATOM      8  CE  MET     1     -19.978  44.856  37.165  1.00  0.00           C  
ATOM      9  H1  MET     1     -19.931  39.752  33.072  1.00  0.00           H  
ATOM     10  H2  MET     1     -19.302  41.211  32.586  1.00  0.00           H  
ATOM     11  H3  MET     1     -18.892  40.571  34.049  1.00  0.00           H  
ATOM     12  HA  MET     1     -21.080  40.705  34.838  1.00  0.00           H  
ATOM     13  HB3 MET     1     -19.932  43.370  33.818  1.00  0.00           H  
ATOM     14  HB2 MET     1     -19.587  42.599  35.336  1.00  0.00           H  
ATOM     15  HG3 MET     1     -21.905  42.992  36.125  1.00  0.00           H  
ATOM     16  HG2 MET     1     -22.365  43.635  34.571  1.00  0.00           H  
ATOM     17  HE1 MET     1     -19.679  45.784  37.654  1.00  0.00           H  
ATOM     18  HE2 MET     1     -20.476  44.225  37.900  1.00  0.00           H  
ATOM     19  HE3 MET     1     -19.078  44.349  36.819  1.00  0.00           H  
ATOM     20  N   SER     2     -21.777  42.320  31.957  1.00  0.00           N  
ATOM     21  CA  SER     2     -22.776  42.583  30.906  1.00  0.00           C  
ATOM     22  C   SER     2     -23.236  41.317  30.158  1.00  0.00           C  
ATOM     23  O   SER     2     -24.437  41.114  29.977  1.00  0.00           O  
ATOM     24  CB  SER     2     -22.202  43.642  29.938  1.00  0.00           C  
ATOM     25  OG  SER     2     -23.102  43.963  28.895  1.00  0.00           O  
ATOM     26  H   SER     2     -20.973  42.930  31.941  1.00  0.00           H  
ATOM     27  HA  SER     2     -23.653  43.009  31.397  1.00  0.00           H  
ATOM     28  HB3 SER     2     -21.269  43.292  29.492  1.00  0.00           H  
ATOM     29  HB2 SER     2     -21.968  44.559  30.481  1.00  0.00           H  
ATOM     30  HG  SER     2     -22.702  44.630  28.332  1.00  0.00           H  
ATOM     31  N   SER     3     -22.249  40.477  29.819  1.00  0.00           N  
ATOM     32  CA  SER     3     -22.381  39.144  29.248  1.00  0.00           C  
ATOM     33  C   SER     3     -23.276  38.205  30.079  1.00  0.00           C  
ATOM     34  O   SER     3     -24.265  37.693  29.556  1.00  0.00           O  
ATOM     35  CB  SER     3     -20.955  38.572  29.107  1.00  0.00           C  
ATOM     36  OG  SER     3     -20.311  39.141  27.986  1.00  0.00           O  
ATOM     37  H   SER     3     -21.297  40.763  29.996  1.00  0.00           H  
ATOM     38  HA  SER     3     -22.837  39.245  28.261  1.00  0.00           H  
ATOM     39  HB3 SER     3     -20.966  37.488  28.995  1.00  0.00           H  
ATOM     40  HB2 SER     3     -20.358  38.771  29.999  1.00  0.00           H  
ATOM     41  HG  SER     3     -20.722  38.796  27.189  1.00  0.00           H  
ATOM     42  N   ALA     4     -22.907  38.011  31.356  1.00  0.00           N  
ATOM     43  CA  ALA     4     -23.586  37.122  32.299  1.00  0.00           C  
ATOM     44  C   ALA     4     -25.003  37.575  32.683  1.00  0.00           C  
ATOM     45  O   ALA     4     -25.871  36.719  32.847  1.00  0.00           O  
ATOM     46  CB  ALA     4     -22.713  36.972  33.554  1.00  0.00           C  
ATOM     47  H   ALA     4     -22.094  38.488  31.713  1.00  0.00           H  
ATOM     48  HA  ALA     4     -23.670  36.140  31.827  1.00  0.00           H  
ATOM     49  HB1 ALA     4     -23.171  36.293  34.274  1.00  0.00           H  
ATOM     50  HB2 ALA     4     -21.733  36.565  33.304  1.00  0.00           H  
ATOM     51  HB3 ALA     4     -22.559  37.929  34.053  1.00  0.00           H  
ATOM     52  N   LYS     5     -25.212  38.899  32.812  1.00  0.00           N  
ATOM     53  CA  LYS     5     -26.492  39.513  33.173  1.00  0.00           C  
ATOM     54  C   LYS     5     -27.616  39.228  32.169  1.00  0.00           C  
ATOM     55  O   LYS     5     -28.733  38.945  32.601  1.00  0.00           O  
ATOM     56  CB  LYS     5     -26.313  41.035  33.378  1.00  0.00           C  
ATOM     57  CG  LYS     5     -25.598  41.432  34.688  1.00  0.00           C  
ATOM     58  CD  LYS     5     -26.336  41.139  36.011  1.00  0.00           C  
ATOM     59  CE  LYS     5     -27.501  42.086  36.345  1.00  0.00           C  
ATOM     60  NZ  LYS     5     -28.689  41.845  35.509  1.00  0.00           N1+
ATOM     61  H   LYS     5     -24.440  39.535  32.665  1.00  0.00           H  
ATOM     62  HA  LYS     5     -26.800  39.057  34.114  1.00  0.00           H  
ATOM     63  HB3 LYS     5     -27.279  41.536  33.342  1.00  0.00           H  
ATOM     64  HB2 LYS     5     -25.759  41.443  32.530  1.00  0.00           H  
ATOM     65  HG3 LYS     5     -25.338  42.490  34.646  1.00  0.00           H  
ATOM     66  HG2 LYS     5     -24.648  40.905  34.739  1.00  0.00           H  
ATOM     67  HD3 LYS     5     -25.607  41.204  36.821  1.00  0.00           H  
ATOM     68  HD2 LYS     5     -26.686  40.108  36.039  1.00  0.00           H  
ATOM     69  HE3 LYS     5     -27.190  43.127  36.248  1.00  0.00           H  
ATOM     70  HE2 LYS     5     -27.798  41.942  37.385  1.00  0.00           H  
ATOM     71  HZ1 LYS     5     -29.428  42.479  35.780  1.00  0.00           H  
ATOM     72  HZ2 LYS     5     -28.456  41.998  34.538  1.00  0.00           H  
ATOM     73  HZ3 LYS     5     -29.003  40.893  35.630  1.00  0.00           H  
ATOM     74  N   ASN     6     -27.300  39.298  30.868  1.00  0.00           N  
ATOM     75  CA  ASN     6     -28.243  39.027  29.791  1.00  0.00           C  
ATOM     76  C   ASN     6     -27.475  38.302  28.677  1.00  0.00           C  
ATOM     77  O   ASN     6     -26.663  38.938  28.004  1.00  0.00           O  
ATOM     78  CB  ASN     6     -28.898  40.338  29.270  1.00  0.00           C  
ATOM     79  CG  ASN     6     -29.644  41.174  30.309  1.00  0.00           C  
ATOM     80  OD1 ASN     6     -30.760  40.835  30.694  1.00  0.00           O  
ATOM     81  ND2 ASN     6     -29.041  42.282  30.745  1.00  0.00           N  
ATOM     82  H   ASN     6     -26.353  39.516  30.587  1.00  0.00           H  
ATOM     83  HA  ASN     6     -29.035  38.351  30.119  1.00  0.00           H  
ATOM     84  HB3 ASN     6     -29.667  40.082  28.551  1.00  0.00           H  
ATOM     85  HB2 ASN     6     -28.171  40.967  28.753  1.00  0.00           H  
ATOM     86 HD22 ASN     6     -29.509  42.881  31.409  1.00  0.00           H  
ATOM     87 HD21 ASN     6     -28.130  42.539  30.396  1.00  0.00           H  
ATOM     88  N   LEU     7     -27.740  36.995  28.489  1.00  0.00           N  
ATOM     89  CA  LEU     7     -27.217  36.215  27.359  1.00  0.00           C  
ATOM     90  C   LEU     7     -27.822  36.706  26.030  1.00  0.00           C  
ATOM     91  O   LEU     7     -27.077  37.092  25.132  1.00  0.00           O  
ATOM     92  CB  LEU     7     -27.412  34.698  27.607  1.00  0.00           C  
ATOM     93  CG  LEU     7     -27.125  33.756  26.407  1.00  0.00           C  
ATOM     94  CD1 LEU     7     -25.751  33.992  25.746  1.00  0.00           C  
ATOM     95  CD2 LEU     7     -27.328  32.279  26.803  1.00  0.00           C  
ATOM     96  H   LEU     7     -28.386  36.521  29.103  1.00  0.00           H  
ATOM     97  HA  LEU     7     -26.144  36.401  27.324  1.00  0.00           H  
ATOM     98  HB3 LEU     7     -28.438  34.525  27.937  1.00  0.00           H  
ATOM     99  HB2 LEU     7     -26.779  34.407  28.447  1.00  0.00           H  
ATOM    100  HG  LEU     7     -27.881  33.961  25.647  1.00  0.00           H  
ATOM    101 HD11 LEU     7     -25.219  33.065  25.538  1.00  0.00           H  
ATOM    102 HD12 LEU     7     -25.873  34.496  24.789  1.00  0.00           H  
ATOM    103 HD13 LEU     7     -25.099  34.610  26.361  1.00  0.00           H  
ATOM    104 HD21 LEU     7     -27.964  31.766  26.082  1.00  0.00           H  
ATOM    105 HD22 LEU     7     -26.389  31.729  26.862  1.00  0.00           H  
ATOM    106 HD23 LEU     7     -27.808  32.183  27.778  1.00  0.00           H  
ATOM    107  N   LYS     8     -29.162  36.778  25.983  1.00  0.00           N  
ATOM    108  CA  LYS     8     -29.929  37.550  24.999  1.00  0.00           C  
ATOM    109  C   LYS     8     -29.633  39.045  25.190  1.00  0.00           C  
ATOM    110  O   LYS     8     -29.444  39.453  26.329  1.00  0.00           O  
ATOM    111  CB  LYS     8     -31.433  37.331  25.256  1.00  0.00           C  
ATOM    112  CG  LYS     8     -31.901  35.869  25.211  1.00  0.00           C  
ATOM    113  CD  LYS     8     -33.352  35.738  25.694  1.00  0.00           C  
ATOM    114  CE  LYS     8     -33.812  34.281  25.805  1.00  0.00           C  
ATOM    115  NZ  LYS     8     -35.172  34.197  26.364  1.00  0.00           N1+
ATOM    116  H   LYS     8     -29.690  36.449  26.777  1.00  0.00           H  
ATOM    117  HA  LYS     8     -29.661  37.233  23.989  1.00  0.00           H  
ATOM    118  HB3 LYS     8     -32.016  37.911  24.538  1.00  0.00           H  
ATOM    119  HB2 LYS     8     -31.681  37.738  26.239  1.00  0.00           H  
ATOM    120  HG3 LYS     8     -31.265  35.244  25.839  1.00  0.00           H  
ATOM    121  HG2 LYS     8     -31.807  35.483  24.196  1.00  0.00           H  
ATOM    122  HD3 LYS     8     -34.009  36.277  25.009  1.00  0.00           H  
ATOM    123  HD2 LYS     8     -33.458  36.225  26.664  1.00  0.00           H  
ATOM    124  HE3 LYS     8     -33.139  33.717  26.452  1.00  0.00           H  
ATOM    125  HE2 LYS     8     -33.797  33.801  24.826  1.00  0.00           H  
ATOM    126  HZ1 LYS     8     -35.451  33.229  26.428  1.00  0.00           H  
ATOM    127  HZ2 LYS     8     -35.186  34.611  27.285  1.00  0.00           H  
ATOM    128  HZ3 LYS     8     -35.816  34.692  25.764  1.00  0.00           H  
ATOM    129  N   SER     9     -29.595  39.845  24.113  1.00  0.00           N  
ATOM    130  CA  SER     9     -29.338  41.300  24.153  1.00  0.00           C  
ATOM    131  C   SER     9     -27.924  41.705  24.645  1.00  0.00           C  
ATOM    132  O   SER     9     -27.626  42.898  24.678  1.00  0.00           O  
ATOM    133  CB  SER     9     -30.433  42.040  24.968  1.00  0.00           C  
ATOM    134  OG  SER     9     -31.705  41.861  24.378  1.00  0.00           O  
ATOM    135  H   SER     9     -29.761  39.454  23.197  1.00  0.00           H  
ATOM    136  HA  SER     9     -29.398  41.643  23.119  1.00  0.00           H  
ATOM    137  HB3 SER     9     -30.237  43.112  24.984  1.00  0.00           H  
ATOM    138  HB2 SER     9     -30.470  41.724  26.010  1.00  0.00           H  
ATOM    139  HG  SER     9     -32.354  42.345  24.895  1.00  0.00           H  
ATOM    140  N   GLY    10     -27.084  40.721  25.004  1.00  0.00           N  
ATOM    141  CA  GLY    10     -25.687  40.894  25.374  1.00  0.00           C  
ATOM    142  C   GLY    10     -24.849  40.265  24.266  1.00  0.00           C  
ATOM    143  O   GLY    10     -23.972  40.941  23.742  1.00  0.00           O  
ATOM    144  H   GLY    10     -27.425  39.771  24.982  1.00  0.00           H  
ATOM    145  HA3 GLY    10     -25.480  40.385  26.313  1.00  0.00           H  
ATOM    146  HA2 GLY    10     -25.415  41.942  25.510  1.00  0.00           H  
ATOM    147  N   PHE    11     -25.143  39.005  23.897  1.00  0.00           N  
ATOM    148  CA  PHE    11     -24.478  38.255  22.831  1.00  0.00           C  
ATOM    149  C   PHE    11     -25.288  38.258  21.533  1.00  0.00           C  
ATOM    150  O   PHE    11     -26.519  38.318  21.565  1.00  0.00           O  
ATOM    151  CB  PHE    11     -24.258  36.796  23.276  1.00  0.00           C  
ATOM    152  CG  PHE    11     -23.208  36.633  24.350  1.00  0.00           C  
ATOM    153  CD1 PHE    11     -23.518  36.867  25.702  1.00  0.00           C  
ATOM    154  CD2 PHE    11     -21.869  36.408  23.986  1.00  0.00           C  
ATOM    155  CE1 PHE    11     -22.513  36.815  26.653  1.00  0.00           C  
ATOM    156  CE2 PHE    11     -20.878  36.372  24.950  1.00  0.00           C  
ATOM    157  CZ  PHE    11     -21.193  36.602  26.278  1.00  0.00           C  
ATOM    158  H   PHE    11     -25.887  38.509  24.370  1.00  0.00           H  
ATOM    159  HA  PHE    11     -23.505  38.697  22.619  1.00  0.00           H  
ATOM    160  HB3 PHE    11     -23.957  36.181  22.426  1.00  0.00           H  
ATOM    161  HB2 PHE    11     -25.193  36.364  23.625  1.00  0.00           H  
ATOM    162  HD1 PHE    11     -24.531  37.082  26.000  1.00  0.00           H  
ATOM    163  HD2 PHE    11     -21.619  36.255  22.953  1.00  0.00           H  
ATOM    164  HE1 PHE    11     -22.766  36.927  27.690  1.00  0.00           H  
ATOM    165  HE2 PHE    11     -19.863  36.147  24.667  1.00  0.00           H  
ATOM    166  HZ  PHE    11     -20.411  36.557  27.019  1.00  0.00           H  
ATOM    167  N   VAL    12     -24.551  38.108  20.425  1.00  0.00           N  
ATOM    168  CA  VAL    12     -25.063  37.828  19.091  1.00  0.00           C  
ATOM    169  C   VAL    12     -24.351  36.576  18.547  1.00  0.00           C  
ATOM    170  O   VAL    12     -23.146  36.416  18.750  1.00  0.00           O  
ATOM    171  CB  VAL    12     -24.843  39.038  18.132  1.00  0.00           C  
ATOM    172  CG1 VAL    12     -23.375  39.482  17.956  1.00  0.00           C  
ATOM    173  CG2 VAL    12     -25.488  38.826  16.750  1.00  0.00           C  
ATOM    174  H   VAL    12     -23.542  38.087  20.505  1.00  0.00           H  
ATOM    175  HA  VAL    12     -26.132  37.615  19.144  1.00  0.00           H  
ATOM    176  HB  VAL    12     -25.367  39.881  18.584  1.00  0.00           H  
ATOM    177 HG11 VAL    12     -23.310  40.342  17.290  1.00  0.00           H  
ATOM    178 HG12 VAL    12     -22.940  39.792  18.904  1.00  0.00           H  
ATOM    179 HG13 VAL    12     -22.746  38.701  17.529  1.00  0.00           H  
ATOM    180 HG21 VAL    12     -25.453  39.741  16.159  1.00  0.00           H  
ATOM    181 HG22 VAL    12     -24.979  38.052  16.176  1.00  0.00           H  
ATOM    182 HG23 VAL    12     -26.536  38.540  16.843  1.00  0.00           H  
ATOM    183  N   SER    13     -25.125  35.718  17.866  1.00  0.00           N  
ATOM    184  CA  SER    13     -24.632  34.518  17.195  1.00  0.00           C  
ATOM    185  C   SER    13     -24.387  34.826  15.713  1.00  0.00           C  
ATOM    186  O   SER    13     -25.232  35.447  15.067  1.00  0.00           O  
ATOM    187  CB  SER    13     -25.673  33.392  17.330  1.00  0.00           C  
ATOM    188  OG  SER    13     -25.722  32.919  18.660  1.00  0.00           O  
ATOM    189  H   SER    13     -26.107  35.917  17.743  1.00  0.00           H  
ATOM    190  HA  SER    13     -23.698  34.181  17.649  1.00  0.00           H  
ATOM    191  HB3 SER    13     -25.410  32.548  16.691  1.00  0.00           H  
ATOM    192  HB2 SER    13     -26.665  33.726  17.025  1.00  0.00           H  
ATOM    193  HG  SER    13     -24.916  32.428  18.844  1.00  0.00           H  
ATOM    194  N   LEU    14     -23.254  34.336  15.199  1.00  0.00           N  
ATOM    195  CA  LEU    14     -22.884  34.388  13.788  1.00  0.00           C  
ATOM    196  C   LEU    14     -21.922  33.234  13.487  1.00  0.00           C  
ATOM    197  O   LEU    14     -21.131  32.868  14.355  1.00  0.00           O  
ATOM    198  CB  LEU    14     -22.373  35.801  13.375  1.00  0.00           C  
ATOM    199  CG  LEU    14     -21.359  36.540  14.295  1.00  0.00           C  
ATOM    200  CD1 LEU    14     -19.920  36.035  14.147  1.00  0.00           C  
ATOM    201  CD2 LEU    14     -21.398  38.066  14.071  1.00  0.00           C  
ATOM    202  H   LEU    14     -22.599  33.855  15.801  1.00  0.00           H  
ATOM    203  HA  LEU    14     -23.785  34.184  13.206  1.00  0.00           H  
ATOM    204  HB3 LEU    14     -23.265  36.426  13.315  1.00  0.00           H  
ATOM    205  HB2 LEU    14     -21.988  35.773  12.354  1.00  0.00           H  
ATOM    206  HG  LEU    14     -21.653  36.375  15.332  1.00  0.00           H  
ATOM    207 HD11 LEU    14     -19.390  36.103  15.097  1.00  0.00           H  
ATOM    208 HD12 LEU    14     -19.882  35.007  13.810  1.00  0.00           H  
ATOM    209 HD13 LEU    14     -19.369  36.626  13.417  1.00  0.00           H  
ATOM    210 HD21 LEU    14     -20.405  38.514  14.016  1.00  0.00           H  
ATOM    211 HD22 LEU    14     -21.921  38.334  13.153  1.00  0.00           H  
ATOM    212 HD23 LEU    14     -21.918  38.558  14.894  1.00  0.00           H  
ATOM    213  N   GLN    15     -22.009  32.677  12.269  1.00  0.00           N  
ATOM    214  CA  GLN    15     -21.081  31.653  11.791  1.00  0.00           C  
ATOM    215  C   GLN    15     -20.024  32.280  10.880  1.00  0.00           C  
ATOM    216  O   GLN    15     -20.377  32.942   9.904  1.00  0.00           O  
ATOM    217  CB  GLN    15     -21.829  30.497  11.098  1.00  0.00           C  
ATOM    218  CG  GLN    15     -22.480  29.530  12.105  1.00  0.00           C  
ATOM    219  CD  GLN    15     -22.993  28.238  11.463  1.00  0.00           C  
ATOM    220  OE1 GLN    15     -23.352  28.212  10.288  1.00  0.00           O  
ATOM    221  NE2 GLN    15     -23.048  27.156  12.242  1.00  0.00           N  
ATOM    222  H   GLN    15     -22.682  33.020  11.599  1.00  0.00           H  
ATOM    223  HA  GLN    15     -20.560  31.222  12.642  1.00  0.00           H  
ATOM    224  HB3 GLN    15     -21.119  29.931  10.491  1.00  0.00           H  
ATOM    225  HB2 GLN    15     -22.576  30.887  10.405  1.00  0.00           H  
ATOM    226  HG3 GLN    15     -23.300  30.020  12.630  1.00  0.00           H  
ATOM    227  HG2 GLN    15     -21.742  29.253  12.858  1.00  0.00           H  
ATOM    228 HE22 GLN    15     -23.389  26.283  11.867  1.00  0.00           H  
ATOM    229 HE21 GLN    15     -22.771  27.201  13.212  1.00  0.00           H  
ATOM    230  N   LEU    16     -18.751  32.039  11.226  1.00  0.00           N  
ATOM    231  CA  LEU    16     -17.578  32.493  10.487  1.00  0.00           C  
ATOM    232  C   LEU    16     -16.725  31.261  10.205  1.00  0.00           C  
ATOM    233  O   LEU    16     -16.227  30.658  11.154  1.00  0.00           O  
ATOM    234  CB  LEU    16     -16.755  33.486  11.334  1.00  0.00           C  
ATOM    235  CG  LEU    16     -17.527  34.704  11.858  1.00  0.00           C  
ATOM    236  CD1 LEU    16     -16.627  35.504  12.802  1.00  0.00           C  
ATOM    237  CD2 LEU    16     -18.136  35.577  10.745  1.00  0.00           C  
ATOM    238  H   LEU    16     -18.560  31.463  12.036  1.00  0.00           H  
ATOM    239  HA  LEU    16     -17.860  32.962   9.542  1.00  0.00           H  
ATOM    240  HB3 LEU    16     -15.897  33.829  10.753  1.00  0.00           H  
ATOM    241  HB2 LEU    16     -16.336  32.963  12.195  1.00  0.00           H  
ATOM    242  HG  LEU    16     -18.341  34.319  12.466  1.00  0.00           H  
ATOM    243 HD11 LEU    16     -17.207  36.031  13.555  1.00  0.00           H  
ATOM    244 HD12 LEU    16     -15.945  34.857  13.351  1.00  0.00           H  
ATOM    245 HD13 LEU    16     -16.026  36.223  12.246  1.00  0.00           H  
ATOM    246 HD21 LEU    16     -17.969  36.638  10.925  1.00  0.00           H  
ATOM    247 HD22 LEU    16     -17.721  35.343   9.765  1.00  0.00           H  
ATOM    248 HD23 LEU    16     -19.216  35.433  10.690  1.00  0.00           H  
ATOM    249  N   ASN    17     -16.581  30.906   8.918  1.00  0.00           N  
ATOM    250  CA  ASN    17     -15.794  29.765   8.421  1.00  0.00           C  
ATOM    251  C   ASN    17     -16.167  28.446   9.127  1.00  0.00           C  
ATOM    252  O   ASN    17     -15.296  27.757   9.658  1.00  0.00           O  
ATOM    253  CB  ASN    17     -14.275  30.048   8.507  1.00  0.00           C  
ATOM    254  CG  ASN    17     -13.818  31.246   7.669  1.00  0.00           C  
ATOM    255  OD1 ASN    17     -14.072  32.397   8.019  1.00  0.00           O  
ATOM    256  ND2 ASN    17     -13.110  30.980   6.570  1.00  0.00           N  
ATOM    257  H   ASN    17     -17.025  31.470   8.207  1.00  0.00           H  
ATOM    258  HA  ASN    17     -16.061  29.654   7.369  1.00  0.00           H  
ATOM    259  HB3 ASN    17     -13.715  29.174   8.170  1.00  0.00           H  
ATOM    260  HB2 ASN    17     -13.995  30.196   9.546  1.00  0.00           H  
ATOM    261 HD22 ASN    17     -12.770  31.736   5.995  1.00  0.00           H  
ATOM    262 HD21 ASN    17     -12.899  30.027   6.313  1.00  0.00           H  
ATOM    263  N   GLN    18     -17.478  28.146   9.131  1.00  0.00           N  
ATOM    264  CA  GLN    18     -18.087  26.898   9.602  1.00  0.00           C  
ATOM    265  C   GLN    18     -18.051  26.661  11.129  1.00  0.00           C  
ATOM    266  O   GLN    18     -18.388  25.557  11.555  1.00  0.00           O  
ATOM    267  CB  GLN    18     -17.519  25.685   8.824  1.00  0.00           C  
ATOM    268  CG  GLN    18     -17.735  25.766   7.303  1.00  0.00           C  
ATOM    269  CD  GLN    18     -17.012  24.626   6.591  1.00  0.00           C  
ATOM    270  OE1 GLN    18     -15.785  24.591   6.558  1.00  0.00           O  
ATOM    271  NE2 GLN    18     -17.769  23.693   6.012  1.00  0.00           N  
ATOM    272  H   GLN    18     -18.118  28.800   8.705  1.00  0.00           H  
ATOM    273  HA  GLN    18     -19.146  26.980   9.353  1.00  0.00           H  
ATOM    274  HB3 GLN    18     -17.984  24.763   9.179  1.00  0.00           H  
ATOM    275  HB2 GLN    18     -16.456  25.568   9.042  1.00  0.00           H  
ATOM    276  HG3 GLN    18     -17.341  26.700   6.902  1.00  0.00           H  
ATOM    277  HG2 GLN    18     -18.800  25.751   7.071  1.00  0.00           H  
ATOM    278 HE22 GLN    18     -17.332  22.924   5.526  1.00  0.00           H  
ATOM    279 HE21 GLN    18     -18.776  23.746   6.056  1.00  0.00           H  
ATOM    280  N   VAL    19     -17.690  27.676  11.930  1.00  0.00           N  
ATOM    281  CA  VAL    19     -17.758  27.623  13.394  1.00  0.00           C  
ATOM    282  C   VAL    19     -18.657  28.756  13.912  1.00  0.00           C  
ATOM    283  O   VAL    19     -18.641  29.850  13.349  1.00  0.00           O  
ATOM    284  CB  VAL    19     -16.354  27.731  14.060  1.00  0.00           C  
ATOM    285  CG1 VAL    19     -15.554  26.432  13.888  1.00  0.00           C  
ATOM    286  CG2 VAL    19     -15.503  28.924  13.600  1.00  0.00           C  
ATOM    287  H   VAL    19     -17.411  28.561  11.530  1.00  0.00           H  
ATOM    288  HA  VAL    19     -18.214  26.687  13.722  1.00  0.00           H  
ATOM    289  HB  VAL    19     -16.511  27.858  15.132  1.00  0.00           H  
ATOM    290 HG11 VAL    19     -14.594  26.489  14.401  1.00  0.00           H  
ATOM    291 HG12 VAL    19     -16.095  25.578  14.297  1.00  0.00           H  
ATOM    292 HG13 VAL    19     -15.356  26.225  12.836  1.00  0.00           H  
ATOM    293 HG21 VAL    19     -14.628  29.054  14.238  1.00  0.00           H  
ATOM    294 HG22 VAL    19     -15.144  28.779  12.580  1.00  0.00           H  
ATOM    295 HG23 VAL    19     -16.071  29.846  13.623  1.00  0.00           H  
ATOM    296  N   GLU    20     -19.430  28.462  14.972  1.00  0.00           N  
ATOM    297  CA  GLU    20     -20.292  29.429  15.652  1.00  0.00           C  
ATOM    298  C   GLU    20     -19.480  30.319  16.599  1.00  0.00           C  
ATOM    299  O   GLU    20     -18.731  29.813  17.433  1.00  0.00           O  
ATOM    300  CB  GLU    20     -21.409  28.710  16.435  1.00  0.00           C  
ATOM    301  CG  GLU    20     -22.455  28.036  15.532  1.00  0.00           C  
ATOM    302  CD  GLU    20     -23.595  27.412  16.334  1.00  0.00           C  
ATOM    303  OE1 GLU    20     -24.252  28.171  17.080  1.00  0.00           O  
ATOM    304  OE2 GLU    20     -23.796  26.188  16.177  1.00  0.00           O1-
ATOM    305  H   GLU    20     -19.409  27.534  15.368  1.00  0.00           H  
ATOM    306  HA  GLU    20     -20.767  30.066  14.903  1.00  0.00           H  
ATOM    307  HB3 GLU    20     -21.909  29.430  17.086  1.00  0.00           H  
ATOM    308  HB2 GLU    20     -20.971  27.962  17.099  1.00  0.00           H  
ATOM    309  HG3 GLU    20     -21.983  27.274  14.911  1.00  0.00           H  
ATOM    310  HG2 GLU    20     -22.894  28.773  14.861  1.00  0.00           H  
ATOM    311  N   TRP    21     -19.685  31.631  16.459  1.00  0.00           N  
ATOM    312  CA  TRP    21     -19.129  32.675  17.305  1.00  0.00           C  
ATOM    313  C   TRP    21     -20.290  33.363  18.021  1.00  0.00           C  
ATOM    314  O   TRP    21     -21.045  34.103  17.390  1.00  0.00           O  
ATOM    315  CB  TRP    21     -18.325  33.666  16.446  1.00  0.00           C  
ATOM    316  CG  TRP    21     -17.001  33.177  15.952  1.00  0.00           C  
ATOM    317  CD2 TRP    21     -15.662  33.557  16.392  1.00  0.00           C  
ATOM    318  CD1 TRP    21     -16.821  32.247  14.992  1.00  0.00           C  
ATOM    319  NE1 TRP    21     -15.476  32.006  14.825  1.00  0.00           N  
ATOM    320  CE2 TRP    21     -14.712  32.775  15.668  1.00  0.00           C  
ATOM    321  CE3 TRP    21     -15.144  34.481  17.326  1.00  0.00           C  
ATOM    322  CZ2 TRP    21     -13.329  32.890  15.872  1.00  0.00           C  
ATOM    323  CZ3 TRP    21     -13.757  34.607  17.528  1.00  0.00           C  
ATOM    324  CH2 TRP    21     -12.849  33.822  16.802  1.00  0.00           C  
ATOM    325  H   TRP    21     -20.311  31.960  15.733  1.00  0.00           H  
ATOM    326  HA  TRP    21     -18.455  32.265  18.055  1.00  0.00           H  
ATOM    327  HB3 TRP    21     -18.138  34.585  17.000  1.00  0.00           H  
ATOM    328  HB2 TRP    21     -18.913  33.951  15.577  1.00  0.00           H  
ATOM    329  HD1 TRP    21     -17.625  31.783  14.447  1.00  0.00           H  
ATOM    330  HE1 TRP    21     -15.124  31.346  14.145  1.00  0.00           H  
ATOM    331  HE3 TRP    21     -15.819  35.092  17.902  1.00  0.00           H  
ATOM    332  HZ2 TRP    21     -12.642  32.285  15.310  1.00  0.00           H  
ATOM    333  HZ3 TRP    21     -13.376  35.300  18.250  1.00  0.00           H  
ATOM    334  HH2 TRP    21     -11.790  33.937  16.962  1.00  0.00           H  
ATOM    335  N   CYS    22     -20.390  33.103  19.332  1.00  0.00           N  
ATOM    336  CA  CYS    22     -21.299  33.787  20.244  1.00  0.00           C  
ATOM    337  C   CYS    22     -20.451  34.827  20.979  1.00  0.00           C  
ATOM    338  O   CYS    22     -19.672  34.468  21.864  1.00  0.00           O  
ATOM    339  CB  CYS    22     -21.956  32.815  21.235  1.00  0.00           C  
ATOM    340  SG  CYS    22     -23.107  31.717  20.370  1.00  0.00           S  
ATOM    341  H   CYS    22     -19.734  32.468  19.766  1.00  0.00           H  
ATOM    342  HA  CYS    22     -22.095  34.293  19.697  1.00  0.00           H  
ATOM    343  HB3 CYS    22     -22.520  33.360  21.992  1.00  0.00           H  
ATOM    344  HB2 CYS    22     -21.206  32.209  21.737  1.00  0.00           H  
ATOM    345  HG  CYS    22     -23.473  31.018  21.449  1.00  0.00           H  
ATOM    346  N   VAL    23     -20.579  36.087  20.544  1.00  0.00           N  
ATOM    347  CA  VAL    23     -19.709  37.194  20.936  1.00  0.00           C  
ATOM    348  C   VAL    23     -20.582  38.401  21.357  1.00  0.00           C  
ATOM    349  O   VAL    23     -21.618  38.610  20.726  1.00  0.00           O  
ATOM    350  CB  VAL    23     -18.828  37.584  19.715  1.00  0.00           C  
ATOM    351  CG1 VAL    23     -18.000  38.862  19.896  1.00  0.00           C  
ATOM    352  CG2 VAL    23     -17.874  36.439  19.343  1.00  0.00           C  
ATOM    353  H   VAL    23     -21.262  36.299  19.827  1.00  0.00           H  
ATOM    354  HA  VAL    23     -19.056  36.876  21.742  1.00  0.00           H  
ATOM    355  HB  VAL    23     -19.483  37.752  18.858  1.00  0.00           H  
ATOM    356 HG11 VAL    23     -17.401  39.068  19.009  1.00  0.00           H  
ATOM    357 HG12 VAL    23     -18.646  39.720  20.051  1.00  0.00           H  
ATOM    358 HG13 VAL    23     -17.317  38.786  20.741  1.00  0.00           H  
ATOM    359 HG21 VAL    23     -17.228  36.719  18.515  1.00  0.00           H  
ATOM    360 HG22 VAL    23     -17.232  36.165  20.180  1.00  0.00           H  
ATOM    361 HG23 VAL    23     -18.414  35.544  19.040  1.00  0.00           H  
ATOM    362  N   PRO    24     -20.181  39.166  22.406  1.00  0.00           N  
ATOM    363  CA  PRO    24     -20.863  40.405  22.821  1.00  0.00           C  
ATOM    364  C   PRO    24     -21.080  41.444  21.709  1.00  0.00           C  
ATOM    365  O   PRO    24     -20.219  41.602  20.844  1.00  0.00           O  
ATOM    366  CB  PRO    24     -19.981  40.963  23.948  1.00  0.00           C  
ATOM    367  CD  PRO    24     -19.084  38.881  23.327  1.00  0.00           C  
ATOM    368  CG  PRO    24     -19.341  39.737  24.555  1.00  0.00           C  
ATOM    369  HA  PRO    24     -21.807  40.081  23.244  1.00  0.00           H  
ATOM    370  HB3 PRO    24     -20.541  41.548  24.678  1.00  0.00           H  
ATOM    371  HB2 PRO    24     -19.191  41.591  23.542  1.00  0.00           H  
ATOM    372  HD2 PRO    24     -18.137  39.149  22.864  1.00  0.00           H  
ATOM    373  HD3 PRO    24     -19.053  37.842  23.621  1.00  0.00           H  
ATOM    374  HG3 PRO    24     -20.059  39.240  25.207  1.00  0.00           H  
ATOM    375  HG2 PRO    24     -18.442  39.949  25.134  1.00  0.00           H  
ATOM    376  N   SER    25     -22.231  42.131  21.777  1.00  0.00           N  
ATOM    377  CA  SER    25     -22.712  43.143  20.829  1.00  0.00           C  
ATOM    378  C   SER    25     -21.752  44.321  20.558  1.00  0.00           C  
ATOM    379  O   SER    25     -21.880  44.945  19.506  1.00  0.00           O  
ATOM    380  CB  SER    25     -24.072  43.672  21.330  1.00  0.00           C  
ATOM    381  OG  SER    25     -25.082  42.699  21.159  1.00  0.00           O  
ATOM    382  H   SER    25     -22.883  41.899  22.516  1.00  0.00           H  
ATOM    383  HA  SER    25     -22.862  42.643  19.870  1.00  0.00           H  
ATOM    384  HB3 SER    25     -24.377  44.556  20.768  1.00  0.00           H  
ATOM    385  HB2 SER    25     -24.021  43.964  22.380  1.00  0.00           H  
ATOM    386  HG  SER    25     -25.900  43.037  21.532  1.00  0.00           H  
ATOM    387  N   ARG    26     -20.812  44.596  21.484  1.00  0.00           N  
ATOM    388  CA  ARG    26     -19.748  45.596  21.333  1.00  0.00           C  
ATOM    389  C   ARG    26     -18.775  45.269  20.183  1.00  0.00           C  
ATOM    390  O   ARG    26     -18.341  46.195  19.503  1.00  0.00           O  
ATOM    391  CB  ARG    26     -19.002  45.783  22.678  1.00  0.00           C  
ATOM    392  CG  ARG    26     -18.200  44.552  23.144  1.00  0.00           C  
ATOM    393  CD  ARG    26     -17.570  44.670  24.537  1.00  0.00           C  
ATOM    394  NE  ARG    26     -16.379  45.530  24.543  1.00  0.00           N  
ATOM    395  CZ  ARG    26     -15.566  45.714  25.597  1.00  0.00           C  
ATOM    396  NH1 ARG    26     -15.802  45.115  26.774  1.00  0.00           N  
ATOM    397  NH2 ARG    26     -14.488  46.494  25.470  1.00  0.00           N1+
ATOM    398  H   ARG    26     -20.777  44.036  22.323  1.00  0.00           H  
ATOM    399  HA  ARG    26     -20.230  46.545  21.087  1.00  0.00           H  
ATOM    400  HB3 ARG    26     -19.738  46.039  23.443  1.00  0.00           H  
ATOM    401  HB2 ARG    26     -18.334  46.643  22.610  1.00  0.00           H  
ATOM    402  HG3 ARG    26     -17.384  44.413  22.435  1.00  0.00           H  
ATOM    403  HG2 ARG    26     -18.799  43.648  23.091  1.00  0.00           H  
ATOM    404  HD3 ARG    26     -17.381  43.684  24.963  1.00  0.00           H  
ATOM    405  HD2 ARG    26     -18.273  45.170  25.204  1.00  0.00           H  
ATOM    406  HE  ARG    26     -16.141  45.992  23.667  1.00  0.00           H  
ATOM    407 HH12 ARG    26     -15.151  45.212  27.539  1.00  0.00           H  
ATOM    408 HH11 ARG    26     -16.583  44.482  26.865  1.00  0.00           H  
ATOM    409 HH22 ARG    26     -13.854  46.636  26.242  1.00  0.00           H  
ATOM    410 HH21 ARG    26     -14.222  46.833  24.546  1.00  0.00           H  
ATOM    411  N   TYR    27     -18.467  43.978  19.972  1.00  0.00           N  
ATOM    412  CA  TYR    27     -17.587  43.520  18.901  1.00  0.00           C  
ATOM    413  C   TYR    27     -18.421  43.311  17.636  1.00  0.00           C  
ATOM    414  O   TYR    27     -19.309  42.457  17.615  1.00  0.00           O  
ATOM    415  CB  TYR    27     -16.862  42.227  19.306  1.00  0.00           C  
ATOM    416  CG  TYR    27     -16.140  42.298  20.637  1.00  0.00           C  
ATOM    417  CD1 TYR    27     -14.974  43.079  20.763  1.00  0.00           C  
ATOM    418  CD2 TYR    27     -16.651  41.614  21.759  1.00  0.00           C  
ATOM    419  CE1 TYR    27     -14.335  43.189  22.013  1.00  0.00           C  
ATOM    420  CE2 TYR    27     -16.006  41.715  23.006  1.00  0.00           C  
ATOM    421  CZ  TYR    27     -14.856  42.517  23.134  1.00  0.00           C  
ATOM    422  OH  TYR    27     -14.252  42.665  24.346  1.00  0.00           O  
ATOM    423  H   TYR    27     -18.897  43.256  20.535  1.00  0.00           H  
ATOM    424  HA  TYR    27     -16.820  44.273  18.713  1.00  0.00           H  
ATOM    425  HB3 TYR    27     -16.145  41.942  18.535  1.00  0.00           H  
ATOM    426  HB2 TYR    27     -17.586  41.422  19.349  1.00  0.00           H  
ATOM    427  HD1 TYR    27     -14.577  43.609  19.909  1.00  0.00           H  
ATOM    428  HD2 TYR    27     -17.555  41.032  21.675  1.00  0.00           H  
ATOM    429  HE1 TYR    27     -13.451  43.802  22.114  1.00  0.00           H  
ATOM    430  HE2 TYR    27     -16.410  41.199  23.865  1.00  0.00           H  
ATOM    431  HH  TYR    27     -14.629  42.132  25.059  1.00  0.00           H  
ATOM    432  N   ASN    28     -18.119  44.124  16.619  1.00  0.00           N  
ATOM    433  CA  ASN    28     -18.809  44.150  15.334  1.00  0.00           C  
ATOM    434  C   ASN    28     -17.817  43.811  14.220  1.00  0.00           C  
ATOM    435  O   ASN    28     -16.607  43.945  14.412  1.00  0.00           O  
ATOM    436  CB  ASN    28     -19.411  45.556  15.087  1.00  0.00           C  
ATOM    437  CG  ASN    28     -20.363  46.033  16.188  1.00  0.00           C  
ATOM    438  OD1 ASN    28     -20.220  47.142  16.697  1.00  0.00           O  
ATOM    439  ND2 ASN    28     -21.335  45.200  16.566  1.00  0.00           N  
ATOM    440  H   ASN    28     -17.376  44.803  16.730  1.00  0.00           H  
ATOM    441  HA  ASN    28     -19.602  43.400  15.285  1.00  0.00           H  
ATOM    442  HB3 ASN    28     -19.958  45.571  14.144  1.00  0.00           H  
ATOM    443  HB2 ASN    28     -18.609  46.291  14.987  1.00  0.00           H  
ATOM    444 HD22 ASN    28     -21.949  45.457  17.326  1.00  0.00           H  
ATOM    445 HD21 ASN    28     -21.428  44.288  16.143  1.00  0.00           H  
ATOM    446  N   GLU    29     -18.364  43.403  13.063  1.00  0.00           N  
ATOM    447  CA  GLU    29     -17.638  43.138  11.816  1.00  0.00           C  
ATOM    448  C   GLU    29     -16.539  42.072  11.987  1.00  0.00           C  
ATOM    449  O   GLU    29     -15.395  42.307  11.591  1.00  0.00           O  
ATOM    450  CB  GLU    29     -17.070  44.451  11.223  1.00  0.00           C  
ATOM    451  CG  GLU    29     -18.119  45.549  10.965  1.00  0.00           C  
ATOM    452  CD  GLU    29     -17.500  46.851  10.447  1.00  0.00           C  
ATOM    453  OE1 GLU    29     -16.379  46.796   9.893  1.00  0.00           O  
ATOM    454  OE2 GLU    29     -18.170  47.892  10.618  1.00  0.00           O1-
ATOM    455  H   GLU    29     -19.369  43.327  13.000  1.00  0.00           H  
ATOM    456  HA  GLU    29     -18.363  42.730  11.110  1.00  0.00           H  
ATOM    457  HB3 GLU    29     -16.577  44.220  10.277  1.00  0.00           H  
ATOM    458  HB2 GLU    29     -16.289  44.848  11.875  1.00  0.00           H  
ATOM    459  HG3 GLU    29     -18.665  45.779  11.880  1.00  0.00           H  
ATOM    460  HG2 GLU    29     -18.854  45.201  10.238  1.00  0.00           H  
ATOM    461  N   LEU    30     -16.895  40.928  12.599  1.00  0.00           N  
ATOM    462  CA  LEU    30     -15.961  39.819  12.772  1.00  0.00           C  
ATOM    463  C   LEU    30     -15.618  39.194  11.408  1.00  0.00           C  
ATOM    464  O   LEU    30     -16.518  38.781  10.679  1.00  0.00           O  
ATOM    465  CB  LEU    30     -16.476  38.762  13.766  1.00  0.00           C  
ATOM    466  CG  LEU    30     -16.407  39.161  15.255  1.00  0.00           C  
ATOM    467  CD1 LEU    30     -17.513  40.144  15.681  1.00  0.00           C  
ATOM    468  CD2 LEU    30     -16.375  37.917  16.159  1.00  0.00           C  
ATOM    469  H   LEU    30     -17.841  40.789  12.921  1.00  0.00           H  
ATOM    470  HA  LEU    30     -15.060  40.234  13.210  1.00  0.00           H  
ATOM    471  HB3 LEU    30     -15.807  37.912  13.655  1.00  0.00           H  
ATOM    472  HB2 LEU    30     -17.474  38.413  13.495  1.00  0.00           H  
ATOM    473  HG  LEU    30     -15.449  39.653  15.404  1.00  0.00           H  
ATOM    474 HD11 LEU    30     -18.021  39.823  16.592  1.00  0.00           H  
ATOM    475 HD12 LEU    30     -17.096  41.131  15.877  1.00  0.00           H  
ATOM    476 HD13 LEU    30     -18.279  40.260  14.914  1.00  0.00           H  
ATOM    477 HD21 LEU    30     -15.911  38.150  17.118  1.00  0.00           H  
ATOM    478 HD22 LEU    30     -17.382  37.546  16.351  1.00  0.00           H  
ATOM    479 HD23 LEU    30     -15.805  37.097  15.721  1.00  0.00           H  
ATOM    480  N   SER    31     -14.317  39.168  11.102  1.00  0.00           N  
ATOM    481  CA  SER    31     -13.744  38.645   9.867  1.00  0.00           C  
ATOM    482  C   SER    31     -12.554  37.770  10.256  1.00  0.00           C  
ATOM    483  O   SER    31     -11.726  38.228  11.039  1.00  0.00           O  
ATOM    484  CB  SER    31     -13.313  39.836   8.983  1.00  0.00           C  
ATOM    485  OG  SER    31     -12.673  39.407   7.796  1.00  0.00           O  
ATOM    486  H   SER    31     -13.651  39.554  11.759  1.00  0.00           H  
ATOM    487  HA  SER    31     -14.472  38.035   9.329  1.00  0.00           H  
ATOM    488  HB3 SER    31     -12.632  40.495   9.525  1.00  0.00           H  
ATOM    489  HB2 SER    31     -14.182  40.436   8.712  1.00  0.00           H  
ATOM    490  HG  SER    31     -12.448  40.180   7.273  1.00  0.00           H  
ATOM    491  N   MET    32     -12.467  36.549   9.699  1.00  0.00           N  
ATOM    492  CA  MET    32     -11.359  35.628   9.966  1.00  0.00           C  
ATOM    493  C   MET    32      -9.991  36.207   9.574  1.00  0.00           C  
ATOM    494  O   MET    32      -9.850  36.765   8.486  1.00  0.00           O  
ATOM    495  CB  MET    32     -11.611  34.256   9.314  1.00  0.00           C  
ATOM    496  CG  MET    32     -10.422  33.280   9.480  1.00  0.00           C  
ATOM    497  SD  MET    32     -10.773  31.518   9.320  1.00  0.00           S  
ATOM    498  CE  MET    32     -11.904  31.376  10.718  1.00  0.00           C  
ATOM    499  H   MET    32     -13.169  36.237   9.044  1.00  0.00           H  
ATOM    500  HA  MET    32     -11.342  35.462  11.043  1.00  0.00           H  
ATOM    501  HB3 MET    32     -11.804  34.389   8.249  1.00  0.00           H  
ATOM    502  HB2 MET    32     -12.525  33.839   9.731  1.00  0.00           H  
ATOM    503  HG3 MET    32      -9.971  33.408  10.465  1.00  0.00           H  
ATOM    504  HG2 MET    32      -9.644  33.519   8.755  1.00  0.00           H  
ATOM    505  HE1 MET    32     -12.042  30.329  10.988  1.00  0.00           H  
ATOM    506  HE2 MET    32     -11.493  31.933  11.554  1.00  0.00           H  
ATOM    507  HE3 MET    32     -12.877  31.810  10.499  1.00  0.00           H  
ATOM    508  N   ILE    33      -9.019  36.016  10.476  1.00  0.00           N  
ATOM    509  CA  ILE    33      -7.631  36.421  10.298  1.00  0.00           C  
ATOM    510  C   ILE    33      -6.708  35.259  10.722  1.00  0.00           C  
ATOM    511  O   ILE    33      -5.799  35.414  11.536  1.00  0.00           O  
ATOM    512  CB  ILE    33      -7.350  37.768  11.035  1.00  0.00           C  
ATOM    513  CG2 ILE    33      -7.464  37.695  12.571  1.00  0.00           C  
ATOM    514  CG1 ILE    33      -6.023  38.444  10.625  1.00  0.00           C  
ATOM    515  CD1 ILE    33      -5.894  38.708   9.117  1.00  0.00           C  
ATOM    516  H   ILE    33      -9.227  35.534  11.341  1.00  0.00           H  
ATOM    517  HA  ILE    33      -7.443  36.559   9.233  1.00  0.00           H  
ATOM    518  HB  ILE    33      -8.143  38.449  10.718  1.00  0.00           H  
ATOM    519 HG21 ILE    33      -7.491  38.692  13.009  1.00  0.00           H  
ATOM    520 HG22 ILE    33      -8.375  37.186  12.871  1.00  0.00           H  
ATOM    521 HG23 ILE    33      -6.627  37.178  13.036  1.00  0.00           H  
ATOM    522 HG13 ILE    33      -5.172  37.855  10.963  1.00  0.00           H  
ATOM    523 HG12 ILE    33      -5.939  39.399  11.146  1.00  0.00           H  
ATOM    524 HD11 ILE    33      -5.224  39.547   8.929  1.00  0.00           H  
ATOM    525 HD12 ILE    33      -5.486  37.840   8.600  1.00  0.00           H  
ATOM    526 HD13 ILE    33      -6.857  38.949   8.667  1.00  0.00           H  
ATOM    527  N   GLY    34      -6.965  34.090  10.116  1.00  0.00           N  
ATOM    528  CA  GLY    34      -6.179  32.878  10.306  1.00  0.00           C  
ATOM    529  C   GLY    34      -6.763  31.997  11.415  1.00  0.00           C  
ATOM    530  O   GLY    34      -7.619  32.401  12.204  1.00  0.00           O  
ATOM    531  H   GLY    34      -7.732  34.037   9.462  1.00  0.00           H  
ATOM    532  HA3 GLY    34      -5.136  33.108  10.531  1.00  0.00           H  
ATOM    533  HA2 GLY    34      -6.186  32.324   9.367  1.00  0.00           H  
ATOM    534  N   TYR    35      -6.260  30.760  11.440  1.00  0.00           N  
ATOM    535  CA  TYR    35      -6.682  29.675  12.314  1.00  0.00           C  
ATOM    536  C   TYR    35      -5.452  28.847  12.706  1.00  0.00           C  
ATOM    537  O   TYR    35      -4.420  28.899  12.035  1.00  0.00           O  
ATOM    538  CB  TYR    35      -7.737  28.814  11.568  1.00  0.00           C  
ATOM    539  CG  TYR    35      -7.249  28.206  10.257  1.00  0.00           C  
ATOM    540  CD1 TYR    35      -6.542  26.984  10.253  1.00  0.00           C  
ATOM    541  CD2 TYR    35      -7.446  28.899   9.044  1.00  0.00           C  
ATOM    542  CE1 TYR    35      -5.990  26.488   9.057  1.00  0.00           C  
ATOM    543  CE2 TYR    35      -6.902  28.398   7.845  1.00  0.00           C  
ATOM    544  CZ  TYR    35      -6.160  27.200   7.854  1.00  0.00           C  
ATOM    545  OH  TYR    35      -5.602  26.731   6.700  1.00  0.00           O  
ATOM    546  H   TYR    35      -5.533  30.511  10.784  1.00  0.00           H  
ATOM    547  HA  TYR    35      -7.112  30.084  13.227  1.00  0.00           H  
ATOM    548  HB3 TYR    35      -8.620  29.421  11.363  1.00  0.00           H  
ATOM    549  HB2 TYR    35      -8.084  28.010  12.218  1.00  0.00           H  
ATOM    550  HD1 TYR    35      -6.389  26.442  11.175  1.00  0.00           H  
ATOM    551  HD2 TYR    35      -7.986  29.835   9.034  1.00  0.00           H  
ATOM    552  HE1 TYR    35      -5.427  25.566   9.066  1.00  0.00           H  
ATOM    553  HE2 TYR    35      -7.040  28.947   6.925  1.00  0.00           H  
ATOM    554  HH  TYR    35      -5.772  27.293   5.941  1.00  0.00           H  
ATOM    555  N   GLY    36      -5.621  28.041  13.758  1.00  0.00           N  
ATOM    556  CA  GLY    36      -4.677  26.997  14.122  1.00  0.00           C  
ATOM    557  C   GLY    36      -5.424  25.948  14.946  1.00  0.00           C  
ATOM    558  O   GLY    36      -6.616  26.085  15.232  1.00  0.00           O  
ATOM    559  H   GLY    36      -6.487  28.064  14.279  1.00  0.00           H  
ATOM    560  HA3 GLY    36      -3.851  27.413  14.695  1.00  0.00           H  
ATOM    561  HA2 GLY    36      -4.263  26.518  13.232  1.00  0.00           H  
ATOM    562  N   ALA    37      -4.693  24.894  15.344  1.00  0.00           N  
ATOM    563  CA  ALA    37      -5.191  23.810  16.198  1.00  0.00           C  
ATOM    564  C   ALA    37      -5.602  24.276  17.608  1.00  0.00           C  
ATOM    565  O   ALA    37      -6.538  23.717  18.177  1.00  0.00           O  
ATOM    566  CB  ALA    37      -4.116  22.717  16.287  1.00  0.00           C  
ATOM    567  H   ALA    37      -3.727  24.823  15.060  1.00  0.00           H  
ATOM    568  HA  ALA    37      -6.074  23.384  15.719  1.00  0.00           H  
ATOM    569  HB1 ALA    37      -4.452  21.883  16.906  1.00  0.00           H  
ATOM    570  HB2 ALA    37      -3.884  22.315  15.301  1.00  0.00           H  
ATOM    571  HB3 ALA    37      -3.189  23.098  16.718  1.00  0.00           H  
ATOM    572  N   TYR    38      -4.907  25.306  18.118  1.00  0.00           N  
ATOM    573  CA  TYR    38      -5.141  25.956  19.407  1.00  0.00           C  
ATOM    574  C   TYR    38      -6.491  26.686  19.489  1.00  0.00           C  
ATOM    575  O   TYR    38      -7.137  26.660  20.537  1.00  0.00           O  
ATOM    576  CB  TYR    38      -3.972  26.932  19.668  1.00  0.00           C  
ATOM    577  CG  TYR    38      -3.907  28.200  18.830  1.00  0.00           C  
ATOM    578  CD1 TYR    38      -3.396  28.152  17.516  1.00  0.00           C  
ATOM    579  CD2 TYR    38      -4.356  29.429  19.358  1.00  0.00           C  
ATOM    580  CE1 TYR    38      -3.318  29.324  16.741  1.00  0.00           C  
ATOM    581  CE2 TYR    38      -4.298  30.595  18.570  1.00  0.00           C  
ATOM    582  CZ  TYR    38      -3.768  30.547  17.269  1.00  0.00           C  
ATOM    583  OH  TYR    38      -3.690  31.682  16.517  1.00  0.00           O  
ATOM    584  H   TYR    38      -4.172  25.707  17.557  1.00  0.00           H  
ATOM    585  HA  TYR    38      -5.128  25.184  20.178  1.00  0.00           H  
ATOM    586  HB3 TYR    38      -3.033  26.405  19.508  1.00  0.00           H  
ATOM    587  HB2 TYR    38      -3.991  27.230  20.718  1.00  0.00           H  
ATOM    588  HD1 TYR    38      -3.049  27.218  17.100  1.00  0.00           H  
ATOM    589  HD2 TYR    38      -4.766  29.476  20.357  1.00  0.00           H  
ATOM    590  HE1 TYR    38      -2.915  29.286  15.739  1.00  0.00           H  
ATOM    591  HE2 TYR    38      -4.666  31.529  18.955  1.00  0.00           H  
ATOM    592  HH  TYR    38      -4.046  32.459  16.955  1.00  0.00           H  
ATOM    593  N   GLY    39      -6.870  27.344  18.388  1.00  0.00           N  
ATOM    594  CA  GLY    39      -7.992  28.255  18.371  1.00  0.00           C  
ATOM    595  C   GLY    39      -8.003  28.989  17.035  1.00  0.00           C  
ATOM    596  O   GLY    39      -6.997  29.092  16.331  1.00  0.00           O  
ATOM    597  H   GLY    39      -6.300  27.310  17.554  1.00  0.00           H  
ATOM    598  HA3 GLY    39      -7.899  28.984  19.178  1.00  0.00           H  
ATOM    599  HA2 GLY    39      -8.921  27.706  18.512  1.00  0.00           H  
ATOM    600  N   THR    40      -9.186  29.520  16.723  1.00  0.00           N  
ATOM    601  CA  THR    40      -9.482  30.287  15.525  1.00  0.00           C  
ATOM    602  C   THR    40      -9.502  31.778  15.892  1.00  0.00           C  
ATOM    603  O   THR    40     -10.070  32.101  16.932  1.00  0.00           O  
ATOM    604  CB  THR    40     -10.893  29.902  15.019  1.00  0.00           C  
ATOM    605  OG1 THR    40     -10.955  28.508  14.791  1.00  0.00           O  
ATOM    606  CG2 THR    40     -11.279  30.576  13.707  1.00  0.00           C  
ATOM    607  H   THR    40      -9.954  29.416  17.372  1.00  0.00           H  
ATOM    608  HA  THR    40      -8.746  30.102  14.743  1.00  0.00           H  
ATOM    609  HB  THR    40     -11.641  30.139  15.777  1.00  0.00           H  
ATOM    610  HG1 THR    40     -11.778  28.306  14.339  1.00  0.00           H  
ATOM    611 HG21 THR    40     -12.289  30.293  13.406  1.00  0.00           H  
ATOM    612 HG22 THR    40     -11.249  31.662  13.772  1.00  0.00           H  
ATOM    613 HG23 THR    40     -10.587  30.278  12.919  1.00  0.00           H  
ATOM    614  N   VAL    41      -8.903  32.648  15.060  1.00  0.00           N  
ATOM    615  CA  VAL    41      -8.818  34.087  15.335  1.00  0.00           C  
ATOM    616  C   VAL    41      -9.613  34.881  14.282  1.00  0.00           C  
ATOM    617  O   VAL    41      -9.568  34.551  13.097  1.00  0.00           O  
ATOM    618  CB  VAL    41      -7.350  34.610  15.348  1.00  0.00           C  
ATOM    619  CG1 VAL    41      -7.231  36.075  15.830  1.00  0.00           C  
ATOM    620  CG2 VAL    41      -6.438  33.734  16.227  1.00  0.00           C  
ATOM    621  H   VAL    41      -8.475  32.334  14.199  1.00  0.00           H  
ATOM    622  HA  VAL    41      -9.246  34.306  16.308  1.00  0.00           H  
ATOM    623  HB  VAL    41      -6.955  34.568  14.331  1.00  0.00           H  
ATOM    624 HG11 VAL    41      -6.191  36.403  15.834  1.00  0.00           H  
ATOM    625 HG12 VAL    41      -7.776  36.775  15.200  1.00  0.00           H  
ATOM    626 HG13 VAL    41      -7.612  36.187  16.846  1.00  0.00           H  
ATOM    627 HG21 VAL    41      -5.431  34.148  16.288  1.00  0.00           H  
ATOM    628 HG22 VAL    41      -6.825  33.651  17.241  1.00  0.00           H  
ATOM    629 HG23 VAL    41      -6.343  32.725  15.825  1.00  0.00           H  
ATOM    630  N   CYS    42     -10.311  35.928  14.750  1.00  0.00           N  
ATOM    631  CA  CYS    42     -11.059  36.882  13.940  1.00  0.00           C  
ATOM    632  C   CYS    42     -10.680  38.307  14.361  1.00  0.00           C  
ATOM    633  O   CYS    42     -10.659  38.608  15.551  1.00  0.00           O  
ATOM    634  CB  CYS    42     -12.584  36.700  14.088  1.00  0.00           C  
ATOM    635  SG  CYS    42     -13.117  35.178  13.262  1.00  0.00           S  
ATOM    636  H   CYS    42     -10.300  36.120  15.745  1.00  0.00           H  
ATOM    637  HA  CYS    42     -10.785  36.761  12.893  1.00  0.00           H  
ATOM    638  HB3 CYS    42     -13.122  37.531  13.628  1.00  0.00           H  
ATOM    639  HB2 CYS    42     -12.880  36.667  15.138  1.00  0.00           H  
ATOM    640  HG  CYS    42     -14.405  35.278  13.603  1.00  0.00           H  
ATOM    641  N   SER    43     -10.459  39.173  13.362  1.00  0.00           N  
ATOM    642  CA  SER    43     -10.411  40.627  13.502  1.00  0.00           C  
ATOM    643  C   SER    43     -11.831  41.159  13.739  1.00  0.00           C  
ATOM    644  O   SER    43     -12.748  40.705  13.062  1.00  0.00           O  
ATOM    645  CB  SER    43      -9.871  41.241  12.196  1.00  0.00           C  
ATOM    646  OG  SER    43      -8.489  41.005  12.062  1.00  0.00           O  
ATOM    647  H   SER    43     -10.517  38.837  12.409  1.00  0.00           H  
ATOM    648  HA  SER    43      -9.764  40.899  14.337  1.00  0.00           H  
ATOM    649  HB3 SER    43     -10.019  42.322  12.190  1.00  0.00           H  
ATOM    650  HB2 SER    43     -10.393  40.844  11.323  1.00  0.00           H  
ATOM    651  HG  SER    43      -8.199  41.355  11.216  1.00  0.00           H  
ATOM    652  N   ALA    44     -11.980  42.119  14.656  1.00  0.00           N  
ATOM    653  CA  ALA    44     -13.249  42.758  14.989  1.00  0.00           C  
ATOM    654  C   ALA    44     -13.003  44.226  15.334  1.00  0.00           C  
ATOM    655  O   ALA    44     -11.899  44.578  15.748  1.00  0.00           O  
ATOM    656  CB  ALA    44     -13.865  42.038  16.198  1.00  0.00           C  
ATOM    657  H   ALA    44     -11.178  42.432  15.190  1.00  0.00           H  
ATOM    658  HA  ALA    44     -13.935  42.707  14.140  1.00  0.00           H  
ATOM    659  HB1 ALA    44     -14.902  42.339  16.352  1.00  0.00           H  
ATOM    660  HB2 ALA    44     -13.844  40.959  16.064  1.00  0.00           H  
ATOM    661  HB3 ALA    44     -13.313  42.261  17.111  1.00  0.00           H  
ATOM    662  N   HIS    45     -14.057  45.042  15.216  1.00  0.00           N  
ATOM    663  CA  HIS    45     -14.076  46.401  15.737  1.00  0.00           C  
ATOM    664  C   HIS    45     -14.851  46.394  17.057  1.00  0.00           C  
ATOM    665  O   HIS    45     -16.058  46.155  17.050  1.00  0.00           O  
ATOM    666  CB  HIS    45     -14.715  47.356  14.711  1.00  0.00           C  
ATOM    667  ND1 HIS    45     -13.312  49.466  14.791  1.00  0.00           N  
ATOM    668  CG  HIS    45     -14.496  48.805  15.069  1.00  0.00           C  
ATOM    669  NE2 HIS    45     -14.607  50.937  15.839  1.00  0.00           N  
ATOM    670  CD2 HIS    45     -15.293  49.727  15.712  1.00  0.00           C  
ATOM    671  CE1 HIS    45     -13.433  50.708  15.264  1.00  0.00           C  
ATOM    672  H   HIS    45     -14.941  44.681  14.877  1.00  0.00           H  
ATOM    673  HA  HIS    45     -13.058  46.751  15.918  1.00  0.00           H  
ATOM    674  HB3 HIS    45     -15.785  47.169  14.604  1.00  0.00           H  
ATOM    675  HB2 HIS    45     -14.280  47.185  13.726  1.00  0.00           H  
ATOM    676  HD1 HIS    45     -12.504  49.078  14.327  1.00  0.00           H  
ATOM    677  HD2 HIS    45     -16.292  49.607  16.107  1.00  0.00           H  
ATOM    678  HE1 HIS    45     -12.651  51.451  15.199  1.00  0.00           H  
ATOM    679  N   ASP    46     -14.143  46.680  18.159  1.00  0.00           N  
ATOM    680  CA  ASP    46     -14.745  46.925  19.464  1.00  0.00           C  
ATOM    681  C   ASP    46     -15.307  48.352  19.453  1.00  0.00           C  
ATOM    682  O   ASP    46     -14.524  49.296  19.424  1.00  0.00           O  
ATOM    683  CB  ASP    46     -13.711  46.719  20.593  1.00  0.00           C  
ATOM    684  CG  ASP    46     -14.252  46.889  22.018  1.00  0.00           C  
ATOM    685  OD1 ASP    46     -15.488  46.953  22.203  1.00  0.00           O  
ATOM    686  OD2 ASP    46     -13.401  46.903  22.929  1.00  0.00           O1-
ATOM    687  H   ASP    46     -13.156  46.885  18.080  1.00  0.00           H  
ATOM    688  HA  ASP    46     -15.559  46.214  19.618  1.00  0.00           H  
ATOM    689  HB3 ASP    46     -12.881  47.413  20.454  1.00  0.00           H  
ATOM    690  HB2 ASP    46     -13.316  45.708  20.510  1.00  0.00           H  
ATOM    691  N   ASN    47     -16.641  48.474  19.471  1.00  0.00           N  
ATOM    692  CA  ASN    47     -17.366  49.745  19.480  1.00  0.00           C  
ATOM    693  C   ASN    47     -17.131  50.558  20.769  1.00  0.00           C  
ATOM    694  O   ASN    47     -17.115  51.787  20.701  1.00  0.00           O  
ATOM    695  CB  ASN    47     -18.873  49.456  19.270  1.00  0.00           C  
ATOM    696  CG  ASN    47     -19.724  50.670  18.870  1.00  0.00           C  
ATOM    697  OD1 ASN    47     -19.214  51.696  18.428  1.00  0.00           O  
ATOM    698  ND2 ASN    47     -21.045  50.546  19.013  1.00  0.00           N  
ATOM    699  H   ASN    47     -17.213  47.638  19.472  1.00  0.00           H  
ATOM    700  HA  ASN    47     -16.996  50.361  18.658  1.00  0.00           H  
ATOM    701  HB3 ASN    47     -19.299  48.974  20.152  1.00  0.00           H  
ATOM    702  HB2 ASN    47     -18.980  48.743  18.453  1.00  0.00           H  
ATOM    703 HD22 ASN    47     -21.653  51.309  18.755  1.00  0.00           H  
ATOM    704 HD21 ASN    47     -21.445  49.687  19.360  1.00  0.00           H  
ATOM    705  N   LYS    48     -16.937  49.866  21.907  1.00  0.00           N  
ATOM    706  CA  LYS    48     -16.729  50.483  23.216  1.00  0.00           C  
ATOM    707  C   LYS    48     -15.388  51.234  23.311  1.00  0.00           C  
ATOM    708  O   LYS    48     -15.384  52.391  23.731  1.00  0.00           O  
ATOM    709  CB  LYS    48     -16.894  49.415  24.317  1.00  0.00           C  
ATOM    710  CG  LYS    48     -16.855  49.981  25.747  1.00  0.00           C  
ATOM    711  CD  LYS    48     -17.173  48.924  26.812  1.00  0.00           C  
ATOM    712  CE  LYS    48     -17.213  49.519  28.226  1.00  0.00           C  
ATOM    713  NZ  LYS    48     -17.518  48.490  29.235  1.00  0.00           N1+
ATOM    714  H   LYS    48     -16.913  48.856  21.877  1.00  0.00           H  
ATOM    715  HA  LYS    48     -17.524  51.219  23.352  1.00  0.00           H  
ATOM    716  HB3 LYS    48     -16.132  48.642  24.209  1.00  0.00           H  
ATOM    717  HB2 LYS    48     -17.853  48.915  24.172  1.00  0.00           H  
ATOM    718  HG3 LYS    48     -17.567  50.804  25.827  1.00  0.00           H  
ATOM    719  HG2 LYS    48     -15.871  50.406  25.954  1.00  0.00           H  
ATOM    720  HD3 LYS    48     -16.423  48.134  26.769  1.00  0.00           H  
ATOM    721  HD2 LYS    48     -18.129  48.451  26.583  1.00  0.00           H  
ATOM    722  HE3 LYS    48     -17.970  50.302  28.287  1.00  0.00           H  
ATOM    723  HE2 LYS    48     -16.255  49.977  28.472  1.00  0.00           H  
ATOM    724  HZ1 LYS    48     -17.541  48.915  30.151  1.00  0.00           H  
ATOM    725  HZ2 LYS    48     -18.417  48.076  29.034  1.00  0.00           H  
ATOM    726  HZ3 LYS    48     -16.805  47.775  29.215  1.00  0.00           H  
ATOM    727  N   LEU    49     -14.291  50.572  22.907  1.00  0.00           N  
ATOM    728  CA  LEU    49     -12.938  51.139  22.933  1.00  0.00           C  
ATOM    729  C   LEU    49     -12.542  51.840  21.621  1.00  0.00           C  
ATOM    730  O   LEU    49     -11.497  52.488  21.610  1.00  0.00           O  
ATOM    731  CB  LEU    49     -11.918  50.022  23.255  1.00  0.00           C  
ATOM    732  CG  LEU    49     -12.083  49.367  24.644  1.00  0.00           C  
ATOM    733  CD1 LEU    49     -11.082  48.209  24.819  1.00  0.00           C  
ATOM    734  CD2 LEU    49     -11.998  50.382  25.801  1.00  0.00           C  
ATOM    735  H   LEU    49     -14.375  49.623  22.570  1.00  0.00           H  
ATOM    736  HA  LEU    49     -12.879  51.901  23.711  1.00  0.00           H  
ATOM    737  HB3 LEU    49     -10.907  50.426  23.196  1.00  0.00           H  
ATOM    738  HB2 LEU    49     -11.977  49.255  22.481  1.00  0.00           H  
ATOM    739  HG  LEU    49     -13.079  48.927  24.683  1.00  0.00           H  
ATOM    740 HD11 LEU    49     -11.607  47.305  25.125  1.00  0.00           H  
ATOM    741 HD12 LEU    49     -10.556  47.975  23.893  1.00  0.00           H  
ATOM    742 HD13 LEU    49     -10.321  48.417  25.571  1.00  0.00           H  
ATOM    743 HD21 LEU    49     -11.458  49.991  26.664  1.00  0.00           H  
ATOM    744 HD22 LEU    49     -11.494  51.301  25.500  1.00  0.00           H  
ATOM    745 HD23 LEU    49     -12.996  50.654  26.147  1.00  0.00           H  
ATOM    746  N   ASN    50     -13.344  51.676  20.550  1.00  0.00           N  
ATOM    747  CA  ASN    50     -13.113  52.100  19.154  1.00  0.00           C  
ATOM    748  C   ASN    50     -11.761  51.644  18.556  1.00  0.00           C  
ATOM    749  O   ASN    50     -11.179  52.349  17.732  1.00  0.00           O  
ATOM    750  CB  ASN    50     -13.496  53.584  18.898  1.00  0.00           C  
ATOM    751  CG  ASN    50     -12.754  54.635  19.726  1.00  0.00           C  
ATOM    752  OD1 ASN    50     -13.298  55.161  20.694  1.00  0.00           O  
ATOM    753  ND2 ASN    50     -11.513  54.948  19.350  1.00  0.00           N  
ATOM    754  H   ASN    50     -14.182  51.125  20.676  1.00  0.00           H  
ATOM    755  HA  ASN    50     -13.860  51.539  18.596  1.00  0.00           H  
ATOM    756  HB3 ASN    50     -14.560  53.702  19.109  1.00  0.00           H  
ATOM    757  HB2 ASN    50     -13.387  53.825  17.839  1.00  0.00           H  
ATOM    758 HD22 ASN    50     -10.986  55.633  19.870  1.00  0.00           H  
ATOM    759 HD21 ASN    50     -11.089  54.480  18.561  1.00  0.00           H  
ATOM    760  N   ARG    51     -11.305  50.456  18.978  1.00  0.00           N  
ATOM    761  CA  ARG    51     -10.073  49.808  18.534  1.00  0.00           C  
ATOM    762  C   ARG    51     -10.414  48.632  17.617  1.00  0.00           C  
ATOM    763  O   ARG    51     -11.444  47.984  17.809  1.00  0.00           O  
ATOM    764  CB  ARG    51      -9.335  49.270  19.777  1.00  0.00           C  
ATOM    765  CG  ARG    51      -8.794  50.376  20.699  1.00  0.00           C  
ATOM    766  CD  ARG    51      -7.264  50.561  20.662  1.00  0.00           C  
ATOM    767  NE  ARG    51      -6.539  49.428  21.263  1.00  0.00           N  
ATOM    768  CZ  ARG    51      -6.571  49.073  22.559  1.00  0.00           C  
ATOM    769  NH1 ARG    51      -7.315  49.739  23.450  1.00  0.00           N  
ATOM    770  NH2 ARG    51      -5.849  48.031  22.979  1.00  0.00           N1+
ATOM    771  H   ARG    51     -11.867  49.927  19.629  1.00  0.00           H  
ATOM    772  HA  ARG    51      -9.428  50.512  18.004  1.00  0.00           H  
ATOM    773  HB3 ARG    51      -8.527  48.594  19.496  1.00  0.00           H  
ATOM    774  HB2 ARG    51     -10.036  48.652  20.344  1.00  0.00           H  
ATOM    775  HG3 ARG    51      -9.052  50.019  21.692  1.00  0.00           H  
ATOM    776  HG2 ARG    51      -9.325  51.323  20.617  1.00  0.00           H  
ATOM    777  HD3 ARG    51      -6.952  51.531  21.051  1.00  0.00           H  
ATOM    778  HD2 ARG    51      -6.951  50.538  19.618  1.00  0.00           H  
ATOM    779  HE  ARG    51      -5.974  48.884  20.626  1.00  0.00           H  
ATOM    780 HH12 ARG    51      -7.331  49.466  24.421  1.00  0.00           H  
ATOM    781 HH11 ARG    51      -7.848  50.544  23.155  1.00  0.00           H  
ATOM    782 HH22 ARG    51      -5.868  47.754  23.948  1.00  0.00           H  
ATOM    783 HH21 ARG    51      -5.260  47.525  22.333  1.00  0.00           H  
ATOM    784  N   ARG    52      -9.479  48.319  16.707  1.00  0.00           N  
ATOM    785  CA  ARG    52      -9.416  47.005  16.072  1.00  0.00           C  
ATOM    786  C   ARG    52      -8.798  46.007  17.062  1.00  0.00           C  
ATOM    787  O   ARG    52      -7.784  46.310  17.693  1.00  0.00           O  
ATOM    788  CB  ARG    52      -8.600  47.053  14.773  1.00  0.00           C  
ATOM    789  CG  ARG    52      -9.195  47.958  13.684  1.00  0.00           C  
ATOM    790  CD  ARG    52      -8.458  47.771  12.351  1.00  0.00           C  
ATOM    791  NE  ARG    52      -8.826  48.796  11.367  1.00  0.00           N  
ATOM    792  CZ  ARG    52      -8.286  48.913  10.141  1.00  0.00           C  
ATOM    793  NH1 ARG    52      -7.343  48.062   9.710  1.00  0.00           N  
ATOM    794  NH2 ARG    52      -8.690  49.904   9.337  1.00  0.00           N1+
ATOM    795  H   ARG    52      -8.656  48.895  16.612  1.00  0.00           H  
ATOM    796  HA  ARG    52     -10.429  46.690  15.818  1.00  0.00           H  
ATOM    797  HB3 ARG    52      -8.539  46.039  14.379  1.00  0.00           H  
ATOM    798  HB2 ARG    52      -7.576  47.365  14.985  1.00  0.00           H  
ATOM    799  HG3 ARG    52      -9.244  49.007  13.979  1.00  0.00           H  
ATOM    800  HG2 ARG    52     -10.225  47.630  13.539  1.00  0.00           H  
ATOM    801  HD3 ARG    52      -8.791  46.834  11.903  1.00  0.00           H  
ATOM    802  HD2 ARG    52      -7.380  47.688  12.493  1.00  0.00           H  
ATOM    803  HE  ARG    52      -9.540  49.452  11.647  1.00  0.00           H  
ATOM    804 HH12 ARG    52      -6.933  48.168   8.792  1.00  0.00           H  
ATOM    805 HH11 ARG    52      -7.025  47.315  10.309  1.00  0.00           H  
ATOM    806 HH22 ARG    52      -8.293  50.006   8.414  1.00  0.00           H  
ATOM    807 HH21 ARG    52      -9.397  50.556   9.643  1.00  0.00           H  
ATOM    808  N   VAL    53      -9.452  44.849  17.185  1.00  0.00           N  
ATOM    809  CA  VAL    53      -9.181  43.839  18.197  1.00  0.00           C  
ATOM    810  C   VAL    53      -9.110  42.462  17.514  1.00  0.00           C  
ATOM    811  O   VAL    53      -9.910  42.183  16.623  1.00  0.00           O  
ATOM    812  CB  VAL    53     -10.334  43.845  19.246  1.00  0.00           C  
ATOM    813  CG1 VAL    53     -10.284  42.720  20.286  1.00  0.00           C  
ATOM    814  CG2 VAL    53     -10.404  45.188  19.996  1.00  0.00           C  
ATOM    815  H   VAL    53     -10.273  44.679  16.615  1.00  0.00           H  
ATOM    816  HA  VAL    53      -8.230  44.032  18.697  1.00  0.00           H  
ATOM    817  HB  VAL    53     -11.279  43.726  18.710  1.00  0.00           H  
ATOM    818 HG11 VAL    53     -11.172  42.759  20.918  1.00  0.00           H  
ATOM    819 HG12 VAL    53     -10.259  41.730  19.837  1.00  0.00           H  
ATOM    820 HG13 VAL    53      -9.418  42.816  20.938  1.00  0.00           H  
ATOM    821 HG21 VAL    53     -11.101  45.147  20.833  1.00  0.00           H  
ATOM    822 HG22 VAL    53      -9.430  45.464  20.401  1.00  0.00           H  
ATOM    823 HG23 VAL    53     -10.734  45.995  19.345  1.00  0.00           H  
ATOM    824  N   ALA    54      -8.171  41.620  17.968  1.00  0.00           N  
ATOM    825  CA  ALA    54      -8.082  40.210  17.606  1.00  0.00           C  
ATOM    826  C   ALA    54      -8.831  39.396  18.668  1.00  0.00           C  
ATOM    827  O   ALA    54      -8.382  39.359  19.810  1.00  0.00           O  
ATOM    828  CB  ALA    54      -6.601  39.802  17.544  1.00  0.00           C  
ATOM    829  H   ALA    54      -7.563  41.916  18.722  1.00  0.00           H  
ATOM    830  HA  ALA    54      -8.526  40.033  16.624  1.00  0.00           H  
ATOM    831  HB1 ALA    54      -6.491  38.746  17.296  1.00  0.00           H  
ATOM    832  HB2 ALA    54      -6.069  40.371  16.783  1.00  0.00           H  
ATOM    833  HB3 ALA    54      -6.089  39.975  18.492  1.00  0.00           H  
ATOM    834  N   ILE    55      -9.950  38.772  18.272  1.00  0.00           N  
ATOM    835  CA  ILE    55     -10.744  37.862  19.097  1.00  0.00           C  
ATOM    836  C   ILE    55     -10.281  36.438  18.733  1.00  0.00           C  
ATOM    837  O   ILE    55     -10.447  36.059  17.576  1.00  0.00           O  
ATOM    838  CB  ILE    55     -12.283  37.932  18.766  1.00  0.00           C  
ATOM    839  CG2 ILE    55     -13.163  37.239  19.835  1.00  0.00           C  
ATOM    840  CG1 ILE    55     -12.843  39.327  18.395  1.00  0.00           C  
ATOM    841  CD1 ILE    55     -12.940  40.333  19.542  1.00  0.00           C  
ATOM    842  H   ILE    55     -10.247  38.853  17.306  1.00  0.00           H  
ATOM    843  HA  ILE    55     -10.563  38.043  20.153  1.00  0.00           H  
ATOM    844  HB  ILE    55     -12.460  37.369  17.849  1.00  0.00           H  
ATOM    845 HG21 ILE    55     -14.171  37.072  19.454  1.00  0.00           H  
ATOM    846 HG22 ILE    55     -12.758  36.274  20.138  1.00  0.00           H  
ATOM    847 HG23 ILE    55     -13.283  37.828  20.738  1.00  0.00           H  
ATOM    848 HG13 ILE    55     -13.842  39.196  17.978  1.00  0.00           H  
ATOM    849 HG12 ILE    55     -12.260  39.766  17.585  1.00  0.00           H  
ATOM    850 HD11 ILE    55     -13.128  41.338  19.169  1.00  0.00           H  
ATOM    851 HD12 ILE    55     -13.754  40.084  20.222  1.00  0.00           H  
ATOM    852 HD13 ILE    55     -12.012  40.366  20.103  1.00  0.00           H  
ATOM    853  N   LYS    56      -9.729  35.668  19.687  1.00  0.00           N  
ATOM    854  CA  LYS    56      -9.512  34.232  19.491  1.00  0.00           C  
ATOM    855  C   LYS    56     -10.610  33.463  20.226  1.00  0.00           C  
ATOM    856  O   LYS    56     -10.858  33.745  21.394  1.00  0.00           O  
ATOM    857  CB  LYS    56      -8.076  33.776  19.864  1.00  0.00           C  
ATOM    858  CG  LYS    56      -7.714  33.602  21.355  1.00  0.00           C  
ATOM    859  CD  LYS    56      -6.511  32.672  21.600  1.00  0.00           C  
ATOM    860  CE  LYS    56      -5.196  33.230  21.067  1.00  0.00           C  
ATOM    861  NZ  LYS    56      -4.036  32.402  21.433  1.00  0.00           N1+
ATOM    862  H   LYS    56      -9.608  36.023  20.628  1.00  0.00           H  
ATOM    863  HA  LYS    56      -9.612  33.990  18.439  1.00  0.00           H  
ATOM    864  HB3 LYS    56      -7.349  34.428  19.379  1.00  0.00           H  
ATOM    865  HB2 LYS    56      -7.944  32.799  19.396  1.00  0.00           H  
ATOM    866  HG3 LYS    56      -8.537  33.191  21.934  1.00  0.00           H  
ATOM    867  HG2 LYS    56      -7.511  34.587  21.770  1.00  0.00           H  
ATOM    868  HD3 LYS    56      -6.699  31.701  21.139  1.00  0.00           H  
ATOM    869  HD2 LYS    56      -6.420  32.488  22.672  1.00  0.00           H  
ATOM    870  HE3 LYS    56      -5.056  34.188  21.532  1.00  0.00           H  
ATOM    871  HE2 LYS    56      -5.229  33.389  19.990  1.00  0.00           H  
ATOM    872  HZ1 LYS    56      -3.188  32.837  21.097  1.00  0.00           H  
ATOM    873  HZ2 LYS    56      -3.979  32.311  22.445  1.00  0.00           H  
ATOM    874  HZ3 LYS    56      -4.126  31.482  21.028  1.00  0.00           H  
ATOM    875  N   LYS    57     -11.213  32.487  19.536  1.00  0.00           N  
ATOM    876  CA  LYS    57     -12.026  31.440  20.135  1.00  0.00           C  
ATOM    877  C   LYS    57     -11.090  30.258  20.396  1.00  0.00           C  
ATOM    878  O   LYS    57     -10.502  29.752  19.440  1.00  0.00           O  
ATOM    879  CB  LYS    57     -13.161  31.035  19.167  1.00  0.00           C  
ATOM    880  CG  LYS    57     -14.100  29.965  19.758  1.00  0.00           C  
ATOM    881  CD  LYS    57     -15.196  29.486  18.797  1.00  0.00           C  
ATOM    882  CE  LYS    57     -16.072  28.410  19.460  1.00  0.00           C  
ATOM    883  NZ  LYS    57     -17.030  27.819  18.514  1.00  0.00           N1+
ATOM    884  H   LYS    57     -10.942  32.330  18.573  1.00  0.00           H  
ATOM    885  HA  LYS    57     -12.468  31.782  21.073  1.00  0.00           H  
ATOM    886  HB3 LYS    57     -12.739  30.669  18.229  1.00  0.00           H  
ATOM    887  HB2 LYS    57     -13.741  31.916  18.902  1.00  0.00           H  
ATOM    888  HG3 LYS    57     -14.556  30.351  20.670  1.00  0.00           H  
ATOM    889  HG2 LYS    57     -13.523  29.092  20.064  1.00  0.00           H  
ATOM    890  HD3 LYS    57     -14.737  29.086  17.892  1.00  0.00           H  
ATOM    891  HD2 LYS    57     -15.812  30.330  18.484  1.00  0.00           H  
ATOM    892  HE3 LYS    57     -16.620  28.831  20.305  1.00  0.00           H  
ATOM    893  HE2 LYS    57     -15.451  27.606  19.856  1.00  0.00           H  
ATOM    894  HZ1 LYS    57     -17.584  27.124  18.995  1.00  0.00           H  
ATOM    895  HZ2 LYS    57     -17.642  28.543  18.154  1.00  0.00           H  
ATOM    896  HZ3 LYS    57     -16.532  27.386  17.749  1.00  0.00           H  
ATOM    897  N   LEU    58     -10.998  29.810  21.657  1.00  0.00           N  
ATOM    898  CA  LEU    58     -10.297  28.572  21.999  1.00  0.00           C  
ATOM    899  C   LEU    58     -11.087  27.377  21.447  1.00  0.00           C  
ATOM    900  O   LEU    58     -12.279  27.256  21.736  1.00  0.00           O  
ATOM    901  CB  LEU    58     -10.092  28.461  23.527  1.00  0.00           C  
ATOM    902  CG  LEU    58      -9.269  29.609  24.159  1.00  0.00           C  
ATOM    903  CD1 LEU    58      -9.013  29.348  25.653  1.00  0.00           C  
ATOM    904  CD2 LEU    58      -7.951  29.887  23.415  1.00  0.00           C  
ATOM    905  H   LEU    58     -11.521  30.259  22.398  1.00  0.00           H  
ATOM    906  HA  LEU    58      -9.319  28.584  21.513  1.00  0.00           H  
ATOM    907  HB3 LEU    58      -9.588  27.516  23.735  1.00  0.00           H  
ATOM    908  HB2 LEU    58     -11.061  28.399  24.026  1.00  0.00           H  
ATOM    909  HG  LEU    58      -9.870  30.518  24.096  1.00  0.00           H  
ATOM    910 HD11 LEU    58      -9.345  30.193  26.255  1.00  0.00           H  
ATOM    911 HD12 LEU    58      -9.545  28.463  25.996  1.00  0.00           H  
ATOM    912 HD13 LEU    58      -7.958  29.186  25.875  1.00  0.00           H  
ATOM    913 HD21 LEU    58      -7.194  30.331  24.062  1.00  0.00           H  
ATOM    914 HD22 LEU    58      -7.526  28.977  22.988  1.00  0.00           H  
ATOM    915 HD23 LEU    58      -8.127  30.586  22.599  1.00  0.00           H  
ATOM    916  N   SER    59     -10.418  26.555  20.623  1.00  0.00           N  
ATOM    917  CA  SER    59     -11.025  25.400  19.971  1.00  0.00           C  
ATOM    918  C   SER    59     -10.995  24.208  20.931  1.00  0.00           C  
ATOM    919  O   SER    59      -9.917  23.675  21.198  1.00  0.00           O  
ATOM    920  CB  SER    59     -10.297  25.103  18.644  1.00  0.00           C  
ATOM    921  OG  SER    59     -10.884  24.003  17.975  1.00  0.00           O  
ATOM    922  H   SER    59      -9.435  26.708  20.446  1.00  0.00           H  
ATOM    923  HA  SER    59     -12.063  25.635  19.724  1.00  0.00           H  
ATOM    924  HB3 SER    59      -9.238  24.898  18.810  1.00  0.00           H  
ATOM    925  HB2 SER    59     -10.355  25.967  17.982  1.00  0.00           H  
ATOM    926  HG  SER    59     -10.354  23.802  17.200  1.00  0.00           H  
ATOM    927  N   ARG    60     -12.189  23.829  21.419  1.00  0.00           N  
ATOM    928  CA  ARG    60     -12.444  22.666  22.274  1.00  0.00           C  
ATOM    929  C   ARG    60     -11.581  22.665  23.556  1.00  0.00           C  
ATOM    930  O   ARG    60     -10.769  21.754  23.734  1.00  0.00           O  
ATOM    931  CB  ARG    60     -12.317  21.360  21.454  1.00  0.00           C  
ATOM    932  CG  ARG    60     -13.186  21.355  20.188  1.00  0.00           C  
ATOM    933  CD  ARG    60     -13.044  20.080  19.353  1.00  0.00           C  
ATOM    934  NE  ARG    60     -14.072  20.047  18.307  1.00  0.00           N  
ATOM    935  CZ  ARG    60     -15.358  19.714  18.506  1.00  0.00           C  
ATOM    936  NH1 ARG    60     -15.783  19.263  19.697  1.00  0.00           N  
ATOM    937  NH2 ARG    60     -16.229  19.838  17.497  1.00  0.00           N1+
ATOM    938  H   ARG    60     -13.008  24.360  21.157  1.00  0.00           H  
ATOM    939  HA  ARG    60     -13.484  22.733  22.593  1.00  0.00           H  
ATOM    940  HB3 ARG    60     -12.628  20.526  22.080  1.00  0.00           H  
ATOM    941  HB2 ARG    60     -11.277  21.175  21.178  1.00  0.00           H  
ATOM    942  HG3 ARG    60     -12.835  22.171  19.556  1.00  0.00           H  
ATOM    943  HG2 ARG    60     -14.232  21.574  20.407  1.00  0.00           H  
ATOM    944  HD3 ARG    60     -12.961  19.165  19.938  1.00  0.00           H  
ATOM    945  HD2 ARG    60     -12.114  20.164  18.791  1.00  0.00           H  
ATOM    946  HE  ARG    60     -13.794  20.400  17.402  1.00  0.00           H  
ATOM    947 HH12 ARG    60     -16.750  19.015  19.845  1.00  0.00           H  
ATOM    948 HH11 ARG    60     -15.120  19.128  20.452  1.00  0.00           H  
ATOM    949 HH22 ARG    60     -17.199  19.591  17.628  1.00  0.00           H  
ATOM    950 HH21 ARG    60     -15.923  20.172  16.595  1.00  0.00           H  
ATOM    951  N   PRO    61     -11.712  23.722  24.394  1.00  0.00           N  
ATOM    952  CA  PRO    61     -10.822  23.922  25.547  1.00  0.00           C  
ATOM    953  C   PRO    61     -10.920  22.840  26.637  1.00  0.00           C  
ATOM    954  O   PRO    61      -9.956  22.676  27.378  1.00  0.00           O  
ATOM    955  CB  PRO    61     -11.208  25.317  26.073  1.00  0.00           C  
ATOM    956  CD  PRO    61     -12.708  24.793  24.302  1.00  0.00           C  
ATOM    957  CG  PRO    61     -12.649  25.508  25.642  1.00  0.00           C  
ATOM    958  HA  PRO    61      -9.789  23.940  25.195  1.00  0.00           H  
ATOM    959  HB3 PRO    61     -10.590  26.071  25.584  1.00  0.00           H  
ATOM    960  HB2 PRO    61     -11.079  25.438  27.150  1.00  0.00           H  
ATOM    961  HD2 PRO    61     -13.717  24.435  24.095  1.00  0.00           H  
ATOM    962  HD3 PRO    61     -12.415  25.480  23.513  1.00  0.00           H  
ATOM    963  HG3 PRO    61     -12.962  26.552  25.596  1.00  0.00           H  
ATOM    964  HG2 PRO    61     -13.303  24.990  26.336  1.00  0.00           H  
ATOM    965  N   PHE    62     -12.052  22.117  26.695  1.00  0.00           N  
ATOM    966  CA  PHE    62     -12.343  21.100  27.708  1.00  0.00           C  
ATOM    967  C   PHE    62     -12.442  19.693  27.096  1.00  0.00           C  
ATOM    968  O   PHE    62     -13.180  18.867  27.630  1.00  0.00           O  
ATOM    969  CB  PHE    62     -13.620  21.499  28.487  1.00  0.00           C  
ATOM    970  CG  PHE    62     -13.573  22.914  29.030  1.00  0.00           C  
ATOM    971  CD1 PHE    62     -12.599  23.256  29.981  1.00  0.00           C  
ATOM    972  CD2 PHE    62     -14.384  23.929  28.489  1.00  0.00           C  
ATOM    973  CE1 PHE    62     -12.399  24.586  30.332  1.00  0.00           C  
ATOM    974  CE2 PHE    62     -14.203  25.248  28.885  1.00  0.00           C  
ATOM    975  CZ  PHE    62     -13.200  25.576  29.785  1.00  0.00           C  
ATOM    976  H   PHE    62     -12.794  22.307  26.038  1.00  0.00           H  
ATOM    977  HA  PHE    62     -11.527  21.051  28.422  1.00  0.00           H  
ATOM    978  HB3 PHE    62     -13.753  20.823  29.334  1.00  0.00           H  
ATOM    979  HB2 PHE    62     -14.507  21.384  27.861  1.00  0.00           H  
ATOM    980  HD1 PHE    62     -12.007  22.461  30.399  1.00  0.00           H  
ATOM    981  HD2 PHE    62     -15.125  23.685  27.744  1.00  0.00           H  
ATOM    982  HE1 PHE    62     -11.635  24.862  31.043  1.00  0.00           H  
ATOM    983  HE2 PHE    62     -14.822  26.028  28.468  1.00  0.00           H  
ATOM    984  HZ  PHE    62     -13.053  26.603  30.078  1.00  0.00           H  
ATOM    985  N   GLU    63     -11.703  19.426  26.004  1.00  0.00           N  
ATOM    986  CA  GLU    63     -11.727  18.129  25.320  1.00  0.00           C  
ATOM    987  C   GLU    63     -10.994  17.025  26.106  1.00  0.00           C  
ATOM    988  O   GLU    63     -11.452  15.884  26.120  1.00  0.00           O  
ATOM    989  CB  GLU    63     -11.144  18.293  23.899  1.00  0.00           C  
ATOM    990  CG  GLU    63     -11.473  17.142  22.924  1.00  0.00           C  
ATOM    991  CD  GLU    63     -12.975  17.015  22.644  1.00  0.00           C  
ATOM    992  OE1 GLU    63     -13.566  18.025  22.201  1.00  0.00           O  
ATOM    993  OE2 GLU    63     -13.509  15.911  22.884  1.00  0.00           O1-
ATOM    994  H   GLU    63     -11.120  20.145  25.599  1.00  0.00           H  
ATOM    995  HA  GLU    63     -12.776  17.837  25.239  1.00  0.00           H  
ATOM    996  HB3 GLU    63     -10.060  18.401  23.959  1.00  0.00           H  
ATOM    997  HB2 GLU    63     -11.494  19.229  23.469  1.00  0.00           H  
ATOM    998  HG3 GLU    63     -11.088  16.195  23.305  1.00  0.00           H  
ATOM    999  HG2 GLU    63     -10.969  17.317  21.974  1.00  0.00           H  
ATOM   1000  N   ASN    64      -9.886  17.399  26.762  1.00  0.00           N  
ATOM   1001  CA  ASN    64      -9.054  16.532  27.592  1.00  0.00           C  
ATOM   1002  C   ASN    64      -8.353  17.410  28.643  1.00  0.00           C  
ATOM   1003  O   ASN    64      -8.273  18.627  28.473  1.00  0.00           O  
ATOM   1004  CB  ASN    64      -8.082  15.740  26.674  1.00  0.00           C  
ATOM   1005  CG  ASN    64      -7.180  14.721  27.383  1.00  0.00           C  
ATOM   1006  OD1 ASN    64      -7.575  14.111  28.375  1.00  0.00           O  
ATOM   1007  ND2 ASN    64      -5.964  14.526  26.870  1.00  0.00           N  
ATOM   1008  H   ASN    64      -9.601  18.367  26.731  1.00  0.00           H  
ATOM   1009  HA  ASN    64      -9.703  15.834  28.126  1.00  0.00           H  
ATOM   1010  HB3 ASN    64      -7.469  16.430  26.102  1.00  0.00           H  
ATOM   1011  HB2 ASN    64      -8.660  15.179  25.940  1.00  0.00           H  
ATOM   1012 HD22 ASN    64      -5.334  13.861  27.296  1.00  0.00           H  
ATOM   1013 HD21 ASN    64      -5.665  15.027  26.046  1.00  0.00           H  
ATOM   1014  N   ILE    65      -7.870  16.773  29.721  1.00  0.00           N  
ATOM   1015  CA  ILE    65      -7.195  17.395  30.863  1.00  0.00           C  
ATOM   1016  C   ILE    65      -5.951  18.223  30.477  1.00  0.00           C  
ATOM   1017  O   ILE    65      -5.763  19.290  31.059  1.00  0.00           O  
ATOM   1018  CB  ILE    65      -6.809  16.323  31.929  1.00  0.00           C  
ATOM   1019  CG2 ILE    65      -5.873  16.819  33.058  1.00  0.00           C  
ATOM   1020  CG1 ILE    65      -8.082  15.694  32.542  1.00  0.00           C  
ATOM   1021  CD1 ILE    65      -7.832  14.399  33.329  1.00  0.00           C  
ATOM   1022  H   ILE    65      -7.965  15.767  29.768  1.00  0.00           H  
ATOM   1023  HA  ILE    65      -7.911  18.084  31.315  1.00  0.00           H  
ATOM   1024  HB  ILE    65      -6.277  15.529  31.402  1.00  0.00           H  
ATOM   1025 HG21 ILE    65      -5.668  16.026  33.777  1.00  0.00           H  
ATOM   1026 HG22 ILE    65      -4.898  17.139  32.689  1.00  0.00           H  
ATOM   1027 HG23 ILE    65      -6.317  17.652  33.601  1.00  0.00           H  
ATOM   1028 HG13 ILE    65      -8.819  15.477  31.769  1.00  0.00           H  
ATOM   1029 HG12 ILE    65      -8.550  16.426  33.198  1.00  0.00           H  
ATOM   1030 HD11 ILE    65      -8.696  13.736  33.268  1.00  0.00           H  
ATOM   1031 HD12 ILE    65      -6.970  13.851  32.947  1.00  0.00           H  
ATOM   1032 HD13 ILE    65      -7.654  14.606  34.384  1.00  0.00           H  
ATOM   1033  N   GLU    66      -5.167  17.757  29.485  1.00  0.00           N  
ATOM   1034  CA  GLU    66      -4.031  18.495  28.916  1.00  0.00           C  
ATOM   1035  C   GLU    66      -4.442  19.824  28.267  1.00  0.00           C  
ATOM   1036  O   GLU    66      -3.780  20.834  28.498  1.00  0.00           O  
ATOM   1037  CB  GLU    66      -3.294  17.653  27.857  1.00  0.00           C  
ATOM   1038  CG  GLU    66      -2.565  16.416  28.405  1.00  0.00           C  
ATOM   1039  CD  GLU    66      -1.769  15.681  27.320  1.00  0.00           C  
ATOM   1040  OE1 GLU    66      -1.263  16.361  26.400  1.00  0.00           O  
ATOM   1041  OE2 GLU    66      -1.673  14.441  27.435  1.00  0.00           O1-
ATOM   1042  H   GLU    66      -5.380  16.867  29.058  1.00  0.00           H  
ATOM   1043  HA  GLU    66      -3.337  18.721  29.727  1.00  0.00           H  
ATOM   1044  HB3 GLU    66      -2.572  18.295  27.348  1.00  0.00           H  
ATOM   1045  HB2 GLU    66      -3.999  17.333  27.087  1.00  0.00           H  
ATOM   1046  HG3 GLU    66      -3.281  15.726  28.855  1.00  0.00           H  
ATOM   1047  HG2 GLU    66      -1.871  16.709  29.193  1.00  0.00           H  
ATOM   1048  N   TYR    67      -5.527  19.785  27.476  1.00  0.00           N  
ATOM   1049  CA  TYR    67      -6.090  20.929  26.763  1.00  0.00           C  
ATOM   1050  C   TYR    67      -6.723  21.934  27.725  1.00  0.00           C  
ATOM   1051  O   TYR    67      -6.557  23.132  27.512  1.00  0.00           O  
ATOM   1052  CB  TYR    67      -7.103  20.460  25.700  1.00  0.00           C  
ATOM   1053  CG  TYR    67      -6.471  19.712  24.540  1.00  0.00           C  
ATOM   1054  CD1 TYR    67      -5.972  18.406  24.725  1.00  0.00           C  
ATOM   1055  CD2 TYR    67      -6.358  20.325  23.275  1.00  0.00           C  
ATOM   1056  CE1 TYR    67      -5.367  17.715  23.661  1.00  0.00           C  
ATOM   1057  CE2 TYR    67      -5.752  19.634  22.207  1.00  0.00           C  
ATOM   1058  CZ  TYR    67      -5.257  18.329  22.400  1.00  0.00           C  
ATOM   1059  OH  TYR    67      -4.668  17.656  21.370  1.00  0.00           O  
ATOM   1060  H   TYR    67      -6.025  18.913  27.370  1.00  0.00           H  
ATOM   1061  HA  TYR    67      -5.272  21.430  26.244  1.00  0.00           H  
ATOM   1062  HB3 TYR    67      -7.632  21.325  25.294  1.00  0.00           H  
ATOM   1063  HB2 TYR    67      -7.874  19.832  26.148  1.00  0.00           H  
ATOM   1064  HD1 TYR    67      -6.029  17.934  25.692  1.00  0.00           H  
ATOM   1065  HD2 TYR    67      -6.734  21.326  23.116  1.00  0.00           H  
ATOM   1066  HE1 TYR    67      -4.980  16.719  23.816  1.00  0.00           H  
ATOM   1067  HE2 TYR    67      -5.671  20.110  21.240  1.00  0.00           H  
ATOM   1068  HH  TYR    67      -4.662  18.149  20.546  1.00  0.00           H  
ATOM   1069  N   THR    68      -7.380  21.443  28.789  1.00  0.00           N  
ATOM   1070  CA  THR    68      -7.922  22.297  29.839  1.00  0.00           C  
ATOM   1071  C   THR    68      -6.840  22.948  30.706  1.00  0.00           C  
ATOM   1072  O   THR    68      -7.002  24.101  31.104  1.00  0.00           O  
ATOM   1073  CB  THR    68      -8.874  21.569  30.809  1.00  0.00           C  
ATOM   1074  OG1 THR    68      -9.751  20.720  30.115  1.00  0.00           O  
ATOM   1075  CG2 THR    68      -9.729  22.585  31.569  1.00  0.00           C  
ATOM   1076  H   THR    68      -7.524  20.446  28.892  1.00  0.00           H  
ATOM   1077  HA  THR    68      -8.466  23.108  29.355  1.00  0.00           H  
ATOM   1078  HB  THR    68      -8.327  20.938  31.510  1.00  0.00           H  
ATOM   1079  HG1 THR    68     -10.372  20.343  30.743  1.00  0.00           H  
ATOM   1080 HG21 THR    68     -10.536  22.123  32.137  1.00  0.00           H  
ATOM   1081 HG22 THR    68      -9.149  23.210  32.231  1.00  0.00           H  
ATOM   1082 HG23 THR    68     -10.141  23.294  30.862  1.00  0.00           H  
ATOM   1083  N   LYS    69      -5.748  22.208  30.969  1.00  0.00           N  
ATOM   1084  CA  LYS    69      -4.615  22.723  31.726  1.00  0.00           C  
ATOM   1085  C   LYS    69      -3.892  23.822  30.941  1.00  0.00           C  
ATOM   1086  O   LYS    69      -3.560  24.852  31.524  1.00  0.00           O  
ATOM   1087  CB  LYS    69      -3.660  21.587  32.147  1.00  0.00           C  
ATOM   1088  CG  LYS    69      -2.472  22.000  33.048  1.00  0.00           C  
ATOM   1089  CD  LYS    69      -2.809  22.369  34.510  1.00  0.00           C  
ATOM   1090  CE  LYS    69      -3.383  23.780  34.747  1.00  0.00           C  
ATOM   1091  NZ  LYS    69      -3.492  24.071  36.186  1.00  0.00           N1+
ATOM   1092  H   LYS    69      -5.684  21.253  30.638  1.00  0.00           H  
ATOM   1093  HA  LYS    69      -5.060  23.162  32.610  1.00  0.00           H  
ATOM   1094  HB3 LYS    69      -3.260  21.121  31.246  1.00  0.00           H  
ATOM   1095  HB2 LYS    69      -4.214  20.795  32.648  1.00  0.00           H  
ATOM   1096  HG3 LYS    69      -1.903  22.810  32.593  1.00  0.00           H  
ATOM   1097  HG2 LYS    69      -1.782  21.156  33.075  1.00  0.00           H  
ATOM   1098  HD3 LYS    69      -1.898  22.259  35.101  1.00  0.00           H  
ATOM   1099  HD2 LYS    69      -3.498  21.625  34.912  1.00  0.00           H  
ATOM   1100  HE3 LYS    69      -4.384  23.898  34.355  1.00  0.00           H  
ATOM   1101  HE2 LYS    69      -2.757  24.529  34.265  1.00  0.00           H  
ATOM   1102  HZ1 LYS    69      -3.888  24.990  36.321  1.00  0.00           H  
ATOM   1103  HZ2 LYS    69      -4.090  23.385  36.623  1.00  0.00           H  
ATOM   1104  HZ3 LYS    69      -2.577  24.030  36.613  1.00  0.00           H  
ATOM   1105  N   ARG    70      -3.733  23.577  29.629  1.00  0.00           N  
ATOM   1106  CA  ARG    70      -3.218  24.498  28.628  1.00  0.00           C  
ATOM   1107  C   ARG    70      -4.016  25.809  28.536  1.00  0.00           C  
ATOM   1108  O   ARG    70      -3.395  26.872  28.515  1.00  0.00           O  
ATOM   1109  CB  ARG    70      -3.121  23.770  27.279  1.00  0.00           C  
ATOM   1110  CG  ARG    70      -2.757  24.697  26.120  1.00  0.00           C  
ATOM   1111  CD  ARG    70      -2.435  23.951  24.838  1.00  0.00           C  
ATOM   1112  NE  ARG    70      -2.262  24.931  23.772  1.00  0.00           N  
ATOM   1113  CZ  ARG    70      -2.093  24.660  22.477  1.00  0.00           C  
ATOM   1114  NH1 ARG    70      -2.099  23.401  22.017  1.00  0.00           N  
ATOM   1115  NH2 ARG    70      -1.922  25.685  21.643  1.00  0.00           N1+
ATOM   1116  H   ARG    70      -4.041  22.683  29.269  1.00  0.00           H  
ATOM   1117  HA  ARG    70      -2.194  24.733  28.905  1.00  0.00           H  
ATOM   1118  HB3 ARG    70      -4.064  23.284  27.042  1.00  0.00           H  
ATOM   1119  HB2 ARG    70      -2.379  22.974  27.357  1.00  0.00           H  
ATOM   1120  HG3 ARG    70      -1.862  25.232  26.422  1.00  0.00           H  
ATOM   1121  HG2 ARG    70      -3.514  25.460  25.929  1.00  0.00           H  
ATOM   1122  HD3 ARG    70      -3.190  23.198  24.610  1.00  0.00           H  
ATOM   1123  HD2 ARG    70      -1.476  23.440  24.934  1.00  0.00           H  
ATOM   1124  HE  ARG    70      -2.266  25.898  24.065  1.00  0.00           H  
ATOM   1125 HH12 ARG    70      -1.981  23.206  21.033  1.00  0.00           H  
ATOM   1126 HH11 ARG    70      -2.236  22.634  22.659  1.00  0.00           H  
ATOM   1127 HH22 ARG    70      -1.809  25.515  20.654  1.00  0.00           H  
ATOM   1128 HH21 ARG    70      -1.951  26.633  21.992  1.00  0.00           H  
ATOM   1129  N   THR    71      -5.357  25.719  28.479  1.00  0.00           N  
ATOM   1130  CA  THR    71      -6.223  26.897  28.426  1.00  0.00           C  
ATOM   1131  C   THR    71      -6.133  27.708  29.726  1.00  0.00           C  
ATOM   1132  O   THR    71      -5.966  28.919  29.619  1.00  0.00           O  
ATOM   1133  CB  THR    71      -7.706  26.567  28.110  1.00  0.00           C  
ATOM   1134  OG1 THR    71      -8.389  25.903  29.158  1.00  0.00           O  
ATOM   1135  CG2 THR    71      -7.887  25.814  26.782  1.00  0.00           C  
ATOM   1136  H   THR    71      -5.816  24.817  28.477  1.00  0.00           H  
ATOM   1137  HA  THR    71      -5.857  27.531  27.615  1.00  0.00           H  
ATOM   1138  HB  THR    71      -8.234  27.516  28.006  1.00  0.00           H  
ATOM   1139  HG1 THR    71      -9.221  25.564  28.818  1.00  0.00           H  
ATOM   1140 HG21 THR    71      -8.292  26.468  26.012  1.00  0.00           H  
ATOM   1141 HG22 THR    71      -6.945  25.432  26.389  1.00  0.00           H  
ATOM   1142 HG23 THR    71      -8.556  24.964  26.891  1.00  0.00           H  
ATOM   1143  N   TYR    72      -6.129  27.035  30.895  1.00  0.00           N  
ATOM   1144  CA  TYR    72      -5.971  27.669  32.204  1.00  0.00           C  
ATOM   1145  C   TYR    72      -4.663  28.451  32.357  1.00  0.00           C  
ATOM   1146  O   TYR    72      -4.726  29.601  32.792  1.00  0.00           O  
ATOM   1147  CB  TYR    72      -6.120  26.655  33.358  1.00  0.00           C  
ATOM   1148  CG  TYR    72      -6.134  27.329  34.723  1.00  0.00           C  
ATOM   1149  CD1 TYR    72      -7.196  28.191  35.057  1.00  0.00           C  
ATOM   1150  CD2 TYR    72      -5.054  27.188  35.618  1.00  0.00           C  
ATOM   1151  CE1 TYR    72      -7.190  28.897  36.271  1.00  0.00           C  
ATOM   1152  CE2 TYR    72      -5.056  27.878  36.847  1.00  0.00           C  
ATOM   1153  CZ  TYR    72      -6.131  28.729  37.177  1.00  0.00           C  
ATOM   1154  OH  TYR    72      -6.148  29.405  38.362  1.00  0.00           O  
ATOM   1155  H   TYR    72      -6.267  26.033  30.892  1.00  0.00           H  
ATOM   1156  HA  TYR    72      -6.776  28.401  32.283  1.00  0.00           H  
ATOM   1157  HB3 TYR    72      -5.315  25.921  33.320  1.00  0.00           H  
ATOM   1158  HB2 TYR    72      -7.036  26.079  33.245  1.00  0.00           H  
ATOM   1159  HD1 TYR    72      -7.995  28.353  34.358  1.00  0.00           H  
ATOM   1160  HD2 TYR    72      -4.209  26.573  35.351  1.00  0.00           H  
ATOM   1161  HE1 TYR    72      -7.988  29.584  36.502  1.00  0.00           H  
ATOM   1162  HE2 TYR    72      -4.227  27.762  37.529  1.00  0.00           H  
ATOM   1163  HH  TYR    72      -5.391  29.215  38.922  1.00  0.00           H  
ATOM   1164  N   ARG    73      -3.522  27.837  31.986  1.00  0.00           N  
ATOM   1165  CA  ARG    73      -2.226  28.514  32.025  1.00  0.00           C  
ATOM   1166  C   ARG    73      -2.152  29.688  31.039  1.00  0.00           C  
ATOM   1167  O   ARG    73      -1.553  30.692  31.406  1.00  0.00           O  
ATOM   1168  CB  ARG    73      -1.033  27.547  31.870  1.00  0.00           C  
ATOM   1169  CG  ARG    73      -0.920  26.798  30.534  1.00  0.00           C  
ATOM   1170  CD  ARG    73       0.477  26.240  30.248  1.00  0.00           C  
ATOM   1171  NE  ARG    73       0.979  25.389  31.333  1.00  0.00           N  
ATOM   1172  CZ  ARG    73       0.750  24.076  31.502  1.00  0.00           C  
ATOM   1173  NH1 ARG    73       0.025  23.367  30.624  1.00  0.00           N  
ATOM   1174  NH2 ARG    73       1.266  23.466  32.576  1.00  0.00           N1+
ATOM   1175  H   ARG    73      -3.540  26.887  31.636  1.00  0.00           H  
ATOM   1176  HA  ARG    73      -2.133  28.936  33.027  1.00  0.00           H  
ATOM   1177  HB3 ARG    73      -1.052  26.819  32.681  1.00  0.00           H  
ATOM   1178  HB2 ARG    73      -0.122  28.130  32.017  1.00  0.00           H  
ATOM   1179  HG3 ARG    73      -1.112  27.496  29.721  1.00  0.00           H  
ATOM   1180  HG2 ARG    73      -1.680  26.034  30.466  1.00  0.00           H  
ATOM   1181  HD3 ARG    73       1.163  27.064  30.067  1.00  0.00           H  
ATOM   1182  HD2 ARG    73       0.471  25.641  29.340  1.00  0.00           H  
ATOM   1183  HE  ARG    73       1.490  25.876  32.056  1.00  0.00           H  
ATOM   1184 HH12 ARG    73      -0.130  22.379  30.761  1.00  0.00           H  
ATOM   1185 HH11 ARG    73      -0.363  23.820  29.810  1.00  0.00           H  
ATOM   1186 HH22 ARG    73       1.111  22.481  32.733  1.00  0.00           H  
ATOM   1187 HH21 ARG    73       1.816  23.986  33.245  1.00  0.00           H  
ATOM   1188  N   GLU    74      -2.795  29.588  29.858  1.00  0.00           N  
ATOM   1189  CA  GLU    74      -2.854  30.694  28.903  1.00  0.00           C  
ATOM   1190  C   GLU    74      -3.659  31.894  29.429  1.00  0.00           C  
ATOM   1191  O   GLU    74      -3.143  33.002  29.309  1.00  0.00           O  
ATOM   1192  CB  GLU    74      -3.283  30.236  27.490  1.00  0.00           C  
ATOM   1193  CG  GLU    74      -3.284  31.395  26.459  1.00  0.00           C  
ATOM   1194  CD  GLU    74      -3.570  30.994  25.011  1.00  0.00           C  
ATOM   1195  OE1 GLU    74      -3.671  29.779  24.732  1.00  0.00           O  
ATOM   1196  OE2 GLU    74      -3.677  31.930  24.188  1.00  0.00           O1-
ATOM   1197  H   GLU    74      -3.288  28.741  29.608  1.00  0.00           H  
ATOM   1198  HA  GLU    74      -1.825  31.045  28.792  1.00  0.00           H  
ATOM   1199  HB3 GLU    74      -4.272  29.780  27.534  1.00  0.00           H  
ATOM   1200  HB2 GLU    74      -2.601  29.453  27.156  1.00  0.00           H  
ATOM   1201  HG3 GLU    74      -2.317  31.899  26.476  1.00  0.00           H  
ATOM   1202  HG2 GLU    74      -4.028  32.145  26.730  1.00  0.00           H  
ATOM   1203  N   ILE    75      -4.847  31.674  30.041  1.00  0.00           N  
ATOM   1204  CA  ILE    75      -5.639  32.763  30.645  1.00  0.00           C  
ATOM   1205  C   ILE    75      -4.855  33.436  31.790  1.00  0.00           C  
ATOM   1206  O   ILE    75      -4.783  34.661  31.824  1.00  0.00           O  
ATOM   1207  CB  ILE    75      -7.023  32.357  31.269  1.00  0.00           C  
ATOM   1208  CG2 ILE    75      -7.870  33.609  31.600  1.00  0.00           C  
ATOM   1209  CG1 ILE    75      -7.895  31.365  30.468  1.00  0.00           C  
ATOM   1210  CD1 ILE    75      -8.067  31.647  28.972  1.00  0.00           C  
ATOM   1211  H   ILE    75      -5.223  30.737  30.108  1.00  0.00           H  
ATOM   1212  HA  ILE    75      -5.811  33.512  29.869  1.00  0.00           H  
ATOM   1213  HB  ILE    75      -6.838  31.851  32.219  1.00  0.00           H  
ATOM   1214 HG21 ILE    75      -8.848  33.340  31.994  1.00  0.00           H  
ATOM   1215 HG22 ILE    75      -7.404  34.248  32.349  1.00  0.00           H  
ATOM   1216 HG23 ILE    75      -8.041  34.214  30.709  1.00  0.00           H  
ATOM   1217 HG13 ILE    75      -8.887  31.318  30.921  1.00  0.00           H  
ATOM   1218 HG12 ILE    75      -7.514  30.364  30.619  1.00  0.00           H  
ATOM   1219 HD11 ILE    75      -8.253  30.720  28.429  1.00  0.00           H  
ATOM   1220 HD12 ILE    75      -8.924  32.298  28.807  1.00  0.00           H  
ATOM   1221 HD13 ILE    75      -7.191  32.114  28.526  1.00  0.00           H  
ATOM   1222  N   ASN    76      -4.268  32.608  32.672  1.00  0.00           N  
ATOM   1223  CA  ASN    76      -3.479  32.993  33.840  1.00  0.00           C  
ATOM   1224  C   ASN    76      -2.237  33.831  33.477  1.00  0.00           C  
ATOM   1225  O   ASN    76      -1.993  34.846  34.128  1.00  0.00           O  
ATOM   1226  CB  ASN    76      -3.152  31.691  34.607  1.00  0.00           C  
ATOM   1227  CG  ASN    76      -2.229  31.857  35.811  1.00  0.00           C  
ATOM   1228  OD1 ASN    76      -1.019  31.681  35.692  1.00  0.00           O  
ATOM   1229  ND2 ASN    76      -2.798  32.167  36.976  1.00  0.00           N  
ATOM   1230  H   ASN    76      -4.380  31.611  32.540  1.00  0.00           H  
ATOM   1231  HA  ASN    76      -4.148  33.597  34.456  1.00  0.00           H  
ATOM   1232  HB3 ASN    76      -2.668  30.986  33.933  1.00  0.00           H  
ATOM   1233  HB2 ASN    76      -4.075  31.210  34.936  1.00  0.00           H  
ATOM   1234 HD22 ASN    76      -2.223  32.282  37.798  1.00  0.00           H  
ATOM   1235 HD21 ASN    76      -3.796  32.304  37.043  1.00  0.00           H  
ATOM   1236  N   ILE    77      -1.497  33.404  32.439  1.00  0.00           N  
ATOM   1237  CA  ILE    77      -0.337  34.116  31.906  1.00  0.00           C  
ATOM   1238  C   ILE    77      -0.739  35.477  31.321  1.00  0.00           C  
ATOM   1239  O   ILE    77      -0.248  36.490  31.810  1.00  0.00           O  
ATOM   1240  CB  ILE    77       0.440  33.266  30.856  1.00  0.00           C  
ATOM   1241  CG2 ILE    77       1.439  34.044  29.965  1.00  0.00           C  
ATOM   1242  CG1 ILE    77       1.178  32.108  31.563  1.00  0.00           C  
ATOM   1243  CD1 ILE    77       1.556  30.962  30.619  1.00  0.00           C  
ATOM   1244  H   ILE    77      -1.744  32.542  31.970  1.00  0.00           H  
ATOM   1245  HA  ILE    77       0.336  34.308  32.745  1.00  0.00           H  
ATOM   1246  HB  ILE    77      -0.302  32.828  30.187  1.00  0.00           H  
ATOM   1247 HG21 ILE    77       1.993  33.374  29.308  1.00  0.00           H  
ATOM   1248 HG22 ILE    77       0.946  34.767  29.315  1.00  0.00           H  
ATOM   1249 HG23 ILE    77       2.165  34.581  30.573  1.00  0.00           H  
ATOM   1250 HG13 ILE    77       0.579  31.701  32.377  1.00  0.00           H  
ATOM   1251 HG12 ILE    77       2.079  32.492  32.044  1.00  0.00           H  
ATOM   1252 HD11 ILE    77       1.592  30.014  31.156  1.00  0.00           H  
ATOM   1253 HD12 ILE    77       0.851  30.851  29.796  1.00  0.00           H  
ATOM   1254 HD13 ILE    77       2.542  31.150  30.197  1.00  0.00           H  
ATOM   1255  N   LEU    78      -1.658  35.477  30.340  1.00  0.00           N  
ATOM   1256  CA  LEU    78      -2.108  36.677  29.635  1.00  0.00           C  
ATOM   1257  C   LEU    78      -2.807  37.732  30.519  1.00  0.00           C  
ATOM   1258  O   LEU    78      -2.696  38.917  30.202  1.00  0.00           O  
ATOM   1259  CB  LEU    78      -3.005  36.273  28.445  1.00  0.00           C  
ATOM   1260  CG  LEU    78      -2.347  36.423  27.061  1.00  0.00           C  
ATOM   1261  CD1 LEU    78      -1.583  35.153  26.652  1.00  0.00           C  
ATOM   1262  CD2 LEU    78      -3.364  36.840  25.990  1.00  0.00           C  
ATOM   1263  H   LEU    78      -2.053  34.600  30.025  1.00  0.00           H  
ATOM   1264  HA  LEU    78      -1.206  37.161  29.258  1.00  0.00           H  
ATOM   1265  HB3 LEU    78      -3.881  36.897  28.457  1.00  0.00           H  
ATOM   1266  HB2 LEU    78      -3.435  35.282  28.563  1.00  0.00           H  
ATOM   1267  HG  LEU    78      -1.628  37.242  27.109  1.00  0.00           H  
ATOM   1268 HD11 LEU    78      -0.611  35.407  26.237  1.00  0.00           H  
ATOM   1269 HD12 LEU    78      -1.412  34.485  27.497  1.00  0.00           H  
ATOM   1270 HD13 LEU    78      -2.121  34.584  25.892  1.00  0.00           H  
ATOM   1271 HD21 LEU    78      -2.862  36.934  25.029  1.00  0.00           H  
ATOM   1272 HD22 LEU    78      -4.178  36.121  25.895  1.00  0.00           H  
ATOM   1273 HD23 LEU    78      -3.791  37.817  26.214  1.00  0.00           H  
ATOM   1274  N   SER    79      -3.490  37.306  31.597  1.00  0.00           N  
ATOM   1275  CA  SER    79      -4.123  38.203  32.567  1.00  0.00           C  
ATOM   1276  C   SER    79      -3.111  38.995  33.416  1.00  0.00           C  
ATOM   1277  O   SER    79      -3.408  40.136  33.767  1.00  0.00           O  
ATOM   1278  CB  SER    79      -5.145  37.429  33.430  1.00  0.00           C  
ATOM   1279  OG  SER    79      -4.537  36.563  34.371  1.00  0.00           O  
ATOM   1280  H   SER    79      -3.563  36.316  31.794  1.00  0.00           H  
ATOM   1281  HA  SER    79      -4.693  38.935  31.991  1.00  0.00           H  
ATOM   1282  HB3 SER    79      -5.831  36.863  32.800  1.00  0.00           H  
ATOM   1283  HB2 SER    79      -5.761  38.138  33.985  1.00  0.00           H  
ATOM   1284  HG  SER    79      -5.228  36.125  34.872  1.00  0.00           H  
ATOM   1285  N   GLN    80      -1.944  38.394  33.711  1.00  0.00           N  
ATOM   1286  CA  GLN    80      -0.879  39.014  34.500  1.00  0.00           C  
ATOM   1287  C   GLN    80       0.151  39.801  33.690  1.00  0.00           C  
ATOM   1288  O   GLN    80       0.804  40.673  34.268  1.00  0.00           O  
ATOM   1289  CB  GLN    80      -0.212  37.955  35.397  1.00  0.00           C  
ATOM   1290  CG  GLN    80      -0.713  38.072  36.844  1.00  0.00           C  
ATOM   1291  CD  GLN    80      -0.160  39.281  37.603  1.00  0.00           C  
ATOM   1292  OE1 GLN    80       0.961  39.725  37.366  1.00  0.00           O  
ATOM   1293  NE2 GLN    80      -0.943  39.802  38.548  1.00  0.00           N  
ATOM   1294  H   GLN    80      -1.773  37.452  33.387  1.00  0.00           H  
ATOM   1295  HA  GLN    80      -1.342  39.765  35.143  1.00  0.00           H  
ATOM   1296  HB3 GLN    80       0.877  38.034  35.384  1.00  0.00           H  
ATOM   1297  HB2 GLN    80      -0.420  36.953  35.021  1.00  0.00           H  
ATOM   1298  HG3 GLN    80      -0.409  37.198  37.393  1.00  0.00           H  
ATOM   1299  HG2 GLN    80      -1.804  38.076  36.862  1.00  0.00           H  
ATOM   1300 HE22 GLN    80      -0.620  40.594  39.084  1.00  0.00           H  
ATOM   1301 HE21 GLN    80      -1.856  39.414  38.732  1.00  0.00           H  
ATOM   1302  N   MET    81       0.271  39.525  32.382  1.00  0.00           N  
ATOM   1303  CA  MET    81       1.085  40.339  31.488  1.00  0.00           C  
ATOM   1304  C   MET    81       0.446  41.718  31.302  1.00  0.00           C  
ATOM   1305  O   MET    81      -0.699  41.804  30.859  1.00  0.00           O  
ATOM   1306  CB  MET    81       1.288  39.641  30.135  1.00  0.00           C  
ATOM   1307  CG  MET    81       2.085  38.333  30.222  1.00  0.00           C  
ATOM   1308  SD  MET    81       3.789  38.459  30.823  1.00  0.00           S  
ATOM   1309  CE  MET    81       4.065  36.709  31.153  1.00  0.00           C  
ATOM   1310  H   MET    81      -0.283  38.791  31.964  1.00  0.00           H  
ATOM   1311  HA  MET    81       2.063  40.472  31.951  1.00  0.00           H  
ATOM   1312  HB3 MET    81       1.807  40.329  29.472  1.00  0.00           H  
ATOM   1313  HB2 MET    81       0.323  39.442  29.666  1.00  0.00           H  
ATOM   1314  HG3 MET    81       2.090  37.850  29.249  1.00  0.00           H  
ATOM   1315  HG2 MET    81       1.581  37.646  30.886  1.00  0.00           H  
ATOM   1316  HE1 MET    81       5.083  36.550  31.506  1.00  0.00           H  
ATOM   1317  HE2 MET    81       3.369  36.346  31.910  1.00  0.00           H  
ATOM   1318  HE3 MET    81       3.918  36.132  30.242  1.00  0.00           H  
ATOM   1319  N   ASP    82       1.214  42.756  31.660  1.00  0.00           N  
ATOM   1320  CA  ASP    82       0.839  44.153  31.525  1.00  0.00           C  
ATOM   1321  C   ASP    82       2.132  44.901  31.188  1.00  0.00           C  
ATOM   1322  O   ASP    82       2.780  45.471  32.066  1.00  0.00           O  
ATOM   1323  CB  ASP    82       0.090  44.696  32.767  1.00  0.00           C  
ATOM   1324  CG  ASP    82      -0.558  46.075  32.561  1.00  0.00           C  
ATOM   1325  OD1 ASP    82      -0.422  46.649  31.456  1.00  0.00           O  
ATOM   1326  OD2 ASP    82      -1.210  46.528  33.525  1.00  0.00           O1-
ATOM   1327  H   ASP    82       2.135  42.593  32.038  1.00  0.00           H  
ATOM   1328  HA  ASP    82       0.172  44.254  30.668  1.00  0.00           H  
ATOM   1329  HB3 ASP    82       0.771  44.751  33.617  1.00  0.00           H  
ATOM   1330  HB2 ASP    82      -0.705  43.995  33.023  1.00  0.00           H  
ATOM   1331  N   HIS    83       2.489  44.837  29.900  1.00  0.00           N  
ATOM   1332  CA  HIS    83       3.655  45.496  29.339  1.00  0.00           C  
ATOM   1333  C   HIS    83       3.370  45.868  27.882  1.00  0.00           C  
ATOM   1334  O   HIS    83       2.634  45.155  27.199  1.00  0.00           O  
ATOM   1335  CB  HIS    83       4.880  44.575  29.477  1.00  0.00           C  
ATOM   1336  ND1 HIS    83       6.928  44.810  27.996  1.00  0.00           N  
ATOM   1337  CG  HIS    83       6.166  45.235  29.064  1.00  0.00           C  
ATOM   1338  NE2 HIS    83       7.952  46.613  28.809  1.00  0.00           N  
ATOM   1339  CD2 HIS    83       6.803  46.349  29.556  1.00  0.00           C  
ATOM   1340  CE1 HIS    83       7.954  45.656  27.892  1.00  0.00           C  
ATOM   1341  H   HIS    83       1.906  44.341  29.240  1.00  0.00           H  
ATOM   1342  HA  HIS    83       3.836  46.421  29.892  1.00  0.00           H  
ATOM   1343  HB3 HIS    83       4.741  43.658  28.906  1.00  0.00           H  
ATOM   1344  HB2 HIS    83       4.987  44.273  30.516  1.00  0.00           H  
ATOM   1345  HD1 HIS    83       6.740  44.015  27.403  1.00  0.00           H  
ATOM   1346  HD2 HIS    83       6.491  46.991  30.363  1.00  0.00           H  
ATOM   1347  HE1 HIS    83       8.701  45.579  27.121  1.00  0.00           H  
ATOM   1348  N   GLU    84       3.987  46.972  27.432  1.00  0.00           N  
ATOM   1349  CA  GLU    84       3.872  47.504  26.075  1.00  0.00           C  
ATOM   1350  C   GLU    84       4.332  46.521  24.983  1.00  0.00           C  
ATOM   1351  O   GLU    84       3.669  46.428  23.950  1.00  0.00           O  
ATOM   1352  CB  GLU    84       4.619  48.853  26.009  1.00  0.00           C  
ATOM   1353  CG  GLU    84       4.600  49.535  24.625  1.00  0.00           C  
ATOM   1354  CD  GLU    84       5.249  50.918  24.653  1.00  0.00           C  
ATOM   1355  OE1 GLU    84       6.425  50.993  25.071  1.00  0.00           O  
ATOM   1356  OE2 GLU    84       4.557  51.876  24.247  1.00  0.00           O1-
ATOM   1357  H   GLU    84       4.584  47.494  28.058  1.00  0.00           H  
ATOM   1358  HA  GLU    84       2.813  47.704  25.900  1.00  0.00           H  
ATOM   1359  HB3 GLU    84       5.654  48.704  26.323  1.00  0.00           H  
ATOM   1360  HB2 GLU    84       4.181  49.532  26.742  1.00  0.00           H  
ATOM   1361  HG3 GLU    84       3.573  49.626  24.270  1.00  0.00           H  
ATOM   1362  HG2 GLU    84       5.137  48.938  23.888  1.00  0.00           H  
ATOM   1363  N   ASN    85       5.432  45.796  25.252  1.00  0.00           N  
ATOM   1364  CA  ASN    85       6.041  44.847  24.314  1.00  0.00           C  
ATOM   1365  C   ASN    85       5.667  43.388  24.603  1.00  0.00           C  
ATOM   1366  O   ASN    85       6.386  42.491  24.170  1.00  0.00           O  
ATOM   1367  CB  ASN    85       7.573  45.033  24.221  1.00  0.00           C  
ATOM   1368  CG  ASN    85       8.003  46.478  23.963  1.00  0.00           C  
ATOM   1369  OD1 ASN    85       8.715  47.070  24.769  1.00  0.00           O  
ATOM   1370  ND2 ASN    85       7.567  47.046  22.838  1.00  0.00           N  
ATOM   1371  H   ASN    85       5.907  45.926  26.134  1.00  0.00           H  
ATOM   1372  HA  ASN    85       5.635  45.001  23.321  1.00  0.00           H  
ATOM   1373  HB3 ASN    85       7.971  44.425  23.408  1.00  0.00           H  
ATOM   1374  HB2 ASN    85       8.056  44.678  25.131  1.00  0.00           H  
ATOM   1375 HD22 ASN    85       7.815  48.001  22.619  1.00  0.00           H  
ATOM   1376 HD21 ASN    85       6.965  46.537  22.202  1.00  0.00           H  
ATOM   1377  N   ILE    86       4.532  43.166  25.276  1.00  0.00           N  
ATOM   1378  CA  ILE    86       3.942  41.850  25.480  1.00  0.00           C  
ATOM   1379  C   ILE    86       2.443  41.942  25.133  1.00  0.00           C  
ATOM   1380  O   ILE    86       1.834  42.995  25.330  1.00  0.00           O  
ATOM   1381  CB  ILE    86       4.105  41.386  26.958  1.00  0.00           C  
ATOM   1382  CG2 ILE    86       3.393  40.060  27.245  1.00  0.00           C  
ATOM   1383  CG1 ILE    86       5.580  41.292  27.425  1.00  0.00           C  
ATOM   1384  CD1 ILE    86       6.423  40.200  26.745  1.00  0.00           C  
ATOM   1385  H   ILE    86       3.971  43.948  25.588  1.00  0.00           H  
ATOM   1386  HA  ILE    86       4.392  41.111  24.814  1.00  0.00           H  
ATOM   1387  HB  ILE    86       3.630  42.133  27.595  1.00  0.00           H  
ATOM   1388 HG21 ILE    86       3.728  39.626  28.184  1.00  0.00           H  
ATOM   1389 HG22 ILE    86       2.318  40.194  27.315  1.00  0.00           H  
ATOM   1390 HG23 ILE    86       3.582  39.344  26.446  1.00  0.00           H  
ATOM   1391 HG13 ILE    86       5.601  41.126  28.502  1.00  0.00           H  
ATOM   1392 HG12 ILE    86       6.075  42.250  27.283  1.00  0.00           H  
ATOM   1393 HD11 ILE    86       7.103  39.738  27.458  1.00  0.00           H  
ATOM   1394 HD12 ILE    86       5.822  39.395  26.330  1.00  0.00           H  
ATOM   1395 HD13 ILE    86       7.030  40.615  25.943  1.00  0.00           H  
ATOM   1396  N   VAL    87       1.868  40.838  24.624  1.00  0.00           N  
ATOM   1397  CA  VAL    87       0.432  40.724  24.375  1.00  0.00           C  
ATOM   1398  C   VAL    87      -0.348  40.568  25.697  1.00  0.00           C  
ATOM   1399  O   VAL    87       0.002  39.731  26.529  1.00  0.00           O  
ATOM   1400  CB  VAL    87       0.111  39.550  23.413  1.00  0.00           C  
ATOM   1401  CG1 VAL    87       0.279  38.129  23.991  1.00  0.00           C  
ATOM   1402  CG2 VAL    87      -1.282  39.702  22.781  1.00  0.00           C  
ATOM   1403  H   VAL    87       2.419  40.006  24.464  1.00  0.00           H  
ATOM   1404  HA  VAL    87       0.110  41.647  23.887  1.00  0.00           H  
ATOM   1405  HB  VAL    87       0.841  39.634  22.612  1.00  0.00           H  
ATOM   1406 HG11 VAL    87       0.176  37.378  23.208  1.00  0.00           H  
ATOM   1407 HG12 VAL    87       1.263  38.000  24.441  1.00  0.00           H  
ATOM   1408 HG13 VAL    87      -0.471  37.896  24.746  1.00  0.00           H  
ATOM   1409 HG21 VAL    87      -1.514  38.873  22.111  1.00  0.00           H  
ATOM   1410 HG22 VAL    87      -2.050  39.734  23.550  1.00  0.00           H  
ATOM   1411 HG23 VAL    87      -1.355  40.622  22.201  1.00  0.00           H  
ATOM   1412  N   CYS    88      -1.371  41.414  25.868  1.00  0.00           N  
ATOM   1413  CA  CYS    88      -2.142  41.539  27.104  1.00  0.00           C  
ATOM   1414  C   CYS    88      -3.628  41.469  26.748  1.00  0.00           C  
ATOM   1415  O   CYS    88      -4.019  42.005  25.708  1.00  0.00           O  
ATOM   1416  CB  CYS    88      -1.891  42.894  27.791  1.00  0.00           C  
ATOM   1417  SG  CYS    88      -0.133  43.261  28.024  1.00  0.00           S  
ATOM   1418  H   CYS    88      -1.612  42.066  25.136  1.00  0.00           H  
ATOM   1419  HA  CYS    88      -1.905  40.732  27.802  1.00  0.00           H  
ATOM   1420  HB3 CYS    88      -2.390  42.937  28.760  1.00  0.00           H  
ATOM   1421  HB2 CYS    88      -2.301  43.692  27.184  1.00  0.00           H  
ATOM   1422  HG  CYS    88      -0.318  44.437  28.631  1.00  0.00           H  
ATOM   1423  N   LEU    89      -4.440  40.871  27.636  1.00  0.00           N  
ATOM   1424  CA  LEU    89      -5.895  40.816  27.481  1.00  0.00           C  
ATOM   1425  C   LEU    89      -6.536  42.199  27.621  1.00  0.00           C  
ATOM   1426  O   LEU    89      -6.377  42.851  28.653  1.00  0.00           O  
ATOM   1427  CB  LEU    89      -6.523  39.854  28.511  1.00  0.00           C  
ATOM   1428  CG  LEU    89      -6.246  38.381  28.195  1.00  0.00           C  
ATOM   1429  CD1 LEU    89      -6.605  37.461  29.378  1.00  0.00           C  
ATOM   1430  CD2 LEU    89      -6.897  37.903  26.889  1.00  0.00           C  
ATOM   1431  H   LEU    89      -4.059  40.471  28.483  1.00  0.00           H  
ATOM   1432  HA  LEU    89      -6.103  40.441  26.478  1.00  0.00           H  
ATOM   1433  HB3 LEU    89      -7.604  39.998  28.563  1.00  0.00           H  
ATOM   1434  HB2 LEU    89      -6.133  40.101  29.499  1.00  0.00           H  
ATOM   1435  HG  LEU    89      -5.177  38.343  28.049  1.00  0.00           H  
ATOM   1436 HD11 LEU    89      -6.026  36.537  29.351  1.00  0.00           H  
ATOM   1437 HD12 LEU    89      -6.406  37.938  30.338  1.00  0.00           H  
ATOM   1438 HD13 LEU    89      -7.659  37.187  29.362  1.00  0.00           H  
ATOM   1439 HD21 LEU    89      -7.194  36.863  26.975  1.00  0.00           H  
ATOM   1440 HD22 LEU    89      -7.779  38.486  26.630  1.00  0.00           H  
ATOM   1441 HD23 LEU    89      -6.202  37.966  26.052  1.00  0.00           H  
ATOM   1442  N   ILE    90      -7.298  42.574  26.586  1.00  0.00           N  
ATOM   1443  CA  ILE    90      -8.287  43.645  26.640  1.00  0.00           C  
ATOM   1444  C   ILE    90      -9.534  43.181  27.424  1.00  0.00           C  
ATOM   1445  O   ILE    90     -10.055  43.946  28.234  1.00  0.00           O  
ATOM   1446  CB  ILE    90      -8.697  44.104  25.204  1.00  0.00           C  
ATOM   1447  CG2 ILE    90     -10.016  44.909  25.133  1.00  0.00           C  
ATOM   1448  CG1 ILE    90      -7.553  44.878  24.518  1.00  0.00           C  
ATOM   1449  CD1 ILE    90      -7.818  45.160  23.031  1.00  0.00           C  
ATOM   1450  H   ILE    90      -7.358  41.964  25.780  1.00  0.00           H  
ATOM   1451  HA  ILE    90      -7.854  44.498  27.168  1.00  0.00           H  
ATOM   1452  HB  ILE    90      -8.828  43.213  24.597  1.00  0.00           H  
ATOM   1453 HG21 ILE    90     -10.238  45.252  24.123  1.00  0.00           H  
ATOM   1454 HG22 ILE    90     -10.884  44.321  25.433  1.00  0.00           H  
ATOM   1455 HG23 ILE    90      -9.963  45.783  25.781  1.00  0.00           H  
ATOM   1456 HG13 ILE    90      -6.620  44.321  24.605  1.00  0.00           H  
ATOM   1457 HG12 ILE    90      -7.390  45.823  25.039  1.00  0.00           H  
ATOM   1458 HD11 ILE    90      -6.893  45.385  22.507  1.00  0.00           H  
ATOM   1459 HD12 ILE    90      -8.285  44.310  22.535  1.00  0.00           H  
ATOM   1460 HD13 ILE    90      -8.468  46.026  22.898  1.00  0.00           H  
ATOM   1461  N   ASP    91      -9.967  41.936  27.165  1.00  0.00           N  
ATOM   1462  CA  ASP    91     -11.167  41.313  27.712  1.00  0.00           C  
ATOM   1463  C   ASP    91     -11.066  39.785  27.524  1.00  0.00           C  
ATOM   1464  O   ASP    91     -10.319  39.304  26.669  1.00  0.00           O  
ATOM   1465  CB  ASP    91     -12.472  41.997  27.203  1.00  0.00           C  
ATOM   1466  CG  ASP    91     -13.804  41.389  27.657  1.00  0.00           C  
ATOM   1467  OD1 ASP    91     -13.904  41.058  28.858  1.00  0.00           O  
ATOM   1468  OD2 ASP    91     -14.729  41.351  26.815  1.00  0.00           O1-
ATOM   1469  H   ASP    91      -9.458  41.365  26.504  1.00  0.00           H  
ATOM   1470  HA  ASP    91     -11.148  41.469  28.777  1.00  0.00           H  
ATOM   1471  HB3 ASP    91     -12.470  42.044  26.122  1.00  0.00           H  
ATOM   1472  HB2 ASP    91     -12.489  43.039  27.523  1.00  0.00           H  
ATOM   1473  N   ALA    92     -11.818  39.051  28.348  1.00  0.00           N  
ATOM   1474  CA  ALA    92     -12.019  37.617  28.236  1.00  0.00           C  
ATOM   1475  C   ALA    92     -13.461  37.335  28.658  1.00  0.00           C  
ATOM   1476  O   ALA    92     -13.901  37.850  29.687  1.00  0.00           O  
ATOM   1477  CB  ALA    92     -10.993  36.880  29.108  1.00  0.00           C  
ATOM   1478  H   ALA    92     -12.423  39.521  29.011  1.00  0.00           H  
ATOM   1479  HA  ALA    92     -11.886  37.322  27.196  1.00  0.00           H  
ATOM   1480  HB1 ALA    92     -11.016  35.811  28.905  1.00  0.00           H  
ATOM   1481  HB2 ALA    92      -9.982  37.225  28.896  1.00  0.00           H  
ATOM   1482  HB3 ALA    92     -11.177  37.032  30.173  1.00  0.00           H  
ATOM   1483  N   PHE    93     -14.176  36.544  27.848  1.00  0.00           N  
ATOM   1484  CA  PHE    93     -15.604  36.304  28.030  1.00  0.00           C  
ATOM   1485  C   PHE    93     -15.989  34.881  27.624  1.00  0.00           C  
ATOM   1486  O   PHE    93     -15.224  34.170  26.970  1.00  0.00           O  
ATOM   1487  CB  PHE    93     -16.423  37.380  27.268  1.00  0.00           C  
ATOM   1488  CG  PHE    93     -16.341  37.361  25.748  1.00  0.00           C  
ATOM   1489  CD1 PHE    93     -17.091  36.429  24.996  1.00  0.00           C  
ATOM   1490  CD2 PHE    93     -15.412  38.186  25.079  1.00  0.00           C  
ATOM   1491  CE1 PHE    93     -16.953  36.377  23.616  1.00  0.00           C  
ATOM   1492  CE2 PHE    93     -15.305  38.131  23.696  1.00  0.00           C  
ATOM   1493  CZ  PHE    93     -16.075  37.236  22.967  1.00  0.00           C  
ATOM   1494  H   PHE    93     -13.749  36.128  27.030  1.00  0.00           H  
ATOM   1495  HA  PHE    93     -15.844  36.385  29.092  1.00  0.00           H  
ATOM   1496  HB3 PHE    93     -16.141  38.373  27.623  1.00  0.00           H  
ATOM   1497  HB2 PHE    93     -17.476  37.277  27.533  1.00  0.00           H  
ATOM   1498  HD1 PHE    93     -17.773  35.752  25.488  1.00  0.00           H  
ATOM   1499  HD2 PHE    93     -14.795  38.875  25.637  1.00  0.00           H  
ATOM   1500  HE1 PHE    93     -17.530  35.664  23.046  1.00  0.00           H  
ATOM   1501  HE2 PHE    93     -14.616  38.784  23.184  1.00  0.00           H  
ATOM   1502  HZ  PHE    93     -15.971  37.191  21.894  1.00  0.00           H  
ATOM   1503  N   SER    94     -17.225  34.539  28.002  1.00  0.00           N  
ATOM   1504  CA  SER    94     -17.911  33.317  27.629  1.00  0.00           C  
ATOM   1505  C   SER    94     -19.411  33.639  27.471  1.00  0.00           C  
ATOM   1506  O   SER    94     -19.952  34.345  28.325  1.00  0.00           O  
ATOM   1507  CB  SER    94     -17.682  32.289  28.745  1.00  0.00           C  
ATOM   1508  OG  SER    94     -18.399  31.115  28.452  1.00  0.00           O  
ATOM   1509  H   SER    94     -17.779  35.193  28.538  1.00  0.00           H  
ATOM   1510  HA  SER    94     -17.472  32.953  26.702  1.00  0.00           H  
ATOM   1511  HB3 SER    94     -18.014  32.669  29.713  1.00  0.00           H  
ATOM   1512  HB2 SER    94     -16.622  32.048  28.838  1.00  0.00           H  
ATOM   1513  HG  SER    94     -17.929  30.634  27.762  1.00  0.00           H  
ATOM   1514  N   PRO    95     -20.069  33.096  26.418  1.00  0.00           N  
ATOM   1515  CA  PRO    95     -21.533  33.200  26.249  1.00  0.00           C  
ATOM   1516  C   PRO    95     -22.374  32.518  27.337  1.00  0.00           C  
ATOM   1517  O   PRO    95     -23.520  32.912  27.544  1.00  0.00           O  
ATOM   1518  CB  PRO    95     -21.782  32.637  24.845  1.00  0.00           C  
ATOM   1519  CD  PRO    95     -19.473  32.306  25.339  1.00  0.00           C  
ATOM   1520  CG  PRO    95     -20.647  31.654  24.628  1.00  0.00           C  
ATOM   1521  HA  PRO    95     -21.859  34.228  26.258  1.00  0.00           H  
ATOM   1522  HB3 PRO    95     -21.700  33.450  24.125  1.00  0.00           H  
ATOM   1523  HB2 PRO    95     -22.765  32.180  24.716  1.00  0.00           H  
ATOM   1524  HD2 PRO    95     -18.779  31.539  25.684  1.00  0.00           H  
ATOM   1525  HD3 PRO    95     -18.944  32.985  24.668  1.00  0.00           H  
ATOM   1526  HG3 PRO    95     -20.435  31.415  23.589  1.00  0.00           H  
ATOM   1527  HG2 PRO    95     -20.896  30.724  25.128  1.00  0.00           H  
ATOM   1528  N   GLN    96     -21.793  31.532  28.027  1.00  0.00           N  
ATOM   1529  CA  GLN    96     -22.475  30.752  29.044  1.00  0.00           C  
ATOM   1530  C   GLN    96     -22.674  31.520  30.358  1.00  0.00           C  
ATOM   1531  O   GLN    96     -21.750  32.172  30.844  1.00  0.00           O  
ATOM   1532  CB  GLN    96     -21.719  29.432  29.201  1.00  0.00           C  
ATOM   1533  CG  GLN    96     -21.956  28.506  27.983  1.00  0.00           C  
ATOM   1534  CD  GLN    96     -20.915  28.562  26.865  1.00  0.00           C  
ATOM   1535  OE1 GLN    96     -19.756  28.906  27.078  1.00  0.00           O  
ATOM   1536  NE2 GLN    96     -21.323  28.160  25.660  1.00  0.00           N  
ATOM   1537  H   GLN    96     -20.832  31.282  27.841  1.00  0.00           H  
ATOM   1538  HA  GLN    96     -23.473  30.518  28.665  1.00  0.00           H  
ATOM   1539  HB3 GLN    96     -22.072  28.933  30.100  1.00  0.00           H  
ATOM   1540  HB2 GLN    96     -20.660  29.618  29.381  1.00  0.00           H  
ATOM   1541  HG3 GLN    96     -22.954  28.655  27.569  1.00  0.00           H  
ATOM   1542  HG2 GLN    96     -21.947  27.480  28.304  1.00  0.00           H  
ATOM   1543 HE22 GLN    96     -20.673  28.135  24.887  1.00  0.00           H  
ATOM   1544 HE21 GLN    96     -22.276  27.861  25.513  1.00  0.00           H  
ATOM   1545  N   THR    97     -23.908  31.428  30.879  1.00  0.00           N  
ATOM   1546  CA  THR    97     -24.381  32.140  32.066  1.00  0.00           C  
ATOM   1547  C   THR    97     -23.899  31.485  33.375  1.00  0.00           C  
ATOM   1548  O   THR    97     -23.661  32.197  34.350  1.00  0.00           O  
ATOM   1549  CB  THR    97     -25.936  32.174  32.092  1.00  0.00           C  
ATOM   1550  OG1 THR    97     -26.412  32.781  30.906  1.00  0.00           O  
ATOM   1551  CG2 THR    97     -26.564  32.930  33.279  1.00  0.00           C  
ATOM   1552  H   THR    97     -24.584  30.816  30.437  1.00  0.00           H  
ATOM   1553  HA  THR    97     -24.005  33.165  32.035  1.00  0.00           H  
ATOM   1554  HB  THR    97     -26.321  31.152  32.096  1.00  0.00           H  
ATOM   1555  HG1 THR    97     -26.137  32.246  30.158  1.00  0.00           H  
ATOM   1556 HG21 THR    97     -27.644  33.021  33.156  1.00  0.00           H  
ATOM   1557 HG22 THR    97     -26.395  32.418  34.226  1.00  0.00           H  
ATOM   1558 HG23 THR    97     -26.154  33.937  33.364  1.00  0.00           H  
ATOM   1559  N   SER    98     -23.762  30.149  33.360  1.00  0.00           N  
ATOM   1560  CA  SER    98     -23.400  29.328  34.511  1.00  0.00           C  
ATOM   1561  C   SER    98     -22.207  28.421  34.171  1.00  0.00           C  
ATOM   1562  O   SER    98     -21.903  28.199  32.997  1.00  0.00           O  
ATOM   1563  CB  SER    98     -24.654  28.522  34.922  1.00  0.00           C  
ATOM   1564  OG  SER    98     -24.437  27.721  36.069  1.00  0.00           O  
ATOM   1565  H   SER    98     -23.945  29.648  32.502  1.00  0.00           H  
ATOM   1566  HA  SER    98     -23.101  29.960  35.349  1.00  0.00           H  
ATOM   1567  HB3 SER    98     -24.977  27.875  34.104  1.00  0.00           H  
ATOM   1568  HB2 SER    98     -25.483  29.199  35.132  1.00  0.00           H  
ATOM   1569  HG  SER    98     -25.279  27.353  36.347  1.00  0.00           H  
ATOM   1570  N   LEU    99     -21.572  27.890  35.229  1.00  0.00           N  
ATOM   1571  CA  LEU    99     -20.491  26.910  35.164  1.00  0.00           C  
ATOM   1572  C   LEU    99     -20.904  25.578  34.504  1.00  0.00           C  
ATOM   1573  O   LEU    99     -20.073  24.999  33.804  1.00  0.00           O  
ATOM   1574  CB  LEU    99     -19.923  26.700  36.588  1.00  0.00           C  
ATOM   1575  CG  LEU    99     -18.804  25.639  36.735  1.00  0.00           C  
ATOM   1576  CD1 LEU    99     -17.555  26.008  35.925  1.00  0.00           C  
ATOM   1577  CD2 LEU    99     -18.446  25.392  38.211  1.00  0.00           C  
ATOM   1578  H   LEU    99     -21.896  28.125  36.156  1.00  0.00           H  
ATOM   1579  HA  LEU    99     -19.711  27.357  34.545  1.00  0.00           H  
ATOM   1580  HB3 LEU    99     -20.746  26.421  37.247  1.00  0.00           H  
ATOM   1581  HB2 LEU    99     -19.553  27.656  36.964  1.00  0.00           H  
ATOM   1582  HG  LEU    99     -19.167  24.685  36.355  1.00  0.00           H  
ATOM   1583 HD11 LEU    99     -16.848  25.180  35.934  1.00  0.00           H  
ATOM   1584 HD12 LEU    99     -17.781  26.232  34.884  1.00  0.00           H  
ATOM   1585 HD13 LEU    99     -17.066  26.878  36.357  1.00  0.00           H  
ATOM   1586 HD21 LEU    99     -17.375  25.472  38.390  1.00  0.00           H  
ATOM   1587 HD22 LEU    99     -18.936  26.102  38.878  1.00  0.00           H  
ATOM   1588 HD23 LEU    99     -18.747  24.391  38.523  1.00  0.00           H  
ATOM   1589  N   LYS   100     -22.159  25.119  34.710  1.00  0.00           N  
ATOM   1590  CA  LYS   100     -22.671  23.879  34.103  1.00  0.00           C  
ATOM   1591  C   LYS   100     -22.674  23.955  32.567  1.00  0.00           C  
ATOM   1592  O   LYS   100     -22.306  22.987  31.903  1.00  0.00           O  
ATOM   1593  CB  LYS   100     -24.072  23.498  34.663  1.00  0.00           C  
ATOM   1594  CG  LYS   100     -25.308  24.172  34.014  1.00  0.00           C  
ATOM   1595  CD  LYS   100     -26.646  23.499  34.343  1.00  0.00           C  
ATOM   1596  CE  LYS   100     -27.772  24.016  33.431  1.00  0.00           C  
ATOM   1597  NZ  LYS   100     -29.021  23.264  33.632  1.00  0.00           N1+
ATOM   1598  H   LYS   100     -22.798  25.644  35.290  1.00  0.00           H  
ATOM   1599  HA  LYS   100     -21.980  23.082  34.384  1.00  0.00           H  
ATOM   1600  HB3 LYS   100     -24.096  23.614  35.748  1.00  0.00           H  
ATOM   1601  HB2 LYS   100     -24.182  22.426  34.490  1.00  0.00           H  
ATOM   1602  HG3 LYS   100     -25.244  24.136  32.930  1.00  0.00           H  
ATOM   1603  HG2 LYS   100     -25.339  25.227  34.288  1.00  0.00           H  
ATOM   1604  HD3 LYS   100     -26.899  23.685  35.388  1.00  0.00           H  
ATOM   1605  HD2 LYS   100     -26.549  22.417  34.236  1.00  0.00           H  
ATOM   1606  HE3 LYS   100     -27.489  23.918  32.382  1.00  0.00           H  
ATOM   1607  HE2 LYS   100     -27.954  25.075  33.615  1.00  0.00           H  
ATOM   1608  HZ1 LYS   100     -29.735  23.628  33.017  1.00  0.00           H  
ATOM   1609  HZ2 LYS   100     -28.866  22.288  33.424  1.00  0.00           H  
ATOM   1610  HZ3 LYS   100     -29.324  23.360  34.590  1.00  0.00           H  
ATOM   1611  N   GLU   101     -23.088  25.128  32.059  1.00  0.00           N  
ATOM   1612  CA  GLU   101     -23.187  25.451  30.648  1.00  0.00           C  
ATOM   1613  C   GLU   101     -21.790  25.587  30.030  1.00  0.00           C  
ATOM   1614  O   GLU   101     -21.595  25.116  28.910  1.00  0.00           O  
ATOM   1615  CB  GLU   101     -23.983  26.766  30.491  1.00  0.00           C  
ATOM   1616  CG  GLU   101     -25.428  26.733  31.029  1.00  0.00           C  
ATOM   1617  CD  GLU   101     -26.118  28.102  31.012  1.00  0.00           C  
ATOM   1618  OE1 GLU   101     -25.613  29.021  30.327  1.00  0.00           O  
ATOM   1619  OE2 GLU   101     -27.146  28.210  31.715  1.00  0.00           O1-
ATOM   1620  H   GLU   101     -23.350  25.868  32.694  1.00  0.00           H  
ATOM   1621  HA  GLU   101     -23.721  24.648  30.136  1.00  0.00           H  
ATOM   1622  HB3 GLU   101     -24.010  27.048  29.438  1.00  0.00           H  
ATOM   1623  HB2 GLU   101     -23.455  27.562  31.011  1.00  0.00           H  
ATOM   1624  HG3 GLU   101     -25.438  26.383  32.060  1.00  0.00           H  
ATOM   1625  HG2 GLU   101     -26.027  26.028  30.452  1.00  0.00           H  
ATOM   1626  N   PHE   102     -20.881  26.257  30.768  1.00  0.00           N  
ATOM   1627  CA  PHE   102     -19.569  26.740  30.336  1.00  0.00           C  
ATOM   1628  C   PHE   102     -18.737  25.729  29.530  1.00  0.00           C  
ATOM   1629  O   PHE   102     -18.407  24.662  30.050  1.00  0.00           O  
ATOM   1630  CB  PHE   102     -18.816  27.353  31.537  1.00  0.00           C  
ATOM   1631  CG  PHE   102     -17.414  27.841  31.231  1.00  0.00           C  
ATOM   1632  CD1 PHE   102     -17.200  28.730  30.163  1.00  0.00           C  
ATOM   1633  CD2 PHE   102     -16.321  27.443  32.020  1.00  0.00           C  
ATOM   1634  CE1 PHE   102     -15.918  29.160  29.863  1.00  0.00           C  
ATOM   1635  CE2 PHE   102     -15.042  27.868  31.699  1.00  0.00           C  
ATOM   1636  CZ  PHE   102     -14.847  28.710  30.618  1.00  0.00           C  
ATOM   1637  H   PHE   102     -21.165  26.580  31.682  1.00  0.00           H  
ATOM   1638  HA  PHE   102     -19.785  27.562  29.657  1.00  0.00           H  
ATOM   1639  HB3 PHE   102     -18.768  26.630  32.349  1.00  0.00           H  
ATOM   1640  HB2 PHE   102     -19.375  28.207  31.920  1.00  0.00           H  
ATOM   1641  HD1 PHE   102     -18.035  29.033  29.558  1.00  0.00           H  
ATOM   1642  HD2 PHE   102     -16.469  26.810  32.877  1.00  0.00           H  
ATOM   1643  HE1 PHE   102     -15.748  29.825  29.031  1.00  0.00           H  
ATOM   1644  HE2 PHE   102     -14.199  27.545  32.290  1.00  0.00           H  
ATOM   1645  HZ  PHE   102     -13.848  29.010  30.367  1.00  0.00           H  
ATOM   1646  N   SER   103     -18.463  26.095  28.267  1.00  0.00           N  
ATOM   1647  CA  SER   103     -17.887  25.215  27.254  1.00  0.00           C  
ATOM   1648  C   SER   103     -16.891  25.943  26.335  1.00  0.00           C  
ATOM   1649  O   SER   103     -15.949  25.298  25.876  1.00  0.00           O  
ATOM   1650  CB  SER   103     -19.038  24.566  26.454  1.00  0.00           C  
ATOM   1651  OG  SER   103     -18.568  23.683  25.455  1.00  0.00           O  
ATOM   1652  H   SER   103     -18.775  26.999  27.941  1.00  0.00           H  
ATOM   1653  HA  SER   103     -17.328  24.420  27.750  1.00  0.00           H  
ATOM   1654  HB3 SER   103     -19.654  25.332  25.980  1.00  0.00           H  
ATOM   1655  HB2 SER   103     -19.692  24.005  27.121  1.00  0.00           H  
ATOM   1656  HG  SER   103     -18.144  24.200  24.764  1.00  0.00           H  
ATOM   1657  N   ASP   104     -17.110  27.241  26.066  1.00  0.00           N  
ATOM   1658  CA  ASP   104     -16.304  28.036  25.133  1.00  0.00           C  
ATOM   1659  C   ASP   104     -15.782  29.301  25.804  1.00  0.00           C  
ATOM   1660  O   ASP   104     -16.490  29.927  26.592  1.00  0.00           O  
ATOM   1661  CB  ASP   104     -17.059  28.404  23.838  1.00  0.00           C  
ATOM   1662  CG  ASP   104     -17.535  27.183  23.053  1.00  0.00           C  
ATOM   1663  OD1 ASP   104     -16.648  26.461  22.544  1.00  0.00           O  
ATOM   1664  OD2 ASP   104     -18.767  27.022  22.930  1.00  0.00           O1-
ATOM   1665  H   ASP   104     -17.899  27.722  26.476  1.00  0.00           H  
ATOM   1666  HA  ASP   104     -15.424  27.459  24.836  1.00  0.00           H  
ATOM   1667  HB3 ASP   104     -16.455  29.024  23.175  1.00  0.00           H  
ATOM   1668  HB2 ASP   104     -17.930  29.016  24.084  1.00  0.00           H  
ATOM   1669  N   ILE   105     -14.544  29.651  25.430  1.00  0.00           N  
ATOM   1670  CA  ILE   105     -13.827  30.824  25.903  1.00  0.00           C  
ATOM   1671  C   ILE   105     -13.382  31.626  24.687  1.00  0.00           C  
ATOM   1672  O   ILE   105     -12.931  31.052  23.694  1.00  0.00           O  
ATOM   1673  CB  ILE   105     -12.522  30.451  26.655  1.00  0.00           C  
ATOM   1674  CG2 ILE   105     -11.757  31.694  27.180  1.00  0.00           C  
ATOM   1675  CG1 ILE   105     -12.822  29.487  27.806  1.00  0.00           C  
ATOM   1676  CD1 ILE   105     -11.559  28.944  28.464  1.00  0.00           C  
ATOM   1677  H   ILE   105     -14.058  29.093  24.742  1.00  0.00           H  
ATOM   1678  HA  ILE   105     -14.462  31.442  26.543  1.00  0.00           H  
ATOM   1679  HB  ILE   105     -11.862  29.923  25.966  1.00  0.00           H  
ATOM   1680 HG21 ILE   105     -10.942  31.430  27.851  1.00  0.00           H  
ATOM   1681 HG22 ILE   105     -11.303  32.268  26.375  1.00  0.00           H  
ATOM   1682 HG23 ILE   105     -12.429  32.358  27.721  1.00  0.00           H  
ATOM   1683 HG13 ILE   105     -13.412  28.633  27.474  1.00  0.00           H  
ATOM   1684 HG12 ILE   105     -13.434  30.018  28.527  1.00  0.00           H  
ATOM   1685 HD11 ILE   105     -11.706  27.914  28.778  1.00  0.00           H  
ATOM   1686 HD12 ILE   105     -10.709  28.941  27.790  1.00  0.00           H  
ATOM   1687 HD13 ILE   105     -11.283  29.563  29.314  1.00  0.00           H  
ATOM   1688  N   TYR   106     -13.463  32.949  24.846  1.00  0.00           N  
ATOM   1689  CA  TYR   106     -12.918  33.909  23.913  1.00  0.00           C  
ATOM   1690  C   TYR   106     -11.960  34.815  24.682  1.00  0.00           C  
ATOM   1691  O   TYR   106     -12.319  35.315  25.748  1.00  0.00           O  
ATOM   1692  CB  TYR   106     -14.056  34.708  23.272  1.00  0.00           C  
ATOM   1693  CG  TYR   106     -15.051  33.869  22.486  1.00  0.00           C  
ATOM   1694  CD1 TYR   106     -16.083  33.181  23.162  1.00  0.00           C  
ATOM   1695  CD2 TYR   106     -14.945  33.761  21.085  1.00  0.00           C  
ATOM   1696  CE1 TYR   106     -16.981  32.367  22.450  1.00  0.00           C  
ATOM   1697  CE2 TYR   106     -15.862  32.964  20.372  1.00  0.00           C  
ATOM   1698  CZ  TYR   106     -16.869  32.256  21.053  1.00  0.00           C  
ATOM   1699  OH  TYR   106     -17.729  31.452  20.366  1.00  0.00           O  
ATOM   1700  H   TYR   106     -13.852  33.334  25.698  1.00  0.00           H  
ATOM   1701  HA  TYR   106     -12.379  33.385  23.133  1.00  0.00           H  
ATOM   1702  HB3 TYR   106     -13.647  35.478  22.616  1.00  0.00           H  
ATOM   1703  HB2 TYR   106     -14.589  35.230  24.065  1.00  0.00           H  
ATOM   1704  HD1 TYR   106     -16.179  33.263  24.236  1.00  0.00           H  
ATOM   1705  HD2 TYR   106     -14.159  34.279  20.555  1.00  0.00           H  
ATOM   1706  HE1 TYR   106     -17.753  31.824  22.974  1.00  0.00           H  
ATOM   1707  HE2 TYR   106     -15.782  32.871  19.301  1.00  0.00           H  
ATOM   1708  HH  TYR   106     -17.529  31.405  19.428  1.00  0.00           H  
ATOM   1709  N   LEU   107     -10.768  35.006  24.110  1.00  0.00           N  
ATOM   1710  CA  LEU   107      -9.760  35.941  24.592  1.00  0.00           C  
ATOM   1711  C   LEU   107      -9.604  37.020  23.526  1.00  0.00           C  
ATOM   1712  O   LEU   107      -9.509  36.683  22.345  1.00  0.00           O  
ATOM   1713  CB  LEU   107      -8.416  35.207  24.784  1.00  0.00           C  
ATOM   1714  CG  LEU   107      -8.381  34.104  25.859  1.00  0.00           C  
ATOM   1715  CD1 LEU   107      -6.991  33.431  25.891  1.00  0.00           C  
ATOM   1716  CD2 LEU   107      -8.835  34.600  27.249  1.00  0.00           C  
ATOM   1717  H   LEU   107     -10.570  34.567  23.220  1.00  0.00           H  
ATOM   1718  HA  LEU   107     -10.072  36.422  25.519  1.00  0.00           H  
ATOM   1719  HB3 LEU   107      -7.643  35.936  25.015  1.00  0.00           H  
ATOM   1720  HB2 LEU   107      -8.119  34.761  23.839  1.00  0.00           H  
ATOM   1721  HG  LEU   107      -9.090  33.335  25.547  1.00  0.00           H  
ATOM   1722 HD11 LEU   107      -7.086  32.345  25.860  1.00  0.00           H  
ATOM   1723 HD12 LEU   107      -6.373  33.720  25.040  1.00  0.00           H  
ATOM   1724 HD13 LEU   107      -6.422  33.682  26.786  1.00  0.00           H  
ATOM   1725 HD21 LEU   107      -8.095  34.416  28.027  1.00  0.00           H  
ATOM   1726 HD22 LEU   107      -9.037  35.667  27.272  1.00  0.00           H  
ATOM   1727 HD23 LEU   107      -9.756  34.102  27.550  1.00  0.00           H  
ATOM   1728  N   VAL   108      -9.565  38.288  23.957  1.00  0.00           N  
ATOM   1729  CA  VAL   108      -9.414  39.417  23.049  1.00  0.00           C  
ATOM   1730  C   VAL   108      -8.202  40.270  23.452  1.00  0.00           C  
ATOM   1731  O   VAL   108      -7.968  40.496  24.639  1.00  0.00           O  
ATOM   1732  CB  VAL   108     -10.703  40.276  22.941  1.00  0.00           C  
ATOM   1733  CG1 VAL   108     -11.929  39.422  22.615  1.00  0.00           C  
ATOM   1734  CG2 VAL   108     -11.073  41.167  24.117  1.00  0.00           C  
ATOM   1735  H   VAL   108      -9.653  38.508  24.941  1.00  0.00           H  
ATOM   1736  HA  VAL   108      -9.210  39.047  22.049  1.00  0.00           H  
ATOM   1737  HB  VAL   108     -10.538  40.930  22.094  1.00  0.00           H  
ATOM   1738 HG11 VAL   108     -12.793  40.044  22.384  1.00  0.00           H  
ATOM   1739 HG12 VAL   108     -11.719  38.785  21.769  1.00  0.00           H  
ATOM   1740 HG13 VAL   108     -12.205  38.773  23.447  1.00  0.00           H  
ATOM   1741 HG21 VAL   108     -11.789  41.927  23.808  1.00  0.00           H  
ATOM   1742 HG22 VAL   108     -11.545  40.563  24.885  1.00  0.00           H  
ATOM   1743 HG23 VAL   108     -10.233  41.684  24.554  1.00  0.00           H  
ATOM   1744  N   THR   109      -7.435  40.688  22.436  1.00  0.00           N  
ATOM   1745  CA  THR   109      -6.193  41.459  22.544  1.00  0.00           C  
ATOM   1746  C   THR   109      -6.153  42.497  21.399  1.00  0.00           C  
ATOM   1747  O   THR   109      -6.960  42.392  20.474  1.00  0.00           O  
ATOM   1748  CB  THR   109      -4.951  40.527  22.426  1.00  0.00           C  
ATOM   1749  OG1 THR   109      -4.864  39.900  21.158  1.00  0.00           O  
ATOM   1750  CG2 THR   109      -4.848  39.505  23.561  1.00  0.00           C  
ATOM   1751  H   THR   109      -7.695  40.437  21.491  1.00  0.00           H  
ATOM   1752  HA  THR   109      -6.182  41.981  23.500  1.00  0.00           H  
ATOM   1753  HB  THR   109      -4.040  41.111  22.503  1.00  0.00           H  
ATOM   1754  HG1 THR   109      -4.229  39.182  21.212  1.00  0.00           H  
ATOM   1755 HG21 THR   109      -4.048  38.790  23.392  1.00  0.00           H  
ATOM   1756 HG22 THR   109      -4.644  39.985  24.510  1.00  0.00           H  
ATOM   1757 HG23 THR   109      -5.773  38.962  23.704  1.00  0.00           H  
ATOM   1758  N   PRO   110      -5.228  43.487  21.455  1.00  0.00           N  
ATOM   1759  CA  PRO   110      -5.100  44.499  20.386  1.00  0.00           C  
ATOM   1760  C   PRO   110      -4.703  43.863  19.045  1.00  0.00           C  
ATOM   1761  O   PRO   110      -3.774  43.057  19.037  1.00  0.00           O  
ATOM   1762  CB  PRO   110      -4.002  45.454  20.905  1.00  0.00           C  
ATOM   1763  CD  PRO   110      -4.238  43.715  22.510  1.00  0.00           C  
ATOM   1764  CG  PRO   110      -3.889  45.185  22.397  1.00  0.00           C  
ATOM   1765  HA  PRO   110      -6.048  45.032  20.292  1.00  0.00           H  
ATOM   1766  HB3 PRO   110      -4.226  46.500  20.695  1.00  0.00           H  
ATOM   1767  HB2 PRO   110      -3.039  45.237  20.439  1.00  0.00           H  
ATOM   1768  HD2 PRO   110      -3.346  43.128  22.296  1.00  0.00           H  
ATOM   1769  HD3 PRO   110      -4.581  43.478  23.516  1.00  0.00           H  
ATOM   1770  HG3 PRO   110      -4.627  45.759  22.950  1.00  0.00           H  
ATOM   1771  HG2 PRO   110      -2.909  45.428  22.803  1.00  0.00           H  
ATOM   1772  N   LEU   111      -5.403  44.220  17.952  1.00  0.00           N  
ATOM   1773  CA  LEU   111      -5.035  43.769  16.607  1.00  0.00           C  
ATOM   1774  C   LEU   111      -3.674  44.357  16.201  1.00  0.00           C  
ATOM   1775  O   LEU   111      -3.471  45.567  16.305  1.00  0.00           O  
ATOM   1776  CB  LEU   111      -6.131  44.120  15.576  1.00  0.00           C  
ATOM   1777  CG  LEU   111      -5.908  43.497  14.175  1.00  0.00           C  
ATOM   1778  CD1 LEU   111      -6.012  41.963  14.203  1.00  0.00           C  
ATOM   1779  CD2 LEU   111      -6.872  44.086  13.137  1.00  0.00           C  
ATOM   1780  H   LEU   111      -6.158  44.889  18.016  1.00  0.00           H  
ATOM   1781  HA  LEU   111      -4.957  42.681  16.656  1.00  0.00           H  
ATOM   1782  HB3 LEU   111      -6.196  45.205  15.486  1.00  0.00           H  
ATOM   1783  HB2 LEU   111      -7.100  43.793  15.948  1.00  0.00           H  
ATOM   1784  HG  LEU   111      -4.908  43.753  13.824  1.00  0.00           H  
ATOM   1785 HD11 LEU   111      -6.214  41.555  13.214  1.00  0.00           H  
ATOM   1786 HD12 LEU   111      -5.077  41.521  14.538  1.00  0.00           H  
ATOM   1787 HD13 LEU   111      -6.804  41.624  14.872  1.00  0.00           H  
ATOM   1788 HD21 LEU   111      -6.649  43.711  12.138  1.00  0.00           H  
ATOM   1789 HD22 LEU   111      -7.907  43.829  13.366  1.00  0.00           H  
ATOM   1790 HD23 LEU   111      -6.790  45.172  13.097  1.00  0.00           H  
ATOM   1791  N   MET   112      -2.785  43.467  15.751  1.00  0.00           N  
ATOM   1792  CA  MET   112      -1.428  43.765  15.319  1.00  0.00           C  
ATOM   1793  C   MET   112      -1.330  43.434  13.825  1.00  0.00           C  
ATOM   1794  O   MET   112      -1.892  42.428  13.387  1.00  0.00           O  
ATOM   1795  CB  MET   112      -0.455  42.939  16.187  1.00  0.00           C  
ATOM   1796  CG  MET   112       0.839  43.687  16.530  1.00  0.00           C  
ATOM   1797  SD  MET   112       0.603  45.096  17.639  1.00  0.00           S  
ATOM   1798  CE  MET   112       2.330  45.586  17.838  1.00  0.00           C  
ATOM   1799  H   MET   112      -3.044  42.491  15.711  1.00  0.00           H  
ATOM   1800  HA  MET   112      -1.229  44.830  15.454  1.00  0.00           H  
ATOM   1801  HB3 MET   112      -0.236  41.984  15.710  1.00  0.00           H  
ATOM   1802  HB2 MET   112      -0.929  42.677  17.134  1.00  0.00           H  
ATOM   1803  HG3 MET   112       1.340  44.021  15.621  1.00  0.00           H  
ATOM   1804  HG2 MET   112       1.525  43.016  17.041  1.00  0.00           H  
ATOM   1805  HE1 MET   112       2.409  46.483  18.452  1.00  0.00           H  
ATOM   1806  HE2 MET   112       2.904  44.787  18.305  1.00  0.00           H  
ATOM   1807  HE3 MET   112       2.758  45.790  16.860  1.00  0.00           H  
ATOM   1808  N   GLY   113      -0.667  44.328  13.071  1.00  0.00           N  
ATOM   1809  CA  GLY   113      -0.737  44.390  11.610  1.00  0.00           C  
ATOM   1810  C   GLY   113      -0.141  43.164  10.905  1.00  0.00           C  
ATOM   1811  O   GLY   113      -0.740  42.670   9.950  1.00  0.00           O  
ATOM   1812  H   GLY   113      -0.205  45.103  13.527  1.00  0.00           H  
ATOM   1813  HA3 GLY   113      -0.200  45.278  11.275  1.00  0.00           H  
ATOM   1814  HA2 GLY   113      -1.776  44.519  11.303  1.00  0.00           H  
ATOM   1815  N   ALA   114       1.017  42.673  11.370  1.00  0.00           N  
ATOM   1816  CA  ALA   114       1.735  41.553  10.761  1.00  0.00           C  
ATOM   1817  C   ALA   114       2.752  40.972  11.744  1.00  0.00           C  
ATOM   1818  O   ALA   114       3.071  41.610  12.742  1.00  0.00           O  
ATOM   1819  CB  ALA   114       2.446  42.031   9.478  1.00  0.00           C  
ATOM   1820  H   ALA   114       1.467  43.106  12.165  1.00  0.00           H  
ATOM   1821  HA  ALA   114       1.023  40.764  10.513  1.00  0.00           H  
ATOM   1822  HB1 ALA   114       3.005  41.223   9.005  1.00  0.00           H  
ATOM   1823  HB2 ALA   114       1.735  42.401   8.740  1.00  0.00           H  
ATOM   1824  HB3 ALA   114       3.151  42.837   9.691  1.00  0.00           H  
ATOM   1825  N   ASP   115       3.273  39.782  11.415  1.00  0.00           N  
ATOM   1826  CA  ASP   115       4.439  39.186  12.071  1.00  0.00           C  
ATOM   1827  C   ASP   115       5.741  39.810  11.557  1.00  0.00           C  
ATOM   1828  O   ASP   115       5.789  40.295  10.426  1.00  0.00           O  
ATOM   1829  CB  ASP   115       4.499  37.653  11.895  1.00  0.00           C  
ATOM   1830  CG  ASP   115       3.247  36.919  12.379  1.00  0.00           C  
ATOM   1831  OD1 ASP   115       2.676  37.360  13.400  1.00  0.00           O  
ATOM   1832  OD2 ASP   115       2.935  35.877  11.764  1.00  0.00           O1-
ATOM   1833  H   ASP   115       2.944  39.306  10.589  1.00  0.00           H  
ATOM   1834  HA  ASP   115       4.378  39.384  13.138  1.00  0.00           H  
ATOM   1835  HB3 ASP   115       5.359  37.244  12.424  1.00  0.00           H  
ATOM   1836  HB2 ASP   115       4.637  37.429  10.836  1.00  0.00           H  
ATOM   1837  N   LEU   116       6.797  39.713  12.381  1.00  0.00           N  
ATOM   1838  CA  LEU   116       8.183  39.990  12.000  1.00  0.00           C  
ATOM   1839  C   LEU   116       8.620  39.067  10.846  1.00  0.00           C  
ATOM   1840  O   LEU   116       9.293  39.545   9.943  1.00  0.00           O  
ATOM   1841  CB  LEU   116       9.107  39.830  13.235  1.00  0.00           C  
ATOM   1842  CG  LEU   116      10.343  40.756  13.302  1.00  0.00           C  
ATOM   1843  CD1 LEU   116      11.164  40.479  14.578  1.00  0.00           C  
ATOM   1844  CD2 LEU   116      11.239  40.707  12.056  1.00  0.00           C  
ATOM   1845  H   LEU   116       6.664  39.325  13.308  1.00  0.00           H  
ATOM   1846  HA  LEU   116       8.221  41.026  11.659  1.00  0.00           H  
ATOM   1847  HB3 LEU   116       9.429  38.795  13.325  1.00  0.00           H  
ATOM   1848  HB2 LEU   116       8.527  40.031  14.135  1.00  0.00           H  
ATOM   1849  HG  LEU   116       9.968  41.778  13.379  1.00  0.00           H  
ATOM   1850 HD11 LEU   116      11.248  41.378  15.190  1.00  0.00           H  
ATOM   1851 HD12 LEU   116      10.708  39.707  15.199  1.00  0.00           H  
ATOM   1852 HD13 LEU   116      12.175  40.141  14.356  1.00  0.00           H  
ATOM   1853 HD21 LEU   116      12.172  41.239  12.228  1.00  0.00           H  
ATOM   1854 HD22 LEU   116      11.474  39.684  11.762  1.00  0.00           H  
ATOM   1855 HD23 LEU   116      10.765  41.215  11.217  1.00  0.00           H  
ATOM   1856  N   GLY   117       8.166  37.798  10.865  1.00  0.00           N  
ATOM   1857  CA  GLY   117       8.423  36.776   9.849  1.00  0.00           C  
ATOM   1858  C   GLY   117       7.917  37.176   8.455  1.00  0.00           C  
ATOM   1859  O   GLY   117       8.633  36.969   7.480  1.00  0.00           O  
ATOM   1860  H   GLY   117       7.604  37.511  11.655  1.00  0.00           H  
ATOM   1861  HA3 GLY   117       7.923  35.855  10.151  1.00  0.00           H  
ATOM   1862  HA2 GLY   117       9.490  36.558   9.810  1.00  0.00           H  
ATOM   1863  N   ALA   118       6.724  37.787   8.359  1.00  0.00           N  
ATOM   1864  CA  ALA   118       6.169  38.290   7.099  1.00  0.00           C  
ATOM   1865  C   ALA   118       6.908  39.533   6.565  1.00  0.00           C  
ATOM   1866  O   ALA   118       7.035  39.686   5.351  1.00  0.00           O  
ATOM   1867  CB  ALA   118       4.677  38.593   7.296  1.00  0.00           C  
ATOM   1868  H   ALA   118       6.178  37.957   9.191  1.00  0.00           H  
ATOM   1869  HA  ALA   118       6.254  37.501   6.351  1.00  0.00           H  
ATOM   1870  HB1 ALA   118       4.219  38.939   6.369  1.00  0.00           H  
ATOM   1871  HB2 ALA   118       4.136  37.701   7.614  1.00  0.00           H  
ATOM   1872  HB3 ALA   118       4.519  39.363   8.053  1.00  0.00           H  
ATOM   1873  N   ILE   119       7.375  40.391   7.485  1.00  0.00           N  
ATOM   1874  CA  ILE   119       8.030  41.665   7.192  1.00  0.00           C  
ATOM   1875  C   ILE   119       9.512  41.504   6.793  1.00  0.00           C  
ATOM   1876  O   ILE   119       9.942  42.143   5.833  1.00  0.00           O  
ATOM   1877  CB  ILE   119       7.890  42.627   8.411  1.00  0.00           C  
ATOM   1878  CG2 ILE   119       8.799  43.877   8.409  1.00  0.00           C  
ATOM   1879  CG1 ILE   119       6.410  43.024   8.642  1.00  0.00           C  
ATOM   1880  CD1 ILE   119       5.841  44.072   7.676  1.00  0.00           C  
ATOM   1881  H   ILE   119       7.232  40.184   8.464  1.00  0.00           H  
ATOM   1882  HA  ILE   119       7.522  42.112   6.337  1.00  0.00           H  
ATOM   1883  HB  ILE   119       8.179  42.055   9.295  1.00  0.00           H  
ATOM   1884 HG21 ILE   119       8.576  44.518   9.262  1.00  0.00           H  
ATOM   1885 HG22 ILE   119       9.855  43.618   8.483  1.00  0.00           H  
ATOM   1886 HG23 ILE   119       8.663  44.470   7.504  1.00  0.00           H  
ATOM   1887 HG13 ILE   119       6.311  43.424   9.644  1.00  0.00           H  
ATOM   1888 HG12 ILE   119       5.765  42.146   8.620  1.00  0.00           H  
ATOM   1889 HD11 ILE   119       4.752  44.059   7.694  1.00  0.00           H  
ATOM   1890 HD12 ILE   119       6.160  45.077   7.956  1.00  0.00           H  
ATOM   1891 HD13 ILE   119       6.154  43.898   6.647  1.00  0.00           H  
ATOM   1892  N   ILE   120      10.254  40.650   7.519  1.00  0.00           N  
ATOM   1893  CA  ILE   120      11.679  40.368   7.313  1.00  0.00           C  
ATOM   1894  C   ILE   120      11.971  39.595   6.011  1.00  0.00           C  
ATOM   1895  O   ILE   120      13.046  39.786   5.448  1.00  0.00           O  
ATOM   1896  CB  ILE   120      12.264  39.540   8.500  1.00  0.00           C  
ATOM   1897  CG2 ILE   120      11.705  38.100   8.578  1.00  0.00           C  
ATOM   1898  CG1 ILE   120      13.811  39.522   8.519  1.00  0.00           C  
ATOM   1899  CD1 ILE   120      14.390  38.535   9.531  1.00  0.00           C  
ATOM   1900  H   ILE   120       9.822  40.163   8.295  1.00  0.00           H  
ATOM   1901  HA  ILE   120      12.203  41.325   7.262  1.00  0.00           H  
ATOM   1902  HB  ILE   120      11.951  40.049   9.410  1.00  0.00           H  
ATOM   1903 HG21 ILE   120      11.835  37.660   9.566  1.00  0.00           H  
ATOM   1904 HG22 ILE   120      10.643  38.090   8.374  1.00  0.00           H  
ATOM   1905 HG23 ILE   120      12.179  37.433   7.856  1.00  0.00           H  
ATOM   1906 HG13 ILE   120      14.190  40.526   8.714  1.00  0.00           H  
ATOM   1907 HG12 ILE   120      14.219  39.235   7.552  1.00  0.00           H  
ATOM   1908 HD11 ILE   120      15.377  38.845   9.839  1.00  0.00           H  
ATOM   1909 HD12 ILE   120      13.779  38.452  10.429  1.00  0.00           H  
ATOM   1910 HD13 ILE   120      14.488  37.541   9.095  1.00  0.00           H  
ATOM   1911  N   GLU   121      11.021  38.746   5.574  1.00  0.00           N  
ATOM   1912  CA  GLU   121      11.100  37.815   4.439  1.00  0.00           C  
ATOM   1913  C   GLU   121      11.764  38.386   3.177  1.00  0.00           C  
ATOM   1914  O   GLU   121      12.598  37.714   2.571  1.00  0.00           O  
ATOM   1915  CB  GLU   121       9.666  37.343   4.103  1.00  0.00           C  
ATOM   1916  CG  GLU   121       9.369  35.892   4.518  1.00  0.00           C  
ATOM   1917  CD  GLU   121       7.903  35.495   4.310  1.00  0.00           C  
ATOM   1918  OE1 GLU   121       7.060  36.397   4.103  1.00  0.00           O  
ATOM   1919  OE2 GLU   121       7.646  34.274   4.362  1.00  0.00           O1-
ATOM   1920  H   GLU   121      10.169  38.675   6.113  1.00  0.00           H  
ATOM   1921  HA  GLU   121      11.701  36.963   4.765  1.00  0.00           H  
ATOM   1922  HB3 GLU   121       9.456  37.435   3.035  1.00  0.00           H  
ATOM   1923  HB2 GLU   121       8.948  38.009   4.583  1.00  0.00           H  
ATOM   1924  HG3 GLU   121       9.634  35.725   5.560  1.00  0.00           H  
ATOM   1925  HG2 GLU   121       9.995  35.216   3.935  1.00  0.00           H  
ATOM   1926  N   THR   122      11.371  39.618   2.824  1.00  0.00           N  
ATOM   1927  CA  THR   122      11.806  40.306   1.620  1.00  0.00           C  
ATOM   1928  C   THR   122      13.262  40.813   1.679  1.00  0.00           C  
ATOM   1929  O   THR   122      13.938  40.721   0.654  1.00  0.00           O  
ATOM   1930  CB  THR   122      10.867  41.504   1.303  1.00  0.00           C  
ATOM   1931  OG1 THR   122      10.968  42.552   2.252  1.00  0.00           O  
ATOM   1932  CG2 THR   122       9.388  41.106   1.167  1.00  0.00           C  
ATOM   1933  H   THR   122      10.704  40.112   3.400  1.00  0.00           H  
ATOM   1934  HA  THR   122      11.735  39.599   0.791  1.00  0.00           H  
ATOM   1935  HB  THR   122      11.177  41.927   0.346  1.00  0.00           H  
ATOM   1936  HG1 THR   122      10.244  43.167   2.110  1.00  0.00           H  
ATOM   1937 HG21 THR   122       8.779  41.957   0.861  1.00  0.00           H  
ATOM   1938 HG22 THR   122       9.262  40.326   0.417  1.00  0.00           H  
ATOM   1939 HG23 THR   122       8.981  40.732   2.108  1.00  0.00           H  
ATOM   1940  N   GLN   123      13.716  41.364   2.822  1.00  0.00           N  
ATOM   1941  CA  GLN   123      14.913  42.212   2.863  1.00  0.00           C  
ATOM   1942  C   GLN   123      15.624  42.261   4.218  1.00  0.00           C  
ATOM   1943  O   GLN   123      15.090  41.841   5.244  1.00  0.00           O  
ATOM   1944  CB  GLN   123      14.541  43.656   2.444  1.00  0.00           C  
ATOM   1945  CG  GLN   123      14.339  43.860   0.931  1.00  0.00           C  
ATOM   1946  CD  GLN   123      14.250  45.327   0.504  1.00  0.00           C  
ATOM   1947  OE1 GLN   123      14.329  45.615  -0.686  1.00  0.00           O  
ATOM   1948  NE2 GLN   123      14.081  46.261   1.443  1.00  0.00           N  
ATOM   1949  H   GLN   123      13.143  41.354   3.654  1.00  0.00           H  
ATOM   1950  HA  GLN   123      15.651  41.813   2.163  1.00  0.00           H  
ATOM   1951  HB3 GLN   123      15.327  44.344   2.758  1.00  0.00           H  
ATOM   1952  HB2 GLN   123      13.645  43.970   2.982  1.00  0.00           H  
ATOM   1953  HG3 GLN   123      13.426  43.370   0.596  1.00  0.00           H  
ATOM   1954  HG2 GLN   123      15.164  43.403   0.384  1.00  0.00           H  
ATOM   1955 HE22 GLN   123      14.018  47.234   1.181  1.00  0.00           H  
ATOM   1956 HE21 GLN   123      14.015  46.006   2.418  1.00  0.00           H  
ATOM   1957  N   SER   124      16.837  42.844   4.165  1.00  0.00           N  
ATOM   1958  CA  SER   124      17.628  43.260   5.315  1.00  0.00           C  
ATOM   1959  C   SER   124      16.980  44.516   5.894  1.00  0.00           C  
ATOM   1960  O   SER   124      16.589  45.406   5.135  1.00  0.00           O  
ATOM   1961  CB  SER   124      19.075  43.572   4.867  1.00  0.00           C  
ATOM   1962  OG  SER   124      19.897  43.961   5.949  1.00  0.00           O  
ATOM   1963  H   SER   124      17.175  43.171   3.273  1.00  0.00           H  
ATOM   1964  HA  SER   124      17.637  42.459   6.057  1.00  0.00           H  
ATOM   1965  HB3 SER   124      19.082  44.374   4.128  1.00  0.00           H  
ATOM   1966  HB2 SER   124      19.543  42.717   4.388  1.00  0.00           H  
ATOM   1967  HG  SER   124      20.178  43.178   6.433  1.00  0.00           H  
ATOM   1968  N   LEU   125      16.914  44.575   7.225  1.00  0.00           N  
ATOM   1969  CA  LEU   125      16.495  45.774   7.932  1.00  0.00           C  
ATOM   1970  C   LEU   125      17.713  46.699   8.115  1.00  0.00           C  
ATOM   1971  O   LEU   125      18.853  46.229   8.151  1.00  0.00           O  
ATOM   1972  CB  LEU   125      15.850  45.350   9.268  1.00  0.00           C  
ATOM   1973  CG  LEU   125      14.643  44.392   9.145  1.00  0.00           C  
ATOM   1974  CD1 LEU   125      14.098  44.014  10.537  1.00  0.00           C  
ATOM   1975  CD2 LEU   125      13.538  44.932   8.214  1.00  0.00           C  
ATOM   1976  H   LEU   125      17.269  43.813   7.788  1.00  0.00           H  
ATOM   1977  HA  LEU   125      15.754  46.317   7.344  1.00  0.00           H  
ATOM   1978  HB3 LEU   125      15.555  46.239   9.827  1.00  0.00           H  
ATOM   1979  HB2 LEU   125      16.592  44.832   9.864  1.00  0.00           H  
ATOM   1980  HG  LEU   125      15.001  43.462   8.701  1.00  0.00           H  
ATOM   1981 HD11 LEU   125      14.115  42.934  10.678  1.00  0.00           H  
ATOM   1982 HD12 LEU   125      14.684  44.455  11.344  1.00  0.00           H  
ATOM   1983 HD13 LEU   125      13.067  44.335  10.678  1.00  0.00           H  
ATOM   1984 HD21 LEU   125      12.537  44.669   8.555  1.00  0.00           H  
ATOM   1985 HD22 LEU   125      13.574  46.019   8.129  1.00  0.00           H  
ATOM   1986 HD23 LEU   125      13.648  44.519   7.211  1.00  0.00           H  
ATOM   1987  N   SER   126      17.449  48.008   8.234  1.00  0.00           N  
ATOM   1988  CA  SER   126      18.456  49.021   8.571  1.00  0.00           C  
ATOM   1989  C   SER   126      18.987  48.810   9.999  1.00  0.00           C  
ATOM   1990  O   SER   126      18.285  48.212  10.813  1.00  0.00           O  
ATOM   1991  CB  SER   126      17.812  50.414   8.451  1.00  0.00           C  
ATOM   1992  OG  SER   126      17.613  50.744   7.094  1.00  0.00           O  
ATOM   1993  H   SER   126      16.493  48.333   8.171  1.00  0.00           H  
ATOM   1994  HA  SER   126      19.294  48.941   7.876  1.00  0.00           H  
ATOM   1995  HB3 SER   126      18.456  51.180   8.885  1.00  0.00           H  
ATOM   1996  HB2 SER   126      16.863  50.460   8.984  1.00  0.00           H  
ATOM   1997  HG  SER   126      17.170  51.596   7.045  1.00  0.00           H  
ATOM   1998  N   ASP   127      20.193  49.327  10.301  1.00  0.00           N  
ATOM   1999  CA  ASP   127      20.785  49.229  11.641  1.00  0.00           C  
ATOM   2000  C   ASP   127      19.875  49.846  12.725  1.00  0.00           C  
ATOM   2001  O   ASP   127      19.628  49.179  13.726  1.00  0.00           O  
ATOM   2002  CB  ASP   127      22.233  49.781  11.706  1.00  0.00           C  
ATOM   2003  CG  ASP   127      22.964  49.504  13.030  1.00  0.00           C  
ATOM   2004  OD1 ASP   127      22.631  48.487  13.675  1.00  0.00           O  
ATOM   2005  OD2 ASP   127      23.896  50.272  13.352  1.00  0.00           O1-
ATOM   2006  H   ASP   127      20.730  49.815   9.599  1.00  0.00           H  
ATOM   2007  HA  ASP   127      20.820  48.161  11.851  1.00  0.00           H  
ATOM   2008  HB3 ASP   127      22.198  50.861  11.556  1.00  0.00           H  
ATOM   2009  HB2 ASP   127      22.829  49.360  10.895  1.00  0.00           H  
ATOM   2010  N   GLU   128      19.326  51.045  12.465  1.00  0.00           N  
ATOM   2011  CA  GLU   128      18.349  51.727  13.322  1.00  0.00           C  
ATOM   2012  C   GLU   128      17.076  50.920  13.610  1.00  0.00           C  
ATOM   2013  O   GLU   128      16.639  50.892  14.761  1.00  0.00           O  
ATOM   2014  CB  GLU   128      17.964  53.086  12.724  1.00  0.00           C  
ATOM   2015  CG  GLU   128      19.128  54.091  12.679  1.00  0.00           C  
ATOM   2016  CD  GLU   128      18.701  55.484  12.208  1.00  0.00           C  
ATOM   2017  OE1 GLU   128      17.506  55.662  11.884  1.00  0.00           O  
ATOM   2018  OE2 GLU   128      19.593  56.358  12.187  1.00  0.00           O1-
ATOM   2019  H   GLU   128      19.567  51.523  11.608  1.00  0.00           H  
ATOM   2020  HA  GLU   128      18.821  51.917  14.282  1.00  0.00           H  
ATOM   2021  HB3 GLU   128      17.147  53.514  13.310  1.00  0.00           H  
ATOM   2022  HB2 GLU   128      17.570  52.943  11.716  1.00  0.00           H  
ATOM   2023  HG3 GLU   128      19.917  53.730  12.019  1.00  0.00           H  
ATOM   2024  HG2 GLU   128      19.569  54.192  13.672  1.00  0.00           H  
ATOM   2025  N   GLN   129      16.524  50.270  12.571  1.00  0.00           N  
ATOM   2026  CA  GLN   129      15.349  49.404  12.675  1.00  0.00           C  
ATOM   2027  C   GLN   129      15.602  48.184  13.569  1.00  0.00           C  
ATOM   2028  O   GLN   129      14.746  47.855  14.381  1.00  0.00           O  
ATOM   2029  CB  GLN   129      14.882  48.967  11.274  1.00  0.00           C  
ATOM   2030  CG  GLN   129      14.280  50.120  10.448  1.00  0.00           C  
ATOM   2031  CD  GLN   129      13.899  49.703   9.024  1.00  0.00           C  
ATOM   2032  OE1 GLN   129      14.428  48.736   8.479  1.00  0.00           O  
ATOM   2033  NE2 GLN   129      13.001  50.464   8.400  1.00  0.00           N  
ATOM   2034  H   GLN   129      16.954  50.331  11.660  1.00  0.00           H  
ATOM   2035  HA  GLN   129      14.549  49.985  13.137  1.00  0.00           H  
ATOM   2036  HB3 GLN   129      14.134  48.177  11.364  1.00  0.00           H  
ATOM   2037  HB2 GLN   129      15.720  48.523  10.737  1.00  0.00           H  
ATOM   2038  HG3 GLN   129      14.986  50.948  10.378  1.00  0.00           H  
ATOM   2039  HG2 GLN   129      13.396  50.507  10.956  1.00  0.00           H  
ATOM   2040 HE22 GLN   129      12.732  50.258   7.447  1.00  0.00           H  
ATOM   2041 HE21 GLN   129      12.593  51.267   8.858  1.00  0.00           H  
ATOM   2042  N   ILE   130      16.786  47.573  13.438  1.00  0.00           N  
ATOM   2043  CA  ILE   130      17.193  46.386  14.186  1.00  0.00           C  
ATOM   2044  C   ILE   130      17.523  46.697  15.651  1.00  0.00           C  
ATOM   2045  O   ILE   130      17.143  45.909  16.512  1.00  0.00           O  
ATOM   2046  CB  ILE   130      18.394  45.687  13.505  1.00  0.00           C  
ATOM   2047  CG2 ILE   130      18.993  44.497  14.297  1.00  0.00           C  
ATOM   2048  CG1 ILE   130      17.929  45.239  12.108  1.00  0.00           C  
ATOM   2049  CD1 ILE   130      19.043  44.772  11.193  1.00  0.00           C  
ATOM   2050  H   ILE   130      17.446  47.914  12.751  1.00  0.00           H  
ATOM   2051  HA  ILE   130      16.352  45.689  14.186  1.00  0.00           H  
ATOM   2052  HB  ILE   130      19.186  46.427  13.373  1.00  0.00           H  
ATOM   2053 HG21 ILE   130      19.829  44.051  13.765  1.00  0.00           H  
ATOM   2054 HG22 ILE   130      19.384  44.793  15.270  1.00  0.00           H  
ATOM   2055 HG23 ILE   130      18.252  43.715  14.463  1.00  0.00           H  
ATOM   2056 HG13 ILE   130      17.403  46.034  11.589  1.00  0.00           H  
ATOM   2057 HG12 ILE   130      17.191  44.453  12.219  1.00  0.00           H  
ATOM   2058 HD11 ILE   130      18.745  44.762  10.151  1.00  0.00           H  
ATOM   2059 HD12 ILE   130      19.920  45.411  11.279  1.00  0.00           H  
ATOM   2060 HD13 ILE   130      19.283  43.748  11.446  1.00  0.00           H  
ATOM   2061  N   ARG   131      18.138  47.863  15.915  1.00  0.00           N  
ATOM   2062  CA  ARG   131      18.314  48.414  17.261  1.00  0.00           C  
ATOM   2063  C   ARG   131      16.963  48.605  17.961  1.00  0.00           C  
ATOM   2064  O   ARG   131      16.824  48.157  19.093  1.00  0.00           O  
ATOM   2065  CB  ARG   131      19.082  49.750  17.209  1.00  0.00           C  
ATOM   2066  CG  ARG   131      20.522  49.606  16.701  1.00  0.00           C  
ATOM   2067  CD  ARG   131      21.136  50.898  16.151  1.00  0.00           C  
ATOM   2068  NE  ARG   131      21.620  51.805  17.195  1.00  0.00           N  
ATOM   2069  CZ  ARG   131      22.866  52.306  17.262  1.00  0.00           C  
ATOM   2070  NH1 ARG   131      23.804  51.986  16.357  1.00  0.00           N  
ATOM   2071  NH2 ARG   131      23.175  53.148  18.256  1.00  0.00           N1+
ATOM   2072  H   ARG   131      18.440  48.450  15.147  1.00  0.00           H  
ATOM   2073  HA  ARG   131      18.904  47.699  17.835  1.00  0.00           H  
ATOM   2074  HB3 ARG   131      19.106  50.219  18.193  1.00  0.00           H  
ATOM   2075  HB2 ARG   131      18.533  50.427  16.555  1.00  0.00           H  
ATOM   2076  HG3 ARG   131      20.605  48.849  15.930  1.00  0.00           H  
ATOM   2077  HG2 ARG   131      21.116  49.240  17.538  1.00  0.00           H  
ATOM   2078  HD3 ARG   131      20.348  51.487  15.695  1.00  0.00           H  
ATOM   2079  HD2 ARG   131      21.840  50.704  15.345  1.00  0.00           H  
ATOM   2080  HE  ARG   131      20.955  52.064  17.908  1.00  0.00           H  
ATOM   2081 HH12 ARG   131      24.736  52.367  16.424  1.00  0.00           H  
ATOM   2082 HH11 ARG   131      23.585  51.359  15.593  1.00  0.00           H  
ATOM   2083 HH22 ARG   131      24.109  53.525  18.335  1.00  0.00           H  
ATOM   2084 HH21 ARG   131      22.479  53.417  18.936  1.00  0.00           H  
ATOM   2085  N   PHE   132      15.986  49.211  17.265  1.00  0.00           N  
ATOM   2086  CA  PHE   132      14.654  49.450  17.808  1.00  0.00           C  
ATOM   2087  C   PHE   132      13.833  48.167  18.029  1.00  0.00           C  
ATOM   2088  O   PHE   132      13.253  48.021  19.103  1.00  0.00           O  
ATOM   2089  CB  PHE   132      13.904  50.494  16.961  1.00  0.00           C  
ATOM   2090  CG  PHE   132      12.548  50.881  17.526  1.00  0.00           C  
ATOM   2091  CD1 PHE   132      12.474  51.506  18.789  1.00  0.00           C  
ATOM   2092  CD2 PHE   132      11.355  50.551  16.850  1.00  0.00           C  
ATOM   2093  CE1 PHE   132      11.240  51.808  19.346  1.00  0.00           C  
ATOM   2094  CE2 PHE   132      10.131  50.888  17.415  1.00  0.00           C  
ATOM   2095  CZ  PHE   132      10.073  51.504  18.658  1.00  0.00           C  
ATOM   2096  H   PHE   132      16.163  49.546  16.327  1.00  0.00           H  
ATOM   2097  HA  PHE   132      14.806  49.895  18.793  1.00  0.00           H  
ATOM   2098  HB3 PHE   132      13.802  50.155  15.929  1.00  0.00           H  
ATOM   2099  HB2 PHE   132      14.502  51.405  16.918  1.00  0.00           H  
ATOM   2100  HD1 PHE   132      13.374  51.739  19.335  1.00  0.00           H  
ATOM   2101  HD2 PHE   132      11.391  50.052  15.894  1.00  0.00           H  
ATOM   2102  HE1 PHE   132      11.187  52.280  20.315  1.00  0.00           H  
ATOM   2103  HE2 PHE   132       9.214  50.665  16.891  1.00  0.00           H  
ATOM   2104  HZ  PHE   132       9.114  51.745  19.092  1.00  0.00           H  
ATOM   2105  N   LEU   133      13.817  47.258  17.036  1.00  0.00           N  
ATOM   2106  CA  LEU   133      13.099  45.986  17.121  1.00  0.00           C  
ATOM   2107  C   LEU   133      13.663  45.079  18.225  1.00  0.00           C  
ATOM   2108  O   LEU   133      12.900  44.656  19.090  1.00  0.00           O  
ATOM   2109  CB  LEU   133      13.071  45.246  15.761  1.00  0.00           C  
ATOM   2110  CG  LEU   133      12.181  45.874  14.660  1.00  0.00           C  
ATOM   2111  CD1 LEU   133      12.303  45.093  13.340  1.00  0.00           C  
ATOM   2112  CD2 LEU   133      10.711  46.013  15.063  1.00  0.00           C  
ATOM   2113  H   LEU   133      14.307  47.445  16.170  1.00  0.00           H  
ATOM   2114  HA  LEU   133      12.082  46.238  17.413  1.00  0.00           H  
ATOM   2115  HB3 LEU   133      12.723  44.223  15.920  1.00  0.00           H  
ATOM   2116  HB2 LEU   133      14.093  45.152  15.389  1.00  0.00           H  
ATOM   2117  HG  LEU   133      12.527  46.887  14.472  1.00  0.00           H  
ATOM   2118 HD11 LEU   133      12.627  45.756  12.538  1.00  0.00           H  
ATOM   2119 HD12 LEU   133      13.030  44.284  13.406  1.00  0.00           H  
ATOM   2120 HD13 LEU   133      11.356  44.647  13.032  1.00  0.00           H  
ATOM   2121 HD21 LEU   133      10.097  46.336  14.221  1.00  0.00           H  
ATOM   2122 HD22 LEU   133      10.316  45.062  15.410  1.00  0.00           H  
ATOM   2123 HD23 LEU   133      10.588  46.752  15.851  1.00  0.00           H  
ATOM   2124  N   VAL   134      14.984  44.837  18.221  1.00  0.00           N  
ATOM   2125  CA  VAL   134      15.635  43.985  19.217  1.00  0.00           C  
ATOM   2126  C   VAL   134      15.586  44.585  20.639  1.00  0.00           C  
ATOM   2127  O   VAL   134      15.426  43.816  21.584  1.00  0.00           O  
ATOM   2128  CB  VAL   134      17.096  43.622  18.831  1.00  0.00           C  
ATOM   2129  CG1 VAL   134      17.807  42.729  19.867  1.00  0.00           C  
ATOM   2130  CG2 VAL   134      17.143  42.898  17.471  1.00  0.00           C  
ATOM   2131  H   VAL   134      15.579  45.238  17.506  1.00  0.00           H  
ATOM   2132  HA  VAL   134      15.070  43.055  19.253  1.00  0.00           H  
ATOM   2133  HB  VAL   134      17.665  44.546  18.739  1.00  0.00           H  
ATOM   2134 HG11 VAL   134      18.818  42.479  19.551  1.00  0.00           H  
ATOM   2135 HG12 VAL   134      17.885  43.188  20.848  1.00  0.00           H  
ATOM   2136 HG13 VAL   134      17.262  41.798  19.994  1.00  0.00           H  
ATOM   2137 HG21 VAL   134      18.172  42.784  17.134  1.00  0.00           H  
ATOM   2138 HG22 VAL   134      16.697  41.905  17.534  1.00  0.00           H  
ATOM   2139 HG23 VAL   134      16.613  43.435  16.687  1.00  0.00           H  
ATOM   2140  N   TYR   135      15.630  45.925  20.772  1.00  0.00           N  
ATOM   2141  CA  TYR   135      15.417  46.618  22.047  1.00  0.00           C  
ATOM   2142  C   TYR   135      14.032  46.340  22.655  1.00  0.00           C  
ATOM   2143  O   TYR   135      13.961  46.080  23.852  1.00  0.00           O  
ATOM   2144  CB  TYR   135      15.667  48.132  21.906  1.00  0.00           C  
ATOM   2145  CG  TYR   135      15.480  48.928  23.183  1.00  0.00           C  
ATOM   2146  CD1 TYR   135      16.431  48.818  24.217  1.00  0.00           C  
ATOM   2147  CD2 TYR   135      14.352  49.756  23.354  1.00  0.00           C  
ATOM   2148  CE1 TYR   135      16.241  49.511  25.427  1.00  0.00           C  
ATOM   2149  CE2 TYR   135      14.175  50.464  24.557  1.00  0.00           C  
ATOM   2150  CZ  TYR   135      15.107  50.328  25.601  1.00  0.00           C  
ATOM   2151  OH  TYR   135      14.921  50.996  26.776  1.00  0.00           O  
ATOM   2152  H   TYR   135      15.762  46.512  19.958  1.00  0.00           H  
ATOM   2153  HA  TYR   135      16.163  46.227  22.743  1.00  0.00           H  
ATOM   2154  HB3 TYR   135      15.023  48.550  21.131  1.00  0.00           H  
ATOM   2155  HB2 TYR   135      16.687  48.307  21.581  1.00  0.00           H  
ATOM   2156  HD1 TYR   135      17.298  48.186  24.093  1.00  0.00           H  
ATOM   2157  HD2 TYR   135      13.622  49.852  22.563  1.00  0.00           H  
ATOM   2158  HE1 TYR   135      16.964  49.411  26.223  1.00  0.00           H  
ATOM   2159  HE2 TYR   135      13.323  51.116  24.674  1.00  0.00           H  
ATOM   2160  HH  TYR   135      14.256  51.693  26.758  1.00  0.00           H  
ATOM   2161  N   GLN   136      12.976  46.361  21.824  1.00  0.00           N  
ATOM   2162  CA  GLN   136      11.609  46.034  22.233  1.00  0.00           C  
ATOM   2163  C   GLN   136      11.402  44.562  22.612  1.00  0.00           C  
ATOM   2164  O   GLN   136      10.631  44.294  23.532  1.00  0.00           O  
ATOM   2165  CB  GLN   136      10.623  46.412  21.131  1.00  0.00           C  
ATOM   2166  CG  GLN   136      10.435  47.924  20.975  1.00  0.00           C  
ATOM   2167  CD  GLN   136       9.420  48.183  19.876  1.00  0.00           C  
ATOM   2168  OE1 GLN   136       8.283  48.547  20.158  1.00  0.00           O  
ATOM   2169  NE2 GLN   136       9.826  47.948  18.628  1.00  0.00           N  
ATOM   2170  H   GLN   136      13.111  46.585  20.847  1.00  0.00           H  
ATOM   2171  HA  GLN   136      11.375  46.638  23.110  1.00  0.00           H  
ATOM   2172  HB3 GLN   136       9.653  45.972  21.361  1.00  0.00           H  
ATOM   2173  HB2 GLN   136      10.939  45.969  20.186  1.00  0.00           H  
ATOM   2174  HG3 GLN   136      11.370  48.429  20.739  1.00  0.00           H  
ATOM   2175  HG2 GLN   136      10.076  48.360  21.908  1.00  0.00           H  
ATOM   2176 HE22 GLN   136       9.204  48.092  17.842  1.00  0.00           H  
ATOM   2177 HE21 GLN   136      10.778  47.660  18.454  1.00  0.00           H  
ATOM   2178  N   ILE   137      12.105  43.640  21.929  1.00  0.00           N  
ATOM   2179  CA  ILE   137      12.134  42.223  22.297  1.00  0.00           C  
ATOM   2180  C   ILE   137      12.757  42.047  23.698  1.00  0.00           C  
ATOM   2181  O   ILE   137      12.152  41.377  24.527  1.00  0.00           O  
ATOM   2182  CB  ILE   137      12.908  41.335  21.273  1.00  0.00           C  
ATOM   2183  CG2 ILE   137      13.050  39.865  21.716  1.00  0.00           C  
ATOM   2184  CG1 ILE   137      12.275  41.372  19.865  1.00  0.00           C  
ATOM   2185  CD1 ILE   137      13.193  40.822  18.759  1.00  0.00           C  
ATOM   2186  H   ILE   137      12.703  43.925  21.165  1.00  0.00           H  
ATOM   2187  HA  ILE   137      11.101  41.869  22.337  1.00  0.00           H  
ATOM   2188  HB  ILE   137      13.916  41.740  21.182  1.00  0.00           H  
ATOM   2189 HG21 ILE   137      13.547  39.267  20.954  1.00  0.00           H  
ATOM   2190 HG22 ILE   137      13.649  39.776  22.619  1.00  0.00           H  
ATOM   2191 HG23 ILE   137      12.080  39.410  21.909  1.00  0.00           H  
ATOM   2192 HG13 ILE   137      12.013  42.390  19.603  1.00  0.00           H  
ATOM   2193 HG12 ILE   137      11.334  40.820  19.870  1.00  0.00           H  
ATOM   2194 HD11 ILE   137      12.960  41.279  17.797  1.00  0.00           H  
ATOM   2195 HD12 ILE   137      14.245  41.007  18.968  1.00  0.00           H  
ATOM   2196 HD13 ILE   137      13.080  39.744  18.651  1.00  0.00           H  
ATOM   2197  N   LEU   138      13.906  42.700  23.948  1.00  0.00           N  
ATOM   2198  CA  LEU   138      14.628  42.680  25.223  1.00  0.00           C  
ATOM   2199  C   LEU   138      13.900  43.401  26.374  1.00  0.00           C  
ATOM   2200  O   LEU   138      14.027  42.953  27.511  1.00  0.00           O  
ATOM   2201  CB  LEU   138      16.039  43.267  25.027  1.00  0.00           C  
ATOM   2202  CG  LEU   138      16.965  42.423  24.130  1.00  0.00           C  
ATOM   2203  CD1 LEU   138      18.215  43.237  23.779  1.00  0.00           C  
ATOM   2204  CD2 LEU   138      17.322  41.061  24.755  1.00  0.00           C  
ATOM   2205  H   LEU   138      14.334  43.242  23.208  1.00  0.00           H  
ATOM   2206  HA  LEU   138      14.731  41.637  25.520  1.00  0.00           H  
ATOM   2207  HB3 LEU   138      16.525  43.397  25.995  1.00  0.00           H  
ATOM   2208  HB2 LEU   138      15.946  44.268  24.603  1.00  0.00           H  
ATOM   2209  HG  LEU   138      16.457  42.206  23.192  1.00  0.00           H  
ATOM   2210 HD11 LEU   138      18.981  42.626  23.300  1.00  0.00           H  
ATOM   2211 HD12 LEU   138      17.951  44.037  23.089  1.00  0.00           H  
ATOM   2212 HD13 LEU   138      18.653  43.702  24.663  1.00  0.00           H  
ATOM   2213 HD21 LEU   138      18.394  40.864  24.737  1.00  0.00           H  
ATOM   2214 HD22 LEU   138      17.002  40.994  25.795  1.00  0.00           H  
ATOM   2215 HD23 LEU   138      16.838  40.246  24.218  1.00  0.00           H  
ATOM   2216  N   ARG   139      13.137  44.468  26.072  1.00  0.00           N  
ATOM   2217  CA  ARG   139      12.216  45.150  26.992  1.00  0.00           C  
ATOM   2218  C   ARG   139      11.126  44.183  27.482  1.00  0.00           C  
ATOM   2219  O   ARG   139      10.916  44.067  28.690  1.00  0.00           O  
ATOM   2220  CB  ARG   139      11.537  46.332  26.262  1.00  0.00           C  
ATOM   2221  CG  ARG   139      12.336  47.641  26.135  1.00  0.00           C  
ATOM   2222  CD  ARG   139      12.055  48.642  27.268  1.00  0.00           C  
ATOM   2223  NE  ARG   139      10.660  49.114  27.275  1.00  0.00           N  
ATOM   2224  CZ  ARG   139      10.095  50.025  26.465  1.00  0.00           C  
ATOM   2225  NH1 ARG   139      10.798  50.660  25.520  1.00  0.00           N  
ATOM   2226  NH2 ARG   139       8.792  50.291  26.613  1.00  0.00           N1+
ATOM   2227  H   ARG   139      13.136  44.810  25.119  1.00  0.00           H  
ATOM   2228  HA  ARG   139      12.784  45.520  27.848  1.00  0.00           H  
ATOM   2229  HB3 ARG   139      10.589  46.571  26.738  1.00  0.00           H  
ATOM   2230  HB2 ARG   139      11.264  45.999  25.266  1.00  0.00           H  
ATOM   2231  HG3 ARG   139      11.936  48.109  25.234  1.00  0.00           H  
ATOM   2232  HG2 ARG   139      13.399  47.508  25.936  1.00  0.00           H  
ATOM   2233  HD3 ARG   139      12.797  49.436  27.347  1.00  0.00           H  
ATOM   2234  HD2 ARG   139      12.113  48.081  28.200  1.00  0.00           H  
ATOM   2235  HE  ARG   139      10.063  48.672  27.960  1.00  0.00           H  
ATOM   2236 HH12 ARG   139      10.356  51.358  24.939  1.00  0.00           H  
ATOM   2237 HH11 ARG   139      11.784  50.473  25.424  1.00  0.00           H  
ATOM   2238 HH22 ARG   139       8.298  50.917  25.986  1.00  0.00           H  
ATOM   2239 HH21 ARG   139       8.264  49.850  27.351  1.00  0.00           H  
ATOM   2240  N   GLY   140      10.469  43.508  26.518  1.00  0.00           N  
ATOM   2241  CA  GLY   140       9.412  42.523  26.738  1.00  0.00           C  
ATOM   2242  C   GLY   140       9.936  41.304  27.496  1.00  0.00           C  
ATOM   2243  O   GLY   140       9.264  40.821  28.405  1.00  0.00           O  
ATOM   2244  H   GLY   140      10.721  43.681  25.553  1.00  0.00           H  
ATOM   2245  HA3 GLY   140       9.018  42.204  25.773  1.00  0.00           H  
ATOM   2246  HA2 GLY   140       8.589  42.963  27.294  1.00  0.00           H  
ATOM   2247  N   LEU   141      11.150  40.843  27.156  1.00  0.00           N  
ATOM   2248  CA  LEU   141      11.812  39.731  27.821  1.00  0.00           C  
ATOM   2249  C   LEU   141      12.284  40.057  29.235  1.00  0.00           C  
ATOM   2250  O   LEU   141      12.131  39.182  30.075  1.00  0.00           O  
ATOM   2251  CB  LEU   141      12.980  39.198  26.980  1.00  0.00           C  
ATOM   2252  CG  LEU   141      12.553  38.349  25.771  1.00  0.00           C  
ATOM   2253  CD1 LEU   141      13.806  37.907  25.006  1.00  0.00           C  
ATOM   2254  CD2 LEU   141      11.654  37.159  26.160  1.00  0.00           C  
ATOM   2255  H   LEU   141      11.647  41.263  26.381  1.00  0.00           H  
ATOM   2256  HA  LEU   141      11.066  38.944  27.936  1.00  0.00           H  
ATOM   2257  HB3 LEU   141      13.623  38.575  27.604  1.00  0.00           H  
ATOM   2258  HB2 LEU   141      13.604  40.032  26.662  1.00  0.00           H  
ATOM   2259  HG  LEU   141      11.969  38.973  25.098  1.00  0.00           H  
ATOM   2260 HD11 LEU   141      13.610  37.935  23.940  1.00  0.00           H  
ATOM   2261 HD12 LEU   141      14.660  38.558  25.197  1.00  0.00           H  
ATOM   2262 HD13 LEU   141      14.116  36.897  25.268  1.00  0.00           H  
ATOM   2263 HD21 LEU   141      11.881  36.249  25.613  1.00  0.00           H  
ATOM   2264 HD22 LEU   141      11.759  36.914  27.215  1.00  0.00           H  
ATOM   2265 HD23 LEU   141      10.603  37.387  25.975  1.00  0.00           H  
ATOM   2266  N   LYS   142      12.794  41.273  29.514  1.00  0.00           N  
ATOM   2267  CA  LYS   142      13.136  41.688  30.882  1.00  0.00           C  
ATOM   2268  C   LYS   142      11.909  41.671  31.804  1.00  0.00           C  
ATOM   2269  O   LYS   142      12.020  41.163  32.919  1.00  0.00           O  
ATOM   2270  CB  LYS   142      13.859  43.054  30.909  1.00  0.00           C  
ATOM   2271  CG  LYS   142      14.196  43.557  32.336  1.00  0.00           C  
ATOM   2272  CD  LYS   142      14.865  44.935  32.366  1.00  0.00           C  
ATOM   2273  CE  LYS   142      15.104  45.462  33.789  1.00  0.00           C  
ATOM   2274  NZ  LYS   142      15.646  46.834  33.767  1.00  0.00           N1+
ATOM   2275  H   LYS   142      12.919  41.958  28.780  1.00  0.00           H  
ATOM   2276  HA  LYS   142      13.839  40.948  31.270  1.00  0.00           H  
ATOM   2277  HB3 LYS   142      13.246  43.801  30.402  1.00  0.00           H  
ATOM   2278  HB2 LYS   142      14.780  42.969  30.333  1.00  0.00           H  
ATOM   2279  HG3 LYS   142      14.839  42.829  32.832  1.00  0.00           H  
ATOM   2280  HG2 LYS   142      13.293  43.628  32.941  1.00  0.00           H  
ATOM   2281  HD3 LYS   142      14.252  45.642  31.805  1.00  0.00           H  
ATOM   2282  HD2 LYS   142      15.821  44.876  31.852  1.00  0.00           H  
ATOM   2283  HE3 LYS   142      15.801  44.812  34.320  1.00  0.00           H  
ATOM   2284  HE2 LYS   142      14.171  45.471  34.354  1.00  0.00           H  
ATOM   2285  HZ1 LYS   142      15.833  47.153  34.707  1.00  0.00           H  
ATOM   2286  HZ2 LYS   142      16.502  46.868  33.231  1.00  0.00           H  
ATOM   2287  HZ3 LYS   142      14.973  47.457  33.340  1.00  0.00           H  
ATOM   2288  N   TYR   143      10.767  42.170  31.297  1.00  0.00           N  
ATOM   2289  CA  TYR   143       9.476  42.096  31.972  1.00  0.00           C  
ATOM   2290  C   TYR   143       9.063  40.642  32.260  1.00  0.00           C  
ATOM   2291  O   TYR   143       8.810  40.319  33.414  1.00  0.00           O  
ATOM   2292  CB  TYR   143       8.400  42.865  31.173  1.00  0.00           C  
ATOM   2293  CG  TYR   143       7.028  42.847  31.826  1.00  0.00           C  
ATOM   2294  CD1 TYR   143       6.665  43.874  32.720  1.00  0.00           C  
ATOM   2295  CD2 TYR   143       6.133  41.782  31.587  1.00  0.00           C  
ATOM   2296  CE1 TYR   143       5.429  43.821  33.391  1.00  0.00           C  
ATOM   2297  CE2 TYR   143       4.915  41.713  32.288  1.00  0.00           C  
ATOM   2298  CZ  TYR   143       4.565  42.726  33.199  1.00  0.00           C  
ATOM   2299  OH  TYR   143       3.406  42.640  33.915  1.00  0.00           O  
ATOM   2300  H   TYR   143      10.767  42.577  30.371  1.00  0.00           H  
ATOM   2301  HA  TYR   143       9.591  42.604  32.932  1.00  0.00           H  
ATOM   2302  HB3 TYR   143       8.305  42.462  30.165  1.00  0.00           H  
ATOM   2303  HB2 TYR   143       8.711  43.903  31.044  1.00  0.00           H  
ATOM   2304  HD1 TYR   143       7.336  44.699  32.906  1.00  0.00           H  
ATOM   2305  HD2 TYR   143       6.396  40.989  30.901  1.00  0.00           H  
ATOM   2306  HE1 TYR   143       5.162  44.608  34.081  1.00  0.00           H  
ATOM   2307  HE2 TYR   143       4.260  40.872  32.140  1.00  0.00           H  
ATOM   2308  HH  TYR   143       2.937  41.806  33.821  1.00  0.00           H  
ATOM   2309  N   MET   144       9.020  39.800  31.216  1.00  0.00           N  
ATOM   2310  CA  MET   144       8.574  38.410  31.289  1.00  0.00           C  
ATOM   2311  C   MET   144       9.502  37.500  32.131  1.00  0.00           C  
ATOM   2312  O   MET   144       9.003  36.643  32.860  1.00  0.00           O  
ATOM   2313  CB  MET   144       8.356  37.915  29.849  1.00  0.00           C  
ATOM   2314  CG  MET   144       7.726  36.521  29.718  1.00  0.00           C  
ATOM   2315  SD  MET   144       8.100  35.703  28.154  1.00  0.00           S  
ATOM   2316  CE  MET   144       9.816  35.281  28.540  1.00  0.00           C  
ATOM   2317  H   MET   144       9.254  40.143  30.293  1.00  0.00           H  
ATOM   2318  HA  MET   144       7.592  38.416  31.762  1.00  0.00           H  
ATOM   2319  HB3 MET   144       9.290  37.985  29.294  1.00  0.00           H  
ATOM   2320  HB2 MET   144       7.684  38.615  29.353  1.00  0.00           H  
ATOM   2321  HG3 MET   144       6.646  36.601  29.822  1.00  0.00           H  
ATOM   2322  HG2 MET   144       8.069  35.853  30.502  1.00  0.00           H  
ATOM   2323  HE1 MET   144      10.372  34.987  27.658  1.00  0.00           H  
ATOM   2324  HE2 MET   144      10.344  36.125  28.975  1.00  0.00           H  
ATOM   2325  HE3 MET   144       9.844  34.465  29.255  1.00  0.00           H  
ATOM   2326  N   HIS   145      10.823  37.730  32.058  1.00  0.00           N  
ATOM   2327  CA  HIS   145      11.851  37.046  32.850  1.00  0.00           C  
ATOM   2328  C   HIS   145      11.824  37.422  34.338  1.00  0.00           C  
ATOM   2329  O   HIS   145      12.075  36.548  35.163  1.00  0.00           O  
ATOM   2330  CB  HIS   145      13.250  37.323  32.263  1.00  0.00           C  
ATOM   2331  ND1 HIS   145      14.625  37.031  30.148  1.00  0.00           N  
ATOM   2332  CG  HIS   145      13.525  36.694  30.918  1.00  0.00           C  
ATOM   2333  NE2 HIS   145      13.484  35.540  28.967  1.00  0.00           N  
ATOM   2334  CD2 HIS   145      12.838  35.755  30.182  1.00  0.00           C  
ATOM   2335  CE1 HIS   145      14.549  36.325  29.017  1.00  0.00           C  
ATOM   2336  H   HIS   145      11.167  38.433  31.414  1.00  0.00           H  
ATOM   2337  HA  HIS   145      11.666  35.971  32.800  1.00  0.00           H  
ATOM   2338  HB3 HIS   145      14.019  36.971  32.947  1.00  0.00           H  
ATOM   2339  HB2 HIS   145      13.413  38.399  32.185  1.00  0.00           H  
ATOM   2340  HD1 HIS   145      15.346  37.692  30.396  1.00  0.00           H  
ATOM   2341  HD2 HIS   145      11.932  35.227  30.427  1.00  0.00           H  
ATOM   2342  HE1 HIS   145      15.277  36.388  28.221  1.00  0.00           H  
ATOM   2343  N   SER   146      11.497  38.685  34.670  1.00  0.00           N  
ATOM   2344  CA  SER   146      11.393  39.154  36.058  1.00  0.00           C  
ATOM   2345  C   SER   146      10.245  38.500  36.854  1.00  0.00           C  
ATOM   2346  O   SER   146      10.365  38.389  38.074  1.00  0.00           O  
ATOM   2347  CB  SER   146      11.341  40.694  36.100  1.00  0.00           C  
ATOM   2348  OG  SER   146      10.080  41.204  35.725  1.00  0.00           O  
ATOM   2349  H   SER   146      11.310  39.365  33.945  1.00  0.00           H  
ATOM   2350  HA  SER   146      12.322  38.859  36.551  1.00  0.00           H  
ATOM   2351  HB3 SER   146      12.122  41.135  35.482  1.00  0.00           H  
ATOM   2352  HB2 SER   146      11.536  41.035  37.118  1.00  0.00           H  
ATOM   2353  HG  SER   146       9.878  40.906  34.830  1.00  0.00           H  
ATOM   2354  N   ILE   147       9.187  38.045  36.157  1.00  0.00           N  
ATOM   2355  CA  ILE   147       8.087  37.258  36.733  1.00  0.00           C  
ATOM   2356  C   ILE   147       8.529  35.806  37.027  1.00  0.00           C  
ATOM   2357  O   ILE   147       7.923  35.168  37.885  1.00  0.00           O  
ATOM   2358  CB  ILE   147       6.754  37.292  35.882  1.00  0.00           C  
ATOM   2359  CG2 ILE   147       6.738  38.357  34.774  1.00  0.00           C  
ATOM   2360  CG1 ILE   147       6.245  35.963  35.275  1.00  0.00           C  
ATOM   2361  CD1 ILE   147       4.878  36.060  34.583  1.00  0.00           C  
ATOM   2362  H   ILE   147       9.158  38.178  35.156  1.00  0.00           H  
ATOM   2363  HA  ILE   147       7.852  37.705  37.701  1.00  0.00           H  
ATOM   2364  HB  ILE   147       5.989  37.609  36.593  1.00  0.00           H  
ATOM   2365 HG21 ILE   147       7.111  37.955  33.840  1.00  0.00           H  
ATOM   2366 HG22 ILE   147       5.730  38.729  34.586  1.00  0.00           H  
ATOM   2367 HG23 ILE   147       7.358  39.206  35.010  1.00  0.00           H  
ATOM   2368 HG13 ILE   147       6.159  35.177  36.025  1.00  0.00           H  
ATOM   2369 HG12 ILE   147       6.994  35.641  34.557  1.00  0.00           H  
ATOM   2370 HD11 ILE   147       4.548  35.084  34.227  1.00  0.00           H  
ATOM   2371 HD12 ILE   147       4.115  36.434  35.266  1.00  0.00           H  
ATOM   2372 HD13 ILE   147       4.908  36.729  33.730  1.00  0.00           H  
ATOM   2373  N   GLY   148       9.576  35.326  36.334  1.00  0.00           N  
ATOM   2374  CA  GLY   148      10.072  33.956  36.426  1.00  0.00           C  
ATOM   2375  C   GLY   148       9.485  33.080  35.310  1.00  0.00           C  
ATOM   2376  O   GLY   148       9.502  31.858  35.448  1.00  0.00           O  
ATOM   2377  H   GLY   148      10.060  35.935  35.689  1.00  0.00           H  
ATOM   2378  HA3 GLY   148       9.856  33.513  37.399  1.00  0.00           H  
ATOM   2379  HA2 GLY   148      11.157  33.973  36.319  1.00  0.00           H  
ATOM   2380  N   LEU   149       8.968  33.682  34.223  1.00  0.00           N  
ATOM   2381  CA  LEU   149       8.442  32.977  33.055  1.00  0.00           C  
ATOM   2382  C   LEU   149       9.491  32.983  31.933  1.00  0.00           C  
ATOM   2383  O   LEU   149      10.202  33.973  31.765  1.00  0.00           O  
ATOM   2384  CB  LEU   149       7.129  33.654  32.607  1.00  0.00           C  
ATOM   2385  CG  LEU   149       6.234  32.770  31.723  1.00  0.00           C  
ATOM   2386  CD1 LEU   149       5.527  31.704  32.577  1.00  0.00           C  
ATOM   2387  CD2 LEU   149       5.216  33.595  30.925  1.00  0.00           C  
ATOM   2388  H   LEU   149       8.991  34.690  34.153  1.00  0.00           H  
ATOM   2389  HA  LEU   149       8.221  31.942  33.322  1.00  0.00           H  
ATOM   2390  HB3 LEU   149       7.350  34.601  32.121  1.00  0.00           H  
ATOM   2391  HB2 LEU   149       6.538  33.906  33.482  1.00  0.00           H  
ATOM   2392  HG  LEU   149       6.860  32.274  30.982  1.00  0.00           H  
ATOM   2393 HD11 LEU   149       4.514  31.510  32.225  1.00  0.00           H  
ATOM   2394 HD12 LEU   149       6.083  30.769  32.555  1.00  0.00           H  
ATOM   2395 HD13 LEU   149       5.445  31.988  33.627  1.00  0.00           H  
ATOM   2396 HD21 LEU   149       4.791  33.016  30.105  1.00  0.00           H  
ATOM   2397 HD22 LEU   149       4.391  33.923  31.558  1.00  0.00           H  
ATOM   2398 HD23 LEU   149       5.682  34.473  30.482  1.00  0.00           H  
ATOM   2399  N   ILE   150       9.546  31.872  31.185  1.00  0.00           N  
ATOM   2400  CA  ILE   150      10.429  31.658  30.041  1.00  0.00           C  
ATOM   2401  C   ILE   150       9.524  31.428  28.821  1.00  0.00           C  
ATOM   2402  O   ILE   150       8.617  30.605  28.908  1.00  0.00           O  
ATOM   2403  CB  ILE   150      11.307  30.378  30.222  1.00  0.00           C  
ATOM   2404  CG2 ILE   150      12.252  30.151  29.025  1.00  0.00           C  
ATOM   2405  CG1 ILE   150      12.159  30.420  31.512  1.00  0.00           C  
ATOM   2406  CD1 ILE   150      11.415  30.061  32.809  1.00  0.00           C  
ATOM   2407  H   ILE   150       8.914  31.113  31.389  1.00  0.00           H  
ATOM   2408  HA  ILE   150      11.075  32.521  29.865  1.00  0.00           H  
ATOM   2409  HB  ILE   150      10.659  29.501  30.280  1.00  0.00           H  
ATOM   2410 HG21 ILE   150      12.846  29.249  29.168  1.00  0.00           H  
ATOM   2411 HG22 ILE   150      11.725  30.028  28.080  1.00  0.00           H  
ATOM   2412 HG23 ILE   150      12.941  30.987  28.906  1.00  0.00           H  
ATOM   2413 HG13 ILE   150      12.601  31.409  31.611  1.00  0.00           H  
ATOM   2414 HG12 ILE   150      13.001  29.733  31.422  1.00  0.00           H  
ATOM   2415 HD11 ILE   150      11.995  29.358  33.407  1.00  0.00           H  
ATOM   2416 HD12 ILE   150      11.250  30.948  33.420  1.00  0.00           H  
ATOM   2417 HD13 ILE   150      10.445  29.602  32.617  1.00  0.00           H  
ATOM   2418  N   HIS   151       9.782  32.124  27.704  1.00  0.00           N  
ATOM   2419  CA  HIS   151       8.993  32.010  26.478  1.00  0.00           C  
ATOM   2420  C   HIS   151       9.132  30.629  25.821  1.00  0.00           C  
ATOM   2421  O   HIS   151       8.111  30.026  25.522  1.00  0.00           O  
ATOM   2422  CB  HIS   151       9.336  33.142  25.492  1.00  0.00           C  
ATOM   2423  ND1 HIS   151       8.300  32.742  23.212  1.00  0.00           N  
ATOM   2424  CG  HIS   151       8.290  33.373  24.440  1.00  0.00           C  
ATOM   2425  NE2 HIS   151       6.542  34.088  23.199  1.00  0.00           N  
ATOM   2426  CD2 HIS   151       7.198  34.207  24.422  1.00  0.00           C  
ATOM   2427  CE1 HIS   151       7.251  33.195  22.525  1.00  0.00           C  
ATOM   2428  H   HIS   151      10.599  32.728  27.664  1.00  0.00           H  
ATOM   2429  HA  HIS   151       7.949  32.142  26.773  1.00  0.00           H  
ATOM   2430  HB3 HIS   151      10.290  32.962  25.000  1.00  0.00           H  
ATOM   2431  HB2 HIS   151       9.441  34.088  26.011  1.00  0.00           H  
ATOM   2432  HD1 HIS   151       8.997  32.101  22.866  1.00  0.00           H  
ATOM   2433  HD2 HIS   151       6.838  34.880  25.186  1.00  0.00           H  
ATOM   2434  HE1 HIS   151       7.012  32.883  21.519  1.00  0.00           H  
ATOM   2435  N   ARG   152      10.376  30.153  25.632  1.00  0.00           N  
ATOM   2436  CA  ARG   152      10.781  28.874  25.021  1.00  0.00           C  
ATOM   2437  C   ARG   152      10.574  28.760  23.495  1.00  0.00           C  
ATOM   2438  O   ARG   152      11.119  27.821  22.912  1.00  0.00           O  
ATOM   2439  CB  ARG   152      10.117  27.649  25.696  1.00  0.00           C  
ATOM   2440  CG  ARG   152      10.356  27.496  27.202  1.00  0.00           C  
ATOM   2441  CD  ARG   152       9.766  26.164  27.691  1.00  0.00           C  
ATOM   2442  NE  ARG   152       9.790  26.033  29.150  1.00  0.00           N  
ATOM   2443  CZ  ARG   152       9.014  26.696  30.016  1.00  0.00           C  
ATOM   2444  NH1 ARG   152       8.098  27.566  29.582  1.00  0.00           N  
ATOM   2445  NH2 ARG   152       9.160  26.487  31.330  1.00  0.00           N1+
ATOM   2446  H   ARG   152      11.153  30.755  25.889  1.00  0.00           H  
ATOM   2447  HA  ARG   152      11.857  28.805  25.186  1.00  0.00           H  
ATOM   2448  HB3 ARG   152      10.489  26.742  25.218  1.00  0.00           H  
ATOM   2449  HB2 ARG   152       9.043  27.653  25.504  1.00  0.00           H  
ATOM   2450  HG3 ARG   152       9.997  28.344  27.784  1.00  0.00           H  
ATOM   2451  HG2 ARG   152      11.437  27.463  27.341  1.00  0.00           H  
ATOM   2452  HD3 ARG   152      10.441  25.373  27.363  1.00  0.00           H  
ATOM   2453  HD2 ARG   152       8.794  25.935  27.253  1.00  0.00           H  
ATOM   2454  HE  ARG   152      10.445  25.350  29.514  1.00  0.00           H  
ATOM   2455 HH12 ARG   152       7.522  28.082  30.231  1.00  0.00           H  
ATOM   2456 HH11 ARG   152       8.006  27.749  28.593  1.00  0.00           H  
ATOM   2457 HH22 ARG   152       8.585  26.984  31.996  1.00  0.00           H  
ATOM   2458 HH21 ARG   152       9.849  25.830  31.667  1.00  0.00           H  
ATOM   2459  N   ASP   153       9.793  29.661  22.878  1.00  0.00           N  
ATOM   2460  CA  ASP   153       9.406  29.578  21.466  1.00  0.00           C  
ATOM   2461  C   ASP   153       9.509  30.958  20.794  1.00  0.00           C  
ATOM   2462  O   ASP   153       8.678  31.285  19.951  1.00  0.00           O  
ATOM   2463  CB  ASP   153       8.008  28.913  21.304  1.00  0.00           C  
ATOM   2464  CG  ASP   153       7.628  28.491  19.872  1.00  0.00           C  
ATOM   2465  OD1 ASP   153       8.540  28.283  19.041  1.00  0.00           O  
ATOM   2466  OD2 ASP   153       6.416  28.288  19.643  1.00  0.00           O1-
ATOM   2467  H   ASP   153       9.348  30.379  23.430  1.00  0.00           H  
ATOM   2468  HA  ASP   153      10.140  28.967  20.937  1.00  0.00           H  
ATOM   2469  HB3 ASP   153       7.249  29.611  21.664  1.00  0.00           H  
ATOM   2470  HB2 ASP   153       7.953  28.025  21.934  1.00  0.00           H  
ATOM   2471  N   LEU   154      10.518  31.772  21.153  1.00  0.00           N  
ATOM   2472  CA  LEU   154      10.769  33.029  20.443  1.00  0.00           C  
ATOM   2473  C   LEU   154      11.207  32.748  19.000  1.00  0.00           C  
ATOM   2474  O   LEU   154      12.106  31.941  18.771  1.00  0.00           O  
ATOM   2475  CB  LEU   154      11.847  33.863  21.151  1.00  0.00           C  
ATOM   2476  CG  LEU   154      11.390  34.818  22.262  1.00  0.00           C  
ATOM   2477  CD1 LEU   154      12.578  35.718  22.633  1.00  0.00           C  
ATOM   2478  CD2 LEU   154      10.164  35.676  21.899  1.00  0.00           C  
ATOM   2479  H   LEU   154      11.194  31.486  21.846  1.00  0.00           H  
ATOM   2480  HA  LEU   154       9.832  33.587  20.408  1.00  0.00           H  
ATOM   2481  HB3 LEU   154      12.370  34.468  20.407  1.00  0.00           H  
ATOM   2482  HB2 LEU   154      12.581  33.184  21.575  1.00  0.00           H  
ATOM   2483  HG  LEU   154      11.129  34.218  23.135  1.00  0.00           H  
ATOM   2484 HD11 LEU   154      12.723  35.725  23.702  1.00  0.00           H  
ATOM   2485 HD12 LEU   154      13.517  35.388  22.189  1.00  0.00           H  
ATOM   2486 HD13 LEU   154      12.428  36.750  22.314  1.00  0.00           H  
ATOM   2487 HD21 LEU   154      10.162  36.622  22.440  1.00  0.00           H  
ATOM   2488 HD22 LEU   154      10.127  35.905  20.833  1.00  0.00           H  
ATOM   2489 HD23 LEU   154       9.236  35.172  22.162  1.00  0.00           H  
ATOM   2490  N   LYS   155      10.542  33.440  18.073  1.00  0.00           N  
ATOM   2491  CA  LYS   155      10.744  33.346  16.635  1.00  0.00           C  
ATOM   2492  C   LYS   155      10.073  34.568  15.980  1.00  0.00           C  
ATOM   2493  O   LYS   155       9.237  35.206  16.626  1.00  0.00           O  
ATOM   2494  CB  LYS   155      10.225  31.984  16.105  1.00  0.00           C  
ATOM   2495  CG  LYS   155       8.731  31.699  16.327  1.00  0.00           C  
ATOM   2496  CD  LYS   155       8.369  30.257  15.946  1.00  0.00           C  
ATOM   2497  CE  LYS   155       6.926  29.903  16.318  1.00  0.00           C  
ATOM   2498  NZ  LYS   155       6.643  28.483  16.081  1.00  0.00           N1+
ATOM   2499  H   LYS   155       9.824  34.091  18.359  1.00  0.00           H  
ATOM   2500  HA  LYS   155      11.821  33.406  16.478  1.00  0.00           H  
ATOM   2501  HB3 LYS   155      10.801  31.189  16.578  1.00  0.00           H  
ATOM   2502  HB2 LYS   155      10.435  31.894  15.041  1.00  0.00           H  
ATOM   2503  HG3 LYS   155       8.123  32.398  15.754  1.00  0.00           H  
ATOM   2504  HG2 LYS   155       8.479  31.862  17.374  1.00  0.00           H  
ATOM   2505  HD3 LYS   155       9.051  29.567  16.446  1.00  0.00           H  
ATOM   2506  HD2 LYS   155       8.520  30.114  14.875  1.00  0.00           H  
ATOM   2507  HE3 LYS   155       6.222  30.512  15.751  1.00  0.00           H  
ATOM   2508  HE2 LYS   155       6.758  30.096  17.376  1.00  0.00           H  
ATOM   2509  HZ1 LYS   155       5.689  28.286  16.346  1.00  0.00           H  
ATOM   2510  HZ2 LYS   155       6.779  28.266  15.104  1.00  0.00           H  
ATOM   2511  HZ3 LYS   155       7.274  27.934  16.649  1.00  0.00           H  
ATOM   2512  N   PRO   156      10.422  34.874  14.709  1.00  0.00           N  
ATOM   2513  CA  PRO   156       9.802  35.987  13.964  1.00  0.00           C  
ATOM   2514  C   PRO   156       8.268  35.921  13.823  1.00  0.00           C  
ATOM   2515  O   PRO   156       7.628  36.969  13.842  1.00  0.00           O  
ATOM   2516  CB  PRO   156      10.507  35.959  12.599  1.00  0.00           C  
ATOM   2517  CD  PRO   156      11.478  34.241  13.919  1.00  0.00           C  
ATOM   2518  CG  PRO   156      11.830  35.266  12.856  1.00  0.00           C  
ATOM   2519  HA  PRO   156      10.074  36.904  14.490  1.00  0.00           H  
ATOM   2520  HB3 PRO   156      10.646  36.951  12.169  1.00  0.00           H  
ATOM   2521  HB2 PRO   156       9.935  35.364  11.885  1.00  0.00           H  
ATOM   2522  HD2 PRO   156      11.077  33.345  13.447  1.00  0.00           H  
ATOM   2523  HD3 PRO   156      12.367  33.968  14.485  1.00  0.00           H  
ATOM   2524  HG3 PRO   156      12.554  35.981  13.248  1.00  0.00           H  
ATOM   2525  HG2 PRO   156      12.247  34.808  11.962  1.00  0.00           H  
ATOM   2526  N   ALA   157       7.706  34.702  13.730  1.00  0.00           N  
ATOM   2527  CA  ALA   157       6.262  34.450  13.687  1.00  0.00           C  
ATOM   2528  C   ALA   157       5.519  34.785  14.995  1.00  0.00           C  
ATOM   2529  O   ALA   157       4.324  35.067  14.945  1.00  0.00           O  
ATOM   2530  CB  ALA   157       6.025  32.982  13.303  1.00  0.00           C  
ATOM   2531  H   ALA   157       8.298  33.885  13.715  1.00  0.00           H  
ATOM   2532  HA  ALA   157       5.837  35.069  12.896  1.00  0.00           H  
ATOM   2533  HB1 ALA   157       4.960  32.761  13.230  1.00  0.00           H  
ATOM   2534  HB2 ALA   157       6.470  32.757  12.333  1.00  0.00           H  
ATOM   2535  HB3 ALA   157       6.458  32.300  14.034  1.00  0.00           H  
ATOM   2536  N   ASN   158       6.226  34.743  16.136  1.00  0.00           N  
ATOM   2537  CA  ASN   158       5.689  35.024  17.474  1.00  0.00           C  
ATOM   2538  C   ASN   158       5.922  36.474  17.910  1.00  0.00           C  
ATOM   2539  O   ASN   158       5.439  36.843  18.974  1.00  0.00           O  
ATOM   2540  CB  ASN   158       6.319  34.025  18.475  1.00  0.00           C  
ATOM   2541  CG  ASN   158       5.723  32.612  18.432  1.00  0.00           C  
ATOM   2542  OD1 ASN   158       6.009  31.803  19.306  1.00  0.00           O  
ATOM   2543  ND2 ASN   158       4.863  32.295  17.460  1.00  0.00           N  
ATOM   2544  H   ASN   158       7.214  34.533  16.096  1.00  0.00           H  
ATOM   2545  HA  ASN   158       4.608  34.871  17.445  1.00  0.00           H  
ATOM   2546  HB3 ASN   158       6.156  34.370  19.496  1.00  0.00           H  
ATOM   2547  HB2 ASN   158       7.401  33.973  18.352  1.00  0.00           H  
ATOM   2548 HD22 ASN   158       4.400  31.398  17.471  1.00  0.00           H  
ATOM   2549 HD21 ASN   158       4.604  32.977  16.761  1.00  0.00           H  
ATOM   2550  N   ILE   159       6.615  37.282  17.101  1.00  0.00           N  
ATOM   2551  CA  ILE   159       6.788  38.704  17.352  1.00  0.00           C  
ATOM   2552  C   ILE   159       5.923  39.440  16.325  1.00  0.00           C  
ATOM   2553  O   ILE   159       6.236  39.396  15.139  1.00  0.00           O  
ATOM   2554  CB  ILE   159       8.278  39.107  17.197  1.00  0.00           C  
ATOM   2555  CG2 ILE   159       8.506  40.629  17.193  1.00  0.00           C  
ATOM   2556  CG1 ILE   159       9.144  38.451  18.295  1.00  0.00           C  
ATOM   2557  CD1 ILE   159      10.624  38.342  17.920  1.00  0.00           C  
ATOM   2558  H   ILE   159       6.973  36.933  16.223  1.00  0.00           H  
ATOM   2559  HA  ILE   159       6.465  38.987  18.357  1.00  0.00           H  
ATOM   2560  HB  ILE   159       8.628  38.721  16.238  1.00  0.00           H  
ATOM   2561 HG21 ILE   159       9.567  40.859  17.153  1.00  0.00           H  
ATOM   2562 HG22 ILE   159       8.060  41.098  16.318  1.00  0.00           H  
ATOM   2563 HG23 ILE   159       8.094  41.100  18.086  1.00  0.00           H  
ATOM   2564 HG13 ILE   159       8.793  37.443  18.517  1.00  0.00           H  
ATOM   2565 HG12 ILE   159       9.040  39.009  19.223  1.00  0.00           H  
ATOM   2566 HD11 ILE   159      11.200  37.921  18.744  1.00  0.00           H  
ATOM   2567 HD12 ILE   159      10.755  37.696  17.052  1.00  0.00           H  
ATOM   2568 HD13 ILE   159      11.053  39.310  17.675  1.00  0.00           H  
ATOM   2569  N   ALA   160       4.842  40.079  16.794  1.00  0.00           N  
ATOM   2570  CA  ALA   160       3.954  40.858  15.940  1.00  0.00           C  
ATOM   2571  C   ALA   160       4.317  42.340  16.000  1.00  0.00           C  
ATOM   2572  O   ALA   160       4.593  42.858  17.080  1.00  0.00           O  
ATOM   2573  CB  ALA   160       2.503  40.595  16.321  1.00  0.00           C  
ATOM   2574  H   ALA   160       4.644  40.090  17.786  1.00  0.00           H  
ATOM   2575  HA  ALA   160       4.058  40.533  14.908  1.00  0.00           H  
ATOM   2576  HB1 ALA   160       1.836  41.192  15.705  1.00  0.00           H  
ATOM   2577  HB2 ALA   160       2.260  39.558  16.104  1.00  0.00           H  
ATOM   2578  HB3 ALA   160       2.302  40.793  17.375  1.00  0.00           H  
ATOM   2579  N   VAL   161       4.315  42.968  14.819  1.00  0.00           N  
ATOM   2580  CA  VAL   161       4.804  44.312  14.567  1.00  0.00           C  
ATOM   2581  C   VAL   161       3.712  45.193  13.932  1.00  0.00           C  
ATOM   2582  O   VAL   161       2.894  44.721  13.140  1.00  0.00           O  
ATOM   2583  CB  VAL   161       6.073  44.257  13.664  1.00  0.00           C  
ATOM   2584  CG1 VAL   161       5.843  43.728  12.243  1.00  0.00           C  
ATOM   2585  CG2 VAL   161       6.844  45.586  13.585  1.00  0.00           C  
ATOM   2586  H   VAL   161       4.006  42.463  13.995  1.00  0.00           H  
ATOM   2587  HA  VAL   161       5.093  44.754  15.516  1.00  0.00           H  
ATOM   2588  HB  VAL   161       6.741  43.537  14.138  1.00  0.00           H  
ATOM   2589 HG11 VAL   161       6.806  43.619  11.745  1.00  0.00           H  
ATOM   2590 HG12 VAL   161       5.376  42.746  12.249  1.00  0.00           H  
ATOM   2591 HG13 VAL   161       5.225  44.396  11.642  1.00  0.00           H  
ATOM   2592 HG21 VAL   161       7.903  45.407  13.403  1.00  0.00           H  
ATOM   2593 HG22 VAL   161       6.487  46.199  12.761  1.00  0.00           H  
ATOM   2594 HG23 VAL   161       6.757  46.172  14.499  1.00  0.00           H  
ATOM   2595  N   ASN   162       3.744  46.470  14.326  1.00  0.00           N  
ATOM   2596  CA  ASN   162       2.946  47.578  13.812  1.00  0.00           C  
ATOM   2597  C   ASN   162       3.745  48.288  12.698  1.00  0.00           C  
ATOM   2598  O   ASN   162       4.952  48.076  12.585  1.00  0.00           O  
ATOM   2599  CB  ASN   162       2.679  48.497  15.026  1.00  0.00           C  
ATOM   2600  CG  ASN   162       1.797  49.711  14.747  1.00  0.00           C  
ATOM   2601  OD1 ASN   162       2.312  50.766  14.391  1.00  0.00           O  
ATOM   2602  ND2 ASN   162       0.480  49.575  14.913  1.00  0.00           N  
ATOM   2603  H   ASN   162       4.441  46.736  15.010  1.00  0.00           H  
ATOM   2604  HA  ASN   162       2.002  47.216  13.399  1.00  0.00           H  
ATOM   2605  HB3 ASN   162       3.632  48.865  15.405  1.00  0.00           H  
ATOM   2606  HB2 ASN   162       2.224  47.929  15.838  1.00  0.00           H  
ATOM   2607 HD22 ASN   162      -0.118  50.373  14.759  1.00  0.00           H  
ATOM   2608 HD21 ASN   162       0.082  48.699  15.215  1.00  0.00           H  
ATOM   2609  N   GLU   163       3.082  49.143  11.902  1.00  0.00           N  
ATOM   2610  CA  GLU   163       3.731  49.906  10.832  1.00  0.00           C  
ATOM   2611  C   GLU   163       4.804  50.906  11.313  1.00  0.00           C  
ATOM   2612  O   GLU   163       5.800  51.094  10.616  1.00  0.00           O  
ATOM   2613  CB  GLU   163       2.652  50.591   9.976  1.00  0.00           C  
ATOM   2614  CG  GLU   163       3.162  51.147   8.634  1.00  0.00           C  
ATOM   2615  CD  GLU   163       3.659  50.028   7.720  1.00  0.00           C  
ATOM   2616  OE1 GLU   163       2.803  49.443   7.023  1.00  0.00           O  
ATOM   2617  OE2 GLU   163       4.883  49.772   7.739  1.00  0.00           O1-
ATOM   2618  H   GLU   163       2.095  49.305  12.036  1.00  0.00           H  
ATOM   2619  HA  GLU   163       4.244  49.160  10.223  1.00  0.00           H  
ATOM   2620  HB3 GLU   163       2.188  51.399  10.544  1.00  0.00           H  
ATOM   2621  HB2 GLU   163       1.858  49.871   9.778  1.00  0.00           H  
ATOM   2622  HG3 GLU   163       3.949  51.887   8.778  1.00  0.00           H  
ATOM   2623  HG2 GLU   163       2.356  51.667   8.125  1.00  0.00           H  
ATOM   2624  N   ASP   164       4.623  51.464  12.523  1.00  0.00           N  
ATOM   2625  CA  ASP   164       5.612  52.284  13.241  1.00  0.00           C  
ATOM   2626  C   ASP   164       6.670  51.452  13.994  1.00  0.00           C  
ATOM   2627  O   ASP   164       7.317  51.971  14.903  1.00  0.00           O  
ATOM   2628  CB  ASP   164       4.945  53.336  14.157  1.00  0.00           C  
ATOM   2629  CG  ASP   164       4.004  54.281  13.408  1.00  0.00           C  
ATOM   2630  OD1 ASP   164       4.365  54.657  12.271  1.00  0.00           O  
ATOM   2631  OD2 ASP   164       2.996  54.683  14.027  1.00  0.00           O1-
ATOM   2632  H   ASP   164       3.772  51.267  13.033  1.00  0.00           H  
ATOM   2633  HA  ASP   164       6.187  52.834  12.493  1.00  0.00           H  
ATOM   2634  HB3 ASP   164       5.685  53.947  14.675  1.00  0.00           H  
ATOM   2635  HB2 ASP   164       4.365  52.812  14.919  1.00  0.00           H  
ATOM   2636  N   CYS   165       6.841  50.180  13.594  1.00  0.00           N  
ATOM   2637  CA  CYS   165       7.829  49.217  14.084  1.00  0.00           C  
ATOM   2638  C   CYS   165       7.609  48.792  15.552  1.00  0.00           C  
ATOM   2639  O   CYS   165       8.493  48.147  16.111  1.00  0.00           O  
ATOM   2640  CB  CYS   165       9.290  49.666  13.827  1.00  0.00           C  
ATOM   2641  SG  CYS   165       9.619  49.785  12.046  1.00  0.00           S  
ATOM   2642  H   CYS   165       6.255  49.837  12.845  1.00  0.00           H  
ATOM   2643  HA  CYS   165       7.663  48.313  13.500  1.00  0.00           H  
ATOM   2644  HB3 CYS   165      10.004  48.949  14.234  1.00  0.00           H  
ATOM   2645  HB2 CYS   165       9.506  50.627  14.294  1.00  0.00           H  
ATOM   2646  HG  CYS   165      10.870  50.241  12.163  1.00  0.00           H  
ATOM   2647  N   GLU   166       6.456  49.128  16.160  1.00  0.00           N  
ATOM   2648  CA  GLU   166       6.119  48.787  17.546  1.00  0.00           C  
ATOM   2649  C   GLU   166       5.899  47.273  17.672  1.00  0.00           C  
ATOM   2650  O   GLU   166       5.109  46.743  16.898  1.00  0.00           O  
ATOM   2651  CB  GLU   166       4.853  49.546  18.002  1.00  0.00           C  
ATOM   2652  CG  GLU   166       4.889  51.064  17.741  1.00  0.00           C  
ATOM   2653  CD  GLU   166       3.560  51.725  18.099  1.00  0.00           C  
ATOM   2654  OE1 GLU   166       2.596  51.507  17.335  1.00  0.00           O  
ATOM   2655  OE2 GLU   166       3.523  52.423  19.134  1.00  0.00           O1-
ATOM   2656  H   GLU   166       5.766  49.665  15.653  1.00  0.00           H  
ATOM   2657  HA  GLU   166       6.951  49.106  18.168  1.00  0.00           H  
ATOM   2658  HB3 GLU   166       4.728  49.390  19.074  1.00  0.00           H  
ATOM   2659  HB2 GLU   166       3.960  49.114  17.552  1.00  0.00           H  
ATOM   2660  HG3 GLU   166       5.079  51.276  16.690  1.00  0.00           H  
ATOM   2661  HG2 GLU   166       5.699  51.526  18.306  1.00  0.00           H  
ATOM   2662  N   LEU   167       6.590  46.608  18.612  1.00  0.00           N  
ATOM   2663  CA  LEU   167       6.499  45.157  18.792  1.00  0.00           C  
ATOM   2664  C   LEU   167       5.665  44.768  20.007  1.00  0.00           C  
ATOM   2665  O   LEU   167       5.614  45.509  20.986  1.00  0.00           O  
ATOM   2666  CB  LEU   167       7.899  44.531  18.959  1.00  0.00           C  
ATOM   2667  CG  LEU   167       8.752  44.515  17.687  1.00  0.00           C  
ATOM   2668  CD1 LEU   167      10.084  43.806  17.945  1.00  0.00           C  
ATOM   2669  CD2 LEU   167       8.016  43.895  16.496  1.00  0.00           C  
ATOM   2670  H   LEU   167       7.212  47.109  19.232  1.00  0.00           H  
ATOM   2671  HA  LEU   167       6.011  44.715  17.927  1.00  0.00           H  
ATOM   2672  HB3 LEU   167       7.794  43.495  19.289  1.00  0.00           H  
ATOM   2673  HB2 LEU   167       8.433  45.042  19.758  1.00  0.00           H  
ATOM   2674  HG  LEU   167       8.975  45.551  17.430  1.00  0.00           H  
ATOM   2675 HD11 LEU   167      10.225  42.914  17.342  1.00  0.00           H  
ATOM   2676 HD12 LEU   167      10.893  44.471  17.687  1.00  0.00           H  
ATOM   2677 HD13 LEU   167      10.200  43.525  18.992  1.00  0.00           H  
ATOM   2678 HD21 LEU   167       8.679  43.390  15.794  1.00  0.00           H  
ATOM   2679 HD22 LEU   167       7.252  43.184  16.805  1.00  0.00           H  
ATOM   2680 HD23 LEU   167       7.519  44.693  15.959  1.00  0.00           H  
ATOM   2681  N   LYS   168       5.100  43.556  19.908  1.00  0.00           N  
ATOM   2682  CA  LYS   168       4.506  42.780  20.985  1.00  0.00           C  
ATOM   2683  C   LYS   168       4.935  41.319  20.817  1.00  0.00           C  
ATOM   2684  O   LYS   168       4.837  40.778  19.715  1.00  0.00           O  
ATOM   2685  CB  LYS   168       2.970  42.894  20.954  1.00  0.00           C  
ATOM   2686  CG  LYS   168       2.452  44.258  21.424  1.00  0.00           C  
ATOM   2687  CD  LYS   168       0.919  44.330  21.436  1.00  0.00           C  
ATOM   2688  CE  LYS   168       0.385  45.707  21.856  1.00  0.00           C  
ATOM   2689  NZ  LYS   168       0.729  46.018  23.255  1.00  0.00           N1+
ATOM   2690  H   LYS   168       5.181  43.058  19.031  1.00  0.00           H  
ATOM   2691  HA  LYS   168       4.877  43.146  21.941  1.00  0.00           H  
ATOM   2692  HB3 LYS   168       2.544  42.137  21.616  1.00  0.00           H  
ATOM   2693  HB2 LYS   168       2.593  42.668  19.954  1.00  0.00           H  
ATOM   2694  HG3 LYS   168       2.842  45.049  20.784  1.00  0.00           H  
ATOM   2695  HG2 LYS   168       2.839  44.451  22.424  1.00  0.00           H  
ATOM   2696  HD3 LYS   168       0.523  43.566  22.106  1.00  0.00           H  
ATOM   2697  HD2 LYS   168       0.536  44.084  20.446  1.00  0.00           H  
ATOM   2698  HE3 LYS   168      -0.700  45.730  21.754  1.00  0.00           H  
ATOM   2699  HE2 LYS   168       0.782  46.486  21.204  1.00  0.00           H  
ATOM   2700  HZ1 LYS   168       0.344  46.916  23.507  1.00  0.00           H  
ATOM   2701  HZ2 LYS   168       0.351  45.309  23.868  1.00  0.00           H  
ATOM   2702  HZ3 LYS   168       1.736  46.046  23.360  1.00  0.00           H  
ATOM   2703  N   ILE   169       5.360  40.698  21.926  1.00  0.00           N  
ATOM   2704  CA  ILE   169       5.623  39.263  22.012  1.00  0.00           C  
ATOM   2705  C   ILE   169       4.280  38.515  22.170  1.00  0.00           C  
ATOM   2706  O   ILE   169       3.557  38.767  23.136  1.00  0.00           O  
ATOM   2707  CB  ILE   169       6.542  38.937  23.228  1.00  0.00           C  
ATOM   2708  CG2 ILE   169       6.723  37.431  23.514  1.00  0.00           C  
ATOM   2709  CG1 ILE   169       7.920  39.642  23.160  1.00  0.00           C  
ATOM   2710  CD1 ILE   169       8.841  39.205  22.013  1.00  0.00           C  
ATOM   2711  H   ILE   169       5.445  41.214  22.791  1.00  0.00           H  
ATOM   2712  HA  ILE   169       6.115  38.929  21.096  1.00  0.00           H  
ATOM   2713  HB  ILE   169       6.046  39.351  24.103  1.00  0.00           H  
ATOM   2714 HG21 ILE   169       7.428  37.271  24.330  1.00  0.00           H  
ATOM   2715 HG22 ILE   169       5.791  36.952  23.811  1.00  0.00           H  
ATOM   2716 HG23 ILE   169       7.101  36.899  22.641  1.00  0.00           H  
ATOM   2717 HG13 ILE   169       8.441  39.498  24.107  1.00  0.00           H  
ATOM   2718 HG12 ILE   169       7.782  40.718  23.078  1.00  0.00           H  
ATOM   2719 HD11 ILE   169       9.817  38.910  22.397  1.00  0.00           H  
ATOM   2720 HD12 ILE   169       8.440  38.365  21.446  1.00  0.00           H  
ATOM   2721 HD13 ILE   169       9.003  40.028  21.317  1.00  0.00           H  
ATOM   2722  N   LEU   170       3.988  37.621  21.214  1.00  0.00           N  
ATOM   2723  CA  LEU   170       2.828  36.726  21.177  1.00  0.00           C  
ATOM   2724  C   LEU   170       3.268  35.277  21.435  1.00  0.00           C  
ATOM   2725  O   LEU   170       4.458  34.983  21.346  1.00  0.00           O  
ATOM   2726  CB  LEU   170       2.175  36.729  19.771  1.00  0.00           C  
ATOM   2727  CG  LEU   170       1.873  38.082  19.104  1.00  0.00           C  
ATOM   2728  CD1 LEU   170       1.129  37.817  17.782  1.00  0.00           C  
ATOM   2729  CD2 LEU   170       1.072  39.031  20.007  1.00  0.00           C  
ATOM   2730  H   LEU   170       4.649  37.477  20.459  1.00  0.00           H  
ATOM   2731  HA  LEU   170       2.097  37.017  21.930  1.00  0.00           H  
ATOM   2732  HB3 LEU   170       1.241  36.167  19.839  1.00  0.00           H  
ATOM   2733  HB2 LEU   170       2.798  36.163  19.075  1.00  0.00           H  
ATOM   2734  HG  LEU   170       2.816  38.574  18.860  1.00  0.00           H  
ATOM   2735 HD11 LEU   170       0.556  38.679  17.441  1.00  0.00           H  
ATOM   2736 HD12 LEU   170       1.831  37.548  16.993  1.00  0.00           H  
ATOM   2737 HD13 LEU   170       0.426  36.988  17.872  1.00  0.00           H  
ATOM   2738 HD21 LEU   170       0.331  39.612  19.457  1.00  0.00           H  
ATOM   2739 HD22 LEU   170       0.532  38.469  20.766  1.00  0.00           H  
ATOM   2740 HD23 LEU   170       1.736  39.740  20.501  1.00  0.00           H  
ATOM   2741  N   ASP   171       2.273  34.391  21.635  1.00  0.00           N  
ATOM   2742  CA  ASP   171       2.391  32.926  21.634  1.00  0.00           C  
ATOM   2743  C   ASP   171       3.496  32.396  22.557  1.00  0.00           C  
ATOM   2744  O   ASP   171       4.490  31.845  22.080  1.00  0.00           O  
ATOM   2745  CB  ASP   171       2.515  32.294  20.221  1.00  0.00           C  
ATOM   2746  CG  ASP   171       1.372  32.561  19.240  1.00  0.00           C  
ATOM   2747  OD1 ASP   171       0.300  33.027  19.684  1.00  0.00           O  
ATOM   2748  OD2 ASP   171       1.575  32.215  18.055  1.00  0.00           O1-
ATOM   2749  H   ASP   171       1.324  34.734  21.658  1.00  0.00           H  
ATOM   2750  HA  ASP   171       1.455  32.563  22.062  1.00  0.00           H  
ATOM   2751  HB3 ASP   171       2.627  31.212  20.304  1.00  0.00           H  
ATOM   2752  HB2 ASP   171       3.413  32.702  19.770  1.00  0.00           H  
ATOM   2753  N   PHE   172       3.278  32.555  23.872  1.00  0.00           N  
ATOM   2754  CA  PHE   172       4.080  31.934  24.928  1.00  0.00           C  
ATOM   2755  C   PHE   172       4.156  30.416  24.720  1.00  0.00           C  
ATOM   2756  O   PHE   172       3.118  29.785  24.512  1.00  0.00           O  
ATOM   2757  CB  PHE   172       3.447  32.230  26.302  1.00  0.00           C  
ATOM   2758  CG  PHE   172       3.380  33.699  26.666  1.00  0.00           C  
ATOM   2759  CD1 PHE   172       2.283  34.482  26.247  1.00  0.00           C  
ATOM   2760  CD2 PHE   172       4.480  34.325  27.286  1.00  0.00           C  
ATOM   2761  CE1 PHE   172       2.262  35.842  26.517  1.00  0.00           C  
ATOM   2762  CE2 PHE   172       4.436  35.686  27.548  1.00  0.00           C  
ATOM   2763  CZ  PHE   172       3.329  36.431  27.177  1.00  0.00           C  
ATOM   2764  H   PHE   172       2.453  33.049  24.178  1.00  0.00           H  
ATOM   2765  HA  PHE   172       5.085  32.355  24.898  1.00  0.00           H  
ATOM   2766  HB3 PHE   172       4.009  31.715  27.084  1.00  0.00           H  
ATOM   2767  HB2 PHE   172       2.436  31.820  26.346  1.00  0.00           H  
ATOM   2768  HD1 PHE   172       1.452  34.026  25.729  1.00  0.00           H  
ATOM   2769  HD2 PHE   172       5.353  33.752  27.565  1.00  0.00           H  
ATOM   2770  HE1 PHE   172       1.418  36.446  26.222  1.00  0.00           H  
ATOM   2771  HE2 PHE   172       5.262  36.172  28.039  1.00  0.00           H  
ATOM   2772  HZ  PHE   172       3.302  37.478  27.405  1.00  0.00           H  
ATOM   2773  N   GLY   173       5.375  29.861  24.784  1.00  0.00           N  
ATOM   2774  CA  GLY   173       5.618  28.424  24.645  1.00  0.00           C  
ATOM   2775  C   GLY   173       5.025  27.627  25.819  1.00  0.00           C  
ATOM   2776  O   GLY   173       4.792  26.432  25.654  1.00  0.00           O  
ATOM   2777  H   GLY   173       6.187  30.443  24.943  1.00  0.00           H  
ATOM   2778  HA3 GLY   173       6.685  28.218  24.571  1.00  0.00           H  
ATOM   2779  HA2 GLY   173       5.175  28.072  23.711  1.00  0.00           H  
ATOM   2780  N   LEU   174       4.712  28.285  26.956  1.00  0.00           N  
ATOM   2781  CA  LEU   174       3.798  27.781  27.985  1.00  0.00           C  
ATOM   2782  C   LEU   174       2.384  27.668  27.414  1.00  0.00           C  
ATOM   2783  O   LEU   174       1.657  28.661  27.364  1.00  0.00           O  
ATOM   2784  CB  LEU   174       3.750  28.714  29.205  1.00  0.00           C  
ATOM   2785  CG  LEU   174       4.981  28.634  30.108  1.00  0.00           C  
ATOM   2786  CD1 LEU   174       5.902  29.813  29.806  1.00  0.00           C  
ATOM   2787  CD2 LEU   174       4.596  28.556  31.593  1.00  0.00           C  
ATOM   2788  H   LEU   174       4.945  29.265  27.024  1.00  0.00           H  
ATOM   2789  HA  LEU   174       4.132  26.791  28.304  1.00  0.00           H  
ATOM   2790  HB3 LEU   174       2.885  28.443  29.809  1.00  0.00           H  
ATOM   2791  HB2 LEU   174       3.566  29.737  28.879  1.00  0.00           H  
ATOM   2792  HG  LEU   174       5.512  27.709  29.889  1.00  0.00           H  
ATOM   2793 HD11 LEU   174       6.734  29.860  30.508  1.00  0.00           H  
ATOM   2794 HD12 LEU   174       6.302  29.726  28.797  1.00  0.00           H  
ATOM   2795 HD13 LEU   174       5.366  30.759  29.855  1.00  0.00           H  
ATOM   2796 HD21 LEU   174       5.471  28.633  32.238  1.00  0.00           H  
ATOM   2797 HD22 LEU   174       3.891  29.339  31.872  1.00  0.00           H  
ATOM   2798 HD23 LEU   174       4.123  27.600  31.819  1.00  0.00           H  
ATOM   2799  N   ALA   175       2.061  26.442  26.998  1.00  0.00           N  
ATOM   2800  CA  ALA   175       0.829  26.016  26.360  1.00  0.00           C  
ATOM   2801  C   ALA   175       1.162  24.670  25.715  1.00  0.00           C  
ATOM   2802  O   ALA   175       1.091  23.641  26.388  1.00  0.00           O  
ATOM   2803  CB  ALA   175       0.290  27.054  25.340  1.00  0.00           C  
ATOM   2804  H   ALA   175       2.762  25.719  27.074  1.00  0.00           H  
ATOM   2805  HA  ALA   175       0.085  25.855  27.137  1.00  0.00           H  
ATOM   2806  HB1 ALA   175      -0.445  26.618  24.668  1.00  0.00           H  
ATOM   2807  HB2 ALA   175      -0.216  27.879  25.842  1.00  0.00           H  
ATOM   2808  HB3 ALA   175       1.086  27.477  24.725  1.00  0.00           H  
ATOM   2809  N   ARG   176       1.538  24.729  24.429  1.00  0.00           N  
ATOM   2810  CA  ARG   176       1.913  23.619  23.561  1.00  0.00           C  
ATOM   2811  C   ARG   176       3.113  22.820  24.078  1.00  0.00           C  
ATOM   2812  O   ARG   176       4.010  23.377  24.712  1.00  0.00           O  
ATOM   2813  CB  ARG   176       2.282  24.177  22.170  1.00  0.00           C  
ATOM   2814  CG  ARG   176       1.170  24.997  21.510  1.00  0.00           C  
ATOM   2815  CD  ARG   176       1.560  25.523  20.125  1.00  0.00           C  
ATOM   2816  NE  ARG   176       0.602  26.527  19.644  1.00  0.00           N  
ATOM   2817  CZ  ARG   176       0.617  27.092  18.426  1.00  0.00           C  
ATOM   2818  NH1 ARG   176       1.529  26.743  17.508  1.00  0.00           N  
ATOM   2819  NH2 ARG   176      -0.284  28.034  18.125  1.00  0.00           N1+
ATOM   2820  H   ARG   176       1.599  25.641  24.000  1.00  0.00           H  
ATOM   2821  HA  ARG   176       1.049  22.958  23.472  1.00  0.00           H  
ATOM   2822  HB3 ARG   176       2.562  23.361  21.501  1.00  0.00           H  
ATOM   2823  HB2 ARG   176       3.168  24.809  22.264  1.00  0.00           H  
ATOM   2824  HG3 ARG   176       0.807  25.809  22.141  1.00  0.00           H  
ATOM   2825  HG2 ARG   176       0.346  24.300  21.378  1.00  0.00           H  
ATOM   2826  HD3 ARG   176       1.460  24.698  19.419  1.00  0.00           H  
ATOM   2827  HD2 ARG   176       2.598  25.856  20.077  1.00  0.00           H  
ATOM   2828  HE  ARG   176      -0.037  26.896  20.332  1.00  0.00           H  
ATOM   2829 HH12 ARG   176       1.535  27.179  16.597  1.00  0.00           H  
ATOM   2830 HH11 ARG   176       2.203  26.022  17.716  1.00  0.00           H  
ATOM   2831 HH22 ARG   176      -0.263  28.493  17.226  1.00  0.00           H  
ATOM   2832 HH21 ARG   176      -0.964  28.338  18.807  1.00  0.00           H  
ATOM   2833  N   GLN   177       3.127  21.542  23.688  1.00  0.00           N  
ATOM   2834  CA  GLN   177       4.303  20.688  23.720  1.00  0.00           C  
ATOM   2835  C   GLN   177       4.692  20.467  22.256  1.00  0.00           C  
ATOM   2836  O   GLN   177       3.849  20.024  21.475  1.00  0.00           O  
ATOM   2837  CB  GLN   177       3.952  19.357  24.426  1.00  0.00           C  
ATOM   2838  CG  GLN   177       3.421  19.509  25.870  1.00  0.00           C  
ATOM   2839  CD  GLN   177       4.348  20.317  26.783  1.00  0.00           C  
ATOM   2840  OE1 GLN   177       5.547  20.056  26.844  1.00  0.00           O  
ATOM   2841  NE2 GLN   177       3.796  21.295  27.504  1.00  0.00           N  
ATOM   2842  H   GLN   177       2.346  21.175  23.164  1.00  0.00           H  
ATOM   2843  HA  GLN   177       5.136  21.170  24.235  1.00  0.00           H  
ATOM   2844  HB3 GLN   177       4.841  18.725  24.445  1.00  0.00           H  
ATOM   2845  HB2 GLN   177       3.212  18.806  23.844  1.00  0.00           H  
ATOM   2846  HG3 GLN   177       3.279  18.523  26.312  1.00  0.00           H  
ATOM   2847  HG2 GLN   177       2.434  19.974  25.850  1.00  0.00           H  
ATOM   2848 HE22 GLN   177       4.370  21.853  28.118  1.00  0.00           H  
ATOM   2849 HE21 GLN   177       2.811  21.499  27.422  1.00  0.00           H  
ATOM   2850  N   LYS   178       5.949  20.798  21.914  1.00  0.00           N  
ATOM   2851  CA  LYS   178       6.539  20.595  20.588  1.00  0.00           C  
ATOM   2852  C   LYS   178       6.743  19.090  20.327  1.00  0.00           C  
ATOM   2853  O   LYS   178       7.827  18.571  20.593  1.00  0.00           O  
ATOM   2854  CB  LYS   178       7.876  21.377  20.499  1.00  0.00           C  
ATOM   2855  CG  LYS   178       7.777  22.909  20.633  1.00  0.00           C  
ATOM   2856  CD  LYS   178       7.015  23.567  19.480  1.00  0.00           C  
ATOM   2857  CE  LYS   178       7.036  25.095  19.532  1.00  0.00           C  
ATOM   2858  NZ  LYS   178       6.160  25.670  18.501  1.00  0.00           N1+
ATOM   2859  H   LYS   178       6.571  21.163  22.620  1.00  0.00           H  
ATOM   2860  HA  LYS   178       5.851  20.974  19.830  1.00  0.00           H  
ATOM   2861  HB3 LYS   178       8.357  21.149  19.546  1.00  0.00           H  
ATOM   2862  HB2 LYS   178       8.560  21.013  21.267  1.00  0.00           H  
ATOM   2863  HG3 LYS   178       8.787  23.319  20.674  1.00  0.00           H  
ATOM   2864  HG2 LYS   178       7.309  23.171  21.582  1.00  0.00           H  
ATOM   2865  HD3 LYS   178       5.980  23.227  19.489  1.00  0.00           H  
ATOM   2866  HD2 LYS   178       7.456  23.237  18.540  1.00  0.00           H  
ATOM   2867  HE3 LYS   178       8.052  25.465  19.389  1.00  0.00           H  
ATOM   2868  HE2 LYS   178       6.695  25.447  20.506  1.00  0.00           H  
ATOM   2869  HZ1 LYS   178       6.202  26.681  18.579  1.00  0.00           H  
ATOM   2870  HZ2 LYS   178       6.455  25.360  17.584  1.00  0.00           H  
ATOM   2871  HZ3 LYS   178       5.214  25.357  18.657  1.00  0.00           H  
ATOM   2872  N   GLN   179       5.678  18.415  19.862  1.00  0.00           N  
ATOM   2873  CA  GLN   179       5.650  16.981  19.576  1.00  0.00           C  
ATOM   2874  C   GLN   179       5.665  16.763  18.063  1.00  0.00           C  
ATOM   2875  O   GLN   179       4.860  17.381  17.365  1.00  0.00           O  
ATOM   2876  CB  GLN   179       4.410  16.314  20.221  1.00  0.00           C  
ATOM   2877  CG  GLN   179       3.012  16.853  19.804  1.00  0.00           C  
ATOM   2878  CD  GLN   179       1.856  15.865  19.997  1.00  0.00           C  
ATOM   2879  OE1 GLN   179       0.799  16.040  19.396  1.00  0.00           O  
ATOM   2880  NE2 GLN   179       2.028  14.830  20.822  1.00  0.00           N  
ATOM   2881  H   GLN   179       4.814  18.913  19.696  1.00  0.00           H  
ATOM   2882  HA  GLN   179       6.534  16.500  20.000  1.00  0.00           H  
ATOM   2883  HB3 GLN   179       4.500  16.372  21.307  1.00  0.00           H  
ATOM   2884  HB2 GLN   179       4.476  15.252  19.981  1.00  0.00           H  
ATOM   2885  HG3 GLN   179       2.966  17.125  18.754  1.00  0.00           H  
ATOM   2886  HG2 GLN   179       2.788  17.767  20.354  1.00  0.00           H  
ATOM   2887 HE22 GLN   179       1.277  14.171  20.966  1.00  0.00           H  
ATOM   2888 HE21 GLN   179       2.902  14.703  21.311  1.00  0.00           H  
ATOM   2889  N   GLU   180       6.598  15.922  17.570  1.00  0.00           N  
ATOM   2890  CA  GLU   180       6.776  15.552  16.146  1.00  0.00           C  
ATOM   2891  C   GLU   180       7.140  16.743  15.212  1.00  0.00           C  
ATOM   2892  O   GLU   180       7.440  16.562  14.035  1.00  0.00           O  
ATOM   2893  CB  GLU   180       5.523  14.757  15.705  1.00  0.00           C  
ATOM   2894  CG  GLU   180       5.636  13.989  14.377  1.00  0.00           C  
ATOM   2895  CD  GLU   180       4.367  13.190  14.072  1.00  0.00           C  
ATOM   2896  OE1 GLU   180       3.832  12.563  15.013  1.00  0.00           O  
ATOM   2897  OE2 GLU   180       3.952  13.216  12.893  1.00  0.00           O1-
ATOM   2898  H   GLU   180       7.237  15.476  18.212  1.00  0.00           H  
ATOM   2899  HA  GLU   180       7.629  14.874  16.122  1.00  0.00           H  
ATOM   2900  HB3 GLU   180       4.669  15.433  15.632  1.00  0.00           H  
ATOM   2901  HB2 GLU   180       5.273  14.053  16.500  1.00  0.00           H  
ATOM   2902  HG3 GLU   180       6.479  13.298  14.413  1.00  0.00           H  
ATOM   2903  HG2 GLU   180       5.819  14.671  13.547  1.00  0.00           H  
ATOM   2904  N   GLU   181       7.133  17.937  15.809  1.00  0.00           N  
ATOM   2905  CA  GLU   181       7.538  19.253  15.374  1.00  0.00           C  
ATOM   2906  C   GLU   181       8.988  19.438  15.837  1.00  0.00           C  
ATOM   2907  O   GLU   181       9.413  18.783  16.790  1.00  0.00           O  
ATOM   2908  CB  GLU   181       6.555  20.211  16.082  1.00  0.00           C  
ATOM   2909  CG  GLU   181       6.721  21.718  15.818  1.00  0.00           C  
ATOM   2910  CD  GLU   181       5.661  22.559  16.542  1.00  0.00           C  
ATOM   2911  OE1 GLU   181       4.894  21.994  17.353  1.00  0.00           O  
ATOM   2912  OE2 GLU   181       5.663  23.788  16.315  1.00  0.00           O1-
ATOM   2913  H   GLU   181       6.842  17.926  16.775  1.00  0.00           H  
ATOM   2914  HA  GLU   181       7.460  19.340  14.289  1.00  0.00           H  
ATOM   2915  HB3 GLU   181       6.622  20.041  17.159  1.00  0.00           H  
ATOM   2916  HB2 GLU   181       5.539  19.921  15.804  1.00  0.00           H  
ATOM   2917  HG3 GLU   181       6.663  21.921  14.748  1.00  0.00           H  
ATOM   2918  HG2 GLU   181       7.700  22.053  16.157  1.00  0.00           H  
ATOM   2919  N   MET   182       9.733  20.293  15.125  1.00  0.00           N  
ATOM   2920  CA  MET   182      11.195  20.384  15.202  1.00  0.00           C  
ATOM   2921  C   MET   182      11.900  19.143  14.598  1.00  0.00           C  
ATOM   2922  O   MET   182      13.076  18.941  14.879  1.00  0.00           O  
ATOM   2923  CB  MET   182      11.709  20.681  16.640  1.00  0.00           C  
ATOM   2924  CG  MET   182      11.140  21.934  17.326  1.00  0.00           C  
ATOM   2925  SD  MET   182      11.331  21.964  19.132  1.00  0.00           S  
ATOM   2926  CE  MET   182      13.067  21.479  19.355  1.00  0.00           C  
ATOM   2927  H   MET   182       9.303  20.806  14.370  1.00  0.00           H  
ATOM   2928  HA  MET   182      11.466  21.227  14.568  1.00  0.00           H  
ATOM   2929  HB3 MET   182      12.788  20.802  16.595  1.00  0.00           H  
ATOM   2930  HB2 MET   182      11.572  19.815  17.287  1.00  0.00           H  
ATOM   2931  HG3 MET   182      10.072  22.025  17.133  1.00  0.00           H  
ATOM   2932  HG2 MET   182      11.607  22.826  16.914  1.00  0.00           H  
ATOM   2933  HE1 MET   182      13.278  21.335  20.413  1.00  0.00           H  
ATOM   2934  HE2 MET   182      13.293  20.539  18.854  1.00  0.00           H  
ATOM   2935  HE3 MET   182      13.736  22.250  18.988  1.00  0.00           H  
ATOM   2936  N   THR   183      11.209  18.353  13.758  1.00  0.00           N  
ATOM   2937  CA  THR   183      11.779  17.232  13.009  1.00  0.00           C  
ATOM   2938  C   THR   183      11.858  17.608  11.519  1.00  0.00           C  
ATOM   2939  O   THR   183      10.823  17.882  10.912  1.00  0.00           O  
ATOM   2940  CB  THR   183      10.888  15.968  13.128  1.00  0.00           C  
ATOM   2941  OG1 THR   183      10.793  15.597  14.489  1.00  0.00           O  
ATOM   2942  CG2 THR   183      11.396  14.742  12.343  1.00  0.00           C  
ATOM   2943  H   THR   183      10.237  18.553  13.571  1.00  0.00           H  
ATOM   2944  HA  THR   183      12.780  16.985  13.371  1.00  0.00           H  
ATOM   2945  HB  THR   183       9.874  16.197  12.796  1.00  0.00           H  
ATOM   2946  HG1 THR   183      10.242  14.813  14.553  1.00  0.00           H  
ATOM   2947 HG21 THR   183      10.784  13.864  12.552  1.00  0.00           H  
ATOM   2948 HG22 THR   183      11.358  14.902  11.265  1.00  0.00           H  
ATOM   2949 HG23 THR   183      12.425  14.501  12.610  1.00  0.00           H  
ATOM   2950  N   GLY   184      13.077  17.604  10.956  1.00  0.00           N  
ATOM   2951  CA  GLY   184      13.319  17.976   9.562  1.00  0.00           C  
ATOM   2952  C   GLY   184      13.710  19.458   9.474  1.00  0.00           C  
ATOM   2953  O   GLY   184      14.273  20.021  10.408  1.00  0.00           O  
ATOM   2954  H   GLY   184      13.883  17.358  11.512  1.00  0.00           H  
ATOM   2955  HA3 GLY   184      12.448  17.776   8.935  1.00  0.00           H  
ATOM   2956  HA2 GLY   184      14.125  17.355   9.174  1.00  0.00           H  
ATOM   2957  N   TYR   185      13.442  20.089   8.325  1.00  0.00           N  
ATOM   2958  CA  TYR   185      13.686  21.510   8.068  1.00  0.00           C  
ATOM   2959  C   TYR   185      12.408  22.296   8.429  1.00  0.00           C  
ATOM   2960  O   TYR   185      11.596  22.570   7.547  1.00  0.00           O  
ATOM   2961  CB  TYR   185      14.112  21.625   6.585  1.00  0.00           C  
ATOM   2962  CG  TYR   185      14.370  23.024   6.060  1.00  0.00           C  
ATOM   2963  CD1 TYR   185      15.633  23.623   6.237  1.00  0.00           C  
ATOM   2964  CD2 TYR   185      13.354  23.725   5.374  1.00  0.00           C  
ATOM   2965  CE1 TYR   185      15.868  24.916   5.737  1.00  0.00           C  
ATOM   2966  CE2 TYR   185      13.578  25.035   4.916  1.00  0.00           C  
ATOM   2967  CZ  TYR   185      14.836  25.635   5.103  1.00  0.00           C  
ATOM   2968  OH  TYR   185      15.046  26.912   4.671  1.00  0.00           O  
ATOM   2969  H   TYR   185      12.989  19.582   7.578  1.00  0.00           H  
ATOM   2970  HA  TYR   185      14.507  21.881   8.685  1.00  0.00           H  
ATOM   2971  HB3 TYR   185      13.355  21.162   5.949  1.00  0.00           H  
ATOM   2972  HB2 TYR   185      15.019  21.039   6.429  1.00  0.00           H  
ATOM   2973  HD1 TYR   185      16.427  23.089   6.740  1.00  0.00           H  
ATOM   2974  HD2 TYR   185      12.389  23.268   5.213  1.00  0.00           H  
ATOM   2975  HE1 TYR   185      16.848  25.346   5.838  1.00  0.00           H  
ATOM   2976  HE2 TYR   185      12.783  25.571   4.420  1.00  0.00           H  
ATOM   2977  HH  TYR   185      14.254  27.300   4.291  1.00  0.00           H  
ATOM   2978  N   VAL   186      12.191  22.554   9.731  1.00  0.00           N  
ATOM   2979  CA  VAL   186      10.858  22.917  10.233  1.00  0.00           C  
ATOM   2980  C   VAL   186      10.557  24.423  10.255  1.00  0.00           C  
ATOM   2981  O   VAL   186       9.445  24.790   9.879  1.00  0.00           O  
ATOM   2982  CB  VAL   186      10.596  22.353  11.655  1.00  0.00           C  
ATOM   2983  CG1 VAL   186       9.185  22.656  12.203  1.00  0.00           C  
ATOM   2984  CG2 VAL   186      10.795  20.841  11.638  1.00  0.00           C  
ATOM   2985  H   VAL   186      12.879  22.290  10.420  1.00  0.00           H  
ATOM   2986  HA  VAL   186      10.108  22.464   9.581  1.00  0.00           H  
ATOM   2987  HB  VAL   186      11.314  22.777  12.359  1.00  0.00           H  
ATOM   2988 HG11 VAL   186       9.003  22.152  13.151  1.00  0.00           H  
ATOM   2989 HG12 VAL   186       9.035  23.717  12.380  1.00  0.00           H  
ATOM   2990 HG13 VAL   186       8.412  22.325  11.508  1.00  0.00           H  
ATOM   2991 HG21 VAL   186      10.292  20.368  12.474  1.00  0.00           H  
ATOM   2992 HG22 VAL   186      10.369  20.405  10.735  1.00  0.00           H  
ATOM   2993 HG23 VAL   186      11.852  20.578  11.677  1.00  0.00           H  
ATOM   2994  N   ALA   187      11.522  25.229  10.729  1.00  0.00           N  
ATOM   2995  CA  ALA   187      11.436  26.653  11.092  1.00  0.00           C  
ATOM   2996  C   ALA   187      11.444  26.860  12.607  1.00  0.00           C  
ATOM   2997  O   ALA   187      12.184  27.715  13.089  1.00  0.00           O  
ATOM   2998  CB  ALA   187      10.314  27.459  10.406  1.00  0.00           C  
ATOM   2999  H   ALA   187      12.409  24.804  10.956  1.00  0.00           H  
ATOM   3000  HA  ALA   187      12.358  27.085  10.735  1.00  0.00           H  
ATOM   3001  HB1 ALA   187      10.442  28.526  10.592  1.00  0.00           H  
ATOM   3002  HB2 ALA   187      10.330  27.320   9.325  1.00  0.00           H  
ATOM   3003  HB3 ALA   187       9.325  27.187  10.775  1.00  0.00           H  
ATOM   3004  N   THR   188      10.644  26.062  13.327  1.00  0.00           N  
ATOM   3005  CA  THR   188      10.460  26.143  14.777  1.00  0.00           C  
ATOM   3006  C   THR   188      11.728  25.789  15.583  1.00  0.00           C  
ATOM   3007  O   THR   188      11.915  26.356  16.659  1.00  0.00           O  
ATOM   3008  CB  THR   188       9.306  25.210  15.230  1.00  0.00           C  
ATOM   3009  OG1 THR   188       9.641  23.838  15.150  1.00  0.00           O  
ATOM   3010  CG2 THR   188       7.991  25.454  14.471  1.00  0.00           C  
ATOM   3011  H   THR   188      10.085  25.368  12.852  1.00  0.00           H  
ATOM   3012  HA  THR   188      10.188  27.173  15.019  1.00  0.00           H  
ATOM   3013  HB  THR   188       9.109  25.400  16.287  1.00  0.00           H  
ATOM   3014  HG1 THR   188       8.851  23.324  15.333  1.00  0.00           H  
ATOM   3015 HG21 THR   188       7.252  24.691  14.695  1.00  0.00           H  
ATOM   3016 HG22 THR   188       7.566  26.417  14.735  1.00  0.00           H  
ATOM   3017 HG23 THR   188       8.118  25.453  13.390  1.00  0.00           H  
ATOM   3018  N   ARG   189      12.575  24.891  15.047  1.00  0.00           N  
ATOM   3019  CA  ARG   189      13.789  24.432  15.715  1.00  0.00           C  
ATOM   3020  C   ARG   189      14.958  25.425  15.608  1.00  0.00           C  
ATOM   3021  O   ARG   189      15.781  25.454  16.519  1.00  0.00           O  
ATOM   3022  CB  ARG   189      14.212  23.051  15.177  1.00  0.00           C  
ATOM   3023  CG  ARG   189      15.182  22.331  16.138  1.00  0.00           C  
ATOM   3024  CD  ARG   189      15.739  20.997  15.641  1.00  0.00           C  
ATOM   3025  NE  ARG   189      16.424  21.175  14.364  1.00  0.00           N  
ATOM   3026  CZ  ARG   189      15.874  20.935  13.170  1.00  0.00           C  
ATOM   3027  NH1 ARG   189      14.707  20.297  13.063  1.00  0.00           N  
ATOM   3028  NH2 ARG   189      16.496  21.353  12.067  1.00  0.00           N1+
ATOM   3029  H   ARG   189      12.357  24.470  14.155  1.00  0.00           H  
ATOM   3030  HA  ARG   189      13.561  24.316  16.775  1.00  0.00           H  
ATOM   3031  HB3 ARG   189      14.668  23.178  14.194  1.00  0.00           H  
ATOM   3032  HB2 ARG   189      13.341  22.422  15.018  1.00  0.00           H  
ATOM   3033  HG3 ARG   189      14.608  22.123  17.034  1.00  0.00           H  
ATOM   3034  HG2 ARG   189      16.003  22.964  16.460  1.00  0.00           H  
ATOM   3035  HD3 ARG   189      15.044  20.166  15.701  1.00  0.00           H  
ATOM   3036  HD2 ARG   189      16.546  20.719  16.313  1.00  0.00           H  
ATOM   3037  HE  ARG   189      17.287  21.701  14.399  1.00  0.00           H  
ATOM   3038 HH12 ARG   189      14.321  20.123  12.140  1.00  0.00           H  
ATOM   3039 HH11 ARG   189      14.233  19.933  13.882  1.00  0.00           H  
ATOM   3040 HH22 ARG   189      16.103  21.169  11.153  1.00  0.00           H  
ATOM   3041 HH21 ARG   189      17.375  21.847  12.134  1.00  0.00           H  
ATOM   3042  N   TRP   190      15.032  26.199  14.510  1.00  0.00           N  
ATOM   3043  CA  TRP   190      16.177  27.057  14.156  1.00  0.00           C  
ATOM   3044  C   TRP   190      16.524  28.137  15.194  1.00  0.00           C  
ATOM   3045  O   TRP   190      17.675  28.571  15.254  1.00  0.00           O  
ATOM   3046  CB  TRP   190      15.947  27.690  12.773  1.00  0.00           C  
ATOM   3047  CG  TRP   190      15.573  26.766  11.649  1.00  0.00           C  
ATOM   3048  CD2 TRP   190      14.915  27.122  10.400  1.00  0.00           C  
ATOM   3049  CD1 TRP   190      15.808  25.433  11.573  1.00  0.00           C  
ATOM   3050  NE1 TRP   190      15.270  24.931  10.408  1.00  0.00           N  
ATOM   3051  CE2 TRP   190      14.677  25.926   9.658  1.00  0.00           C  
ATOM   3052  CE3 TRP   190      14.447  28.335   9.840  1.00  0.00           C  
ATOM   3053  CZ2 TRP   190      13.960  25.927   8.452  1.00  0.00           C  
ATOM   3054  CZ3 TRP   190      13.733  28.347   8.625  1.00  0.00           C  
ATOM   3055  CH2 TRP   190      13.476  27.144   7.939  1.00  0.00           C  
ATOM   3056  H   TRP   190      14.298  26.143  13.819  1.00  0.00           H  
ATOM   3057  HA  TRP   190      17.049  26.416  14.065  1.00  0.00           H  
ATOM   3058  HB3 TRP   190      16.834  28.246  12.466  1.00  0.00           H  
ATOM   3059  HB2 TRP   190      15.144  28.426  12.850  1.00  0.00           H  
ATOM   3060  HD1 TRP   190      16.318  24.854  12.328  1.00  0.00           H  
ATOM   3061  HE1 TRP   190      15.327  23.955  10.155  1.00  0.00           H  
ATOM   3062  HE3 TRP   190      14.609  29.263  10.370  1.00  0.00           H  
ATOM   3063  HZ2 TRP   190      13.767  25.002   7.934  1.00  0.00           H  
ATOM   3064  HZ3 TRP   190      13.369  29.283   8.226  1.00  0.00           H  
ATOM   3065  HH2 TRP   190      12.916  27.157   7.017  1.00  0.00           H  
ATOM   3066  N   TYR   191      15.522  28.518  15.997  1.00  0.00           N  
ATOM   3067  CA  TYR   191      15.609  29.531  17.042  1.00  0.00           C  
ATOM   3068  C   TYR   191      15.882  28.938  18.425  1.00  0.00           C  
ATOM   3069  O   TYR   191      16.285  29.691  19.302  1.00  0.00           O  
ATOM   3070  CB  TYR   191      14.296  30.333  17.047  1.00  0.00           C  
ATOM   3071  CG  TYR   191      13.982  30.882  15.674  1.00  0.00           C  
ATOM   3072  CD1 TYR   191      14.846  31.842  15.121  1.00  0.00           C  
ATOM   3073  CD2 TYR   191      12.921  30.362  14.903  1.00  0.00           C  
ATOM   3074  CE1 TYR   191      14.687  32.247  13.790  1.00  0.00           C  
ATOM   3075  CE2 TYR   191      12.745  30.791  13.573  1.00  0.00           C  
ATOM   3076  CZ  TYR   191      13.642  31.719  13.007  1.00  0.00           C  
ATOM   3077  OH  TYR   191      13.497  32.111  11.709  1.00  0.00           O  
ATOM   3078  H   TYR   191      14.611  28.103  15.865  1.00  0.00           H  
ATOM   3079  HA  TYR   191      16.432  30.213  16.822  1.00  0.00           H  
ATOM   3080  HB3 TYR   191      14.371  31.164  17.750  1.00  0.00           H  
ATOM   3081  HB2 TYR   191      13.465  29.710  17.385  1.00  0.00           H  
ATOM   3082  HD1 TYR   191      15.653  32.249  15.709  1.00  0.00           H  
ATOM   3083  HD2 TYR   191      12.263  29.610  15.313  1.00  0.00           H  
ATOM   3084  HE1 TYR   191      15.376  32.973  13.396  1.00  0.00           H  
ATOM   3085  HE2 TYR   191      11.941  30.387  12.977  1.00  0.00           H  
ATOM   3086  HH  TYR   191      14.164  32.756  11.440  1.00  0.00           H  
ATOM   3087  N   ARG   192      15.676  27.625  18.606  1.00  0.00           N  
ATOM   3088  CA  ARG   192      15.915  26.918  19.862  1.00  0.00           C  
ATOM   3089  C   ARG   192      17.409  26.876  20.201  1.00  0.00           C  
ATOM   3090  O   ARG   192      18.228  26.567  19.332  1.00  0.00           O  
ATOM   3091  CB  ARG   192      15.355  25.486  19.759  1.00  0.00           C  
ATOM   3092  CG  ARG   192      13.834  25.433  19.524  1.00  0.00           C  
ATOM   3093  CD  ARG   192      12.992  25.381  20.808  1.00  0.00           C  
ATOM   3094  NE  ARG   192      13.102  24.063  21.455  1.00  0.00           N  
ATOM   3095  CZ  ARG   192      12.223  23.524  22.316  1.00  0.00           C  
ATOM   3096  NH1 ARG   192      11.121  24.189  22.690  1.00  0.00           N  
ATOM   3097  NH2 ARG   192      12.452  22.301  22.813  1.00  0.00           N1+
ATOM   3098  H   ARG   192      15.390  27.054  17.822  1.00  0.00           H  
ATOM   3099  HA  ARG   192      15.381  27.447  20.655  1.00  0.00           H  
ATOM   3100  HB3 ARG   192      15.613  24.904  20.642  1.00  0.00           H  
ATOM   3101  HB2 ARG   192      15.859  24.973  18.941  1.00  0.00           H  
ATOM   3102  HG3 ARG   192      13.662  24.477  19.035  1.00  0.00           H  
ATOM   3103  HG2 ARG   192      13.467  26.170  18.811  1.00  0.00           H  
ATOM   3104  HD3 ARG   192      11.965  25.681  20.597  1.00  0.00           H  
ATOM   3105  HD2 ARG   192      13.385  26.087  21.541  1.00  0.00           H  
ATOM   3106  HE  ARG   192      13.943  23.545  21.248  1.00  0.00           H  
ATOM   3107 HH12 ARG   192      10.461  23.775  23.333  1.00  0.00           H  
ATOM   3108 HH11 ARG   192      10.953  25.121  22.339  1.00  0.00           H  
ATOM   3109 HH22 ARG   192      11.796  21.878  23.453  1.00  0.00           H  
ATOM   3110 HH21 ARG   192      13.291  21.792  22.571  1.00  0.00           H  
ATOM   3111  N   ALA   193      17.714  27.147  21.479  1.00  0.00           N  
ATOM   3112  CA  ALA   193      19.040  26.966  22.062  1.00  0.00           C  
ATOM   3113  C   ALA   193      19.420  25.472  22.089  1.00  0.00           C  
ATOM   3114  O   ALA   193      18.528  24.627  22.181  1.00  0.00           O  
ATOM   3115  CB  ALA   193      19.036  27.585  23.467  1.00  0.00           C  
ATOM   3116  H   ALA   193      16.981  27.413  22.120  1.00  0.00           H  
ATOM   3117  HA  ALA   193      19.741  27.509  21.435  1.00  0.00           H  
ATOM   3118  HB1 ALA   193      20.051  27.735  23.831  1.00  0.00           H  
ATOM   3119  HB2 ALA   193      18.553  28.561  23.464  1.00  0.00           H  
ATOM   3120  HB3 ALA   193      18.512  26.965  24.192  1.00  0.00           H  
ATOM   3121  N   PRO   194      20.725  25.153  21.968  1.00  0.00           N  
ATOM   3122  CA  PRO   194      21.177  23.758  21.846  1.00  0.00           C  
ATOM   3123  C   PRO   194      20.862  22.872  23.066  1.00  0.00           C  
ATOM   3124  O   PRO   194      20.616  21.682  22.874  1.00  0.00           O  
ATOM   3125  CB  PRO   194      22.678  23.883  21.550  1.00  0.00           C  
ATOM   3126  CD  PRO   194      21.843  26.088  21.891  1.00  0.00           C  
ATOM   3127  CG  PRO   194      23.075  25.233  22.125  1.00  0.00           C  
ATOM   3128  HA  PRO   194      20.690  23.303  20.981  1.00  0.00           H  
ATOM   3129  HB3 PRO   194      22.831  23.891  20.469  1.00  0.00           H  
ATOM   3130  HB2 PRO   194      23.274  23.065  21.950  1.00  0.00           H  
ATOM   3131  HD2 PRO   194      21.791  26.903  22.612  1.00  0.00           H  
ATOM   3132  HD3 PRO   194      21.864  26.508  20.887  1.00  0.00           H  
ATOM   3133  HG3 PRO   194      23.962  25.655  21.656  1.00  0.00           H  
ATOM   3134  HG2 PRO   194      23.253  25.137  23.197  1.00  0.00           H  
ATOM   3135  N   GLU   195      20.807  23.462  24.275  1.00  0.00           N  
ATOM   3136  CA  GLU   195      20.434  22.765  25.505  1.00  0.00           C  
ATOM   3137  C   GLU   195      18.950  22.352  25.581  1.00  0.00           C  
ATOM   3138  O   GLU   195      18.698  21.263  26.091  1.00  0.00           O  
ATOM   3139  CB  GLU   195      20.910  23.521  26.769  1.00  0.00           C  
ATOM   3140  CG  GLU   195      20.226  24.862  27.131  1.00  0.00           C  
ATOM   3141  CD  GLU   195      20.646  26.080  26.303  1.00  0.00           C  
ATOM   3142  OE1 GLU   195      21.599  25.973  25.500  1.00  0.00           O  
ATOM   3143  OE2 GLU   195      20.013  27.136  26.508  1.00  0.00           O1-
ATOM   3144  H   GLU   195      21.038  24.444  24.378  1.00  0.00           H  
ATOM   3145  HA  GLU   195      20.997  21.831  25.491  1.00  0.00           H  
ATOM   3146  HB3 GLU   195      21.988  23.671  26.705  1.00  0.00           H  
ATOM   3147  HB2 GLU   195      20.780  22.852  27.621  1.00  0.00           H  
ATOM   3148  HG3 GLU   195      20.468  25.099  28.168  1.00  0.00           H  
ATOM   3149  HG2 GLU   195      19.140  24.767  27.099  1.00  0.00           H  
ATOM   3150  N   VAL   196      18.006  23.169  25.069  1.00  0.00           N  
ATOM   3151  CA  VAL   196      16.578  22.804  25.013  1.00  0.00           C  
ATOM   3152  C   VAL   196      16.233  21.862  23.853  1.00  0.00           C  
ATOM   3153  O   VAL   196      15.327  21.041  24.000  1.00  0.00           O  
ATOM   3154  CB  VAL   196      15.613  24.019  24.890  1.00  0.00           C  
ATOM   3155  CG1 VAL   196      15.493  24.754  26.214  1.00  0.00           C  
ATOM   3156  CG2 VAL   196      15.899  25.004  23.748  1.00  0.00           C  
ATOM   3157  H   VAL   196      18.269  24.051  24.653  1.00  0.00           H  
ATOM   3158  HA  VAL   196      16.327  22.276  25.936  1.00  0.00           H  
ATOM   3159  HB  VAL   196      14.610  23.634  24.692  1.00  0.00           H  
ATOM   3160 HG11 VAL   196      14.857  25.635  26.124  1.00  0.00           H  
ATOM   3161 HG12 VAL   196      15.030  24.098  26.944  1.00  0.00           H  
ATOM   3162 HG13 VAL   196      16.471  25.052  26.588  1.00  0.00           H  
ATOM   3163 HG21 VAL   196      15.126  25.770  23.687  1.00  0.00           H  
ATOM   3164 HG22 VAL   196      16.845  25.514  23.907  1.00  0.00           H  
ATOM   3165 HG23 VAL   196      15.932  24.507  22.783  1.00  0.00           H  
ATOM   3166  N   MET   197      16.948  22.006  22.729  1.00  0.00           N  
ATOM   3167  CA  MET   197      16.747  21.235  21.509  1.00  0.00           C  
ATOM   3168  C   MET   197      17.105  19.748  21.679  1.00  0.00           C  
ATOM   3169  O   MET   197      16.402  18.896  21.137  1.00  0.00           O  
ATOM   3170  CB  MET   197      17.552  21.929  20.397  1.00  0.00           C  
ATOM   3171  CG  MET   197      17.449  21.287  19.012  1.00  0.00           C  
ATOM   3172  SD  MET   197      18.318  22.253  17.756  1.00  0.00           S  
ATOM   3173  CE  MET   197      19.994  21.626  17.940  1.00  0.00           C  
ATOM   3174  H   MET   197      17.670  22.714  22.692  1.00  0.00           H  
ATOM   3175  HA  MET   197      15.689  21.292  21.246  1.00  0.00           H  
ATOM   3176  HB3 MET   197      18.601  21.984  20.687  1.00  0.00           H  
ATOM   3177  HB2 MET   197      17.221  22.966  20.317  1.00  0.00           H  
ATOM   3178  HG3 MET   197      16.400  21.218  18.724  1.00  0.00           H  
ATOM   3179  HG2 MET   197      17.848  20.272  19.012  1.00  0.00           H  
ATOM   3180  HE1 MET   197      20.659  22.106  17.222  1.00  0.00           H  
ATOM   3181  HE2 MET   197      20.373  21.815  18.944  1.00  0.00           H  
ATOM   3182  HE3 MET   197      19.989  20.556  17.752  1.00  0.00           H  
ATOM   3183  N   LEU   198      18.172  19.483  22.450  1.00  0.00           N  
ATOM   3184  CA  LEU   198      18.696  18.149  22.733  1.00  0.00           C  
ATOM   3185  C   LEU   198      18.254  17.636  24.108  1.00  0.00           C  
ATOM   3186  O   LEU   198      18.394  16.439  24.354  1.00  0.00           O  
ATOM   3187  CB  LEU   198      20.242  18.188  22.707  1.00  0.00           C  
ATOM   3188  CG  LEU   198      20.907  18.137  21.321  1.00  0.00           C  
ATOM   3189  CD1 LEU   198      20.542  16.848  20.552  1.00  0.00           C  
ATOM   3190  CD2 LEU   198      20.715  19.420  20.498  1.00  0.00           C  
ATOM   3191  H   LEU   198      18.696  20.253  22.844  1.00  0.00           H  
ATOM   3192  HA  LEU   198      18.327  17.436  21.995  1.00  0.00           H  
ATOM   3193  HB3 LEU   198      20.628  17.323  23.248  1.00  0.00           H  
ATOM   3194  HB2 LEU   198      20.604  19.054  23.263  1.00  0.00           H  
ATOM   3195  HG  LEU   198      21.977  18.069  21.517  1.00  0.00           H  
ATOM   3196 HD11 LEU   198      21.436  16.345  20.184  1.00  0.00           H  
ATOM   3197 HD12 LEU   198      20.026  16.125  21.184  1.00  0.00           H  
ATOM   3198 HD13 LEU   198      19.895  17.044  19.697  1.00  0.00           H  
ATOM   3199 HD21 LEU   198      20.467  19.204  19.461  1.00  0.00           H  
ATOM   3200 HD22 LEU   198      19.946  20.082  20.873  1.00  0.00           H  
ATOM   3201 HD23 LEU   198      21.628  20.010  20.525  1.00  0.00           H  
ATOM   3202  N   ASN   199      17.782  18.540  24.986  1.00  0.00           N  
ATOM   3203  CA  ASN   199      17.486  18.298  26.403  1.00  0.00           C  
ATOM   3204  C   ASN   199      18.741  17.821  27.161  1.00  0.00           C  
ATOM   3205  O   ASN   199      18.692  16.822  27.879  1.00  0.00           O  
ATOM   3206  CB  ASN   199      16.257  17.369  26.581  1.00  0.00           C  
ATOM   3207  CG  ASN   199      14.976  17.961  25.986  1.00  0.00           C  
ATOM   3208  OD1 ASN   199      14.450  17.453  24.999  1.00  0.00           O  
ATOM   3209  ND2 ASN   199      14.467  19.040  26.586  1.00  0.00           N  
ATOM   3210  H   ASN   199      17.692  19.501  24.688  1.00  0.00           H  
ATOM   3211  HA  ASN   199      17.228  19.270  26.824  1.00  0.00           H  
ATOM   3212  HB3 ASN   199      16.073  17.197  27.643  1.00  0.00           H  
ATOM   3213  HB2 ASN   199      16.436  16.387  26.143  1.00  0.00           H  
ATOM   3214 HD22 ASN   199      13.628  19.466  26.222  1.00  0.00           H  
ATOM   3215 HD21 ASN   199      14.916  19.437  27.398  1.00  0.00           H  
ATOM   3216  N   TRP   200      19.847  18.564  26.975  1.00  0.00           N  
ATOM   3217  CA  TRP   200      21.123  18.376  27.669  1.00  0.00           C  
ATOM   3218  C   TRP   200      21.021  18.534  29.191  1.00  0.00           C  
ATOM   3219  O   TRP   200      21.703  17.813  29.917  1.00  0.00           O  
ATOM   3220  CB  TRP   200      22.158  19.384  27.123  1.00  0.00           C  
ATOM   3221  CG  TRP   200      22.709  19.159  25.745  1.00  0.00           C  
ATOM   3222  CD2 TRP   200      23.507  20.069  24.930  1.00  0.00           C  
ATOM   3223  CD1 TRP   200      22.658  18.006  25.046  1.00  0.00           C  
ATOM   3224  NE1 TRP   200      23.407  18.120  23.894  1.00  0.00           N  
ATOM   3225  CE2 TRP   200      23.965  19.372  23.773  1.00  0.00           C  
ATOM   3226  CE3 TRP   200      23.900  21.417  25.058  1.00  0.00           C  
ATOM   3227  CZ2 TRP   200      24.801  19.971  22.814  1.00  0.00           C  
ATOM   3228  CZ3 TRP   200      24.747  22.030  24.112  1.00  0.00           C  
ATOM   3229  CH2 TRP   200      25.209  21.305  22.997  1.00  0.00           C  
ATOM   3230  H   TRP   200      19.793  19.364  26.359  1.00  0.00           H  
ATOM   3231  HA  TRP   200      21.474  17.357  27.495  1.00  0.00           H  
ATOM   3232  HB3 TRP   200      23.028  19.398  27.781  1.00  0.00           H  
ATOM   3233  HB2 TRP   200      21.750  20.394  27.170  1.00  0.00           H  
ATOM   3234  HD1 TRP   200      22.120  17.127  25.365  1.00  0.00           H  
ATOM   3235  HE1 TRP   200      23.517  17.360  23.237  1.00  0.00           H  
ATOM   3236  HE3 TRP   200      23.525  21.980  25.896  1.00  0.00           H  
ATOM   3237  HZ2 TRP   200      25.128  19.412  21.950  1.00  0.00           H  
ATOM   3238  HZ3 TRP   200      25.037  23.061  24.242  1.00  0.00           H  
ATOM   3239  HH2 TRP   200      25.856  21.779  22.273  1.00  0.00           H  
ATOM   3240  N   MET   201      20.181  19.477  29.633  1.00  0.00           N  
ATOM   3241  CA  MET   201      20.049  19.887  31.024  1.00  0.00           C  
ATOM   3242  C   MET   201      18.734  20.649  31.214  1.00  0.00           C  
ATOM   3243  O   MET   201      18.066  21.005  30.239  1.00  0.00           O  
ATOM   3244  CB  MET   201      21.264  20.763  31.424  1.00  0.00           C  
ATOM   3245  CG  MET   201      21.477  22.004  30.536  1.00  0.00           C  
ATOM   3246  SD  MET   201      22.747  23.125  31.161  1.00  0.00           S  
ATOM   3247  CE  MET   201      23.548  23.568  29.607  1.00  0.00           C  
ATOM   3248  H   MET   201      19.623  19.999  28.972  1.00  0.00           H  
ATOM   3249  HA  MET   201      20.014  18.999  31.659  1.00  0.00           H  
ATOM   3250  HB3 MET   201      22.169  20.156  31.395  1.00  0.00           H  
ATOM   3251  HB2 MET   201      21.171  21.078  32.464  1.00  0.00           H  
ATOM   3252  HG3 MET   201      20.560  22.583  30.431  1.00  0.00           H  
ATOM   3253  HG2 MET   201      21.759  21.684  29.533  1.00  0.00           H  
ATOM   3254  HE1 MET   201      24.360  24.259  29.820  1.00  0.00           H  
ATOM   3255  HE2 MET   201      23.960  22.680  29.127  1.00  0.00           H  
ATOM   3256  HE3 MET   201      22.844  24.045  28.927  1.00  0.00           H  
ATOM   3257  N   HIS   202      18.437  20.944  32.490  1.00  0.00           N  
ATOM   3258  CA  HIS   202      17.441  21.935  32.884  1.00  0.00           C  
ATOM   3259  C   HIS   202      17.909  23.331  32.465  1.00  0.00           C  
ATOM   3260  O   HIS   202      18.930  23.824  32.942  1.00  0.00           O  
ATOM   3261  CB  HIS   202      17.179  21.867  34.395  1.00  0.00           C  
ATOM   3262  ND1 HIS   202      15.278  20.186  34.454  1.00  0.00           N  
ATOM   3263  CG  HIS   202      16.553  20.572  34.835  1.00  0.00           C  
ATOM   3264  NE2 HIS   202      16.073  18.539  35.719  1.00  0.00           N  
ATOM   3265  CD2 HIS   202      17.034  19.547  35.619  1.00  0.00           C  
ATOM   3266  CE1 HIS   202      15.051  18.990  35.001  1.00  0.00           C  
ATOM   3267  H   HIS   202      19.035  20.607  33.230  1.00  0.00           H  
ATOM   3268  HA  HIS   202      16.506  21.703  32.368  1.00  0.00           H  
ATOM   3269  HB3 HIS   202      16.515  22.678  34.698  1.00  0.00           H  
ATOM   3270  HB2 HIS   202      18.108  22.010  34.950  1.00  0.00           H  
ATOM   3271  HD1 HIS   202      14.639  20.709  33.873  1.00  0.00           H  
ATOM   3272  HD2 HIS   202      17.992  19.455  36.109  1.00  0.00           H  
ATOM   3273  HE1 HIS   202      14.129  18.441  34.872  1.00  0.00           H  
ATOM   3274  N   TYR   203      17.144  23.897  31.535  1.00  0.00           N  
ATOM   3275  CA  TYR   203      17.358  25.192  30.921  1.00  0.00           C  
ATOM   3276  C   TYR   203      16.747  26.313  31.777  1.00  0.00           C  
ATOM   3277  O   TYR   203      15.826  26.071  32.560  1.00  0.00           O  
ATOM   3278  CB  TYR   203      16.714  25.117  29.528  1.00  0.00           C  
ATOM   3279  CG  TYR   203      15.242  24.728  29.540  1.00  0.00           C  
ATOM   3280  CD1 TYR   203      14.250  25.713  29.715  1.00  0.00           C  
ATOM   3281  CD2 TYR   203      14.872  23.368  29.448  1.00  0.00           C  
ATOM   3282  CE1 TYR   203      12.905  25.334  29.859  1.00  0.00           C  
ATOM   3283  CE2 TYR   203      13.521  22.993  29.560  1.00  0.00           C  
ATOM   3284  CZ  TYR   203      12.538  23.975  29.785  1.00  0.00           C  
ATOM   3285  OH  TYR   203      11.234  23.606  29.941  1.00  0.00           O  
ATOM   3286  H   TYR   203      16.326  23.404  31.209  1.00  0.00           H  
ATOM   3287  HA  TYR   203      18.430  25.369  30.807  1.00  0.00           H  
ATOM   3288  HB3 TYR   203      17.258  24.399  28.912  1.00  0.00           H  
ATOM   3289  HB2 TYR   203      16.843  26.077  29.045  1.00  0.00           H  
ATOM   3290  HD1 TYR   203      14.523  26.756  29.790  1.00  0.00           H  
ATOM   3291  HD2 TYR   203      15.628  22.607  29.311  1.00  0.00           H  
ATOM   3292  HE1 TYR   203      12.172  26.102  30.047  1.00  0.00           H  
ATOM   3293  HE2 TYR   203      13.249  21.949  29.502  1.00  0.00           H  
ATOM   3294  HH  TYR   203      11.106  22.655  29.895  1.00  0.00           H  
ATOM   3295  N   ASN   204      17.255  27.530  31.562  1.00  0.00           N  
ATOM   3296  CA  ASN   204      16.806  28.763  32.207  1.00  0.00           C  
ATOM   3297  C   ASN   204      16.229  29.739  31.162  1.00  0.00           C  
ATOM   3298  O   ASN   204      16.012  29.363  30.010  1.00  0.00           O  
ATOM   3299  CB  ASN   204      17.972  29.359  33.050  1.00  0.00           C  
ATOM   3300  CG  ASN   204      19.204  29.816  32.253  1.00  0.00           C  
ATOM   3301  OD1 ASN   204      19.571  29.201  31.256  1.00  0.00           O  
ATOM   3302  ND2 ASN   204      19.855  30.892  32.697  1.00  0.00           N  
ATOM   3303  H   ASN   204      18.007  27.644  30.896  1.00  0.00           H  
ATOM   3304  HA  ASN   204      15.978  28.563  32.889  1.00  0.00           H  
ATOM   3305  HB3 ASN   204      18.309  28.613  33.771  1.00  0.00           H  
ATOM   3306  HB2 ASN   204      17.605  30.195  33.646  1.00  0.00           H  
ATOM   3307 HD22 ASN   204      20.674  31.224  32.206  1.00  0.00           H  
ATOM   3308 HD21 ASN   204      19.547  31.377  33.527  1.00  0.00           H  
ATOM   3309  N   GLU   205      15.998  30.987  31.601  1.00  0.00           N  
ATOM   3310  CA  GLU   205      15.541  32.140  30.815  1.00  0.00           C  
ATOM   3311  C   GLU   205      16.428  32.494  29.606  1.00  0.00           C  
ATOM   3312  O   GLU   205      15.923  33.084  28.652  1.00  0.00           O  
ATOM   3313  CB  GLU   205      15.485  33.350  31.763  1.00  0.00           C  
ATOM   3314  CG  GLU   205      14.430  33.222  32.880  1.00  0.00           C  
ATOM   3315  CD  GLU   205      14.580  34.262  33.989  1.00  0.00           C  
ATOM   3316  OE1 GLU   205      15.461  35.143  33.868  1.00  0.00           O  
ATOM   3317  OE2 GLU   205      13.810  34.139  34.965  1.00  0.00           O1-
ATOM   3318  H   GLU   205      16.182  31.193  32.572  1.00  0.00           H  
ATOM   3319  HA  GLU   205      14.542  31.928  30.436  1.00  0.00           H  
ATOM   3320  HB3 GLU   205      15.282  34.259  31.195  1.00  0.00           H  
ATOM   3321  HB2 GLU   205      16.475  33.490  32.202  1.00  0.00           H  
ATOM   3322  HG3 GLU   205      14.469  32.239  33.347  1.00  0.00           H  
ATOM   3323  HG2 GLU   205      13.432  33.331  32.455  1.00  0.00           H  
ATOM   3324  N   SER   206      17.719  32.121  29.664  1.00  0.00           N  
ATOM   3325  CA  SER   206      18.722  32.351  28.624  1.00  0.00           C  
ATOM   3326  C   SER   206      18.396  31.708  27.263  1.00  0.00           C  
ATOM   3327  O   SER   206      18.919  32.176  26.256  1.00  0.00           O  
ATOM   3328  CB  SER   206      20.091  31.860  29.125  1.00  0.00           C  
ATOM   3329  OG  SER   206      20.620  32.735  30.099  1.00  0.00           O  
ATOM   3330  H   SER   206      18.054  31.647  30.490  1.00  0.00           H  
ATOM   3331  HA  SER   206      18.781  33.428  28.451  1.00  0.00           H  
ATOM   3332  HB3 SER   206      20.805  31.813  28.309  1.00  0.00           H  
ATOM   3333  HB2 SER   206      20.031  30.848  29.513  1.00  0.00           H  
ATOM   3334  HG  SER   206      21.516  32.450  30.310  1.00  0.00           H  
ATOM   3335  N   VAL   207      17.528  30.683  27.221  1.00  0.00           N  
ATOM   3336  CA  VAL   207      17.042  30.060  25.980  1.00  0.00           C  
ATOM   3337  C   VAL   207      16.331  31.048  25.038  1.00  0.00           C  
ATOM   3338  O   VAL   207      16.431  30.906  23.821  1.00  0.00           O  
ATOM   3339  CB  VAL   207      16.043  28.912  26.270  1.00  0.00           C  
ATOM   3340  CG1 VAL   207      16.706  27.813  27.095  1.00  0.00           C  
ATOM   3341  CG2 VAL   207      14.697  29.336  26.895  1.00  0.00           C  
ATOM   3342  H   VAL   207      17.120  30.339  28.080  1.00  0.00           H  
ATOM   3343  HA  VAL   207      17.906  29.652  25.454  1.00  0.00           H  
ATOM   3344  HB  VAL   207      15.790  28.442  25.318  1.00  0.00           H  
ATOM   3345 HG11 VAL   207      15.948  27.114  27.433  1.00  0.00           H  
ATOM   3346 HG12 VAL   207      17.435  27.264  26.501  1.00  0.00           H  
ATOM   3347 HG13 VAL   207      17.214  28.193  27.980  1.00  0.00           H  
ATOM   3348 HG21 VAL   207      14.120  28.471  27.223  1.00  0.00           H  
ATOM   3349 HG22 VAL   207      14.844  29.988  27.755  1.00  0.00           H  
ATOM   3350 HG23 VAL   207      14.068  29.865  26.181  1.00  0.00           H  
ATOM   3351  N   ASP   208      15.666  32.046  25.637  1.00  0.00           N  
ATOM   3352  CA  ASP   208      15.026  33.161  24.958  1.00  0.00           C  
ATOM   3353  C   ASP   208      16.045  34.153  24.403  1.00  0.00           C  
ATOM   3354  O   ASP   208      15.837  34.629  23.294  1.00  0.00           O  
ATOM   3355  CB  ASP   208      14.001  33.868  25.862  1.00  0.00           C  
ATOM   3356  CG  ASP   208      12.895  32.945  26.371  1.00  0.00           C  
ATOM   3357  OD1 ASP   208      12.571  31.971  25.658  1.00  0.00           O  
ATOM   3358  OD2 ASP   208      12.318  33.275  27.426  1.00  0.00           O1-
ATOM   3359  H   ASP   208      15.634  32.077  26.647  1.00  0.00           H  
ATOM   3360  HA  ASP   208      14.489  32.756  24.097  1.00  0.00           H  
ATOM   3361  HB3 ASP   208      13.538  34.695  25.341  1.00  0.00           H  
ATOM   3362  HB2 ASP   208      14.527  34.282  26.721  1.00  0.00           H  
ATOM   3363  N   VAL   209      17.144  34.407  25.133  1.00  0.00           N  
ATOM   3364  CA  VAL   209      18.239  35.270  24.682  1.00  0.00           C  
ATOM   3365  C   VAL   209      18.979  34.697  23.457  1.00  0.00           C  
ATOM   3366  O   VAL   209      19.340  35.472  22.571  1.00  0.00           O  
ATOM   3367  CB  VAL   209      19.269  35.560  25.807  1.00  0.00           C  
ATOM   3368  CG1 VAL   209      20.452  36.419  25.316  1.00  0.00           C  
ATOM   3369  CG2 VAL   209      18.578  36.222  27.013  1.00  0.00           C  
ATOM   3370  H   VAL   209      17.265  33.957  26.030  1.00  0.00           H  
ATOM   3371  HA  VAL   209      17.798  36.222  24.380  1.00  0.00           H  
ATOM   3372  HB  VAL   209      19.689  34.619  26.160  1.00  0.00           H  
ATOM   3373 HG11 VAL   209      21.078  36.780  26.122  1.00  0.00           H  
ATOM   3374 HG12 VAL   209      21.111  35.858  24.654  1.00  0.00           H  
ATOM   3375 HG13 VAL   209      20.093  37.297  24.778  1.00  0.00           H  
ATOM   3376 HG21 VAL   209      19.271  36.398  27.831  1.00  0.00           H  
ATOM   3377 HG22 VAL   209      18.139  37.182  26.740  1.00  0.00           H  
ATOM   3378 HG23 VAL   209      17.781  35.597  27.416  1.00  0.00           H  
ATOM   3379  N   TRP   210      19.126  33.361  23.395  1.00  0.00           N  
ATOM   3380  CA  TRP   210      19.605  32.647  22.212  1.00  0.00           C  
ATOM   3381  C   TRP   210      18.719  32.909  20.984  1.00  0.00           C  
ATOM   3382  O   TRP   210      19.248  33.198  19.912  1.00  0.00           O  
ATOM   3383  CB  TRP   210      19.671  31.137  22.497  1.00  0.00           C  
ATOM   3384  CG  TRP   210      20.192  30.310  21.362  1.00  0.00           C  
ATOM   3385  CD2 TRP   210      21.546  29.835  21.166  1.00  0.00           C  
ATOM   3386  CD1 TRP   210      19.507  29.932  20.260  1.00  0.00           C  
ATOM   3387  NE1 TRP   210      20.342  29.267  19.390  1.00  0.00           N  
ATOM   3388  CE2 TRP   210      21.620  29.185  19.895  1.00  0.00           C  
ATOM   3389  CE3 TRP   210      22.722  29.893  21.941  1.00  0.00           C  
ATOM   3390  CZ2 TRP   210      22.813  28.632  19.414  1.00  0.00           C  
ATOM   3391  CZ3 TRP   210      23.910  29.302  21.488  1.00  0.00           C  
ATOM   3392  CH2 TRP   210      23.957  28.679  20.228  1.00  0.00           C  
ATOM   3393  H   TRP   210      18.809  32.791  24.168  1.00  0.00           H  
ATOM   3394  HA  TRP   210      20.613  33.004  21.992  1.00  0.00           H  
ATOM   3395  HB3 TRP   210      18.686  30.758  22.757  1.00  0.00           H  
ATOM   3396  HB2 TRP   210      20.304  30.956  23.365  1.00  0.00           H  
ATOM   3397  HD1 TRP   210      18.470  30.161  20.094  1.00  0.00           H  
ATOM   3398  HE1 TRP   210      20.028  28.904  18.501  1.00  0.00           H  
ATOM   3399  HE3 TRP   210      22.703  30.378  22.906  1.00  0.00           H  
ATOM   3400  HZ2 TRP   210      22.844  28.161  18.446  1.00  0.00           H  
ATOM   3401  HZ3 TRP   210      24.790  29.332  22.111  1.00  0.00           H  
ATOM   3402  HH2 TRP   210      24.878  28.237  19.898  1.00  0.00           H  
ATOM   3403  N   SER   211      17.394  32.796  21.180  1.00  0.00           N  
ATOM   3404  CA  SER   211      16.384  33.022  20.152  1.00  0.00           C  
ATOM   3405  C   SER   211      16.394  34.468  19.634  1.00  0.00           C  
ATOM   3406  O   SER   211      16.269  34.642  18.426  1.00  0.00           O  
ATOM   3407  CB  SER   211      14.990  32.691  20.697  1.00  0.00           C  
ATOM   3408  OG  SER   211      14.858  31.348  21.105  1.00  0.00           O  
ATOM   3409  H   SER   211      17.042  32.524  22.088  1.00  0.00           H  
ATOM   3410  HA  SER   211      16.601  32.359  19.313  1.00  0.00           H  
ATOM   3411  HB3 SER   211      14.250  32.879  19.921  1.00  0.00           H  
ATOM   3412  HB2 SER   211      14.745  33.332  21.538  1.00  0.00           H  
ATOM   3413  HG  SER   211      13.954  31.201  21.393  1.00  0.00           H  
ATOM   3414  N   VAL   212      16.598  35.461  20.527  1.00  0.00           N  
ATOM   3415  CA  VAL   212      16.775  36.873  20.159  1.00  0.00           C  
ATOM   3416  C   VAL   212      18.018  37.086  19.282  1.00  0.00           C  
ATOM   3417  O   VAL   212      17.955  37.890  18.361  1.00  0.00           O  
ATOM   3418  CB  VAL   212      16.929  37.838  21.375  1.00  0.00           C  
ATOM   3419  CG1 VAL   212      17.119  39.322  20.985  1.00  0.00           C  
ATOM   3420  CG2 VAL   212      15.743  37.749  22.333  1.00  0.00           C  
ATOM   3421  H   VAL   212      16.676  35.239  21.511  1.00  0.00           H  
ATOM   3422  HA  VAL   212      15.897  37.176  19.586  1.00  0.00           H  
ATOM   3423  HB  VAL   212      17.816  37.559  21.945  1.00  0.00           H  
ATOM   3424 HG11 VAL   212      17.149  39.967  21.863  1.00  0.00           H  
ATOM   3425 HG12 VAL   212      18.051  39.505  20.455  1.00  0.00           H  
ATOM   3426 HG13 VAL   212      16.298  39.665  20.354  1.00  0.00           H  
ATOM   3427 HG21 VAL   212      15.629  38.665  22.911  1.00  0.00           H  
ATOM   3428 HG22 VAL   212      14.810  37.560  21.805  1.00  0.00           H  
ATOM   3429 HG23 VAL   212      15.886  36.966  23.065  1.00  0.00           H  
ATOM   3430  N   ALA   213      19.106  36.360  19.576  1.00  0.00           N  
ATOM   3431  CA  ALA   213      20.350  36.396  18.819  1.00  0.00           C  
ATOM   3432  C   ALA   213      20.196  35.812  17.407  1.00  0.00           C  
ATOM   3433  O   ALA   213      20.684  36.420  16.458  1.00  0.00           O  
ATOM   3434  CB  ALA   213      21.413  35.633  19.601  1.00  0.00           C  
ATOM   3435  H   ALA   213      19.082  35.727  20.364  1.00  0.00           H  
ATOM   3436  HA  ALA   213      20.659  37.439  18.738  1.00  0.00           H  
ATOM   3437  HB1 ALA   213      22.379  36.127  19.512  1.00  0.00           H  
ATOM   3438  HB2 ALA   213      21.167  35.553  20.654  1.00  0.00           H  
ATOM   3439  HB3 ALA   213      21.500  34.611  19.244  1.00  0.00           H  
ATOM   3440  N   CYS   214      19.481  34.677  17.299  1.00  0.00           N  
ATOM   3441  CA  CYS   214      19.091  34.047  16.036  1.00  0.00           C  
ATOM   3442  C   CYS   214      18.157  34.949  15.215  1.00  0.00           C  
ATOM   3443  O   CYS   214      18.316  35.005  14.000  1.00  0.00           O  
ATOM   3444  CB  CYS   214      18.418  32.678  16.244  1.00  0.00           C  
ATOM   3445  SG  CYS   214      19.618  31.463  16.838  1.00  0.00           S  
ATOM   3446  H   CYS   214      19.142  34.229  18.141  1.00  0.00           H  
ATOM   3447  HA  CYS   214      19.998  33.899  15.446  1.00  0.00           H  
ATOM   3448  HB3 CYS   214      18.004  32.300  15.309  1.00  0.00           H  
ATOM   3449  HB2 CYS   214      17.599  32.745  16.961  1.00  0.00           H  
ATOM   3450  HG  CYS   214      18.774  30.427  16.837  1.00  0.00           H  
ATOM   3451  N   ILE   215      17.232  35.660  15.885  1.00  0.00           N  
ATOM   3452  CA  ILE   215      16.355  36.654  15.270  1.00  0.00           C  
ATOM   3453  C   ILE   215      17.149  37.883  14.788  1.00  0.00           C  
ATOM   3454  O   ILE   215      17.075  38.186  13.603  1.00  0.00           O  
ATOM   3455  CB  ILE   215      15.174  37.076  16.194  1.00  0.00           C  
ATOM   3456  CG2 ILE   215      14.396  38.331  15.729  1.00  0.00           C  
ATOM   3457  CG1 ILE   215      14.182  35.901  16.371  1.00  0.00           C  
ATOM   3458  CD1 ILE   215      13.346  35.975  17.660  1.00  0.00           C  
ATOM   3459  H   ILE   215      17.137  35.537  16.885  1.00  0.00           H  
ATOM   3460  HA  ILE   215      15.899  36.183  14.399  1.00  0.00           H  
ATOM   3461  HB  ILE   215      15.595  37.300  17.174  1.00  0.00           H  
ATOM   3462 HG21 ILE   215      13.532  38.519  16.366  1.00  0.00           H  
ATOM   3463 HG22 ILE   215      15.005  39.234  15.762  1.00  0.00           H  
ATOM   3464 HG23 ILE   215      14.029  38.210  14.708  1.00  0.00           H  
ATOM   3465 HG13 ILE   215      14.711  34.948  16.369  1.00  0.00           H  
ATOM   3466 HG12 ILE   215      13.519  35.853  15.508  1.00  0.00           H  
ATOM   3467 HD11 ILE   215      13.540  35.113  18.297  1.00  0.00           H  
ATOM   3468 HD12 ILE   215      13.559  36.870  18.245  1.00  0.00           H  
ATOM   3469 HD13 ILE   215      12.282  35.972  17.431  1.00  0.00           H  
ATOM   3470  N   MET   216      17.918  38.528  15.686  1.00  0.00           N  
ATOM   3471  CA  MET   216      18.737  39.722  15.436  1.00  0.00           C  
ATOM   3472  C   MET   216      19.692  39.573  14.246  1.00  0.00           C  
ATOM   3473  O   MET   216      19.736  40.462  13.396  1.00  0.00           O  
ATOM   3474  CB  MET   216      19.498  40.142  16.717  1.00  0.00           C  
ATOM   3475  CG  MET   216      20.524  41.271  16.490  1.00  0.00           C  
ATOM   3476  SD  MET   216      21.219  42.022  17.977  1.00  0.00           S  
ATOM   3477  CE  MET   216      22.411  43.111  17.163  1.00  0.00           C  
ATOM   3478  H   MET   216      17.927  38.196  16.644  1.00  0.00           H  
ATOM   3479  HA  MET   216      18.050  40.534  15.198  1.00  0.00           H  
ATOM   3480  HB3 MET   216      20.026  39.277  17.120  1.00  0.00           H  
ATOM   3481  HB2 MET   216      18.787  40.437  17.488  1.00  0.00           H  
ATOM   3482  HG3 MET   216      20.071  42.068  15.900  1.00  0.00           H  
ATOM   3483  HG2 MET   216      21.369  40.899  15.911  1.00  0.00           H  
ATOM   3484  HE1 MET   216      22.923  43.726  17.900  1.00  0.00           H  
ATOM   3485  HE2 MET   216      23.156  42.522  16.629  1.00  0.00           H  
ATOM   3486  HE3 MET   216      21.910  43.760  16.446  1.00  0.00           H  
ATOM   3487  N   ALA   217      20.430  38.454  14.214  1.00  0.00           N  
ATOM   3488  CA  ALA   217      21.365  38.149  13.144  1.00  0.00           C  
ATOM   3489  C   ALA   217      20.683  37.918  11.785  1.00  0.00           C  
ATOM   3490  O   ALA   217      21.250  38.375  10.794  1.00  0.00           O  
ATOM   3491  CB  ALA   217      22.292  37.006  13.570  1.00  0.00           C  
ATOM   3492  H   ALA   217      20.341  37.765  14.951  1.00  0.00           H  
ATOM   3493  HA  ALA   217      22.000  39.028  13.014  1.00  0.00           H  
ATOM   3494  HB1 ALA   217      22.752  36.534  12.705  1.00  0.00           H  
ATOM   3495  HB2 ALA   217      23.093  37.377  14.208  1.00  0.00           H  
ATOM   3496  HB3 ALA   217      21.774  36.236  14.137  1.00  0.00           H  
ATOM   3497  N   GLU   218      19.474  37.313  11.755  1.00  0.00           N  
ATOM   3498  CA  GLU   218      18.690  37.181  10.520  1.00  0.00           C  
ATOM   3499  C   GLU   218      18.055  38.496  10.043  1.00  0.00           C  
ATOM   3500  O   GLU   218      17.860  38.624   8.835  1.00  0.00           O  
ATOM   3501  CB  GLU   218      17.705  35.993  10.519  1.00  0.00           C  
ATOM   3502  CG  GLU   218      16.445  36.124  11.384  1.00  0.00           C  
ATOM   3503  CD  GLU   218      15.437  35.024  11.077  1.00  0.00           C  
ATOM   3504  OE1 GLU   218      15.808  33.842  11.238  1.00  0.00           O  
ATOM   3505  OE2 GLU   218      14.311  35.376  10.668  1.00  0.00           O1-
ATOM   3506  H   GLU   218      19.042  36.979  12.605  1.00  0.00           H  
ATOM   3507  HA  GLU   218      19.395  36.910   9.747  1.00  0.00           H  
ATOM   3508  HB3 GLU   218      18.244  35.091  10.811  1.00  0.00           H  
ATOM   3509  HB2 GLU   218      17.400  35.816   9.486  1.00  0.00           H  
ATOM   3510  HG3 GLU   218      15.968  37.094  11.268  1.00  0.00           H  
ATOM   3511  HG2 GLU   218      16.721  36.029  12.423  1.00  0.00           H  
ATOM   3512  N   LEU   219      17.789  39.466  10.946  1.00  0.00           N  
ATOM   3513  CA  LEU   219      17.361  40.821  10.556  1.00  0.00           C  
ATOM   3514  C   LEU   219      18.458  41.542   9.754  1.00  0.00           C  
ATOM   3515  O   LEU   219      18.144  42.280   8.822  1.00  0.00           O  
ATOM   3516  CB  LEU   219      16.966  41.718  11.761  1.00  0.00           C  
ATOM   3517  CG  LEU   219      16.029  41.149  12.845  1.00  0.00           C  
ATOM   3518  CD1 LEU   219      15.541  42.231  13.830  1.00  0.00           C  
ATOM   3519  CD2 LEU   219      14.861  40.321  12.299  1.00  0.00           C  
ATOM   3520  H   LEU   219      17.937  39.295  11.932  1.00  0.00           H  
ATOM   3521  HA  LEU   219      16.493  40.736   9.903  1.00  0.00           H  
ATOM   3522  HB3 LEU   219      16.485  42.597  11.335  1.00  0.00           H  
ATOM   3523  HB2 LEU   219      17.863  42.077  12.266  1.00  0.00           H  
ATOM   3524  HG  LEU   219      16.645  40.493  13.443  1.00  0.00           H  
ATOM   3525 HD11 LEU   219      14.466  42.398  13.759  1.00  0.00           H  
ATOM   3526 HD12 LEU   219      15.753  41.940  14.859  1.00  0.00           H  
ATOM   3527 HD13 LEU   219      16.021  43.193  13.664  1.00  0.00           H  
ATOM   3528 HD21 LEU   219      14.028  40.302  12.997  1.00  0.00           H  
ATOM   3529 HD22 LEU   219      14.500  40.703  11.346  1.00  0.00           H  
ATOM   3530 HD23 LEU   219      15.160  39.283  12.163  1.00  0.00           H  
ATOM   3531  N   ARG   220      19.720  41.304  10.150  1.00  0.00           N  
ATOM   3532  CA  ARG   220      20.904  41.929   9.582  1.00  0.00           C  
ATOM   3533  C   ARG   220      21.366  41.280   8.266  1.00  0.00           C  
ATOM   3534  O   ARG   220      21.581  42.025   7.312  1.00  0.00           O  
ATOM   3535  CB  ARG   220      22.018  41.960  10.645  1.00  0.00           C  
ATOM   3536  CG  ARG   220      21.725  42.903  11.820  1.00  0.00           C  
ATOM   3537  CD  ARG   220      22.918  43.389  12.646  1.00  0.00           C  
ATOM   3538  NE  ARG   220      23.788  44.239  11.815  1.00  0.00           N  
ATOM   3539  CZ  ARG   220      23.500  45.508  11.481  1.00  0.00           C  
ATOM   3540  NH1 ARG   220      22.462  46.133  12.042  1.00  0.00           N  
ATOM   3541  NH2 ARG   220      24.243  46.164  10.581  1.00  0.00           N1+
ATOM   3542  H   ARG   220      19.878  40.670  10.921  1.00  0.00           H  
ATOM   3543  HA  ARG   220      20.648  42.964   9.344  1.00  0.00           H  
ATOM   3544  HB3 ARG   220      22.933  42.296  10.160  1.00  0.00           H  
ATOM   3545  HB2 ARG   220      22.184  40.956  11.029  1.00  0.00           H  
ATOM   3546  HG3 ARG   220      20.903  42.567  12.446  1.00  0.00           H  
ATOM   3547  HG2 ARG   220      21.401  43.806  11.320  1.00  0.00           H  
ATOM   3548  HD3 ARG   220      23.502  42.521  12.925  1.00  0.00           H  
ATOM   3549  HD2 ARG   220      22.617  43.843  13.590  1.00  0.00           H  
ATOM   3550  HE  ARG   220      24.564  43.773  11.366  1.00  0.00           H  
ATOM   3551 HH12 ARG   220      22.300  47.117  11.879  1.00  0.00           H  
ATOM   3552 HH11 ARG   220      21.892  45.652  12.722  1.00  0.00           H  
ATOM   3553 HH22 ARG   220      24.025  47.122  10.344  1.00  0.00           H  
ATOM   3554 HH21 ARG   220      25.006  45.705  10.107  1.00  0.00           H  
ATOM   3555  N   ASN   221      21.519  39.942   8.208  1.00  0.00           N  
ATOM   3556  CA  ASN   221      22.048  39.260   7.012  1.00  0.00           C  
ATOM   3557  C   ASN   221      20.976  38.787   6.006  1.00  0.00           C  
ATOM   3558  O   ASN   221      21.368  38.480   4.881  1.00  0.00           O  
ATOM   3559  CB  ASN   221      23.041  38.120   7.381  1.00  0.00           C  
ATOM   3560  CG  ASN   221      22.425  36.836   7.946  1.00  0.00           C  
ATOM   3561  OD1 ASN   221      21.286  36.838   8.384  1.00  0.00           O  
ATOM   3562  ND2 ASN   221      23.168  35.729   7.937  1.00  0.00           N  
ATOM   3563  H   ASN   221      21.320  39.364   9.016  1.00  0.00           H  
ATOM   3564  HA  ASN   221      22.643  39.966   6.428  1.00  0.00           H  
ATOM   3565  HB3 ASN   221      23.792  38.481   8.078  1.00  0.00           H  
ATOM   3566  HB2 ASN   221      23.594  37.842   6.482  1.00  0.00           H  
ATOM   3567 HD22 ASN   221      22.779  34.865   8.287  1.00  0.00           H  
ATOM   3568 HD21 ASN   221      24.110  35.740   7.574  1.00  0.00           H  
ATOM   3569  N   ARG   222      19.685  38.735   6.403  1.00  0.00           N  
ATOM   3570  CA  ARG   222      18.512  38.239   5.643  1.00  0.00           C  
ATOM   3571  C   ARG   222      18.285  36.725   5.709  1.00  0.00           C  
ATOM   3572  O   ARG   222      17.222  36.272   5.283  1.00  0.00           O  
ATOM   3573  CB  ARG   222      18.517  38.653   4.152  1.00  0.00           C  
ATOM   3574  CG  ARG   222      18.569  40.159   3.973  1.00  0.00           C  
ATOM   3575  CD  ARG   222      18.949  40.623   2.565  1.00  0.00           C  
ATOM   3576  NE  ARG   222      20.389  40.437   2.340  1.00  0.00           N  
ATOM   3577  CZ  ARG   222      21.134  41.064   1.415  1.00  0.00           C  
ATOM   3578  NH1 ARG   222      20.603  41.982   0.595  1.00  0.00           N  
ATOM   3579  NH2 ARG   222      22.435  40.765   1.317  1.00  0.00           N1+
ATOM   3580  H   ARG   222      19.473  39.005   7.354  1.00  0.00           H  
ATOM   3581  HA  ARG   222      17.639  38.695   6.113  1.00  0.00           H  
ATOM   3582  HB3 ARG   222      17.610  38.298   3.661  1.00  0.00           H  
ATOM   3583  HB2 ARG   222      19.328  38.165   3.614  1.00  0.00           H  
ATOM   3584  HG3 ARG   222      19.340  40.548   4.634  1.00  0.00           H  
ATOM   3585  HG2 ARG   222      17.641  40.564   4.340  1.00  0.00           H  
ATOM   3586  HD3 ARG   222      18.611  41.643   2.389  1.00  0.00           H  
ATOM   3587  HD2 ARG   222      18.457  39.996   1.820  1.00  0.00           H  
ATOM   3588  HE  ARG   222      20.828  39.728   2.913  1.00  0.00           H  
ATOM   3589 HH12 ARG   222      21.173  42.449  -0.096  1.00  0.00           H  
ATOM   3590 HH11 ARG   222      19.621  42.206   0.658  1.00  0.00           H  
ATOM   3591 HH22 ARG   222      23.015  41.222   0.629  1.00  0.00           H  
ATOM   3592 HH21 ARG   222      22.846  40.076   1.930  1.00  0.00           H  
ATOM   3593  N   ALA   223      19.282  35.972   6.185  1.00  0.00           N  
ATOM   3594  CA  ALA   223      19.296  34.517   6.145  1.00  0.00           C  
ATOM   3595  C   ALA   223      19.143  33.962   7.571  1.00  0.00           C  
ATOM   3596  O   ALA   223      19.814  34.459   8.475  1.00  0.00           O  
ATOM   3597  CB  ALA   223      20.648  34.091   5.554  1.00  0.00           C  
ATOM   3598  H   ALA   223      20.104  36.415   6.571  1.00  0.00           H  
ATOM   3599  HA  ALA   223      18.525  34.154   5.468  1.00  0.00           H  
ATOM   3600  HB1 ALA   223      20.722  33.005   5.491  1.00  0.00           H  
ATOM   3601  HB2 ALA   223      20.775  34.485   4.545  1.00  0.00           H  
ATOM   3602  HB3 ALA   223      21.486  34.444   6.154  1.00  0.00           H  
ATOM   3603  N   PRO   224      18.320  32.904   7.755  1.00  0.00           N  
ATOM   3604  CA  PRO   224      18.369  32.054   8.961  1.00  0.00           C  
ATOM   3605  C   PRO   224      19.787  31.563   9.309  1.00  0.00           C  
ATOM   3606  O   PRO   224      20.494  31.066   8.430  1.00  0.00           O  
ATOM   3607  CB  PRO   224      17.452  30.875   8.605  1.00  0.00           C  
ATOM   3608  CD  PRO   224      17.333  32.407   6.796  1.00  0.00           C  
ATOM   3609  CG  PRO   224      16.474  31.436   7.593  1.00  0.00           C  
ATOM   3610  HA  PRO   224      17.939  32.625   9.787  1.00  0.00           H  
ATOM   3611  HB3 PRO   224      16.954  30.444   9.474  1.00  0.00           H  
ATOM   3612  HB2 PRO   224      18.031  30.090   8.123  1.00  0.00           H  
ATOM   3613  HD2 PRO   224      17.849  31.902   5.981  1.00  0.00           H  
ATOM   3614  HD3 PRO   224      16.716  33.204   6.376  1.00  0.00           H  
ATOM   3615  HG3 PRO   224      15.694  31.988   8.119  1.00  0.00           H  
ATOM   3616  HG2 PRO   224      15.990  30.676   6.980  1.00  0.00           H  
ATOM   3617  N   LEU   225      20.173  31.752  10.578  1.00  0.00           N  
ATOM   3618  CA  LEU   225      21.490  31.421  11.124  1.00  0.00           C  
ATOM   3619  C   LEU   225      21.768  29.920  11.072  1.00  0.00           C  
ATOM   3620  O   LEU   225      22.802  29.511  10.545  1.00  0.00           O  
ATOM   3621  CB  LEU   225      21.594  31.906  12.592  1.00  0.00           C  
ATOM   3622  CG  LEU   225      21.840  33.413  12.758  1.00  0.00           C  
ATOM   3623  CD1 LEU   225      23.213  33.827  12.212  1.00  0.00           C  
ATOM   3624  CD2 LEU   225      20.690  34.259  12.192  1.00  0.00           C  
ATOM   3625  H   LEU   225      19.530  32.189  11.223  1.00  0.00           H  
ATOM   3626  HA  LEU   225      22.244  31.918  10.510  1.00  0.00           H  
ATOM   3627  HB3 LEU   225      22.416  31.391  13.093  1.00  0.00           H  
ATOM   3628  HB2 LEU   225      20.698  31.619  13.146  1.00  0.00           H  
ATOM   3629  HG  LEU   225      21.859  33.594  13.833  1.00  0.00           H  
ATOM   3630 HD11 LEU   225      23.796  34.315  12.991  1.00  0.00           H  
ATOM   3631 HD12 LEU   225      23.798  32.970  11.878  1.00  0.00           H  
ATOM   3632 HD13 LEU   225      23.131  34.518  11.373  1.00  0.00           H  
ATOM   3633 HD21 LEU   225      20.512  35.123  12.818  1.00  0.00           H  
ATOM   3634 HD22 LEU   225      20.887  34.618  11.180  1.00  0.00           H  
ATOM   3635 HD23 LEU   225      19.749  33.713  12.173  1.00  0.00           H  
ATOM   3636  N   PHE   226      20.835  29.151  11.652  1.00  0.00           N  
ATOM   3637  CA  PHE   226      20.983  27.724  11.888  1.00  0.00           C  
ATOM   3638  C   PHE   226      19.770  27.004  11.295  1.00  0.00           C  
ATOM   3639  O   PHE   226      18.968  26.439  12.037  1.00  0.00           O  
ATOM   3640  CB  PHE   226      21.168  27.466  13.399  1.00  0.00           C  
ATOM   3641  CG  PHE   226      22.297  28.251  14.038  1.00  0.00           C  
ATOM   3642  CD1 PHE   226      23.618  28.118  13.566  1.00  0.00           C  
ATOM   3643  CD2 PHE   226      22.028  29.151  15.088  1.00  0.00           C  
ATOM   3644  CE1 PHE   226      24.633  28.880  14.125  1.00  0.00           C  
ATOM   3645  CE2 PHE   226      23.063  29.880  15.657  1.00  0.00           C  
ATOM   3646  CZ  PHE   226      24.359  29.740  15.180  1.00  0.00           C  
ATOM   3647  H   PHE   226      20.010  29.582  12.043  1.00  0.00           H  
ATOM   3648  HA  PHE   226      21.866  27.343  11.382  1.00  0.00           H  
ATOM   3649  HB3 PHE   226      21.395  26.413  13.558  1.00  0.00           H  
ATOM   3650  HB2 PHE   226      20.244  27.668  13.943  1.00  0.00           H  
ATOM   3651  HD1 PHE   226      23.839  27.435  12.763  1.00  0.00           H  
ATOM   3652  HD2 PHE   226      21.021  29.270  15.459  1.00  0.00           H  
ATOM   3653  HE1 PHE   226      25.644  28.782  13.756  1.00  0.00           H  
ATOM   3654  HE2 PHE   226      22.857  30.557  16.473  1.00  0.00           H  
ATOM   3655  HZ  PHE   226      25.155  30.307  15.637  1.00  0.00           H  
ATOM   3656  N   LYS   227      19.665  27.029   9.957  1.00  0.00           N  
ATOM   3657  CA  LYS   227      18.651  26.289   9.207  1.00  0.00           C  
ATOM   3658  C   LYS   227      19.091  24.838   8.940  1.00  0.00           C  
ATOM   3659  O   LYS   227      19.273  24.444   7.788  1.00  0.00           O  
ATOM   3660  CB  LYS   227      18.236  27.072   7.948  1.00  0.00           C  
ATOM   3661  CG  LYS   227      19.359  27.419   6.943  1.00  0.00           C  
ATOM   3662  CD  LYS   227      18.860  27.610   5.499  1.00  0.00           C  
ATOM   3663  CE  LYS   227      17.813  28.721   5.348  1.00  0.00           C  
ATOM   3664  NZ  LYS   227      17.335  28.824   3.959  1.00  0.00           N1+
ATOM   3665  H   LYS   227      20.351  27.530   9.410  1.00  0.00           H  
ATOM   3666  HA  LYS   227      17.751  26.224   9.816  1.00  0.00           H  
ATOM   3667  HB3 LYS   227      17.723  27.979   8.257  1.00  0.00           H  
ATOM   3668  HB2 LYS   227      17.465  26.492   7.453  1.00  0.00           H  
ATOM   3669  HG3 LYS   227      20.136  26.655   6.941  1.00  0.00           H  
ATOM   3670  HG2 LYS   227      19.858  28.331   7.272  1.00  0.00           H  
ATOM   3671  HD3 LYS   227      18.466  26.667   5.123  1.00  0.00           H  
ATOM   3672  HD2 LYS   227      19.718  27.841   4.866  1.00  0.00           H  
ATOM   3673  HE3 LYS   227      18.245  29.675   5.645  1.00  0.00           H  
ATOM   3674  HE2 LYS   227      16.952  28.540   5.991  1.00  0.00           H  
ATOM   3675  HZ1 LYS   227      16.672  29.583   3.886  1.00  0.00           H  
ATOM   3676  HZ2 LYS   227      18.115  28.995   3.341  1.00  0.00           H  
ATOM   3677  HZ3 LYS   227      16.880  27.959   3.703  1.00  0.00           H  
ATOM   3678  N   GLY   228      19.248  24.061  10.026  1.00  0.00           N  
ATOM   3679  CA  GLY   228      19.654  22.659   9.974  1.00  0.00           C  
ATOM   3680  C   GLY   228      18.571  21.789   9.319  1.00  0.00           C  
ATOM   3681  O   GLY   228      17.379  22.099   9.381  1.00  0.00           O  
ATOM   3682  H   GLY   228      19.077  24.461  10.938  1.00  0.00           H  
ATOM   3683  HA3 GLY   228      19.831  22.298  10.984  1.00  0.00           H  
ATOM   3684  HA2 GLY   228      20.598  22.569   9.433  1.00  0.00           H  
ATOM   3685  N   GLY   229      19.010  20.673   8.715  1.00  0.00           N  
ATOM   3686  CA  GLY   229      18.139  19.687   8.074  1.00  0.00           C  
ATOM   3687  C   GLY   229      17.466  18.753   9.094  1.00  0.00           C  
ATOM   3688  O   GLY   229      16.490  18.099   8.743  1.00  0.00           O  
ATOM   3689  H   GLY   229      20.003  20.488   8.683  1.00  0.00           H  
ATOM   3690  HA3 GLY   229      18.739  19.085   7.391  1.00  0.00           H  
ATOM   3691  HA2 GLY   229      17.376  20.185   7.472  1.00  0.00           H  
ATOM   3692  N   ASN   230      17.964  18.709  10.340  1.00  0.00           N  
ATOM   3693  CA  ASN   230      17.411  18.003  11.498  1.00  0.00           C  
ATOM   3694  C   ASN   230      18.100  18.534  12.773  1.00  0.00           C  
ATOM   3695  O   ASN   230      18.868  19.496  12.686  1.00  0.00           O  
ATOM   3696  CB  ASN   230      17.474  16.453  11.339  1.00  0.00           C  
ATOM   3697  CG  ASN   230      18.870  15.813  11.375  1.00  0.00           C  
ATOM   3698  OD1 ASN   230      19.890  16.495  11.364  1.00  0.00           O  
ATOM   3699  ND2 ASN   230      18.917  14.481  11.423  1.00  0.00           N  
ATOM   3700  H   ASN   230      18.772  19.275  10.551  1.00  0.00           H  
ATOM   3701  HA  ASN   230      16.362  18.288  11.603  1.00  0.00           H  
ATOM   3702  HB3 ASN   230      16.984  16.147  10.414  1.00  0.00           H  
ATOM   3703  HB2 ASN   230      16.887  15.997  12.137  1.00  0.00           H  
ATOM   3704 HD22 ASN   230      19.810  14.009  11.436  1.00  0.00           H  
ATOM   3705 HD21 ASN   230      18.069  13.933  11.422  1.00  0.00           H  
ATOM   3706  N   HIS   231      17.823  17.899  13.928  1.00  0.00           N  
ATOM   3707  CA  HIS   231      18.436  18.216  15.223  1.00  0.00           C  
ATOM   3708  C   HIS   231      19.971  18.255  15.181  1.00  0.00           C  
ATOM   3709  O   HIS   231      20.535  19.303  15.481  1.00  0.00           O  
ATOM   3710  CB  HIS   231      17.954  17.249  16.325  1.00  0.00           C  
ATOM   3711  ND1 HIS   231      15.564  16.424  16.039  1.00  0.00           N  
ATOM   3712  CG  HIS   231      16.476  17.289  16.622  1.00  0.00           C  
ATOM   3713  NE2 HIS   231      14.398  17.696  17.443  1.00  0.00           N  
ATOM   3714  CD2 HIS   231      15.744  18.060  17.498  1.00  0.00           C  
ATOM   3715  CE1 HIS   231      14.366  16.708  16.557  1.00  0.00           C  
ATOM   3716  H   HIS   231      17.165  17.134  13.929  1.00  0.00           H  
ATOM   3717  HA  HIS   231      18.107  19.218  15.498  1.00  0.00           H  
ATOM   3718  HB3 HIS   231      18.474  17.469  17.260  1.00  0.00           H  
ATOM   3719  HB2 HIS   231      18.222  16.223  16.069  1.00  0.00           H  
ATOM   3720  HD1 HIS   231      15.763  15.694  15.371  1.00  0.00           H  
ATOM   3721  HD2 HIS   231      16.079  18.838  18.166  1.00  0.00           H  
ATOM   3722  HE1 HIS   231      13.457  16.193  16.277  1.00  0.00           H  
ATOM   3723  N   ILE   232      20.608  17.141  14.775  1.00  0.00           N  
ATOM   3724  CA  ILE   232      22.067  16.999  14.772  1.00  0.00           C  
ATOM   3725  C   ILE   232      22.767  17.882  13.716  1.00  0.00           C  
ATOM   3726  O   ILE   232      23.829  18.423  14.022  1.00  0.00           O  
ATOM   3727  CB  ILE   232      22.501  15.506  14.638  1.00  0.00           C  
ATOM   3728  CG2 ILE   232      22.458  14.911  13.214  1.00  0.00           C  
ATOM   3729  CG1 ILE   232      23.837  15.187  15.354  1.00  0.00           C  
ATOM   3730  CD1 ILE   232      25.122  15.716  14.696  1.00  0.00           C  
ATOM   3731  H   ILE   232      20.078  16.327  14.504  1.00  0.00           H  
ATOM   3732  HA  ILE   232      22.409  17.354  15.743  1.00  0.00           H  
ATOM   3733  HB  ILE   232      21.755  14.939  15.198  1.00  0.00           H  
ATOM   3734 HG21 ILE   232      22.689  13.846  13.235  1.00  0.00           H  
ATOM   3735 HG22 ILE   232      21.464  15.012  12.785  1.00  0.00           H  
ATOM   3736 HG23 ILE   232      23.163  15.380  12.528  1.00  0.00           H  
ATOM   3737 HG13 ILE   232      23.925  14.105  15.457  1.00  0.00           H  
ATOM   3738 HG12 ILE   232      23.791  15.561  16.377  1.00  0.00           H  
ATOM   3739 HD11 ILE   232      25.860  14.919  14.610  1.00  0.00           H  
ATOM   3740 HD12 ILE   232      24.969  16.093  13.687  1.00  0.00           H  
ATOM   3741 HD13 ILE   232      25.564  16.520  15.287  1.00  0.00           H  
ATOM   3742  N   HIS   233      22.154  18.083  12.533  1.00  0.00           N  
ATOM   3743  CA  HIS   233      22.652  19.030  11.527  1.00  0.00           C  
ATOM   3744  C   HIS   233      22.652  20.480  12.026  1.00  0.00           C  
ATOM   3745  O   HIS   233      23.593  21.207  11.713  1.00  0.00           O  
ATOM   3746  CB  HIS   233      21.854  18.937  10.211  1.00  0.00           C  
ATOM   3747  ND1 HIS   233      23.492  17.425   8.987  1.00  0.00           N  
ATOM   3748  CG  HIS   233      22.193  17.769   9.321  1.00  0.00           C  
ATOM   3749  NE2 HIS   233      22.180  15.963   7.945  1.00  0.00           N  
ATOM   3750  CD2 HIS   233      21.391  16.859   8.668  1.00  0.00           C  
ATOM   3751  CE1 HIS   233      23.424  16.362   8.181  1.00  0.00           C  
ATOM   3752  H   HIS   233      21.287  17.606  12.320  1.00  0.00           H  
ATOM   3753  HA  HIS   233      23.695  18.781  11.321  1.00  0.00           H  
ATOM   3754  HB3 HIS   233      22.015  19.832   9.608  1.00  0.00           H  
ATOM   3755  HB2 HIS   233      20.785  18.916  10.427  1.00  0.00           H  
ATOM   3756  HD1 HIS   233      24.338  17.884   9.295  1.00  0.00           H  
ATOM   3757  HD2 HIS   233      20.313  16.784   8.658  1.00  0.00           H  
ATOM   3758  HE1 HIS   233      24.293  15.874   7.765  1.00  0.00           H  
ATOM   3759  N   GLN   234      21.633  20.858  12.820  1.00  0.00           N  
ATOM   3760  CA  GLN   234      21.569  22.171  13.448  1.00  0.00           C  
ATOM   3761  C   GLN   234      22.611  22.332  14.565  1.00  0.00           C  
ATOM   3762  O   GLN   234      23.195  23.409  14.638  1.00  0.00           O  
ATOM   3763  CB  GLN   234      20.155  22.478  13.963  1.00  0.00           C  
ATOM   3764  CG  GLN   234      20.018  23.967  14.328  1.00  0.00           C  
ATOM   3765  CD  GLN   234      18.653  24.320  14.888  1.00  0.00           C  
ATOM   3766  OE1 GLN   234      17.636  23.870  14.367  1.00  0.00           O  
ATOM   3767  NE2 GLN   234      18.625  25.148  15.933  1.00  0.00           N  
ATOM   3768  H   GLN   234      20.893  20.206  13.046  1.00  0.00           H  
ATOM   3769  HA  GLN   234      21.798  22.906  12.672  1.00  0.00           H  
ATOM   3770  HB3 GLN   234      19.920  21.851  14.824  1.00  0.00           H  
ATOM   3771  HB2 GLN   234      19.418  22.226  13.201  1.00  0.00           H  
ATOM   3772  HG3 GLN   234      20.179  24.562  13.432  1.00  0.00           H  
ATOM   3773  HG2 GLN   234      20.772  24.272  15.052  1.00  0.00           H  
ATOM   3774 HE22 GLN   234      17.737  25.409  16.342  1.00  0.00           H  
ATOM   3775 HE21 GLN   234      19.477  25.508  16.336  1.00  0.00           H  
ATOM   3776  N   ILE   235      22.862  21.279  15.373  1.00  0.00           N  
ATOM   3777  CA  ILE   235      23.943  21.260  16.372  1.00  0.00           C  
ATOM   3778  C   ILE   235      25.294  21.539  15.710  1.00  0.00           C  
ATOM   3779  O   ILE   235      25.999  22.431  16.159  1.00  0.00           O  
ATOM   3780  CB  ILE   235      24.115  19.904  17.124  1.00  0.00           C  
ATOM   3781  CG2 ILE   235      25.342  19.844  18.065  1.00  0.00           C  
ATOM   3782  CG1 ILE   235      22.879  19.536  17.935  1.00  0.00           C  
ATOM   3783  CD1 ILE   235      22.865  18.061  18.364  1.00  0.00           C  
ATOM   3784  H   ILE   235      22.330  20.426  15.266  1.00  0.00           H  
ATOM   3785  HA  ILE   235      23.740  22.046  17.102  1.00  0.00           H  
ATOM   3786  HB  ILE   235      24.249  19.120  16.381  1.00  0.00           H  
ATOM   3787 HG21 ILE   235      25.368  18.926  18.652  1.00  0.00           H  
ATOM   3788 HG22 ILE   235      26.279  19.860  17.510  1.00  0.00           H  
ATOM   3789 HG23 ILE   235      25.342  20.679  18.767  1.00  0.00           H  
ATOM   3790 HG13 ILE   235      21.984  19.736  17.363  1.00  0.00           H  
ATOM   3791 HG12 ILE   235      22.837  20.195  18.798  1.00  0.00           H  
ATOM   3792 HD11 ILE   235      21.885  17.618  18.189  1.00  0.00           H  
ATOM   3793 HD12 ILE   235      23.590  17.461  17.815  1.00  0.00           H  
ATOM   3794 HD13 ILE   235      23.107  17.962  19.421  1.00  0.00           H  
ATOM   3795  N   GLN   236      25.600  20.797  14.638  1.00  0.00           N  
ATOM   3796  CA  GLN   236      26.826  20.938  13.865  1.00  0.00           C  
ATOM   3797  C   GLN   236      26.996  22.349  13.273  1.00  0.00           C  
ATOM   3798  O   GLN   236      28.095  22.892  13.370  1.00  0.00           O  
ATOM   3799  CB  GLN   236      26.854  19.825  12.806  1.00  0.00           C  
ATOM   3800  CG  GLN   236      28.129  19.796  11.943  1.00  0.00           C  
ATOM   3801  CD  GLN   236      28.158  18.610  10.977  1.00  0.00           C  
ATOM   3802  OE1 GLN   236      27.164  17.909  10.792  1.00  0.00           O  
ATOM   3803  NE2 GLN   236      29.308  18.390  10.337  1.00  0.00           N  
ATOM   3804  H   GLN   236      24.954  20.083  14.325  1.00  0.00           H  
ATOM   3805  HA  GLN   236      27.656  20.767  14.552  1.00  0.00           H  
ATOM   3806  HB3 GLN   236      25.978  19.911  12.162  1.00  0.00           H  
ATOM   3807  HB2 GLN   236      26.756  18.865  13.317  1.00  0.00           H  
ATOM   3808  HG3 GLN   236      29.007  19.746  12.587  1.00  0.00           H  
ATOM   3809  HG2 GLN   236      28.216  20.709  11.354  1.00  0.00           H  
ATOM   3810 HE22 GLN   236      29.380  17.624   9.683  1.00  0.00           H  
ATOM   3811 HE21 GLN   236      30.108  18.984  10.495  1.00  0.00           H  
ATOM   3812  N   LEU   237      25.895  22.929  12.755  1.00  0.00           N  
ATOM   3813  CA  LEU   237      25.833  24.294  12.225  1.00  0.00           C  
ATOM   3814  C   LEU   237      26.056  25.374  13.303  1.00  0.00           C  
ATOM   3815  O   LEU   237      26.722  26.370  13.024  1.00  0.00           O  
ATOM   3816  CB  LEU   237      24.519  24.491  11.432  1.00  0.00           C  
ATOM   3817  CG  LEU   237      24.533  25.652  10.408  1.00  0.00           C  
ATOM   3818  CD1 LEU   237      25.685  25.548   9.388  1.00  0.00           C  
ATOM   3819  CD2 LEU   237      23.176  25.755   9.686  1.00  0.00           C  
ATOM   3820  H   LEU   237      25.031  22.405  12.723  1.00  0.00           H  
ATOM   3821  HA  LEU   237      26.651  24.364  11.519  1.00  0.00           H  
ATOM   3822  HB3 LEU   237      23.687  24.613  12.127  1.00  0.00           H  
ATOM   3823  HB2 LEU   237      24.307  23.579  10.874  1.00  0.00           H  
ATOM   3824  HG  LEU   237      24.676  26.583  10.954  1.00  0.00           H  
ATOM   3825 HD11 LEU   237      25.381  25.863   8.389  1.00  0.00           H  
ATOM   3826 HD12 LEU   237      26.519  26.187   9.683  1.00  0.00           H  
ATOM   3827 HD13 LEU   237      26.066  24.530   9.300  1.00  0.00           H  
ATOM   3828 HD21 LEU   237      22.919  26.794   9.482  1.00  0.00           H  
ATOM   3829 HD22 LEU   237      23.186  25.234   8.728  1.00  0.00           H  
ATOM   3830 HD23 LEU   237      22.367  25.316  10.270  1.00  0.00           H  
ATOM   3831  N   ILE   238      25.548  25.126  14.522  1.00  0.00           N  
ATOM   3832  CA  ILE   238      25.803  25.924  15.721  1.00  0.00           C  
ATOM   3833  C   ILE   238      27.266  25.819  16.185  1.00  0.00           C  
ATOM   3834  O   ILE   238      27.913  26.845  16.377  1.00  0.00           O  
ATOM   3835  CB  ILE   238      24.834  25.553  16.888  1.00  0.00           C  
ATOM   3836  CG2 ILE   238      25.264  26.111  18.261  1.00  0.00           C  
ATOM   3837  CG1 ILE   238      23.389  25.995  16.561  1.00  0.00           C  
ATOM   3838  CD1 ILE   238      22.310  25.329  17.431  1.00  0.00           C  
ATOM   3839  H   ILE   238      24.989  24.294  14.659  1.00  0.00           H  
ATOM   3840  HA  ILE   238      25.636  26.969  15.477  1.00  0.00           H  
ATOM   3841  HB  ILE   238      24.810  24.469  16.982  1.00  0.00           H  
ATOM   3842 HG21 ILE   238      24.504  25.961  19.026  1.00  0.00           H  
ATOM   3843 HG22 ILE   238      26.168  25.633  18.638  1.00  0.00           H  
ATOM   3844 HG23 ILE   238      25.465  27.176  18.173  1.00  0.00           H  
ATOM   3845 HG13 ILE   238      23.154  25.783  15.519  1.00  0.00           H  
ATOM   3846 HG12 ILE   238      23.317  27.077  16.642  1.00  0.00           H  
ATOM   3847 HD11 ILE   238      21.317  25.549  17.041  1.00  0.00           H  
ATOM   3848 HD12 ILE   238      22.426  24.245  17.449  1.00  0.00           H  
ATOM   3849 HD13 ILE   238      22.334  25.689  18.459  1.00  0.00           H  
ATOM   3850  N   LEU   239      27.755  24.582  16.348  1.00  0.00           N  
ATOM   3851  CA  LEU   239      29.066  24.273  16.903  1.00  0.00           C  
ATOM   3852  C   LEU   239      30.252  24.648  15.996  1.00  0.00           C  
ATOM   3853  O   LEU   239      31.358  24.727  16.526  1.00  0.00           O  
ATOM   3854  CB  LEU   239      29.126  22.782  17.305  1.00  0.00           C  
ATOM   3855  CG  LEU   239      28.242  22.345  18.496  1.00  0.00           C  
ATOM   3856  CD1 LEU   239      28.508  20.872  18.834  1.00  0.00           C  
ATOM   3857  CD2 LEU   239      28.400  23.213  19.748  1.00  0.00           C  
ATOM   3858  H   LEU   239      27.156  23.787  16.158  1.00  0.00           H  
ATOM   3859  HA  LEU   239      29.188  24.882  17.801  1.00  0.00           H  
ATOM   3860  HB3 LEU   239      30.147  22.553  17.590  1.00  0.00           H  
ATOM   3861  HB2 LEU   239      28.907  22.161  16.435  1.00  0.00           H  
ATOM   3862  HG  LEU   239      27.198  22.422  18.215  1.00  0.00           H  
ATOM   3863 HD11 LEU   239      27.663  20.434  19.363  1.00  0.00           H  
ATOM   3864 HD12 LEU   239      28.680  20.283  17.938  1.00  0.00           H  
ATOM   3865 HD13 LEU   239      29.377  20.762  19.481  1.00  0.00           H  
ATOM   3866 HD21 LEU   239      28.241  22.640  20.662  1.00  0.00           H  
ATOM   3867 HD22 LEU   239      29.392  23.653  19.804  1.00  0.00           H  
ATOM   3868 HD23 LEU   239      27.675  24.027  19.752  1.00  0.00           H  
ATOM   3869  N   ASN   240      30.050  24.904  14.688  1.00  0.00           N  
ATOM   3870  CA  ASN   240      31.099  25.526  13.866  1.00  0.00           C  
ATOM   3871  C   ASN   240      31.245  27.028  14.166  1.00  0.00           C  
ATOM   3872  O   ASN   240      32.381  27.479  14.290  1.00  0.00           O  
ATOM   3873  CB  ASN   240      30.999  25.197  12.354  1.00  0.00           C  
ATOM   3874  CG  ASN   240      29.699  25.549  11.625  1.00  0.00           C  
ATOM   3875  OD1 ASN   240      28.995  24.652  11.177  1.00  0.00           O  
ATOM   3876  ND2 ASN   240      29.400  26.837  11.441  1.00  0.00           N  
ATOM   3877  H   ASN   240      29.135  24.789  14.272  1.00  0.00           H  
ATOM   3878  HA  ASN   240      32.039  25.057  14.167  1.00  0.00           H  
ATOM   3879  HB3 ASN   240      31.153  24.124  12.232  1.00  0.00           H  
ATOM   3880  HB2 ASN   240      31.827  25.668  11.822  1.00  0.00           H  
ATOM   3881 HD22 ASN   240      28.547  27.089  10.963  1.00  0.00           H  
ATOM   3882 HD21 ASN   240      30.001  27.566  11.797  1.00  0.00           H  
ATOM   3883  N   LEU   241      30.122  27.758  14.317  1.00  0.00           N  
ATOM   3884  CA  LEU   241      30.113  29.195  14.605  1.00  0.00           C  
ATOM   3885  C   LEU   241      30.602  29.503  16.029  1.00  0.00           C  
ATOM   3886  O   LEU   241      31.537  30.283  16.191  1.00  0.00           O  
ATOM   3887  CB  LEU   241      28.713  29.799  14.318  1.00  0.00           C  
ATOM   3888  CG  LEU   241      28.618  31.338  14.502  1.00  0.00           C  
ATOM   3889  CD1 LEU   241      29.586  32.081  13.558  1.00  0.00           C  
ATOM   3890  CD2 LEU   241      27.171  31.845  14.336  1.00  0.00           C  
ATOM   3891  H   LEU   241      29.219  27.312  14.236  1.00  0.00           H  
ATOM   3892  HA  LEU   241      30.818  29.659  13.917  1.00  0.00           H  
ATOM   3893  HB3 LEU   241      27.976  29.318  14.963  1.00  0.00           H  
ATOM   3894  HB2 LEU   241      28.418  29.544  13.299  1.00  0.00           H  
ATOM   3895  HG  LEU   241      28.906  31.592  15.523  1.00  0.00           H  
ATOM   3896 HD11 LEU   241      29.204  33.048  13.229  1.00  0.00           H  
ATOM   3897 HD12 LEU   241      30.539  32.268  14.050  1.00  0.00           H  
ATOM   3898 HD13 LEU   241      29.791  31.502  12.658  1.00  0.00           H  
ATOM   3899 HD21 LEU   241      27.094  32.708  13.674  1.00  0.00           H  
ATOM   3900 HD22 LEU   241      26.525  31.079  13.912  1.00  0.00           H  
ATOM   3901 HD23 LEU   241      26.750  32.144  15.295  1.00  0.00           H  
ATOM   3902  N   LEU   242      29.956  28.880  17.025  1.00  0.00           N  
ATOM   3903  CA  LEU   242      30.223  29.100  18.445  1.00  0.00           C  
ATOM   3904  C   LEU   242      31.420  28.306  18.986  1.00  0.00           C  
ATOM   3905  O   LEU   242      31.864  28.600  20.096  1.00  0.00           O  
ATOM   3906  CB  LEU   242      28.956  28.745  19.249  1.00  0.00           C  
ATOM   3907  CG  LEU   242      27.890  29.856  19.243  1.00  0.00           C  
ATOM   3908  CD1 LEU   242      26.978  29.852  17.998  1.00  0.00           C  
ATOM   3909  CD2 LEU   242      27.089  29.783  20.542  1.00  0.00           C  
ATOM   3910  H   LEU   242      29.205  28.238  16.807  1.00  0.00           H  
ATOM   3911  HA  LEU   242      30.461  30.153  18.605  1.00  0.00           H  
ATOM   3912  HB3 LEU   242      29.250  28.592  20.290  1.00  0.00           H  
ATOM   3913  HB2 LEU   242      28.534  27.788  18.935  1.00  0.00           H  
ATOM   3914  HG  LEU   242      28.397  30.822  19.266  1.00  0.00           H  
ATOM   3915 HD11 LEU   242      25.921  29.777  18.254  1.00  0.00           H  
ATOM   3916 HD12 LEU   242      27.104  30.773  17.428  1.00  0.00           H  
ATOM   3917 HD13 LEU   242      27.197  29.029  17.325  1.00  0.00           H  
ATOM   3918 HD21 LEU   242      26.167  30.353  20.472  1.00  0.00           H  
ATOM   3919 HD22 LEU   242      26.855  28.755  20.820  1.00  0.00           H  
ATOM   3920 HD23 LEU   242      27.670  30.209  21.357  1.00  0.00           H  
ATOM   3921  N   GLY   243      31.901  27.307  18.231  1.00  0.00           N  
ATOM   3922  CA  GLY   243      32.896  26.349  18.698  1.00  0.00           C  
ATOM   3923  C   GLY   243      32.222  25.268  19.555  1.00  0.00           C  
ATOM   3924  O   GLY   243      31.125  25.451  20.085  1.00  0.00           O  
ATOM   3925  H   GLY   243      31.494  27.136  17.323  1.00  0.00           H  
ATOM   3926  HA3 GLY   243      33.674  26.841  19.282  1.00  0.00           H  
ATOM   3927  HA2 GLY   243      33.379  25.897  17.831  1.00  0.00           H  
ATOM   3928  N   LYS   244      32.915  24.132  19.700  1.00  0.00           N  
ATOM   3929  CA  LYS   244      32.514  23.033  20.575  1.00  0.00           C  
ATOM   3930  C   LYS   244      32.693  23.405  22.061  1.00  0.00           C  
ATOM   3931  O   LYS   244      33.567  24.215  22.376  1.00  0.00           O  
ATOM   3932  CB  LYS   244      33.332  21.776  20.224  1.00  0.00           C  
ATOM   3933  CG  LYS   244      32.676  20.850  19.194  1.00  0.00           C  
ATOM   3934  CD  LYS   244      32.671  21.401  17.763  1.00  0.00           C  
ATOM   3935  CE  LYS   244      31.906  20.526  16.762  1.00  0.00           C  
ATOM   3936  NZ  LYS   244      31.750  21.204  15.465  1.00  0.00           N1+
ATOM   3937  H   LYS   244      33.831  24.058  19.277  1.00  0.00           H  
ATOM   3938  HA  LYS   244      31.464  22.839  20.364  1.00  0.00           H  
ATOM   3939  HB3 LYS   244      33.451  21.166  21.121  1.00  0.00           H  
ATOM   3940  HB2 LYS   244      34.338  22.054  19.913  1.00  0.00           H  
ATOM   3941  HG3 LYS   244      31.662  20.609  19.509  1.00  0.00           H  
ATOM   3942  HG2 LYS   244      33.227  19.914  19.221  1.00  0.00           H  
ATOM   3943  HD3 LYS   244      33.699  21.456  17.421  1.00  0.00           H  
ATOM   3944  HD2 LYS   244      32.299  22.423  17.748  1.00  0.00           H  
ATOM   3945  HE3 LYS   244      30.920  20.275  17.147  1.00  0.00           H  
ATOM   3946  HE2 LYS   244      32.438  19.594  16.588  1.00  0.00           H  
ATOM   3947  HZ1 LYS   244      31.249  20.602  14.827  1.00  0.00           H  
ATOM   3948  HZ2 LYS   244      31.240  22.067  15.590  1.00  0.00           H  
ATOM   3949  HZ3 LYS   244      32.664  21.408  15.085  1.00  0.00           H  
ATOM   3950  N   PRO   245      31.885  22.785  22.948  1.00  0.00           N  
ATOM   3951  CA  PRO   245      31.991  23.029  24.391  1.00  0.00           C  
ATOM   3952  C   PRO   245      33.279  22.473  25.010  1.00  0.00           C  
ATOM   3953  O   PRO   245      33.692  21.357  24.691  1.00  0.00           O  
ATOM   3954  CB  PRO   245      30.759  22.334  24.972  1.00  0.00           C  
ATOM   3955  CD  PRO   245      30.839  21.809  22.630  1.00  0.00           C  
ATOM   3956  CG  PRO   245      30.359  21.271  23.970  1.00  0.00           C  
ATOM   3957  HA  PRO   245      31.928  24.101  24.590  1.00  0.00           H  
ATOM   3958  HB3 PRO   245      29.960  23.063  25.092  1.00  0.00           H  
ATOM   3959  HB2 PRO   245      30.949  21.884  25.946  1.00  0.00           H  
ATOM   3960  HD2 PRO   245      31.200  20.995  22.001  1.00  0.00           H  
ATOM   3961  HD3 PRO   245      30.029  22.304  22.100  1.00  0.00           H  
ATOM   3962  HG3 PRO   245      29.290  21.067  23.994  1.00  0.00           H  
ATOM   3963  HG2 PRO   245      30.891  20.346  24.200  1.00  0.00           H  
ATOM   3964  N   ASP   246      33.852  23.270  25.921  1.00  0.00           N  
ATOM   3965  CA  ASP   246      34.950  22.888  26.814  1.00  0.00           C  
ATOM   3966  C   ASP   246      34.454  21.955  27.932  1.00  0.00           C  
ATOM   3967  O   ASP   246      33.245  21.764  28.082  1.00  0.00           O  
ATOM   3968  CB  ASP   246      35.666  24.117  27.429  1.00  0.00           C  
ATOM   3969  CG  ASP   246      36.106  25.188  26.425  1.00  0.00           C  
ATOM   3970  OD1 ASP   246      36.264  24.850  25.231  1.00  0.00           O  
ATOM   3971  OD2 ASP   246      36.351  26.320  26.894  1.00  0.00           O1-
ATOM   3972  H   ASP   246      33.459  24.185  26.088  1.00  0.00           H  
ATOM   3973  HA  ASP   246      35.682  22.329  26.226  1.00  0.00           H  
ATOM   3974  HB3 ASP   246      36.555  23.799  27.976  1.00  0.00           H  
ATOM   3975  HB2 ASP   246      34.990  24.590  28.144  1.00  0.00           H  
ATOM   3976  N   GLU   247      35.405  21.419  28.719  1.00  0.00           N  
ATOM   3977  CA  GLU   247      35.153  20.553  29.875  1.00  0.00           C  
ATOM   3978  C   GLU   247      34.131  21.110  30.873  1.00  0.00           C  
ATOM   3979  O   GLU   247      33.251  20.356  31.274  1.00  0.00           O  
ATOM   3980  CB  GLU   247      36.456  20.238  30.628  1.00  0.00           C  
ATOM   3981  CG  GLU   247      37.475  19.410  29.826  1.00  0.00           C  
ATOM   3982  CD  GLU   247      38.701  19.013  30.654  1.00  0.00           C  
ATOM   3983  OE1 GLU   247      38.870  19.559  31.767  1.00  0.00           O  
ATOM   3984  OE2 GLU   247      39.451  18.148  30.154  1.00  0.00           O1-
ATOM   3985  H   GLU   247      36.375  21.633  28.536  1.00  0.00           H  
ATOM   3986  HA  GLU   247      34.741  19.620  29.492  1.00  0.00           H  
ATOM   3987  HB3 GLU   247      36.217  19.703  31.549  1.00  0.00           H  
ATOM   3988  HB2 GLU   247      36.923  21.174  30.939  1.00  0.00           H  
ATOM   3989  HG3 GLU   247      37.814  19.966  28.952  1.00  0.00           H  
ATOM   3990  HG2 GLU   247      37.003  18.498  29.459  1.00  0.00           H  
ATOM   3991  N   GLU   248      34.233  22.409  31.208  1.00  0.00           N  
ATOM   3992  CA  GLU   248      33.325  23.118  32.117  1.00  0.00           C  
ATOM   3993  C   GLU   248      31.842  23.007  31.712  1.00  0.00           C  
ATOM   3994  O   GLU   248      30.996  22.810  32.585  1.00  0.00           O  
ATOM   3995  CB  GLU   248      33.792  24.585  32.260  1.00  0.00           C  
ATOM   3996  CG  GLU   248      32.947  25.437  33.236  1.00  0.00           C  
ATOM   3997  CD  GLU   248      33.449  26.874  33.402  1.00  0.00           C  
ATOM   3998  OE1 GLU   248      34.041  27.411  32.440  1.00  0.00           O  
ATOM   3999  OE2 GLU   248      33.201  27.439  34.489  1.00  0.00           O1-
ATOM   4000  H   GLU   248      34.983  22.961  30.816  1.00  0.00           H  
ATOM   4001  HA  GLU   248      33.426  22.640  33.093  1.00  0.00           H  
ATOM   4002  HB3 GLU   248      33.795  25.054  31.275  1.00  0.00           H  
ATOM   4003  HB2 GLU   248      34.830  24.593  32.597  1.00  0.00           H  
ATOM   4004  HG3 GLU   248      32.925  24.958  34.215  1.00  0.00           H  
ATOM   4005  HG2 GLU   248      31.913  25.503  32.896  1.00  0.00           H  
ATOM   4006  N   PHE   249      31.570  23.074  30.397  1.00  0.00           N  
ATOM   4007  CA  PHE   249      30.241  22.854  29.842  1.00  0.00           C  
ATOM   4008  C   PHE   249      29.836  21.369  29.806  1.00  0.00           C  
ATOM   4009  O   PHE   249      28.673  21.085  30.081  1.00  0.00           O  
ATOM   4010  CB  PHE   249      30.125  23.510  28.456  1.00  0.00           C  
ATOM   4011  CG  PHE   249      28.729  23.412  27.869  1.00  0.00           C  
ATOM   4012  CD1 PHE   249      27.766  24.358  28.263  1.00  0.00           C  
ATOM   4013  CD2 PHE   249      28.307  22.273  27.146  1.00  0.00           C  
ATOM   4014  CE1 PHE   249      26.448  24.203  27.875  1.00  0.00           C  
ATOM   4015  CE2 PHE   249      26.979  22.134  26.775  1.00  0.00           C  
ATOM   4016  CZ  PHE   249      26.057  23.101  27.140  1.00  0.00           C  
ATOM   4017  H   PHE   249      32.322  23.211  29.735  1.00  0.00           H  
ATOM   4018  HA  PHE   249      29.526  23.365  30.492  1.00  0.00           H  
ATOM   4019  HB3 PHE   249      30.853  23.078  27.773  1.00  0.00           H  
ATOM   4020  HB2 PHE   249      30.382  24.567  28.535  1.00  0.00           H  
ATOM   4021  HD1 PHE   249      28.052  25.195  28.880  1.00  0.00           H  
ATOM   4022  HD2 PHE   249      29.003  21.484  26.908  1.00  0.00           H  
ATOM   4023  HE1 PHE   249      25.708  24.929  28.152  1.00  0.00           H  
ATOM   4024  HE2 PHE   249      26.659  21.267  26.217  1.00  0.00           H  
ATOM   4025  HZ  PHE   249      25.021  23.012  26.873  1.00  0.00           H  
ATOM   4026  N   MET   250      30.764  20.452  29.464  1.00  0.00           N  
ATOM   4027  CA  MET   250      30.496  19.005  29.414  1.00  0.00           C  
ATOM   4028  C   MET   250      30.027  18.420  30.758  1.00  0.00           C  
ATOM   4029  O   MET   250      29.125  17.583  30.755  1.00  0.00           O  
ATOM   4030  CB  MET   250      31.726  18.206  28.946  1.00  0.00           C  
ATOM   4031  CG  MET   250      32.205  18.480  27.517  1.00  0.00           C  
ATOM   4032  SD  MET   250      33.190  17.122  26.821  1.00  0.00           S  
ATOM   4033  CE  MET   250      34.484  16.940  28.081  1.00  0.00           C  
ATOM   4034  H   MET   250      31.704  20.749  29.238  1.00  0.00           H  
ATOM   4035  HA  MET   250      29.693  18.846  28.692  1.00  0.00           H  
ATOM   4036  HB3 MET   250      31.515  17.139  29.034  1.00  0.00           H  
ATOM   4037  HB2 MET   250      32.550  18.396  29.633  1.00  0.00           H  
ATOM   4038  HG3 MET   250      32.806  19.385  27.483  1.00  0.00           H  
ATOM   4039  HG2 MET   250      31.354  18.647  26.858  1.00  0.00           H  
ATOM   4040  HE1 MET   250      35.183  16.157  27.792  1.00  0.00           H  
ATOM   4041  HE2 MET   250      35.047  17.867  28.169  1.00  0.00           H  
ATOM   4042  HE3 MET   250      34.066  16.681  29.053  1.00  0.00           H  
ATOM   4043  N   ARG   251      30.616  18.904  31.869  1.00  0.00           N  
ATOM   4044  CA  ARG   251      30.208  18.604  33.247  1.00  0.00           C  
ATOM   4045  C   ARG   251      28.739  18.988  33.533  1.00  0.00           C  
ATOM   4046  O   ARG   251      28.083  18.304  34.317  1.00  0.00           O  
ATOM   4047  CB  ARG   251      31.110  19.371  34.245  1.00  0.00           C  
ATOM   4048  CG  ARG   251      32.626  19.078  34.254  1.00  0.00           C  
ATOM   4049  CD  ARG   251      33.068  17.744  34.875  1.00  0.00           C  
ATOM   4050  NE  ARG   251      33.053  16.624  33.924  1.00  0.00           N  
ATOM   4051  CZ  ARG   251      34.038  16.338  33.052  1.00  0.00           C  
ATOM   4052  NH1 ARG   251      35.121  17.121  32.933  1.00  0.00           N  
ATOM   4053  NH2 ARG   251      33.940  15.240  32.293  1.00  0.00           N1+
ATOM   4054  H   ARG   251      31.359  19.584  31.767  1.00  0.00           H  
ATOM   4055  HA  ARG   251      30.321  17.531  33.408  1.00  0.00           H  
ATOM   4056  HB3 ARG   251      30.735  19.240  35.261  1.00  0.00           H  
ATOM   4057  HB2 ARG   251      30.993  20.436  34.036  1.00  0.00           H  
ATOM   4058  HG3 ARG   251      33.150  19.883  34.770  1.00  0.00           H  
ATOM   4059  HG2 ARG   251      32.983  19.097  33.234  1.00  0.00           H  
ATOM   4060  HD3 ARG   251      32.306  17.460  35.601  1.00  0.00           H  
ATOM   4061  HD2 ARG   251      33.998  17.820  35.441  1.00  0.00           H  
ATOM   4062  HE  ARG   251      32.229  16.039  33.944  1.00  0.00           H  
ATOM   4063 HH12 ARG   251      35.862  16.894  32.284  1.00  0.00           H  
ATOM   4064 HH11 ARG   251      35.207  17.950  33.503  1.00  0.00           H  
ATOM   4065 HH22 ARG   251      34.683  14.998  31.652  1.00  0.00           H  
ATOM   4066 HH21 ARG   251      33.154  14.617  32.406  1.00  0.00           H  
ATOM   4067  N   LYS   252      28.270  20.078  32.901  1.00  0.00           N  
ATOM   4068  CA  LYS   252      26.951  20.680  33.090  1.00  0.00           C  
ATOM   4069  C   LYS   252      25.832  19.939  32.335  1.00  0.00           C  
ATOM   4070  O   LYS   252      24.681  20.014  32.767  1.00  0.00           O  
ATOM   4071  CB  LYS   252      27.049  22.157  32.662  1.00  0.00           C  
ATOM   4072  CG  LYS   252      25.979  23.082  33.263  1.00  0.00           C  
ATOM   4073  CD  LYS   252      26.223  24.571  32.959  1.00  0.00           C  
ATOM   4074  CE  LYS   252      27.588  25.074  33.467  1.00  0.00           C  
ATOM   4075  NZ  LYS   252      27.708  26.533  33.378  1.00  0.00           N1+
ATOM   4076  H   LYS   252      28.874  20.559  32.249  1.00  0.00           H  
ATOM   4077  HA  LYS   252      26.712  20.641  34.154  1.00  0.00           H  
ATOM   4078  HB3 LYS   252      27.049  22.256  31.577  1.00  0.00           H  
ATOM   4079  HB2 LYS   252      28.023  22.511  32.996  1.00  0.00           H  
ATOM   4080  HG3 LYS   252      25.943  22.942  34.344  1.00  0.00           H  
ATOM   4081  HG2 LYS   252      24.997  22.793  32.894  1.00  0.00           H  
ATOM   4082  HD3 LYS   252      25.423  25.159  33.413  1.00  0.00           H  
ATOM   4083  HD2 LYS   252      26.147  24.741  31.884  1.00  0.00           H  
ATOM   4084  HE3 LYS   252      28.405  24.649  32.885  1.00  0.00           H  
ATOM   4085  HE2 LYS   252      27.738  24.784  34.508  1.00  0.00           H  
ATOM   4086  HZ1 LYS   252      28.621  26.825  33.690  1.00  0.00           H  
ATOM   4087  HZ2 LYS   252      27.575  26.833  32.416  1.00  0.00           H  
ATOM   4088  HZ3 LYS   252      26.995  26.968  33.960  1.00  0.00           H  
ATOM   4089  N   ILE   253      26.183  19.215  31.254  1.00  0.00           N  
ATOM   4090  CA  ILE   253      25.278  18.323  30.529  1.00  0.00           C  
ATOM   4091  C   ILE   253      24.978  17.099  31.418  1.00  0.00           C  
ATOM   4092  O   ILE   253      25.887  16.317  31.702  1.00  0.00           O  
ATOM   4093  CB  ILE   253      25.884  17.820  29.180  1.00  0.00           C  
ATOM   4094  CG2 ILE   253      24.952  16.840  28.430  1.00  0.00           C  
ATOM   4095  CG1 ILE   253      26.280  18.983  28.241  1.00  0.00           C  
ATOM   4096  CD1 ILE   253      27.123  18.537  27.033  1.00  0.00           C  
ATOM   4097  H   ILE   253      27.151  19.200  30.963  1.00  0.00           H  
ATOM   4098  HA  ILE   253      24.352  18.862  30.316  1.00  0.00           H  
ATOM   4099  HB  ILE   253      26.802  17.278  29.410  1.00  0.00           H  
ATOM   4100 HG21 ILE   253      25.389  16.510  27.488  1.00  0.00           H  
ATOM   4101 HG22 ILE   253      24.750  15.940  29.007  1.00  0.00           H  
ATOM   4102 HG23 ILE   253      23.993  17.301  28.200  1.00  0.00           H  
ATOM   4103 HG13 ILE   253      26.849  19.735  28.784  1.00  0.00           H  
ATOM   4104 HG12 ILE   253      25.384  19.493  27.888  1.00  0.00           H  
ATOM   4105 HD11 ILE   253      27.885  19.277  26.789  1.00  0.00           H  
ATOM   4106 HD12 ILE   253      27.642  17.598  27.223  1.00  0.00           H  
ATOM   4107 HD13 ILE   253      26.500  18.402  26.148  1.00  0.00           H  
ATOM   4108  N   ASN   254      23.713  16.981  31.856  1.00  0.00           N  
ATOM   4109  CA  ASN   254      23.230  15.908  32.726  1.00  0.00           C  
ATOM   4110  C   ASN   254      23.271  14.542  32.020  1.00  0.00           C  
ATOM   4111  O   ASN   254      23.838  13.608  32.585  1.00  0.00           O  
ATOM   4112  CB  ASN   254      21.807  16.245  33.240  1.00  0.00           C  
ATOM   4113  CG  ASN   254      21.375  15.451  34.484  1.00  0.00           C  
ATOM   4114  OD1 ASN   254      21.642  14.258  34.611  1.00  0.00           O  
ATOM   4115  ND2 ASN   254      20.671  16.106  35.409  1.00  0.00           N  
ATOM   4116  H   ASN   254      23.023  17.657  31.558  1.00  0.00           H  
ATOM   4117  HA  ASN   254      23.896  15.819  33.587  1.00  0.00           H  
ATOM   4118  HB3 ASN   254      21.062  16.123  32.452  1.00  0.00           H  
ATOM   4119  HB2 ASN   254      21.783  17.302  33.510  1.00  0.00           H  
ATOM   4120 HD22 ASN   254      20.353  15.621  36.235  1.00  0.00           H  
ATOM   4121 HD21 ASN   254      20.450  17.083  35.292  1.00  0.00           H  
ATOM   4122  N   SER   255      22.688  14.467  30.809  1.00  0.00           N  
ATOM   4123  CA  SER   255      22.595  13.261  29.983  1.00  0.00           C  
ATOM   4124  C   SER   255      23.995  12.717  29.612  1.00  0.00           C  
ATOM   4125  O   SER   255      24.694  13.381  28.844  1.00  0.00           O  
ATOM   4126  CB  SER   255      21.764  13.608  28.730  1.00  0.00           C  
ATOM   4127  OG  SER   255      21.675  12.506  27.844  1.00  0.00           O  
ATOM   4128  H   SER   255      22.267  15.300  30.422  1.00  0.00           H  
ATOM   4129  HA  SER   255      22.011  12.527  30.534  1.00  0.00           H  
ATOM   4130  HB3 SER   255      22.193  14.458  28.201  1.00  0.00           H  
ATOM   4131  HB2 SER   255      20.754  13.901  29.018  1.00  0.00           H  
ATOM   4132  HG  SER   255      21.041  12.717  27.154  1.00  0.00           H  
ATOM   4133  N   PRO   256      24.389  11.532  30.142  1.00  0.00           N  
ATOM   4134  CA  PRO   256      25.660  10.882  29.763  1.00  0.00           C  
ATOM   4135  C   PRO   256      25.775  10.503  28.275  1.00  0.00           C  
ATOM   4136  O   PRO   256      26.892  10.486  27.763  1.00  0.00           O  
ATOM   4137  CB  PRO   256      25.742   9.639  30.668  1.00  0.00           C  
ATOM   4138  CD  PRO   256      23.689  10.728  31.147  1.00  0.00           C  
ATOM   4139  CG  PRO   256      24.795   9.929  31.819  1.00  0.00           C  
ATOM   4140  HA  PRO   256      26.467  11.569  30.024  1.00  0.00           H  
ATOM   4141  HB3 PRO   256      26.757   9.437  31.012  1.00  0.00           H  
ATOM   4142  HB2 PRO   256      25.394   8.749  30.140  1.00  0.00           H  
ATOM   4143  HD2 PRO   256      22.986  10.066  30.639  1.00  0.00           H  
ATOM   4144  HD3 PRO   256      23.138  11.296  31.894  1.00  0.00           H  
ATOM   4145  HG3 PRO   256      25.298  10.555  32.558  1.00  0.00           H  
ATOM   4146  HG2 PRO   256      24.437   9.032  32.324  1.00  0.00           H  
ATOM   4147  N   GLU   257      24.633  10.241  27.609  1.00  0.00           N  
ATOM   4148  CA  GLU   257      24.548   9.988  26.169  1.00  0.00           C  
ATOM   4149  C   GLU   257      24.879  11.231  25.334  1.00  0.00           C  
ATOM   4150  O   GLU   257      25.649  11.124  24.381  1.00  0.00           O  
ATOM   4151  CB  GLU   257      23.141   9.495  25.782  1.00  0.00           C  
ATOM   4152  CG  GLU   257      22.746   8.138  26.389  1.00  0.00           C  
ATOM   4153  CD  GLU   257      21.365   7.655  25.931  1.00  0.00           C  
ATOM   4154  OE1 GLU   257      20.849   8.191  24.925  1.00  0.00           O  
ATOM   4155  OE2 GLU   257      20.845   6.738  26.603  1.00  0.00           O1-
ATOM   4156  H   GLU   257      23.752  10.269  28.102  1.00  0.00           H  
ATOM   4157  HA  GLU   257      25.270   9.209  25.914  1.00  0.00           H  
ATOM   4158  HB3 GLU   257      23.085   9.426  24.693  1.00  0.00           H  
ATOM   4159  HB2 GLU   257      22.399  10.241  26.072  1.00  0.00           H  
ATOM   4160  HG3 GLU   257      22.750   8.197  27.478  1.00  0.00           H  
ATOM   4161  HG2 GLU   257      23.479   7.380  26.112  1.00  0.00           H  
ATOM   4162  N   ALA   258      24.295  12.381  25.712  1.00  0.00           N  
ATOM   4163  CA  ALA   258      24.510  13.658  25.037  1.00  0.00           C  
ATOM   4164  C   ALA   258      25.929  14.202  25.239  1.00  0.00           C  
ATOM   4165  O   ALA   258      26.510  14.723  24.289  1.00  0.00           O  
ATOM   4166  CB  ALA   258      23.481  14.673  25.524  1.00  0.00           C  
ATOM   4167  H   ALA   258      23.673  12.390  26.509  1.00  0.00           H  
ATOM   4168  HA  ALA   258      24.353  13.502  23.967  1.00  0.00           H  
ATOM   4169  HB1 ALA   258      23.567  15.564  24.912  1.00  0.00           H  
ATOM   4170  HB2 ALA   258      22.462  14.297  25.424  1.00  0.00           H  
ATOM   4171  HB3 ALA   258      23.646  14.958  26.562  1.00  0.00           H  
ATOM   4172  N   CYS   259      26.468  14.013  26.456  1.00  0.00           N  
ATOM   4173  CA  CYS   259      27.861  14.275  26.800  1.00  0.00           C  
ATOM   4174  C   CYS   259      28.813  13.348  26.018  1.00  0.00           C  
ATOM   4175  O   CYS   259      29.836  13.821  25.536  1.00  0.00           O  
ATOM   4176  CB  CYS   259      28.076  14.206  28.326  1.00  0.00           C  
ATOM   4177  SG  CYS   259      29.753  14.708  28.811  1.00  0.00           S  
ATOM   4178  H   CYS   259      25.903  13.593  27.183  1.00  0.00           H  
ATOM   4179  HA  CYS   259      28.077  15.298  26.485  1.00  0.00           H  
ATOM   4180  HB3 CYS   259      27.884  13.199  28.697  1.00  0.00           H  
ATOM   4181  HB2 CYS   259      27.370  14.866  28.833  1.00  0.00           H  
ATOM   4182  HG  CYS   259      29.508  14.734  30.125  1.00  0.00           H  
ATOM   4183  N   GLY   260      28.430  12.070  25.845  1.00  0.00           N  
ATOM   4184  CA  GLY   260      29.164  11.071  25.070  1.00  0.00           C  
ATOM   4185  C   GLY   260      29.254  11.445  23.583  1.00  0.00           C  
ATOM   4186  O   GLY   260      30.328  11.309  23.001  1.00  0.00           O  
ATOM   4187  H   GLY   260      27.572  11.755  26.278  1.00  0.00           H  
ATOM   4188  HA3 GLY   260      28.653  10.112  25.163  1.00  0.00           H  
ATOM   4189  HA2 GLY   260      30.165  10.946  25.486  1.00  0.00           H  
ATOM   4190  N   PHE   261      28.163  11.963  22.986  1.00  0.00           N  
ATOM   4191  CA  PHE   261      28.157  12.457  21.608  1.00  0.00           C  
ATOM   4192  C   PHE   261      29.037  13.703  21.398  1.00  0.00           C  
ATOM   4193  O   PHE   261      29.755  13.763  20.399  1.00  0.00           O  
ATOM   4194  CB  PHE   261      26.717  12.645  21.071  1.00  0.00           C  
ATOM   4195  CG  PHE   261      26.674  13.273  19.684  1.00  0.00           C  
ATOM   4196  CD1 PHE   261      27.046  12.497  18.566  1.00  0.00           C  
ATOM   4197  CD2 PHE   261      26.539  14.671  19.537  1.00  0.00           C  
ATOM   4198  CE1 PHE   261      27.276  13.108  17.341  1.00  0.00           C  
ATOM   4199  CE2 PHE   261      26.771  15.263  18.303  1.00  0.00           C  
ATOM   4200  CZ  PHE   261      27.153  14.486  17.217  1.00  0.00           C  
ATOM   4201  H   PHE   261      27.295  12.038  23.501  1.00  0.00           H  
ATOM   4202  HA  PHE   261      28.608  11.671  20.997  1.00  0.00           H  
ATOM   4203  HB3 PHE   261      26.120  13.240  21.764  1.00  0.00           H  
ATOM   4204  HB2 PHE   261      26.235  11.669  21.013  1.00  0.00           H  
ATOM   4205  HD1 PHE   261      27.204  11.433  18.670  1.00  0.00           H  
ATOM   4206  HD2 PHE   261      26.305  15.289  20.392  1.00  0.00           H  
ATOM   4207  HE1 PHE   261      27.581  12.515  16.492  1.00  0.00           H  
ATOM   4208  HE2 PHE   261      26.685  16.335  18.196  1.00  0.00           H  
ATOM   4209  HZ  PHE   261      27.369  14.957  16.271  1.00  0.00           H  
ATOM   4210  N   ILE   262      28.971  14.664  22.338  1.00  0.00           N  
ATOM   4211  CA  ILE   262      29.733  15.917  22.282  1.00  0.00           C  
ATOM   4212  C   ILE   262      31.257  15.706  22.422  1.00  0.00           C  
ATOM   4213  O   ILE   262      32.011  16.560  21.963  1.00  0.00           O  
ATOM   4214  CB  ILE   262      29.211  16.955  23.336  1.00  0.00           C  
ATOM   4215  CG2 ILE   262      30.051  17.129  24.625  1.00  0.00           C  
ATOM   4216  CG1 ILE   262      29.003  18.352  22.719  1.00  0.00           C  
ATOM   4217  CD1 ILE   262      27.997  18.412  21.563  1.00  0.00           C  
ATOM   4218  H   ILE   262      28.355  14.548  23.131  1.00  0.00           H  
ATOM   4219  HA  ILE   262      29.586  16.315  21.277  1.00  0.00           H  
ATOM   4220  HB  ILE   262      28.232  16.615  23.673  1.00  0.00           H  
ATOM   4221 HG21 ILE   262      29.521  17.746  25.350  1.00  0.00           H  
ATOM   4222 HG22 ILE   262      30.263  16.183  25.114  1.00  0.00           H  
ATOM   4223 HG23 ILE   262      31.004  17.621  24.429  1.00  0.00           H  
ATOM   4224 HG13 ILE   262      29.961  18.754  22.388  1.00  0.00           H  
ATOM   4225 HG12 ILE   262      28.637  19.018  23.498  1.00  0.00           H  
ATOM   4226 HD11 ILE   262      27.492  19.376  21.545  1.00  0.00           H  
ATOM   4227 HD12 ILE   262      28.492  18.285  20.599  1.00  0.00           H  
ATOM   4228 HD13 ILE   262      27.233  17.639  21.651  1.00  0.00           H  
ATOM   4229  N   ARG   263      31.681  14.574  23.013  1.00  0.00           N  
ATOM   4230  CA  ARG   263      33.082  14.150  23.079  1.00  0.00           C  
ATOM   4231  C   ARG   263      33.606  13.674  21.714  1.00  0.00           C  
ATOM   4232  O   ARG   263      34.737  14.005  21.363  1.00  0.00           O  
ATOM   4233  CB  ARG   263      33.251  13.021  24.117  1.00  0.00           C  
ATOM   4234  CG  ARG   263      32.840  13.388  25.553  1.00  0.00           C  
ATOM   4235  CD  ARG   263      34.013  13.479  26.532  1.00  0.00           C  
ATOM   4236  NE  ARG   263      33.524  13.667  27.903  1.00  0.00           N  
ATOM   4237  CZ  ARG   263      33.063  12.693  28.706  1.00  0.00           C  
ATOM   4238  NH1 ARG   263      33.065  11.409  28.321  1.00  0.00           N  
ATOM   4239  NH2 ARG   263      32.587  13.013  29.915  1.00  0.00           N1+
ATOM   4240  H   ARG   263      31.000  13.925  23.383  1.00  0.00           H  
ATOM   4241  HA  ARG   263      33.686  15.002  23.399  1.00  0.00           H  
ATOM   4242  HB3 ARG   263      34.284  12.669  24.110  1.00  0.00           H  
ATOM   4243  HB2 ARG   263      32.662  12.158  23.804  1.00  0.00           H  
ATOM   4244  HG3 ARG   263      32.092  12.695  25.937  1.00  0.00           H  
ATOM   4245  HG2 ARG   263      32.358  14.366  25.531  1.00  0.00           H  
ATOM   4246  HD3 ARG   263      34.555  14.396  26.301  1.00  0.00           H  
ATOM   4247  HD2 ARG   263      34.733  12.666  26.433  1.00  0.00           H  
ATOM   4248  HE  ARG   263      33.429  14.627  28.202  1.00  0.00           H  
ATOM   4249 HH12 ARG   263      32.710  10.684  28.928  1.00  0.00           H  
ATOM   4250 HH11 ARG   263      33.417  11.160  27.408  1.00  0.00           H  
ATOM   4251 HH22 ARG   263      32.226  12.295  30.527  1.00  0.00           H  
ATOM   4252 HH21 ARG   263      32.517  13.982  30.188  1.00  0.00           H  
ATOM   4253  N   ASP   264      32.779  12.906  20.983  1.00  0.00           N  
ATOM   4254  CA  ASP   264      33.123  12.283  19.699  1.00  0.00           C  
ATOM   4255  C   ASP   264      33.208  13.260  18.514  1.00  0.00           C  
ATOM   4256  O   ASP   264      33.846  12.917  17.520  1.00  0.00           O  
ATOM   4257  CB  ASP   264      32.175  11.117  19.316  1.00  0.00           C  
ATOM   4258  CG  ASP   264      32.031  10.003  20.358  1.00  0.00           C  
ATOM   4259  OD1 ASP   264      32.904   9.906  21.250  1.00  0.00           O  
ATOM   4260  OD2 ASP   264      31.084   9.206  20.187  1.00  0.00           O1-
ATOM   4261  H   ASP   264      31.867  12.671  21.352  1.00  0.00           H  
ATOM   4262  HA  ASP   264      34.123  11.859  19.812  1.00  0.00           H  
ATOM   4263  HB3 ASP   264      32.517  10.654  18.390  1.00  0.00           H  
ATOM   4264  HB2 ASP   264      31.180  11.529  19.135  1.00  0.00           H  
ATOM   4265  N   ILE   265      32.546  14.426  18.609  1.00  0.00           N  
ATOM   4266  CA  ILE   265      32.310  15.328  17.477  1.00  0.00           C  
ATOM   4267  C   ILE   265      33.566  16.044  16.908  1.00  0.00           C  
ATOM   4268  O   ILE   265      33.486  16.539  15.785  1.00  0.00           O  
ATOM   4269  CB  ILE   265      31.221  16.381  17.849  1.00  0.00           C  
ATOM   4270  CG2 ILE   265      31.741  17.470  18.804  1.00  0.00           C  
ATOM   4271  CG1 ILE   265      30.549  17.004  16.602  1.00  0.00           C  
ATOM   4272  CD1 ILE   265      29.223  17.728  16.875  1.00  0.00           C  
ATOM   4273  H   ILE   265      32.047  14.639  19.461  1.00  0.00           H  
ATOM   4274  HA  ILE   265      31.916  14.707  16.669  1.00  0.00           H  
ATOM   4275  HB  ILE   265      30.440  15.839  18.387  1.00  0.00           H  
ATOM   4276 HG21 ILE   265      30.933  18.045  19.257  1.00  0.00           H  
ATOM   4277 HG22 ILE   265      32.336  17.039  19.603  1.00  0.00           H  
ATOM   4278 HG23 ILE   265      32.387  18.161  18.276  1.00  0.00           H  
ATOM   4279 HG13 ILE   265      30.349  16.215  15.877  1.00  0.00           H  
ATOM   4280 HG12 ILE   265      31.227  17.692  16.100  1.00  0.00           H  
ATOM   4281 HD11 ILE   265      29.208  18.702  16.387  1.00  0.00           H  
ATOM   4282 HD12 ILE   265      28.383  17.162  16.474  1.00  0.00           H  
ATOM   4283 HD13 ILE   265      29.036  17.876  17.938  1.00  0.00           H  
ATOM   4284  N   SER   266      34.682  16.078  17.666  1.00  0.00           N  
ATOM   4285  CA  SER   266      35.938  16.804  17.406  1.00  0.00           C  
ATOM   4286  C   SER   266      35.816  18.295  17.763  1.00  0.00           C  
ATOM   4287  O   SER   266      34.795  18.914  17.470  1.00  0.00           O  
ATOM   4288  CB  SER   266      36.473  16.593  15.965  1.00  0.00           C  
ATOM   4289  OG  SER   266      37.754  17.168  15.795  1.00  0.00           O  
ATOM   4290  H   SER   266      34.647  15.606  18.559  1.00  0.00           H  
ATOM   4291  HA  SER   266      36.662  16.362  18.092  1.00  0.00           H  
ATOM   4292  HB3 SER   266      35.824  17.050  15.218  1.00  0.00           H  
ATOM   4293  HB2 SER   266      36.533  15.529  15.732  1.00  0.00           H  
ATOM   4294  HG  SER   266      38.044  17.010  14.894  1.00  0.00           H  
ATOM   4295  N   LYS   267      36.868  18.848  18.390  1.00  0.00           N  
ATOM   4296  CA  LYS   267      36.880  20.221  18.887  1.00  0.00           C  
ATOM   4297  C   LYS   267      37.066  21.228  17.736  1.00  0.00           C  
ATOM   4298  O   LYS   267      38.048  21.139  16.999  1.00  0.00           O  
ATOM   4299  CB  LYS   267      37.983  20.363  19.962  1.00  0.00           C  
ATOM   4300  CG  LYS   267      37.806  21.561  20.921  1.00  0.00           C  
ATOM   4301  CD  LYS   267      36.646  21.423  21.933  1.00  0.00           C  
ATOM   4302  CE  LYS   267      36.793  20.301  22.975  1.00  0.00           C  
ATOM   4303  NZ  LYS   267      37.930  20.542  23.878  1.00  0.00           N1+
ATOM   4304  H   LYS   267      37.699  18.300  18.556  1.00  0.00           H  
ATOM   4305  HA  LYS   267      35.912  20.402  19.355  1.00  0.00           H  
ATOM   4306  HB3 LYS   267      38.959  20.422  19.478  1.00  0.00           H  
ATOM   4307  HB2 LYS   267      38.026  19.453  20.560  1.00  0.00           H  
ATOM   4308  HG3 LYS   267      37.656  22.470  20.338  1.00  0.00           H  
ATOM   4309  HG2 LYS   267      38.739  21.721  21.462  1.00  0.00           H  
ATOM   4310  HD3 LYS   267      35.719  21.249  21.401  1.00  0.00           H  
ATOM   4311  HD2 LYS   267      36.504  22.376  22.446  1.00  0.00           H  
ATOM   4312  HE3 LYS   267      36.904  19.327  22.500  1.00  0.00           H  
ATOM   4313  HE2 LYS   267      35.889  20.247  23.581  1.00  0.00           H  
ATOM   4314  HZ1 LYS   267      37.980  19.805  24.567  1.00  0.00           H  
ATOM   4315  HZ2 LYS   267      38.787  20.565  23.344  1.00  0.00           H  
ATOM   4316  HZ3 LYS   267      37.803  21.430  24.344  1.00  0.00           H  
ATOM   4317  N   CYS   268      36.129  22.181  17.639  1.00  0.00           N  
ATOM   4318  CA  CYS   268      36.209  23.357  16.777  1.00  0.00           C  
ATOM   4319  C   CYS   268      36.343  24.566  17.701  1.00  0.00           C  
ATOM   4320  O   CYS   268      35.671  24.619  18.734  1.00  0.00           O  
ATOM   4321  CB  CYS   268      34.956  23.551  15.897  1.00  0.00           C  
ATOM   4322  SG  CYS   268      34.845  22.243  14.646  1.00  0.00           S  
ATOM   4323  H   CYS   268      35.357  22.176  18.289  1.00  0.00           H  
ATOM   4324  HA  CYS   268      37.090  23.309  16.133  1.00  0.00           H  
ATOM   4325  HB3 CYS   268      35.004  24.505  15.369  1.00  0.00           H  
ATOM   4326  HB2 CYS   268      34.044  23.575  16.493  1.00  0.00           H  
ATOM   4327  HG  CYS   268      35.940  22.603  13.970  1.00  0.00           H  
ATOM   4328  N   GLU   269      37.174  25.534  17.291  1.00  0.00           N  
ATOM   4329  CA  GLU   269      37.273  26.828  17.960  1.00  0.00           C  
ATOM   4330  C   GLU   269      36.056  27.709  17.598  1.00  0.00           C  
ATOM   4331  O   GLU   269      35.462  27.510  16.534  1.00  0.00           O  
ATOM   4332  CB  GLU   269      38.617  27.495  17.582  1.00  0.00           C  
ATOM   4333  CG  GLU   269      38.742  28.006  16.127  1.00  0.00           C  
ATOM   4334  CD  GLU   269      40.077  28.700  15.838  1.00  0.00           C  
ATOM   4335  OE1 GLU   269      40.767  29.089  16.806  1.00  0.00           O  
ATOM   4336  OE2 GLU   269      40.380  28.845  14.634  1.00  0.00           O1-
ATOM   4337  H   GLU   269      37.694  25.434  16.432  1.00  0.00           H  
ATOM   4338  HA  GLU   269      37.285  26.630  19.032  1.00  0.00           H  
ATOM   4339  HB3 GLU   269      39.427  26.791  17.781  1.00  0.00           H  
ATOM   4340  HB2 GLU   269      38.792  28.327  18.263  1.00  0.00           H  
ATOM   4341  HG3 GLU   269      37.959  28.729  15.902  1.00  0.00           H  
ATOM   4342  HG2 GLU   269      38.618  27.179  15.428  1.00  0.00           H  
ATOM   4343  N   PRO   270      35.731  28.701  18.458  1.00  0.00           N  
ATOM   4344  CA  PRO   270      34.793  29.772  18.089  1.00  0.00           C  
ATOM   4345  C   PRO   270      35.321  30.608  16.915  1.00  0.00           C  
ATOM   4346  O   PRO   270      36.434  31.132  16.988  1.00  0.00           O  
ATOM   4347  CB  PRO   270      34.656  30.606  19.376  1.00  0.00           C  
ATOM   4348  CD  PRO   270      36.258  28.898  19.812  1.00  0.00           C  
ATOM   4349  CG  PRO   270      35.937  30.347  20.151  1.00  0.00           C  
ATOM   4350  HA  PRO   270      33.825  29.349  17.819  1.00  0.00           H  
ATOM   4351  HB3 PRO   270      33.808  30.247  19.956  1.00  0.00           H  
ATOM   4352  HB2 PRO   270      34.490  31.669  19.195  1.00  0.00           H  
ATOM   4353  HD2 PRO   270      37.326  28.717  19.915  1.00  0.00           H  
ATOM   4354  HD3 PRO   270      35.731  28.222  20.486  1.00  0.00           H  
ATOM   4355  HG3 PRO   270      35.842  30.531  21.222  1.00  0.00           H  
ATOM   4356  HG2 PRO   270      36.728  30.994  19.770  1.00  0.00           H  
ATOM   4357  N   GLN   271      34.505  30.708  15.856  1.00  0.00           N  
ATOM   4358  CA  GLN   271      34.731  31.624  14.742  1.00  0.00           C  
ATOM   4359  C   GLN   271      34.594  33.079  15.205  1.00  0.00           C  
ATOM   4360  O   GLN   271      33.766  33.370  16.072  1.00  0.00           O  
ATOM   4361  CB  GLN   271      33.716  31.336  13.618  1.00  0.00           C  
ATOM   4362  CG  GLN   271      33.993  30.022  12.866  1.00  0.00           C  
ATOM   4363  CD  GLN   271      32.906  29.666  11.845  1.00  0.00           C  
ATOM   4364  OE1 GLN   271      31.992  30.445  11.580  1.00  0.00           O  
ATOM   4365  NE2 GLN   271      33.005  28.473  11.256  1.00  0.00           N  
ATOM   4366  H   GLN   271      33.604  30.249  15.875  1.00  0.00           H  
ATOM   4367  HA  GLN   271      35.742  31.470  14.361  1.00  0.00           H  
ATOM   4368  HB3 GLN   271      33.722  32.154  12.895  1.00  0.00           H  
ATOM   4369  HB2 GLN   271      32.711  31.319  14.039  1.00  0.00           H  
ATOM   4370  HG3 GLN   271      34.094  29.202  13.575  1.00  0.00           H  
ATOM   4371  HG2 GLN   271      34.947  30.094  12.343  1.00  0.00           H  
ATOM   4372 HE22 GLN   271      32.333  28.196  10.557  1.00  0.00           H  
ATOM   4373 HE21 GLN   271      33.761  27.849  11.496  1.00  0.00           H  
ATOM   4374  N   ASN   272      35.372  33.973  14.575  1.00  0.00           N  
ATOM   4375  CA  ASN   272      35.187  35.411  14.731  1.00  0.00           C  
ATOM   4376  C   ASN   272      33.872  35.803  14.044  1.00  0.00           C  
ATOM   4377  O   ASN   272      33.719  35.575  12.844  1.00  0.00           O  
ATOM   4378  CB  ASN   272      36.395  36.179  14.151  1.00  0.00           C  
ATOM   4379  CG  ASN   272      36.504  37.629  14.646  1.00  0.00           C  
ATOM   4380  OD1 ASN   272      35.503  38.309  14.866  1.00  0.00           O  
ATOM   4381  ND2 ASN   272      37.733  38.122  14.808  1.00  0.00           N  
ATOM   4382  H   ASN   272      36.027  33.671  13.869  1.00  0.00           H  
ATOM   4383  HA  ASN   272      35.090  35.665  15.790  1.00  0.00           H  
ATOM   4384  HB3 ASN   272      36.397  36.150  13.062  1.00  0.00           H  
ATOM   4385  HB2 ASN   272      37.307  35.667  14.465  1.00  0.00           H  
ATOM   4386 HD22 ASN   272      37.856  39.072  15.126  1.00  0.00           H  
ATOM   4387 HD21 ASN   272      38.545  37.552  14.622  1.00  0.00           H  
ATOM   4388  N   LEU   273      32.949  36.374  14.830  1.00  0.00           N  
ATOM   4389  CA  LEU   273      31.646  36.804  14.342  1.00  0.00           C  
ATOM   4390  C   LEU   273      31.722  37.931  13.308  1.00  0.00           C  
ATOM   4391  O   LEU   273      30.826  37.991  12.476  1.00  0.00           O  
ATOM   4392  CB  LEU   273      30.750  37.209  15.523  1.00  0.00           C  
ATOM   4393  CG  LEU   273      30.253  36.051  16.402  1.00  0.00           C  
ATOM   4394  CD1 LEU   273      29.203  36.578  17.375  1.00  0.00           C  
ATOM   4395  CD2 LEU   273      29.676  34.855  15.628  1.00  0.00           C  
ATOM   4396  H   LEU   273      33.136  36.514  15.812  1.00  0.00           H  
ATOM   4397  HA  LEU   273      31.204  35.959  13.815  1.00  0.00           H  
ATOM   4398  HB3 LEU   273      29.870  37.718  15.141  1.00  0.00           H  
ATOM   4399  HB2 LEU   273      31.270  37.936  16.148  1.00  0.00           H  
ATOM   4400  HG  LEU   273      31.100  35.691  16.988  1.00  0.00           H  
ATOM   4401 HD11 LEU   273      29.159  35.908  18.226  1.00  0.00           H  
ATOM   4402 HD12 LEU   273      29.431  37.586  17.717  1.00  0.00           H  
ATOM   4403 HD13 LEU   273      28.209  36.603  16.931  1.00  0.00           H  
ATOM   4404 HD21 LEU   273      28.846  34.385  16.157  1.00  0.00           H  
ATOM   4405 HD22 LEU   273      29.302  35.140  14.644  1.00  0.00           H  
ATOM   4406 HD23 LEU   273      30.442  34.091  15.494  1.00  0.00           H  
ATOM   4407  N   TYR   274      32.794  38.743  13.321  1.00  0.00           N  
ATOM   4408  CA  TYR   274      33.042  39.783  12.323  1.00  0.00           C  
ATOM   4409  C   TYR   274      33.178  39.235  10.887  1.00  0.00           C  
ATOM   4410  O   TYR   274      32.688  39.879   9.962  1.00  0.00           O  
ATOM   4411  CB  TYR   274      34.281  40.609  12.726  1.00  0.00           C  
ATOM   4412  CG  TYR   274      34.488  41.838  11.859  1.00  0.00           C  
ATOM   4413  CD1 TYR   274      33.815  43.034  12.179  1.00  0.00           C  
ATOM   4414  CD2 TYR   274      35.287  41.771  10.697  1.00  0.00           C  
ATOM   4415  CE1 TYR   274      33.917  44.151  11.328  1.00  0.00           C  
ATOM   4416  CE2 TYR   274      35.378  42.884   9.840  1.00  0.00           C  
ATOM   4417  CZ  TYR   274      34.688  44.072  10.152  1.00  0.00           C  
ATOM   4418  OH  TYR   274      34.762  45.147   9.316  1.00  0.00           O  
ATOM   4419  H   TYR   274      33.510  38.615  14.023  1.00  0.00           H  
ATOM   4420  HA  TYR   274      32.176  40.448  12.336  1.00  0.00           H  
ATOM   4421  HB3 TYR   274      35.179  39.990  12.694  1.00  0.00           H  
ATOM   4422  HB2 TYR   274      34.180  40.940  13.760  1.00  0.00           H  
ATOM   4423  HD1 TYR   274      33.194  43.092  13.062  1.00  0.00           H  
ATOM   4424  HD2 TYR   274      35.800  40.856  10.442  1.00  0.00           H  
ATOM   4425  HE1 TYR   274      33.386  45.060  11.569  1.00  0.00           H  
ATOM   4426  HE2 TYR   274      35.973  42.820   8.941  1.00  0.00           H  
ATOM   4427  HH  TYR   274      35.285  44.978   8.529  1.00  0.00           H  
ATOM   4428  N   THR   275      33.820  38.063  10.725  1.00  0.00           N  
ATOM   4429  CA  THR   275      33.999  37.416   9.422  1.00  0.00           C  
ATOM   4430  C   THR   275      32.689  36.817   8.875  1.00  0.00           C  
ATOM   4431  O   THR   275      32.475  36.881   7.665  1.00  0.00           O  
ATOM   4432  CB  THR   275      35.088  36.307   9.450  1.00  0.00           C  
ATOM   4433  OG1 THR   275      34.683  35.119  10.104  1.00  0.00           O  
ATOM   4434  CG2 THR   275      36.434  36.780  10.016  1.00  0.00           C  
ATOM   4435  H   THR   275      34.172  37.559  11.527  1.00  0.00           H  
ATOM   4436  HA  THR   275      34.329  38.180   8.715  1.00  0.00           H  
ATOM   4437  HB  THR   275      35.273  36.012   8.416  1.00  0.00           H  
ATOM   4438  HG1 THR   275      35.438  34.529  10.171  1.00  0.00           H  
ATOM   4439 HG21 THR   275      37.175  35.980  10.001  1.00  0.00           H  
ATOM   4440 HG22 THR   275      36.832  37.607   9.426  1.00  0.00           H  
ATOM   4441 HG23 THR   275      36.341  37.130  11.043  1.00  0.00           H  
ATOM   4442  N   TYR   276      31.827  36.291   9.763  1.00  0.00           N  
ATOM   4443  CA  TYR   276      30.509  35.778   9.394  1.00  0.00           C  
ATOM   4444  C   TYR   276      29.499  36.909   9.105  1.00  0.00           C  
ATOM   4445  O   TYR   276      28.676  36.775   8.201  1.00  0.00           O  
ATOM   4446  CB  TYR   276      30.013  34.804  10.484  1.00  0.00           C  
ATOM   4447  CG  TYR   276      28.671  34.180  10.153  1.00  0.00           C  
ATOM   4448  CD1 TYR   276      28.555  33.285   9.070  1.00  0.00           C  
ATOM   4449  CD2 TYR   276      27.522  34.558  10.868  1.00  0.00           C  
ATOM   4450  CE1 TYR   276      27.289  32.814   8.670  1.00  0.00           C  
ATOM   4451  CE2 TYR   276      26.259  34.094  10.463  1.00  0.00           C  
ATOM   4452  CZ  TYR   276      26.135  33.233   9.358  1.00  0.00           C  
ATOM   4453  OH  TYR   276      24.902  32.808   8.956  1.00  0.00           O  
ATOM   4454  H   TYR   276      32.072  36.262  10.743  1.00  0.00           H  
ATOM   4455  HA  TYR   276      30.623  35.205   8.471  1.00  0.00           H  
ATOM   4456  HB3 TYR   276      29.949  35.317  11.445  1.00  0.00           H  
ATOM   4457  HB2 TYR   276      30.736  33.999  10.619  1.00  0.00           H  
ATOM   4458  HD1 TYR   276      29.433  32.986   8.516  1.00  0.00           H  
ATOM   4459  HD2 TYR   276      27.612  35.230  11.708  1.00  0.00           H  
ATOM   4460  HE1 TYR   276      27.205  32.147   7.825  1.00  0.00           H  
ATOM   4461  HE2 TYR   276      25.387  34.412  10.998  1.00  0.00           H  
ATOM   4462  HH  TYR   276      24.196  33.093   9.541  1.00  0.00           H  
ATOM   4463  N   PHE   277      29.603  37.998   9.876  1.00  0.00           N  
ATOM   4464  CA  PHE   277      28.726  39.158   9.857  1.00  0.00           C  
ATOM   4465  C   PHE   277      29.498  40.362   9.293  1.00  0.00           C  
ATOM   4466  O   PHE   277      29.840  41.280  10.038  1.00  0.00           O  
ATOM   4467  CB  PHE   277      28.274  39.404  11.306  1.00  0.00           C  
ATOM   4468  CG  PHE   277      27.430  38.331  11.972  1.00  0.00           C  
ATOM   4469  CD1 PHE   277      26.336  37.736  11.310  1.00  0.00           C  
ATOM   4470  CD2 PHE   277      27.625  38.055  13.339  1.00  0.00           C  
ATOM   4471  CE1 PHE   277      25.478  36.896  12.004  1.00  0.00           C  
ATOM   4472  CE2 PHE   277      26.804  37.152  13.997  1.00  0.00           C  
ATOM   4473  CZ  PHE   277      25.728  36.582  13.334  1.00  0.00           C  
ATOM   4474  H   PHE   277      30.316  38.016  10.595  1.00  0.00           H  
ATOM   4475  HA  PHE   277      27.855  38.995   9.220  1.00  0.00           H  
ATOM   4476  HB3 PHE   277      27.717  40.320  11.350  1.00  0.00           H  
ATOM   4477  HB2 PHE   277      29.141  39.610  11.930  1.00  0.00           H  
ATOM   4478  HD1 PHE   277      26.139  37.951  10.271  1.00  0.00           H  
ATOM   4479  HD2 PHE   277      28.410  38.561  13.876  1.00  0.00           H  
ATOM   4480  HE1 PHE   277      24.631  36.469  11.491  1.00  0.00           H  
ATOM   4481  HE2 PHE   277      26.972  36.929  15.039  1.00  0.00           H  
ATOM   4482  HZ  PHE   277      25.076  35.909  13.869  1.00  0.00           H  
ATOM   4483  N   SER   278      29.795  40.303   7.985  1.00  0.00           N  
ATOM   4484  CA  SER   278      30.687  41.222   7.271  1.00  0.00           C  
ATOM   4485  C   SER   278      30.314  42.717   7.356  1.00  0.00           C  
ATOM   4486  O   SER   278      31.156  43.521   7.754  1.00  0.00           O  
ATOM   4487  CB  SER   278      30.862  40.725   5.820  1.00  0.00           C  
ATOM   4488  OG  SER   278      29.673  40.832   5.058  1.00  0.00           O  
ATOM   4489  H   SER   278      29.467  39.516   7.444  1.00  0.00           H  
ATOM   4490  HA  SER   278      31.662  41.123   7.753  1.00  0.00           H  
ATOM   4491  HB3 SER   278      31.197  39.686   5.814  1.00  0.00           H  
ATOM   4492  HB2 SER   278      31.640  41.304   5.320  1.00  0.00           H  
ATOM   4493  HG  SER   278      29.856  40.537   4.162  1.00  0.00           H  
ATOM   4494  N   SER   279      29.066  43.054   6.993  1.00  0.00           N  
ATOM   4495  CA  SER   279      28.560  44.429   6.901  1.00  0.00           C  
ATOM   4496  C   SER   279      28.154  45.047   8.251  1.00  0.00           C  
ATOM   4497  O   SER   279      27.825  46.233   8.289  1.00  0.00           O  
ATOM   4498  CB  SER   279      27.346  44.430   5.949  1.00  0.00           C  
ATOM   4499  OG  SER   279      27.765  44.231   4.615  1.00  0.00           O  
ATOM   4500  H   SER   279      28.449  42.332   6.651  1.00  0.00           H  
ATOM   4501  HA  SER   279      29.338  45.070   6.480  1.00  0.00           H  
ATOM   4502  HB3 SER   279      26.818  45.384   5.980  1.00  0.00           H  
ATOM   4503  HB2 SER   279      26.626  43.659   6.226  1.00  0.00           H  
ATOM   4504  HG  SER   279      26.996  44.270   4.042  1.00  0.00           H  
ATOM   4505  N   PHE   280      28.122  44.230   9.315  1.00  0.00           N  
ATOM   4506  CA  PHE   280      27.504  44.565  10.591  1.00  0.00           C  
ATOM   4507  C   PHE   280      28.308  45.600  11.384  1.00  0.00           C  
ATOM   4508  O   PHE   280      29.538  45.596  11.326  1.00  0.00           O  
ATOM   4509  CB  PHE   280      27.307  43.290  11.432  1.00  0.00           C  
ATOM   4510  CG  PHE   280      26.246  42.289  10.991  1.00  0.00           C  
ATOM   4511  CD1 PHE   280      26.050  41.921   9.637  1.00  0.00           C  
ATOM   4512  CD2 PHE   280      25.612  41.520  11.990  1.00  0.00           C  
ATOM   4513  CE1 PHE   280      25.208  40.868   9.310  1.00  0.00           C  
ATOM   4514  CE2 PHE   280      24.768  40.476  11.645  1.00  0.00           C  
ATOM   4515  CZ  PHE   280      24.569  40.152  10.311  1.00  0.00           C  
ATOM   4516  H   PHE   280      28.466  43.285   9.221  1.00  0.00           H  
ATOM   4517  HA  PHE   280      26.525  44.987  10.382  1.00  0.00           H  
ATOM   4518  HB3 PHE   280      27.053  43.588  12.451  1.00  0.00           H  
ATOM   4519  HB2 PHE   280      28.253  42.756  11.512  1.00  0.00           H  
ATOM   4520  HD1 PHE   280      26.553  42.421   8.828  1.00  0.00           H  
ATOM   4521  HD2 PHE   280      25.794  41.727  13.035  1.00  0.00           H  
ATOM   4522  HE1 PHE   280      25.057  40.600   8.275  1.00  0.00           H  
ATOM   4523  HE2 PHE   280      24.281  39.898  12.416  1.00  0.00           H  
ATOM   4524  HZ  PHE   280      23.910  39.334  10.068  1.00  0.00           H  
ATOM   4525  N   SER   281      27.584  46.423  12.162  1.00  0.00           N  
ATOM   4526  CA  SER   281      28.149  47.318  13.172  1.00  0.00           C  
ATOM   4527  C   SER   281      28.900  46.512  14.244  1.00  0.00           C  
ATOM   4528  O   SER   281      28.421  45.448  14.631  1.00  0.00           O  
ATOM   4529  CB  SER   281      27.003  48.130  13.811  1.00  0.00           C  
ATOM   4530  OG  SER   281      26.558  49.126  12.914  1.00  0.00           O  
ATOM   4531  H   SER   281      26.576  46.377  12.139  1.00  0.00           H  
ATOM   4532  HA  SER   281      28.855  47.997  12.688  1.00  0.00           H  
ATOM   4533  HB3 SER   281      27.343  48.631  14.719  1.00  0.00           H  
ATOM   4534  HB2 SER   281      26.166  47.491  14.093  1.00  0.00           H  
ATOM   4535  HG  SER   281      25.742  49.517  13.250  1.00  0.00           H  
ATOM   4536  N   SER   282      30.054  47.023  14.705  1.00  0.00           N  
ATOM   4537  CA  SER   282      30.898  46.362  15.709  1.00  0.00           C  
ATOM   4538  C   SER   282      30.179  46.103  17.048  1.00  0.00           C  
ATOM   4539  O   SER   282      30.417  45.066  17.664  1.00  0.00           O  
ATOM   4540  CB  SER   282      32.181  47.185  15.924  1.00  0.00           C  
ATOM   4541  OG  SER   282      33.046  47.038  14.816  1.00  0.00           O  
ATOM   4542  H   SER   282      30.410  47.888  14.326  1.00  0.00           H  
ATOM   4543  HA  SER   282      31.178  45.384  15.313  1.00  0.00           H  
ATOM   4544  HB3 SER   282      32.720  46.840  16.809  1.00  0.00           H  
ATOM   4545  HB2 SER   282      31.956  48.241  16.080  1.00  0.00           H  
ATOM   4546  HG  SER   282      33.844  47.546  14.979  1.00  0.00           H  
ATOM   4547  N   ASP   283      29.271  47.019  17.431  1.00  0.00           N  
ATOM   4548  CA  ASP   283      28.364  46.885  18.575  1.00  0.00           C  
ATOM   4549  C   ASP   283      27.307  45.781  18.371  1.00  0.00           C  
ATOM   4550  O   ASP   283      27.019  45.058  19.323  1.00  0.00           O  
ATOM   4551  CB  ASP   283      27.683  48.218  18.968  1.00  0.00           C  
ATOM   4552  CG  ASP   283      28.624  49.403  19.216  1.00  0.00           C  
ATOM   4553  OD1 ASP   283      29.817  49.166  19.509  1.00  0.00           O  
ATOM   4554  OD2 ASP   283      28.102  50.539  19.194  1.00  0.00           O1-
ATOM   4555  H   ASP   283      29.156  47.854  16.877  1.00  0.00           H  
ATOM   4556  HA  ASP   283      28.975  46.573  19.425  1.00  0.00           H  
ATOM   4557  HB3 ASP   283      27.081  48.077  19.867  1.00  0.00           H  
ATOM   4558  HB2 ASP   283      27.018  48.509  18.156  1.00  0.00           H  
ATOM   4559  N   ALA   284      26.776  45.630  17.142  1.00  0.00           N  
ATOM   4560  CA  ALA   284      25.857  44.544  16.784  1.00  0.00           C  
ATOM   4561  C   ALA   284      26.523  43.162  16.881  1.00  0.00           C  
ATOM   4562  O   ALA   284      25.928  42.253  17.456  1.00  0.00           O  
ATOM   4563  CB  ALA   284      25.279  44.759  15.374  1.00  0.00           C  
ATOM   4564  H   ALA   284      27.073  46.234  16.390  1.00  0.00           H  
ATOM   4565  HA  ALA   284      25.031  44.578  17.497  1.00  0.00           H  
ATOM   4566  HB1 ALA   284      24.449  44.078  15.191  1.00  0.00           H  
ATOM   4567  HB2 ALA   284      24.904  45.770  15.241  1.00  0.00           H  
ATOM   4568  HB3 ALA   284      26.015  44.581  14.591  1.00  0.00           H  
ATOM   4569  N   VAL   285      27.756  43.052  16.356  1.00  0.00           N  
ATOM   4570  CA  VAL   285      28.597  41.854  16.398  1.00  0.00           C  
ATOM   4571  C   VAL   285      28.976  41.442  17.836  1.00  0.00           C  
ATOM   4572  O   VAL   285      28.904  40.253  18.147  1.00  0.00           O  
ATOM   4573  CB  VAL   285      29.894  42.049  15.553  1.00  0.00           C  
ATOM   4574  CG1 VAL   285      30.949  40.935  15.699  1.00  0.00           C  
ATOM   4575  CG2 VAL   285      29.560  42.209  14.061  1.00  0.00           C  
ATOM   4576  H   VAL   285      28.163  43.858  15.899  1.00  0.00           H  
ATOM   4577  HA  VAL   285      28.020  41.035  15.961  1.00  0.00           H  
ATOM   4578  HB  VAL   285      30.368  42.978  15.873  1.00  0.00           H  
ATOM   4579 HG11 VAL   285      31.786  41.096  15.019  1.00  0.00           H  
ATOM   4580 HG12 VAL   285      31.369  40.878  16.703  1.00  0.00           H  
ATOM   4581 HG13 VAL   285      30.510  39.971  15.455  1.00  0.00           H  
ATOM   4582 HG21 VAL   285      30.459  42.375  13.465  1.00  0.00           H  
ATOM   4583 HG22 VAL   285      29.064  41.320  13.671  1.00  0.00           H  
ATOM   4584 HG23 VAL   285      28.901  43.055  13.886  1.00  0.00           H  
ATOM   4585  N   ASP   286      29.331  42.427  18.685  1.00  0.00           N  
ATOM   4586  CA  ASP   286      29.668  42.234  20.100  1.00  0.00           C  
ATOM   4587  C   ASP   286      28.470  41.684  20.897  1.00  0.00           C  
ATOM   4588  O   ASP   286      28.638  40.716  21.638  1.00  0.00           O  
ATOM   4589  CB  ASP   286      30.228  43.531  20.737  1.00  0.00           C  
ATOM   4590  CG  ASP   286      30.738  43.379  22.179  1.00  0.00           C  
ATOM   4591  OD1 ASP   286      31.193  42.271  22.534  1.00  0.00           O  
ATOM   4592  OD2 ASP   286      30.719  44.402  22.899  1.00  0.00           O1-
ATOM   4593  H   ASP   286      29.384  43.379  18.346  1.00  0.00           H  
ATOM   4594  HA  ASP   286      30.454  41.477  20.126  1.00  0.00           H  
ATOM   4595  HB3 ASP   286      29.443  44.289  20.730  1.00  0.00           H  
ATOM   4596  HB2 ASP   286      31.049  43.915  20.130  1.00  0.00           H  
ATOM   4597  N   LEU   287      27.280  42.277  20.695  1.00  0.00           N  
ATOM   4598  CA  LEU   287      26.034  41.826  21.313  1.00  0.00           C  
ATOM   4599  C   LEU   287      25.629  40.407  20.876  1.00  0.00           C  
ATOM   4600  O   LEU   287      25.171  39.640  21.719  1.00  0.00           O  
ATOM   4601  CB  LEU   287      24.913  42.847  21.037  1.00  0.00           C  
ATOM   4602  CG  LEU   287      23.583  42.566  21.774  1.00  0.00           C  
ATOM   4603  CD1 LEU   287      23.709  42.587  23.313  1.00  0.00           C  
ATOM   4604  CD2 LEU   287      22.491  43.522  21.288  1.00  0.00           C  
ATOM   4605  H   LEU   287      27.215  43.072  20.074  1.00  0.00           H  
ATOM   4606  HA  LEU   287      26.218  41.798  22.387  1.00  0.00           H  
ATOM   4607  HB3 LEU   287      24.732  42.885  19.962  1.00  0.00           H  
ATOM   4608  HB2 LEU   287      25.256  43.844  21.309  1.00  0.00           H  
ATOM   4609  HG  LEU   287      23.253  41.569  21.493  1.00  0.00           H  
ATOM   4610 HD11 LEU   287      22.965  43.234  23.778  1.00  0.00           H  
ATOM   4611 HD12 LEU   287      23.569  41.588  23.726  1.00  0.00           H  
ATOM   4612 HD13 LEU   287      24.685  42.939  23.642  1.00  0.00           H  
ATOM   4613 HD21 LEU   287      21.501  43.098  21.451  1.00  0.00           H  
ATOM   4614 HD22 LEU   287      22.552  44.475  21.812  1.00  0.00           H  
ATOM   4615 HD23 LEU   287      22.583  43.738  20.225  1.00  0.00           H  
ATOM   4616  N   LEU   288      25.836  40.064  19.594  1.00  0.00           N  
ATOM   4617  CA  LEU   288      25.569  38.726  19.065  1.00  0.00           C  
ATOM   4618  C   LEU   288      26.518  37.649  19.619  1.00  0.00           C  
ATOM   4619  O   LEU   288      26.068  36.516  19.749  1.00  0.00           O  
ATOM   4620  CB  LEU   288      25.549  38.751  17.521  1.00  0.00           C  
ATOM   4621  CG  LEU   288      24.289  39.437  16.942  1.00  0.00           C  
ATOM   4622  CD1 LEU   288      24.452  39.743  15.440  1.00  0.00           C  
ATOM   4623  CD2 LEU   288      23.008  38.628  17.234  1.00  0.00           C  
ATOM   4624  H   LEU   288      26.208  40.743  18.943  1.00  0.00           H  
ATOM   4625  HA  LEU   288      24.574  38.442  19.412  1.00  0.00           H  
ATOM   4626  HB3 LEU   288      25.606  37.736  17.123  1.00  0.00           H  
ATOM   4627  HB2 LEU   288      26.445  39.259  17.161  1.00  0.00           H  
ATOM   4628  HG  LEU   288      24.161  40.397  17.439  1.00  0.00           H  
ATOM   4629 HD11 LEU   288      23.515  39.669  14.888  1.00  0.00           H  
ATOM   4630 HD12 LEU   288      24.818  40.760  15.295  1.00  0.00           H  
ATOM   4631 HD13 LEU   288      25.166  39.075  14.965  1.00  0.00           H  
ATOM   4632 HD21 LEU   288      22.390  38.485  16.350  1.00  0.00           H  
ATOM   4633 HD22 LEU   288      23.229  37.635  17.626  1.00  0.00           H  
ATOM   4634 HD23 LEU   288      22.392  39.138  17.973  1.00  0.00           H  
ATOM   4635  N   GLN   289      27.762  38.002  19.998  1.00  0.00           N  
ATOM   4636  CA  GLN   289      28.687  37.103  20.708  1.00  0.00           C  
ATOM   4637  C   GLN   289      28.225  36.823  22.142  1.00  0.00           C  
ATOM   4638  O   GLN   289      28.306  35.684  22.601  1.00  0.00           O  
ATOM   4639  CB  GLN   289      30.119  37.686  20.690  1.00  0.00           C  
ATOM   4640  CG  GLN   289      31.190  36.706  21.215  1.00  0.00           C  
ATOM   4641  CD  GLN   289      32.595  37.309  21.276  1.00  0.00           C  
ATOM   4642  OE1 GLN   289      32.903  38.285  20.596  1.00  0.00           O  
ATOM   4643  NE2 GLN   289      33.468  36.707  22.085  1.00  0.00           N  
ATOM   4644  H   GLN   289      28.078  38.952  19.857  1.00  0.00           H  
ATOM   4645  HA  GLN   289      28.690  36.133  20.218  1.00  0.00           H  
ATOM   4646  HB3 GLN   289      30.149  38.603  21.280  1.00  0.00           H  
ATOM   4647  HB2 GLN   289      30.383  37.985  19.677  1.00  0.00           H  
ATOM   4648  HG3 GLN   289      31.223  35.821  20.578  1.00  0.00           H  
ATOM   4649  HG2 GLN   289      30.935  36.361  22.217  1.00  0.00           H  
ATOM   4650 HE22 GLN   289      34.411  37.060  22.158  1.00  0.00           H  
ATOM   4651 HE21 GLN   289      33.195  35.900  22.627  1.00  0.00           H  
ATOM   4652  N   LYS   290      27.738  37.879  22.803  1.00  0.00           N  
ATOM   4653  CA  LYS   290      27.209  37.857  24.157  1.00  0.00           C  
ATOM   4654  C   LYS   290      25.904  37.050  24.287  1.00  0.00           C  
ATOM   4655  O   LYS   290      25.729  36.377  25.302  1.00  0.00           O  
ATOM   4656  CB  LYS   290      27.066  39.320  24.615  1.00  0.00           C  
ATOM   4657  CG  LYS   290      28.430  39.968  24.918  1.00  0.00           C  
ATOM   4658  CD  LYS   290      28.386  41.500  25.009  1.00  0.00           C  
ATOM   4659  CE  LYS   290      29.682  42.068  25.601  1.00  0.00           C  
ATOM   4660  NZ  LYS   290      29.726  43.536  25.516  1.00  0.00           N1+
ATOM   4661  H   LYS   290      27.725  38.779  22.341  1.00  0.00           H  
ATOM   4662  HA  LYS   290      27.950  37.370  24.794  1.00  0.00           H  
ATOM   4663  HB3 LYS   290      26.444  39.375  25.504  1.00  0.00           H  
ATOM   4664  HB2 LYS   290      26.539  39.898  23.859  1.00  0.00           H  
ATOM   4665  HG3 LYS   290      29.157  39.694  24.154  1.00  0.00           H  
ATOM   4666  HG2 LYS   290      28.817  39.554  25.850  1.00  0.00           H  
ATOM   4667  HD3 LYS   290      27.528  41.824  25.595  1.00  0.00           H  
ATOM   4668  HD2 LYS   290      28.236  41.912  24.011  1.00  0.00           H  
ATOM   4669  HE3 LYS   290      30.549  41.670  25.073  1.00  0.00           H  
ATOM   4670  HE2 LYS   290      29.779  41.770  26.646  1.00  0.00           H  
ATOM   4671  HZ1 LYS   290      30.571  43.873  25.955  1.00  0.00           H  
ATOM   4672  HZ2 LYS   290      29.743  43.813  24.539  1.00  0.00           H  
ATOM   4673  HZ3 LYS   290      28.920  43.938  25.970  1.00  0.00           H  
ATOM   4674  N   MET   291      25.040  37.099  23.257  1.00  0.00           N  
ATOM   4675  CA  MET   291      23.785  36.349  23.208  1.00  0.00           C  
ATOM   4676  C   MET   291      23.940  34.925  22.632  1.00  0.00           C  
ATOM   4677  O   MET   291      23.298  34.022  23.162  1.00  0.00           O  
ATOM   4678  CB  MET   291      22.706  37.138  22.446  1.00  0.00           C  
ATOM   4679  CG  MET   291      22.286  38.479  23.069  1.00  0.00           C  
ATOM   4680  SD  MET   291      20.705  39.103  22.423  1.00  0.00           S  
ATOM   4681  CE  MET   291      21.176  39.632  20.754  1.00  0.00           C  
ATOM   4682  H   MET   291      25.246  37.691  22.463  1.00  0.00           H  
ATOM   4683  HA  MET   291      23.420  36.230  24.230  1.00  0.00           H  
ATOM   4684  HB3 MET   291      21.811  36.524  22.401  1.00  0.00           H  
ATOM   4685  HB2 MET   291      23.038  37.302  21.421  1.00  0.00           H  
ATOM   4686  HG3 MET   291      23.047  39.242  22.929  1.00  0.00           H  
ATOM   4687  HG2 MET   291      22.176  38.364  24.147  1.00  0.00           H  
ATOM   4688  HE1 MET   291      20.362  39.440  20.057  1.00  0.00           H  
ATOM   4689  HE2 MET   291      21.370  40.702  20.744  1.00  0.00           H  
ATOM   4690  HE3 MET   291      22.063  39.111  20.399  1.00  0.00           H  
ATOM   4691  N   LEU   292      24.787  34.720  21.603  1.00  0.00           N  
ATOM   4692  CA  LEU   292      25.166  33.386  21.109  1.00  0.00           C  
ATOM   4693  C   LEU   292      26.434  32.929  21.835  1.00  0.00           C  
ATOM   4694  O   LEU   292      27.510  32.891  21.236  1.00  0.00           O  
ATOM   4695  CB  LEU   292      25.372  33.349  19.568  1.00  0.00           C  
ATOM   4696  CG  LEU   292      24.097  33.535  18.732  1.00  0.00           C  
ATOM   4697  CD1 LEU   292      24.404  33.627  17.223  1.00  0.00           C  
ATOM   4698  CD2 LEU   292      23.045  32.447  19.031  1.00  0.00           C  
ATOM   4699  H   LEU   292      25.280  35.500  21.186  1.00  0.00           H  
ATOM   4700  HA  LEU   292      24.391  32.659  21.356  1.00  0.00           H  
ATOM   4701  HB3 LEU   292      25.802  32.387  19.286  1.00  0.00           H  
ATOM   4702  HB2 LEU   292      26.119  34.086  19.275  1.00  0.00           H  
ATOM   4703  HG  LEU   292      23.703  34.502  19.015  1.00  0.00           H  
ATOM   4704 HD11 LEU   292      23.988  34.542  16.799  1.00  0.00           H  
ATOM   4705 HD12 LEU   292      25.476  33.638  17.023  1.00  0.00           H  
ATOM   4706 HD13 LEU   292      23.986  32.790  16.663  1.00  0.00           H  
ATOM   4707 HD21 LEU   292      22.338  32.323  18.210  1.00  0.00           H  
ATOM   4708 HD22 LEU   292      23.518  31.481  19.205  1.00  0.00           H  
ATOM   4709 HD23 LEU   292      22.463  32.687  19.921  1.00  0.00           H  
ATOM   4710  N   HIS   293      26.266  32.551  23.109  1.00  0.00           N  
ATOM   4711  CA  HIS   293      27.258  31.797  23.863  1.00  0.00           C  
ATOM   4712  C   HIS   293      26.631  30.446  24.223  1.00  0.00           C  
ATOM   4713  O   HIS   293      25.480  30.401  24.663  1.00  0.00           O  
ATOM   4714  CB  HIS   293      27.731  32.604  25.087  1.00  0.00           C  
ATOM   4715  ND1 HIS   293      28.920  30.860  26.502  1.00  0.00           N  
ATOM   4716  CG  HIS   293      28.952  32.018  25.747  1.00  0.00           C  
ATOM   4717  NE2 HIS   293      31.044  31.509  26.461  1.00  0.00           N  
ATOM   4718  CD2 HIS   293      30.268  32.419  25.740  1.00  0.00           C  
ATOM   4719  CE1 HIS   293      30.175  30.600  26.879  1.00  0.00           C  
ATOM   4720  H   HIS   293      25.353  32.636  23.535  1.00  0.00           H  
ATOM   4721  HA  HIS   293      28.138  31.612  23.244  1.00  0.00           H  
ATOM   4722  HB3 HIS   293      26.949  32.689  25.834  1.00  0.00           H  
ATOM   4723  HB2 HIS   293      27.974  33.623  24.784  1.00  0.00           H  
ATOM   4724  HD1 HIS   293      28.094  30.328  26.741  1.00  0.00           H  
ATOM   4725  HD2 HIS   293      30.717  33.276  25.261  1.00  0.00           H  
ATOM   4726  HE1 HIS   293      30.459  29.743  27.472  1.00  0.00           H  
ATOM   4727  N   LEU   294      27.402  29.370  23.996  1.00  0.00           N  
ATOM   4728  CA  LEU   294      26.968  27.981  24.132  1.00  0.00           C  
ATOM   4729  C   LEU   294      26.547  27.611  25.564  1.00  0.00           C  
ATOM   4730  O   LEU   294      25.491  27.002  25.731  1.00  0.00           O  
ATOM   4731  CB  LEU   294      28.076  27.060  23.581  1.00  0.00           C  
ATOM   4732  CG  LEU   294      27.706  25.564  23.518  1.00  0.00           C  
ATOM   4733  CD1 LEU   294      26.481  25.290  22.633  1.00  0.00           C  
ATOM   4734  CD2 LEU   294      28.899  24.732  23.050  1.00  0.00           C  
ATOM   4735  H   LEU   294      28.339  29.503  23.643  1.00  0.00           H  
ATOM   4736  HA  LEU   294      26.085  27.873  23.501  1.00  0.00           H  
ATOM   4737  HB3 LEU   294      28.974  27.183  24.188  1.00  0.00           H  
ATOM   4738  HB2 LEU   294      28.350  27.391  22.578  1.00  0.00           H  
ATOM   4739  HG  LEU   294      27.477  25.218  24.527  1.00  0.00           H  
ATOM   4740 HD11 LEU   294      26.604  24.397  22.020  1.00  0.00           H  
ATOM   4741 HD12 LEU   294      25.607  25.132  23.262  1.00  0.00           H  
ATOM   4742 HD13 LEU   294      26.269  26.119  21.958  1.00  0.00           H  
ATOM   4743 HD21 LEU   294      28.714  23.680  23.258  1.00  0.00           H  
ATOM   4744 HD22 LEU   294      29.065  24.840  21.978  1.00  0.00           H  
ATOM   4745 HD23 LEU   294      29.820  25.023  23.555  1.00  0.00           H  
ATOM   4746  N   ASP   295      27.348  28.031  26.558  1.00  0.00           N  
ATOM   4747  CA  ASP   295      27.034  27.912  27.982  1.00  0.00           C  
ATOM   4748  C   ASP   295      25.934  28.941  28.339  1.00  0.00           C  
ATOM   4749  O   ASP   295      26.189  30.138  28.190  1.00  0.00           O  
ATOM   4750  CB  ASP   295      28.318  28.107  28.827  1.00  0.00           C  
ATOM   4751  CG  ASP   295      28.197  27.718  30.307  1.00  0.00           C  
ATOM   4752  OD1 ASP   295      27.065  27.501  30.790  1.00  0.00           O  
ATOM   4753  OD2 ASP   295      29.259  27.672  30.963  1.00  0.00           O1-
ATOM   4754  H   ASP   295      28.216  28.492  26.328  1.00  0.00           H  
ATOM   4755  HA  ASP   295      26.693  26.898  28.137  1.00  0.00           H  
ATOM   4756  HB3 ASP   295      28.629  29.147  28.785  1.00  0.00           H  
ATOM   4757  HB2 ASP   295      29.112  27.500  28.391  1.00  0.00           H  
ATOM   4758  N   PRO   296      24.735  28.476  28.773  1.00  0.00           N  
ATOM   4759  CA  PRO   296      23.620  29.376  29.107  1.00  0.00           C  
ATOM   4760  C   PRO   296      23.819  30.215  30.383  1.00  0.00           C  
ATOM   4761  O   PRO   296      23.172  31.255  30.500  1.00  0.00           O  
ATOM   4762  CB  PRO   296      22.413  28.437  29.222  1.00  0.00           C  
ATOM   4763  CD  PRO   296      24.337  27.079  28.972  1.00  0.00           C  
ATOM   4764  CG  PRO   296      23.004  27.130  29.706  1.00  0.00           C  
ATOM   4765  HA  PRO   296      23.451  30.065  28.282  1.00  0.00           H  
ATOM   4766  HB3 PRO   296      21.965  28.297  28.238  1.00  0.00           H  
ATOM   4767  HB2 PRO   296      21.633  28.809  29.882  1.00  0.00           H  
ATOM   4768  HD2 PRO   296      25.057  26.509  29.557  1.00  0.00           H  
ATOM   4769  HD3 PRO   296      24.205  26.605  27.999  1.00  0.00           H  
ATOM   4770  HG3 PRO   296      22.362  26.272  29.511  1.00  0.00           H  
ATOM   4771  HG2 PRO   296      23.178  27.182  30.782  1.00  0.00           H  
ATOM   4772  N   ASP   297      24.720  29.789  31.288  1.00  0.00           N  
ATOM   4773  CA  ASP   297      25.120  30.567  32.468  1.00  0.00           C  
ATOM   4774  C   ASP   297      25.975  31.790  32.094  1.00  0.00           C  
ATOM   4775  O   ASP   297      25.853  32.826  32.747  1.00  0.00           O  
ATOM   4776  CB  ASP   297      25.848  29.741  33.558  1.00  0.00           C  
ATOM   4777  CG  ASP   297      25.103  28.506  34.080  1.00  0.00           C  
ATOM   4778  OD1 ASP   297      23.928  28.301  33.709  1.00  0.00           O  
ATOM   4779  OD2 ASP   297      25.737  27.786  34.883  1.00  0.00           O1-
ATOM   4780  H   ASP   297      25.200  28.909  31.148  1.00  0.00           H  
ATOM   4781  HA  ASP   297      24.205  30.953  32.923  1.00  0.00           H  
ATOM   4782  HB3 ASP   297      26.053  30.386  34.413  1.00  0.00           H  
ATOM   4783  HB2 ASP   297      26.804  29.405  33.153  1.00  0.00           H  
ATOM   4784  N   ARG   298      26.812  31.648  31.052  1.00  0.00           N  
ATOM   4785  CA  ARG   298      27.693  32.700  30.546  1.00  0.00           C  
ATOM   4786  C   ARG   298      26.975  33.733  29.672  1.00  0.00           C  
ATOM   4787  O   ARG   298      27.385  34.894  29.701  1.00  0.00           O  
ATOM   4788  CB  ARG   298      28.825  32.065  29.724  1.00  0.00           C  
ATOM   4789  CG  ARG   298      29.769  31.157  30.521  1.00  0.00           C  
ATOM   4790  CD  ARG   298      30.764  31.936  31.383  1.00  0.00           C  
ATOM   4791  NE  ARG   298      31.567  31.030  32.212  1.00  0.00           N  
ATOM   4792  CZ  ARG   298      32.547  31.410  33.047  1.00  0.00           C  
ATOM   4793  NH1 ARG   298      32.845  32.707  33.221  1.00  0.00           N  
ATOM   4794  NH2 ARG   298      33.238  30.479  33.716  1.00  0.00           N1+
ATOM   4795  H   ARG   298      26.841  30.766  30.561  1.00  0.00           H  
ATOM   4796  HA  ARG   298      28.123  33.229  31.399  1.00  0.00           H  
ATOM   4797  HB3 ARG   298      29.418  32.834  29.225  1.00  0.00           H  
ATOM   4798  HB2 ARG   298      28.365  31.480  28.934  1.00  0.00           H  
ATOM   4799  HG3 ARG   298      30.362  30.627  29.776  1.00  0.00           H  
ATOM   4800  HG2 ARG   298      29.249  30.386  31.088  1.00  0.00           H  
ATOM   4801  HD3 ARG   298      30.290  32.732  31.958  1.00  0.00           H  
ATOM   4802  HD2 ARG   298      31.488  32.412  30.720  1.00  0.00           H  
ATOM   4803  HE  ARG   298      31.375  30.042  32.111  1.00  0.00           H  
ATOM   4804 HH12 ARG   298      33.585  32.983  33.850  1.00  0.00           H  
ATOM   4805 HH11 ARG   298      32.327  33.414  32.721  1.00  0.00           H  
ATOM   4806 HH22 ARG   298      33.979  30.744  34.348  1.00  0.00           H  
ATOM   4807 HH21 ARG   298      33.050  29.489  33.589  1.00  0.00           H  
ATOM   4808  N   ARG   299      25.956  33.310  28.898  1.00  0.00           N  
ATOM   4809  CA  ARG   299      25.250  34.207  27.982  1.00  0.00           C  
ATOM   4810  C   ARG   299      24.443  35.268  28.746  1.00  0.00           C  
ATOM   4811  O   ARG   299      23.906  34.975  29.817  1.00  0.00           O  
ATOM   4812  CB  ARG   299      24.443  33.414  26.928  1.00  0.00           C  
ATOM   4813  CG  ARG   299      23.002  33.006  27.264  1.00  0.00           C  
ATOM   4814  CD  ARG   299      22.329  32.297  26.075  1.00  0.00           C  
ATOM   4815  NE  ARG   299      22.848  30.946  25.816  1.00  0.00           N  
ATOM   4816  CZ  ARG   299      22.146  29.802  25.763  1.00  0.00           C  
ATOM   4817  NH1 ARG   299      20.821  29.774  25.948  1.00  0.00           N  
ATOM   4818  NH2 ARG   299      22.789  28.655  25.514  1.00  0.00           N1+
ATOM   4819  H   ARG   299      25.662  32.344  28.921  1.00  0.00           H  
ATOM   4820  HA  ARG   299      26.024  34.739  27.426  1.00  0.00           H  
ATOM   4821  HB3 ARG   299      24.992  32.520  26.639  1.00  0.00           H  
ATOM   4822  HB2 ARG   299      24.399  34.036  26.034  1.00  0.00           H  
ATOM   4823  HG3 ARG   299      22.377  33.837  27.596  1.00  0.00           H  
ATOM   4824  HG2 ARG   299      23.071  32.318  28.103  1.00  0.00           H  
ATOM   4825  HD3 ARG   299      22.629  32.824  25.175  1.00  0.00           H  
ATOM   4826  HD2 ARG   299      21.254  32.396  26.074  1.00  0.00           H  
ATOM   4827  HE  ARG   299      23.841  30.889  25.623  1.00  0.00           H  
ATOM   4828 HH12 ARG   299      20.347  28.874  26.004  1.00  0.00           H  
ATOM   4829 HH11 ARG   299      20.298  30.627  26.093  1.00  0.00           H  
ATOM   4830 HH22 ARG   299      22.282  27.773  25.493  1.00  0.00           H  
ATOM   4831 HH21 ARG   299      23.790  28.641  25.375  1.00  0.00           H  
ATOM   4832  N   LEU   300      24.418  36.486  28.183  1.00  0.00           N  
ATOM   4833  CA  LEU   300      23.822  37.677  28.787  1.00  0.00           C  
ATOM   4834  C   LEU   300      22.330  37.500  29.095  1.00  0.00           C  
ATOM   4835  O   LEU   300      21.646  36.744  28.413  1.00  0.00           O  
ATOM   4836  CB  LEU   300      24.066  38.897  27.864  1.00  0.00           C  
ATOM   4837  CG  LEU   300      25.317  39.709  28.255  1.00  0.00           C  
ATOM   4838  CD1 LEU   300      26.625  38.897  28.138  1.00  0.00           C  
ATOM   4839  CD2 LEU   300      25.371  41.045  27.493  1.00  0.00           C  
ATOM   4840  H   LEU   300      24.880  36.623  27.294  1.00  0.00           H  
ATOM   4841  HA  LEU   300      24.326  37.839  29.743  1.00  0.00           H  
ATOM   4842  HB3 LEU   300      23.215  39.580  27.928  1.00  0.00           H  
ATOM   4843  HB2 LEU   300      24.109  38.593  26.816  1.00  0.00           H  
ATOM   4844  HG  LEU   300      25.218  39.982  29.304  1.00  0.00           H  
ATOM   4845 HD11 LEU   300      27.450  39.494  27.750  1.00  0.00           H  
ATOM   4846 HD12 LEU   300      26.937  38.531  29.117  1.00  0.00           H  
ATOM   4847 HD13 LEU   300      26.520  38.030  27.487  1.00  0.00           H  
ATOM   4848 HD21 LEU   300      26.382  41.443  27.443  1.00  0.00           H  
ATOM   4849 HD22 LEU   300      24.987  40.952  26.476  1.00  0.00           H  
ATOM   4850 HD23 LEU   300      24.766  41.798  27.998  1.00  0.00           H  
ATOM   4851  N   THR   301      21.859  38.214  30.123  1.00  0.00           N  
ATOM   4852  CA  THR   301      20.440  38.317  30.452  1.00  0.00           C  
ATOM   4853  C   THR   301      19.791  39.436  29.613  1.00  0.00           C  
ATOM   4854  O   THR   301      20.504  40.239  29.007  1.00  0.00           O  
ATOM   4855  CB  THR   301      20.254  38.626  31.962  1.00  0.00           C  
ATOM   4856  OG1 THR   301      20.591  39.956  32.315  1.00  0.00           O  
ATOM   4857  CG2 THR   301      20.999  37.648  32.885  1.00  0.00           C  
ATOM   4858  H   THR   301      22.483  38.802  30.658  1.00  0.00           H  
ATOM   4859  HA  THR   301      19.935  37.375  30.226  1.00  0.00           H  
ATOM   4860  HB  THR   301      19.192  38.521  32.189  1.00  0.00           H  
ATOM   4861  HG1 THR   301      20.611  40.018  33.273  1.00  0.00           H  
ATOM   4862 HG21 THR   301      20.753  37.830  33.931  1.00  0.00           H  
ATOM   4863 HG22 THR   301      20.729  36.617  32.658  1.00  0.00           H  
ATOM   4864 HG23 THR   301      22.082  37.739  32.782  1.00  0.00           H  
ATOM   4865  N   ALA   302      18.448  39.485  29.607  1.00  0.00           N  
ATOM   4866  CA  ALA   302      17.682  40.553  28.960  1.00  0.00           C  
ATOM   4867  C   ALA   302      17.992  41.949  29.532  1.00  0.00           C  
ATOM   4868  O   ALA   302      18.146  42.884  28.752  1.00  0.00           O  
ATOM   4869  CB  ALA   302      16.182  40.238  29.036  1.00  0.00           C  
ATOM   4870  H   ALA   302      17.916  38.790  30.110  1.00  0.00           H  
ATOM   4871  HA  ALA   302      17.968  40.561  27.906  1.00  0.00           H  
ATOM   4872  HB1 ALA   302      15.593  41.012  28.545  1.00  0.00           H  
ATOM   4873  HB2 ALA   302      15.953  39.295  28.538  1.00  0.00           H  
ATOM   4874  HB3 ALA   302      15.838  40.162  30.068  1.00  0.00           H  
ATOM   4875  N   ALA   303      18.149  42.046  30.865  1.00  0.00           N  
ATOM   4876  CA  ALA   303      18.538  43.267  31.575  1.00  0.00           C  
ATOM   4877  C   ALA   303      19.959  43.760  31.244  1.00  0.00           C  
ATOM   4878  O   ALA   303      20.141  44.964  31.070  1.00  0.00           O  
ATOM   4879  CB  ALA   303      18.367  43.049  33.085  1.00  0.00           C  
ATOM   4880  H   ALA   303      18.036  41.220  31.435  1.00  0.00           H  
ATOM   4881  HA  ALA   303      17.849  44.054  31.266  1.00  0.00           H  
ATOM   4882  HB1 ALA   303      18.609  43.953  33.644  1.00  0.00           H  
ATOM   4883  HB2 ALA   303      17.338  42.783  33.327  1.00  0.00           H  
ATOM   4884  HB3 ALA   303      19.012  42.249  33.450  1.00  0.00           H  
ATOM   4885  N   GLN   304      20.927  42.831  31.128  1.00  0.00           N  
ATOM   4886  CA  GLN   304      22.299  43.122  30.697  1.00  0.00           C  
ATOM   4887  C   GLN   304      22.397  43.523  29.217  1.00  0.00           C  
ATOM   4888  O   GLN   304      23.197  44.398  28.885  1.00  0.00           O  
ATOM   4889  CB  GLN   304      23.216  41.915  30.972  1.00  0.00           C  
ATOM   4890  CG  GLN   304      23.545  41.714  32.463  1.00  0.00           C  
ATOM   4891  CD  GLN   304      24.467  40.517  32.716  1.00  0.00           C  
ATOM   4892  OE1 GLN   304      24.790  39.751  31.811  1.00  0.00           O  
ATOM   4893  NE2 GLN   304      24.894  40.345  33.968  1.00  0.00           N  
ATOM   4894  H   GLN   304      20.707  41.857  31.293  1.00  0.00           H  
ATOM   4895  HA  GLN   304      22.662  43.969  31.283  1.00  0.00           H  
ATOM   4896  HB3 GLN   304      24.156  42.045  30.434  1.00  0.00           H  
ATOM   4897  HB2 GLN   304      22.759  41.012  30.564  1.00  0.00           H  
ATOM   4898  HG3 GLN   304      22.630  41.576  33.038  1.00  0.00           H  
ATOM   4899  HG2 GLN   304      24.027  42.611  32.854  1.00  0.00           H  
ATOM   4900 HE22 GLN   304      25.501  39.570  34.191  1.00  0.00           H  
ATOM   4901 HE21 GLN   304      24.616  40.985  34.698  1.00  0.00           H  
ATOM   4902  N   ALA   305      21.579  42.884  28.364  1.00  0.00           N  
ATOM   4903  CA  ALA   305      21.499  43.153  26.931  1.00  0.00           C  
ATOM   4904  C   ALA   305      20.937  44.548  26.614  1.00  0.00           C  
ATOM   4905  O   ALA   305      21.431  45.163  25.675  1.00  0.00           O  
ATOM   4906  CB  ALA   305      20.684  42.052  26.242  1.00  0.00           C  
ATOM   4907  H   ALA   305      20.969  42.155  28.712  1.00  0.00           H  
ATOM   4908  HA  ALA   305      22.515  43.109  26.534  1.00  0.00           H  
ATOM   4909  HB1 ALA   305      20.662  42.198  25.161  1.00  0.00           H  
ATOM   4910  HB2 ALA   305      21.120  41.069  26.424  1.00  0.00           H  
ATOM   4911  HB3 ALA   305      19.655  42.031  26.599  1.00  0.00           H  
ATOM   4912  N   LEU   306      19.977  45.043  27.420  1.00  0.00           N  
ATOM   4913  CA  LEU   306      19.454  46.414  27.347  1.00  0.00           C  
ATOM   4914  C   LEU   306      20.539  47.470  27.616  1.00  0.00           C  
ATOM   4915  O   LEU   306      20.603  48.458  26.884  1.00  0.00           O  
ATOM   4916  CB  LEU   306      18.291  46.602  28.350  1.00  0.00           C  
ATOM   4917  CG  LEU   306      16.976  45.872  28.000  1.00  0.00           C  
ATOM   4918  CD1 LEU   306      16.046  45.757  29.217  1.00  0.00           C  
ATOM   4919  CD2 LEU   306      16.241  46.506  26.815  1.00  0.00           C  
ATOM   4920  H   LEU   306      19.610  44.467  28.166  1.00  0.00           H  
ATOM   4921  HA  LEU   306      19.093  46.578  26.331  1.00  0.00           H  
ATOM   4922  HB3 LEU   306      18.065  47.663  28.464  1.00  0.00           H  
ATOM   4923  HB2 LEU   306      18.633  46.273  29.331  1.00  0.00           H  
ATOM   4924  HG  LEU   306      17.231  44.865  27.684  1.00  0.00           H  
ATOM   4925 HD11 LEU   306      15.940  44.712  29.499  1.00  0.00           H  
ATOM   4926 HD12 LEU   306      16.433  46.295  30.081  1.00  0.00           H  
ATOM   4927 HD13 LEU   306      15.045  46.141  29.018  1.00  0.00           H  
ATOM   4928 HD21 LEU   306      15.527  45.812  26.378  1.00  0.00           H
[truncated: 82,760 more chars]
