# Supplementary material for: Docking-Based Virtual Screening Enables Prioritizing Protein Kinase Inhibitors With In Vitro Phenotypic Activity Against Schistosoma mansoni
Source: Front Cell Infect Microbiol. 2022 Jul 5;12:913301. doi: 10.3389/fcimb.2022.913301 (PMC9294739; doi:10.3389/fcimb.2022.913301)
Supplement: Supplementary file 3 [file Table_2.xlsx]

## Sheet: Strategy 1 - Top-scoring
JNK					FES					p38					ERK1					ERK2
Compound ID	MAEGZ REF#	Human - Score	S. mansoni - Score		Compound ID	MAEGZ REF#	Human - Score	S. mansoni - Score		Compound ID	MAEGZ REF#	Human - Score	S. mansoni - Score		Compound ID	MAEGZ REF#	Human - Score	S. mansoni - Score		Compound ID	MAEGZ REF#	Human - Score	S. mansoni - Score
NCC-00090518	39439	99.68	153.26		NCC-00000179	106	72.76	100.17		NCC-00058445	47812	63.73	81.28		NCC-00090328	39256	97.3	98.78		NCC-00000142	19778	78.22	91.06
NCC-00090222	49627	126.05	116.81		NCC-00036495	70475	71.01	90.71		NCC-00084401	9025	56.12	81.19		NCC-00089833	29365	77.25	90.14		NCC-00000116	92	82.23	90.12
NCC-00075865	26471	108.49	113.31		NCC-00090628	39549	87.57	89.35		NCC-00070703	25739	54.56	80.73		NCC-00007314	20809	61.48	87.53		NCC-00090328	39256	88.42	88.62
NCC-00090222	49627	122.54	113.17		NCC-00090563	39484	66.34	87.59		NCC-00076663	37452	54.89	80.59		NCC-00017823	54607	71.99	86.33		NCC-00090628	39549	76.17	84.37
NCC-00061029	58420	113.72	111.12		NCC-00084811	9098	59.61	86.77		NCC-00014089	62722	42.07	80.56		NCC-00088420	28584	69.27	85.87		NCC-00090328	39256	83.61	81.63
NCC-00089558	29096	103.56	110.94		NCC-00008714	52607	64.23	86.45		NCC-00052695	55810	56.24	80.42		NCC-00037495	14559	63.51	85.43		NCC-00090163	29673	66.75	81.14
NCC-00090222	49627	124.12	110.12		NCC-00017384	10920	58.27	86.21		NCC-00062130	67910	58.37	80.27		NCC-00029213	32617	64.55	85.4		NCC-00089738	29271	67.25	80.27
NCC-00089558	29097	100.92	110.03		NCC-00028011	32413	59.29	86.1		NCC-00080548	48428	62.32	80.09		NCC-00090135	29645	83.63	85.22		NCC-00000176	105	87.68	80.26
NCC-00028853	32566	81.6	109		NCC-00014755	54299	60.22	86.1		NCC-00001994	50323	52.94	80.03		NCC-00089815	29348	77.73	84.31		NCC-00038119	45852	70.67	79.29
NCC-00006419	41329	107.14	108.73		NCC-00067112	3713	57.3	86.04		NCC-00014509	62839	57.17	79.71		NCC-00009808	52870	67.48	83.6		NCC-00090644	39565	71.6	77.33
NCC-00089558	29097	95.75	108.55		NCC-00000116	92	68.11	85.73		NCC-00061973	67770	64.44	79.67		NCC-00089523	29061	67.76	83.53		NCC-00000100	76	84.02	77.05
NCC-00036739	45649	101.49	108.47		NCC-00036486	45621	56.6	85.53		NCC-00052446	74412	60.01	79.56		NCC-00056912	56802	62.92	83.41		NCC-00087632	19496	73.62	76.89
NCC-00090628	39549	76.92	108.27		NCC-00017412	10931	64.44	85.45		NCC-00049859	81784	48.64	79.52		NCC-00062113	67896	65.29	83.12		NCC-00090628	39549	91.9	76.84
NCC-00028985	44646	116.91	107.46		NCC-00085258	49035	68.41	85.29		NCC-00074519	37125	54.68	79.45		NCC-00002012	20231	70.97	83.05		NCC-00090277	39205	72.55	76.54
NCC-00008355	52502	103.69	106.88		NCC-00038152	70707	61.18	85.25		NCC-00017029	21260	57.14	79.1		NCC-00014799	62936	64.34	82.86		NCC-00029944	32718	56.82	76.02
NCC-00010343	30594	105.44	106.57		NCC-00000786	39812	53.18	85.07		NCC-00029750	12358	54.89	79.03		NCC-00020553	21868	65.79	82.76		NCC-00000267	114	82.69	76
NCC-00009848	30509	102.72	106.52		NCC-00038675	14889	65.08	85.06		NCC-00060990	58386	56.88	78.8		NCC-00037495	14559	72.83	82.67		NCC-00046544	72688	51.45	75.85
NCC-00028699	32534	109.65	106.26		NCC-00090084	29598	58.71	85.05		NCC-00090328	39256	66.43	78.37		NCC-00002546	40291	77.64	82.43		NCC-00089740	29273	74.3	75.7
NCC-00078602	27111	105.41	106.25		NCC-00054830	75617	67.01	85.03		NCC-00045319	34364	54.07	78.33		NCC-00030863	45012	77.32	82.42		NCC-00089791	29324	60	75.51
NCC-00083008	79380	118.5	105.93		NCC-00016181	43227	56.21	84.53		NCC-00029061	22372	66.31	78.16		NCC-00089610	29147	40	82.33		NCC-00090333	39261	69.55	75.44
NCC-00043091	71723	89.98	105.47		NCC-00090328	39256	72.41	84.38		NCC-00084203	48762	62.09	78.14		NCC-00013379	42549	76.62	82.27		NCC-00061790	67625	65.42	75.44
NCC-00066826	3518	91.47	104.94		NCC-00090522	39443	75.75	84.37		NCC-00032865	45280	70.44	78.12		NCC-00015051	43023	68.08	82.2		NCC-00049492	73400	60.34	75.25
NCC-00090473	39399	111.87	104.77		NCC-00079234	18987	67.92	84.3		NCC-00088658	28718	64.07	78.07		NCC-00069689	58762	64.42	82.16		NCC-00044009	71909	54.17	75.16
NCC-00009508	61300	80.17	104.65		NCC-00019131	11383	67.91	84.28		NCC-00012338	53477	56.04	77.99		NCC-00088108	49542	66.98	81.87		NCC-00090127	29637	75.79	74.96
NCC-00089980	29510	101.52	104.25		NCC-00061790	67625	62.1	84.21		NCC-00035802	14173	53.67	77.92		NCC-00014972	43001	64.58	81.8		NCC-00090465	39391	67.68	74.93
NCC-00090222	49627	112.78	104.17		NCC-00069731	4927	64.99	84.07		NCC-00028651	44556	58.65	77.88		NCC-00077971	7761	67.99	81.67		NCC-00003592	20737	56.33	74.86
NCC-00028988	12135	117.77	104.17		NCC-00050969	65763	61.72	84.01		NCC-00036808	45655	60.15	77.88		NCC-00029404	32640	76.63	81.55		NCC-00019214	11400	75.29	74.82
NCC-00080334	27528	78.5	104.11		NCC-00015632	10417	60.86	84		NCC-00029738	32679	39.24	77.87		NCC-00048925	73317	62.66	81.42		NCC-00001515	29763	64.74	74.58
NCC-00005311	51240	107.25	103.91		NCC-00017384	10920	66.87	83.98		NCC-00090440	39365	40.66	77.84		NCC-00049336	47595	59.98	81.41		NCC-00090563	39484	78.84	74.58
NCC-00035844	33347	92.83	103.82		NCC-00089540	29078	73.67	83.98		NCC-00019131	11383	44.27	77.83		NCC-00002012	20231	71.86	81.24		NCC-00047455	34395	70.6	74.46
NCC-00080996	8382	99.31	103.82		NCC-00043531	47024	64.86	83.84		NCC-00070262	17624	65.53	77.82		NCC-00031567	69835	65.12	81.04		NCC-00027041	11758	70.79	74.45
NCC-00009881	30519	117.67	103.66		NCC-00034800	23493	61.26	83.75		NCC-00078506	27104	59.51	77.75		NCC-00018294	63182	73.6	81.02		NCC-00081729	68930	55.42	74.38
NCC-00038530	64547	101.29	103.6		NCC-00062439	68137	55.74	83.74		NCC-00000880	39899	62.72	77.64		NCC-00090578	39499	60.59	81.01		NCC-00045424	16235	62.57	74.33
NCC-00009848	30509	106.31	103.58		NCC-00047749	81394	58.78	83.62		NCC-00016958	43330	62.49	77.62		NCC-00083500	48564	73.1	80.82		NCC-00070302	17650	57.38	74.31
NCC-00090163	29673	89.58	103.29		NCC-00038152	70707	56.48	83.6		NCC-00071518	25803	54.18	77.57		NCC-00090522	39443	72.06	80.78		NCC-00070523	5317	68.31	74.29
NCC-00000290	39664	101.3	103.23		NCC-00061650	67496	58.47	83.54		NCC-00043989	47113	61.64	77.51		NCC-00061470	67339	66.85	80.78		NCC-00036495	70475	74.01	74.29
NCC-00073711	6879	79.83	103.02		NCC-00081165	78857	56.59	83.49		NCC-00054416	34702	63.73	77.48		NCC-00047928	81502	64.33	80.77		NCC-00063794	58682	71.27	74.23
NCC-00042227	46644	82.18	102.97		NCC-00031143	22793	53.71	83.47		NCC-00057250	66804	63.77	77.48		NCC-00000784	39810	78.73	80.76		NCC-00007281	41426	61.46	74.22
NCC-00004321	50670	97.82	102.81		NCC-00082661	38167	61.02	83.39		NCC-00004318	50667	51.72	77.41		NCC-00017983	21415	59.19	80.73		NCC-00037495	14559	64.35	74.21
NCC-00066296	3130	79.65	102.71		NCC-00056997	66586	64.1	83.37		NCC-00029718	44810	50.21	77.36		NCC-00090023	29548	61.54	80.72		NCC-00082500	84361	78.36	74.18
NCC-00083047	48498	97.69	102.63		NCC-00002077	20284	60.07	83.3		NCC-00088019	49500	56.3	77.25		NCC-00035876	45562	67.65	80.69		NCC-00020649	11639	73.62	74.15
NCC-00067977	4344	76.76	102.59		NCC-00015256	63030	57.6	83.27		NCC-00045059	24261	59.04	77.22		NCC-00055010	56432	60.63	80.69		NCC-00069851	5037	69.28	74.11
NCC-00088781	9890	76.55	102.57		NCC-00087026	19449	69.47	83.14		NCC-00005066	51069	58.51	77.19		NCC-00016918	31323	75.5	80.63		NCC-00029404	32640	71.1	74.1
NCC-00000290	39664	103.67	102.21		NCC-00086347	28310	59.67	83.14		NCC-00016539	21160	62.79	77.18		NCC-00049676	73492	66.42	80.56		NCC-00082366	48478	71.97	74.03
NCC-00006325	60079	94.36	102.2		NCC-00034800	23493	67.73	83.08		NCC-00035156	13948	60.15	77.12		NCC-00045424	16235	68.92	80.52		NCC-00063522	24493	79.2	74.01
NCC-00074214	7033	78.64	102.16		NCC-00029161	1174	61.96	83.07		NCC-00035867	33355	51.56	77.08		NCC-00056303	16344	70.74	80.52		NCC-00016524	43273	63.81	73.95
NCC-00090644	39565	37.45	102.08		NCC-00083792	38240	68.99	83.07		NCC-00004611	40982	51.27	77.07		NCC-00011675	62212	73.78	80.5		NCC-00063285	2551	68.08	73.91
NCC-00083047	48498	97.24	102.07		NCC-00049819	47666	65.93	83.07		NCC-00027893	1094	55.14	77.04		NCC-00068243	36450	65.91	80.41		NCC-00089738	29271	67.41	73.84
NCC-00090090	29604	103.82	102.01		NCC-00087655	19497	65.01	83.03		NCC-00084496	48888	62.28	76.98		NCC-00090385	39312	62.83	80.36		NCC-00007314	20809	82.59	73.83
NCC-00013890	62684	97.05	101.93		NCC-00018654	21502	62.2	82.94		NCC-00057518	56881	59.97	76.97		NCC-00000008	7	73.73	80.25		NCC-00065146	24946	60.49	73.77
NCC-00007987	60636	89.77	101.75		NCC-00089917	29447	66.78	82.7		NCC-00062650	16450	53.37	76.87		NCC-00019218	31850	67.49	80.24		NCC-00000100	76	63.61	73.74
NCC-00081415	79024	109.56	101.73		NCC-00027542	44306	50.54	82.41		NCC-00036856	14429	55.04	76.82		NCC-00082698	84437	59.17	80.18		NCC-00090078	29592	84.73	73.63
NCC-00009954	30538	90.56	101.71		NCC-00084066	8958	61.15	82.33		NCC-00034397	1523	58.59	76.79		NCC-00017229	21292	69.95	80.17		NCC-00090135	29645	80.77	73.63
NCC-00014128	54064	91.86	101.7		NCC-00029109	44676	61.17	82.2		NCC-00052446	74412	66.37	76.74		NCC-00074875	83461	64.01	80.12		NCC-00089579	29118	73.54	73.6
NCC-00043098	71726	83.72	101.69		NCC-00088606	9854	56.79	82.17		NCC-00090705	39623	63.75	76.72		NCC-00045853	80335	62.8	80.1		NCC-00090674	39595	66.21	73.54
NCC-00007987	60636	89.6	101.64		NCC-00030893	12682	62.03	82.14		NCC-00027428	22058	54.4	76.71		NCC-00050349	82042	64.57	80.06		NCC-00087655	19497	61.06	73.51
NCC-00067308	3882	104.15	101.58		NCC-00086352	19241	62.96	82.06		NCC-00031524	69829	60.25	76.67		NCC-00047636	81325	55.8	80.02		NCC-00057454	76641	65.83	73.51
NCC-00006252	60043	83.06	101.5		NCC-00054527	75359	57.51	82		NCC-00079304	78725	54.07	76.67		NCC-00086320	19222	68.74	79.98		NCC-00070766	5416	73.82	73.45
NCC-00010105	61476	99.4	101.4		NCC-00029582	32657	61.93	81.97		NCC-00079503	27205	59.3	76.66		NCC-00028622	63664	57.08	79.93		NCC-00090084	29598	66	73.41
NCC-00045963	80371	80.32	101.22		NCC-00046476	72663	59.81	81.94		NCC-00077591	7692	57.47	76.63		NCC-00082698	84437	64.14	79.92		NCC-00001563	50106	55.54	73.39
NCC-00066926	3596	114.96	101.21		NCC-00030772	22723	57.29	81.88		NCC-00073793	18715	61.33	76.55		NCC-00012353	53483	60.79	79.88		NCC-00045701	80279	60.75	73.3
NCC-00030685	12617	100.47	101.12		NCC-00088833	28811	73.13	81.84		NCC-00037893	45817	56.47	76.55		NCC-00003470	40674	71.59	79.77		NCC-00007693	10175	63.59	73.27
NCC-00005285	10147	98.85	101.11		NCC-00090127	29637	80.89	81.78		NCC-00029161	1174	54.39	76.53		NCC-00051025	47697	63.96	79.7		NCC-00028623	22302	64.79	73.26
NCC-00089901	29431	102.22	101.04		NCC-00033602	63934	55.75	81.78		NCC-00086568	49188	54.09	76.5		NCC-00057951	76797	66.18	79.67		NCC-00090023	29548	82.04	73.2
NCC-00004374	50703	101.16	100.91		NCC-00087660	49364	68.08	81.67		NCC-00087127	28519	59.6	76.37		NCC-00026645	11657	59.24	79.65		NCC-00038335	70722	65.38	73.2
NCC-00005976	59895	102.5	100.8		NCC-00028925	12116	62.58	81.64		NCC-00014941	42986	55.82	76.33		NCC-00086478	38712	64.43	79.65		NCC-00000179	106	73.13	73.13
NCC-00065216	35661	105.81	100.8		NCC-00077046	7590	57.63	81.59		NCC-00054653	75471	50.38	76.33		NCC-00084797	69145	60.81	79.61		NCC-00047556	34397	62.86	73.13
NCC-00029248	22425	75.08	100.76		NCC-00017412	10931	65.42	81.59		NCC-00009031	61127	46.23	76.32		NCC-00065392	35809	61.97	79.56		NCC-00077673	78134	65.11	73.05
NCC-00042943	15721	86.99	100.76		NCC-00028662	32528	62.9	81.56		NCC-00039069	45967	60.9	76.31		NCC-00059982	57887	74.56	79.52		NCC-00044694	79997	66.03	73.04
NCC-00056329	83043	105.55	100.65		NCC-00088626	9857	65.34	81.55		NCC-00068521	48095	59.54	76.3		NCC-00044210	15997	68.71	79.5		NCC-00090440	39365	75.07	73
NCC-00042370	2036	90.61	100.64		NCC-00017343	63121	59.54	81.55		NCC-00029006	44651	62.09	76.29		NCC-00061673	67516	65.87	79.48		NCC-00059764	57835	59.67	72.97
NCC-00059111	67051	71.92	100.6		NCC-00000999	39976	63.5	81.5		NCC-00083263	28023	57.34	76.28		NCC-00067593	25328	72.74	79.47		NCC-00089833	29365	76.98	72.96
NCC-00069163	4577	101.75	100.57		NCC-00003153	40472	65.42	81.48		NCC-00061428	67300	50.83	76.28		NCC-00089632	29168	74.27	79.45		NCC-00090516	39437	70.12	72.92
NCC-00046000	72525	93.48	100.47		NCC-00049516	47659	56.81	81.47		NCC-00044860	47237	61.33	76.27		NCC-00035747	1616	57.49	79.43		NCC-00046006	80392	59.37	72.92
NCC-00083047	48498	96.62	100.34		NCC-00056466	76385	50.93	81.47		NCC-00032594	63830	53.33	76.24		NCC-00003400	40615	71.73	79.43		NCC-00090333	39261	72.52	72.87
NCC-00000206	84629	79.61	100.28		NCC-00086120	28264	67.11	81.46		NCC-00061339	58539	58.19	76.23		NCC-00007839	41468	68.31	79.41		NCC-00026976	21988	62.48	72.78
NCC-00089520	29058	91.77	100.23		NCC-00088645	19548	64.39	81.41		NCC-00078475	78456	55.33	76.21		NCC-00089815	29348	71.66	79.36		NCC-00036319	23621	56.41	72.78
NCC-00068154	36376	94.59	100.22		NCC-00009861	61402	55.35	81.41		NCC-00032167	32943	61.16	76.19		NCC-00082859	79340	72.77	79.36		NCC-00089815	29348	81.88	72.76
NCC-00067180	3768	93.96	100.19		NCC-00032623	63831	64.93	81.41		NCC-00079624	37984	53.78	76.19		NCC-00013518	30857	72.59	79.34		NCC-00017507	21344	56.43	72.75
NCC-00013673	42646	99.66	100.15		NCC-00044642	79989	57.35	81.36		NCC-00054713	75523	50.79	76.18		NCC-00033450	13432	61.97	79.32		NCC-00034800	23493	64.87	72.74
NCC-00029522	12292	91.35	100.08		NCC-00044642	79989	62.23	81.34		NCC-00019020	43700	55.01	76.17		NCC-00061342	58542	72.69	79.27		NCC-00088772	39106	67.6	72.71
NCC-00089553	29092	102.26	100.07		NCC-00056154	56732	75.54	81.33		NCC-00017478	31447	67.28	76.13		NCC-00043284	79814	70.38	79.26		NCC-00041106	15344	75.92	72.7
NCC-00044227	16002	94.89	99.85		NCC-00072264	6257	62.83	81.32		NCC-00045615	72366	60.15	76.04		NCC-00029500	12283	63.19	79.24		NCC-00049609	81645	71.7	72.7
NCC-00079330	68623	101.34	99.68		NCC-00074998	37148	65.86	81.29		NCC-00015224	43072	53.42	76.03		NCC-00000784	39810	76.6	79.23		NCC-00032870	13211	64.14	72.64
NCC-00084174	38318	96.48	99.67		NCC-00060631	58329	68.03	81.24		NCC-00034397	1523	58.57	76.02		NCC-00001515	29763	73.58	79.2		NCC-00090174	29684	70.51	72.63
NCC-00011155	61928	88.86	99.58		NCC-00015979	10523	64.93	81.1		NCC-00011710	53269	57.72	76.02		NCC-00057942	76788	69.31	79.2		NCC-00033475	63921	77.52	72.54
NCC-00067259	3842	92.9	99.58		NCC-00035852	45556	59.61	81.09		NCC-00054321	56415	57.99	76.02		NCC-00000514	10028	66.14	79.18		NCC-00090018	29543	66.38	72.53
NCC-00037780	45796	98.18	99.56		NCC-00037845	1685	67.46	81.02		NCC-00009556	61319	53.17	75.95		NCC-00014734	62914	68.58	79.18		NCC-00082381	8648	66.01	72.5
NCC-00090163	29673	87.69	99.55		NCC-00030278	32789	57.93	80.92		NCC-00011646	62194	65.2	75.94		NCC-00035660	23558	68.9	79.17		NCC-00052197	47715	62.33	72.49
NCC-00042480	64793	98.53	99.55		NCC-00072314	6295	68.74	80.89		NCC-00018999	11352	64.46	75.93		NCC-00036022	23584	64.47	79.15		NCC-00089677	29213	68.99	72.45
NCC-00089558	29096	109.07	99.55		NCC-00037800	64460	64.41	80.86		NCC-00028107	44431	56.36	75.92		NCC-00059471	77381	80.09	79.15		NCC-00090440	39365	71.05	72.4
NCC-00006494	60150	92.95	99.49		NCC-00069165	4579	60.2	80.8		NCC-00062953	16496	54.53	75.9		NCC-00035811	45549	77.73	79.11		NCC-00090440	39365	60.01	72.39
NCC-00075879	37302	115.18	99.46		NCC-00035483	14074	51.19	80.77		NCC-00052702	55817	44.08	75.85		NCC-00090410	39337	76.34	79.05		NCC-00001133	49875	65.24	72.39
NCC-00061071	77847	78.92	99.45		NCC-00085975	28158	71.74	80.77		NCC-00001947	50288	57.69	75.81		NCC-00036807	70524	72.4	79.04		NCC-00037495	14559	64.39	72.37
NCC-00079884	27378	94.66	99.42		NCC-00061325	47857	59.47	80.77		NCC-00074079	26232	54.22	75.75		NCC-00016676	10730	76.22	79.02		NCC-00089806	29339	76.1	72.31
NCC-00035663	1601	94.3	99.41		NCC-00057819	57086	67.41	80.77		NCC-00033339	45320	51.32	75.75		NCC-00008484	60875	59.43	78.98		NCC-00062563	34781	65.62	72.3
NCC-00051834	82463	91.05	99.39		NCC-00061790	67625	69.33	80.71		NCC-00044468	64900	65.89	75.75		NCC-00000129	9987	59.59	78.96		NCC-00089879	29409	70.78	72.23
NCC-00079581	8055	104.57	99.29		NCC-00083016	8757	57.51	80.7		NCC-00054676	75493	52.61	75.74		NCC-00014504	10282	73	78.96		NCC-00031427	12846	62.48	72.22
NCC-00030685	12617	102.42	99.25		NCC-00045535	47293	58.75	80.7		NCC-00039053	45963	76.47	75.7		NCC-00045982	80379	61.37	78.93		NCC-00042620	55226	71.6	72.22
NCC-00051038	24352	86.02	99.2		NCC-00012353	53483	58.13	80.7		NCC-00083542	48596	54.92	75.68		NCC-00081725	79176	70.46	78.91		NCC-00057458	76645	52.18	72.21

## Sheet: Strategy 1 - Sm kinase-specific
JNK						FES						p38						ERK1						ERK2
Compound ID	MAEGZ REF#	Human - Score	S. mansoni - Score	Score Difference		Compound ID	MAEGZ REF#	Human - Score	S. mansoni - Score	Score Difference		Compound ID	MAEGZ REF#	Human - Score	S. mansoni - Score	Score Difference		Compound ID	MAEGZ REF#	Human - Score	S. mansoni - Score	Score Difference		Compound ID	MAEGZ REF#	Human - Score	S. mansoni - Score	Score Difference
NCC-00016898	10786	-357.41	57.19	414.6		NCC-00000179	106	72.76	100.17	27.41		NCC-00070703	25739	54.56	80.73	26.17		NCC-00007314	20809	61.48	87.53	26.05		NCC-00029944	32718	56.82	76.02	19.2
NCC-00018787	31771	-209.38	61.27	270.65		NCC-00084811	9098	59.61	86.77	27.16		NCC-00014089	62722	42.07	80.56	38.49		NCC-00037495	14559	63.51	85.43	21.92		NCC-00046544	72688	51.45	75.85	24.4
NCC-00053156	74736	-170.29	63.9	234.19		NCC-00017384	10920	58.27	86.21	27.94		NCC-00001994	50323	52.94	80.03	27.09		NCC-00029213	32617	64.55	85.4	20.85		NCC-00089791	29324	60	75.51	15.51
NCC-00090726	39644	-193.12	27.78	220.9		NCC-00014755	54299	60.22	86.1	25.88		NCC-00049859	81784	48.64	79.52	30.88		NCC-00056912	56802	62.92	83.41	20.49		NCC-00049492	73400	60.34	75.25	14.91
NCC-00029042	12146	-128.55	67.37	195.92		NCC-00028011	32413	59.29	86.1	26.81		NCC-00029738	32679	39.24	77.87	38.63		NCC-00089610	29147	40	82.33	42.33		NCC-00044009	71909	54.17	75.16	20.99
NCC-00090726	39644	-134.23	27.69	161.92		NCC-00067112	3713	57.3	86.04	28.74		NCC-00090440	39365	40.66	77.84	37.18		NCC-00049336	47595	59.98	81.41	21.43		NCC-00003592	20737	56.33	74.86	18.53
NCC-00040491	46319	-93.86	63.35	157.21		NCC-00036486	45621	56.6	85.53	28.93		NCC-00019131	11383	44.27	77.83	33.56		NCC-00090578	39499	60.59	81.01	20.42		NCC-00081729	68930	55.42	74.38	18.96
NCC-00090726	39644	-142.35	9.59	151.94		NCC-00038152	70707	61.18	85.25	24.07		NCC-00029718	44810	50.21	77.36	27.15		NCC-00017983	21415	59.19	80.73	21.54		NCC-00070302	17650	57.38	74.31	16.93
NCC-00090726	39644	-141.67	0.73	142.4		NCC-00000786	39812	53.18	85.07	31.89		NCC-00009031	61127	46.23	76.32	30.09		NCC-00055010	56432	60.63	80.69	20.06		NCC-00001563	50106	55.54	73.39	17.85
NCC-00090669	39590	-78.99	21.03	100.02		NCC-00090084	29598	58.71	85.05	26.34		NCC-00052702	55817	44.08	75.85	31.77		NCC-00082698	84437	59.17	80.18	21.01		NCC-00036319	23621	56.41	72.78	16.37
NCC-00090726	39644	-43.26	22.21	65.47		NCC-00016181	43227	56.21	84.53	28.32		NCC-00007657	60489	47.78	75.45	27.67		NCC-00047636	81325	55.8	80.02	24.22		NCC-00017507	21344	56.43	72.75	16.32
NCC-00090644	39565	37.45	102.08	64.63		NCC-00015632	10417	60.86	84	23.14		NCC-00047861	81461	48.84	74.82	25.98		NCC-00028622	63664	57.08	79.93	22.85		NCC-00057458	76645	52.18	72.21	20.03
NCC-00090159	29669	3.74	66.5	62.76		NCC-00062439	68137	55.74	83.74	28		NCC-00062415	58666	46.94	74.6	27.66		NCC-00026645	11657	59.24	79.65	20.41		NCC-00073776	6892	51.44	71.46	20.02
NCC-00090518	39439	99.68	153.26	53.58		NCC-00047749	81394	58.78	83.62	24.84		NCC-00036818	70525	47.82	74.43	26.61		NCC-00035747	1616	57.49	79.43	21.94		NCC-00008606	52571	55.12	70.55	15.43
NCC-00078626	7879	1.98	54.36	52.38		NCC-00038152	70707	56.48	83.6	27.12		NCC-00062671	34804	41.87	74.26	32.39		NCC-00008484	60875	59.43	78.98	19.55		NCC-00081688	19017	50.38	70.46	20.08
NCC-00090669	39590	-20.48	31.31	51.79		NCC-00061650	67496	58.47	83.54	25.07		NCC-00001263	49984	44.53	73.83	29.3		NCC-00061260	83402	58.67	78.76	20.09		NCC-00090440	39365	32.61	69.85	37.24
NCC-00090687	39607	-29.39	20.72	50.11		NCC-00081165	78857	56.59	83.49	26.9		NCC-00032276	69950	45.98	73.59	27.61		NCC-00019631	31921	56.52	78.61	22.09		NCC-00034048	63990	51.36	69.81	18.45
NCC-00089710	29243	-64.38	-23.53	40.85		NCC-00031143	22793	53.71	83.47	29.76		NCC-00061126	58443	46.6	73.46	26.86		NCC-00085849	38579	57.67	77.89	20.22		NCC-00000796	39822	54.51	69.72	15.21
NCC-00090687	39607	-21.03	16.53	37.56		NCC-00002077	20284	60.07	83.3	23.23		NCC-00085406	9212	46.15	73.43	27.28		NCC-00073576	6771	55.26	77.87	22.61		NCC-00052196	47714	54.68	69.55	14.87
NCC-00089534	29072	57.73	95.03	37.3		NCC-00015256	63030	57.6	83.27	25.67		NCC-00029122	22389	42.01	73.41	31.4		NCC-00041673	64744	54.65	77.56	22.91		NCC-00027542	44306	52.21	69.4	17.19
NCC-00004056	30016	31.09	68.09	37		NCC-00086347	28310	59.67	83.14	23.47		NCC-00032410	45183	47.06	73.39	26.33		NCC-00090023	29548	55.59	77.51	21.92		NCC-00090179	29689	30.65	69.34	38.69
NCC-00004831	50948	19.09	56.06	36.97		NCC-00027542	44306	50.54	82.41	31.87		NCC-00030641	12600	47.16	73.37	26.21		NCC-00035108	13926	54.99	77.06	22.07		NCC-00019783	21713	52.92	69.29	16.37
NCC-00071652	48153	56.1	92.86	36.76		NCC-00088606	9854	56.79	82.17	25.38		NCC-00010132	10214	44.71	73.22	28.51		NCC-00034833	33210	55.84	76.2	20.36		NCC-00034175	45384	52.98	69.29	16.31
NCC-00029595	44790	39.78	76.52	36.74		NCC-00054527	75359	57.51	82	24.49		NCC-00002417	40214	46.79	73.07	26.28		NCC-00062651	34786	55.48	75.75	20.27		NCC-00012211	42230	51.41	69.28	17.87
NCC-00000116	92	54.49	91.07	36.58		NCC-00030772	22723	57.29	81.88	24.59		NCC-00072008	25835	43.58	72.67	29.09		NCC-00075007	37150	55.64	75.33	19.69		NCC-00016084	31115	51.66	69.26	17.6
NCC-00062277	16441	48.76	85.31	36.55		NCC-00033602	63934	55.75	81.78	26.03		NCC-00018958	43686	44.96	72.64	27.68		NCC-00034542	70176	55.38	75.24	19.86		NCC-00029378	44742	49.38	68.72	19.34
NCC-00086243	49183	56.7	93.24	36.54		NCC-00077046	7590	57.63	81.59	23.96		NCC-00013544	53786	34.2	72.19	37.99		NCC-00027209	1037	50.31	74.73	24.42		NCC-00083676	8884	51.15	68.63	17.48
NCC-00056623	76509	39.53	75.15	35.62		NCC-00049516	47659	56.81	81.47	24.66		NCC-00078037	27069	39.65	72.03	32.38		NCC-00027542	44306	49.7	74.24	24.54		NCC-00047225	81076	49.72	68.32	18.6
NCC-00030807	22728	50.39	85.83	35.44		NCC-00056466	76385	50.93	81.47	30.54		NCC-00035658	14120	45.58	71.95	26.37		NCC-00052422	74394	52.14	74.08	21.94		NCC-00016653	10722	52.56	68.28	15.72
NCC-00032436	45189	46.45	81.74	35.29		NCC-00009861	61402	55.35	81.41	26.06		NCC-00002423	40220	45.04	71.67	26.63		NCC-00061835	67663	43.04	73.75	30.71		NCC-00007679	52321	49.42	68.01	18.59
NCC-00066976	3644	57.54	92.5	34.96		NCC-00044642	79989	57.35	81.36	24.01		NCC-00029982	44856	43.84	70.74	26.9		NCC-00027555	44307	53	73.67	20.67		NCC-00034895	33219	50.18	67.05	16.87
NCC-00068582	17197	47.45	81.7	34.25		NCC-00030278	32789	57.93	80.92	22.99		NCC-00019079	31831	43.87	70.41	26.54		NCC-00049669	81667	53.65	73.47	19.82		NCC-00044592	64913	48.79	66.86	18.07
NCC-00044797	16121	63.57	97.75	34.18		NCC-00035483	14074	51.19	80.77	29.58		NCC-00004321	50670	42.98	70.07	27.09		NCC-00056349	83048	53.37	73.22	19.85		NCC-00069312	25529	51.64	66.48	14.84
NCC-00017049	63110	57.79	91.86	34.07		NCC-00083016	8757	57.51	80.7	23.19		NCC-00050189	73649	38.36	70.05	31.69		NCC-00069132	17434	53.47	73.22	19.75		NCC-00044129	15973	51.21	66.39	15.18
NCC-00055197	56557	38.63	72.43	33.8		NCC-00003227	40516	56.6	80.18	23.58		NCC-00007357	60383	41.38	70.01	28.63		NCC-00061171	58485	51.12	73.21	22.09		NCC-00078613	37917	50.81	66.15	15.34
NCC-00069853	5039	58.65	92.18	33.53		NCC-00027145	44214	57.06	80.13	23.07		NCC-00001208	49949	43.91	69.94	26.03		NCC-00034275	45398	52.07	73.17	21.1		NCC-00007890	60578	49.89	66.11	16.22
NCC-00048296	65132	48.16	81.55	33.39		NCC-00061839	67667	56.1	80.07	23.97		NCC-00037570	70642	40.72	69.66	28.94		NCC-00090117	29627	50.7	73.13	22.43		NCC-00049654	55441	50.05	66.07	16.02
NCC-00050821	65697	64.21	97	32.79		NCC-00034382	33120	56.17	79.96	23.79		NCC-00013088	20936	41.95	69.35	27.4		NCC-00035218	13970	42.65	72.72	30.07		NCC-00062457	68153	43.18	65.28	22.1
NCC-00007513	52254	56.96	89.73	32.77		NCC-00083016	8757	55.24	79.73	24.49		NCC-00080852	19015	42.29	69.28	26.99		NCC-00085406	9212	49.65	72.44	22.79		NCC-00019617	11464	49.06	64.68	15.62
NCC-00028497	12000	43.37	75.69	32.32		NCC-00015140	43056	51.15	79.46	28.31		NCC-00018372	43590	42.31	69.26	26.95		NCC-00034275	45398	51.7	72.01	20.31		NCC-00086472	49185	47.41	64.33	16.92
NCC-00070540	17825	60.64	92.89	32.25		NCC-00009493	61293	44.05	79.31	35.26		NCC-00014585	62864	40.13	69.25	29.12		NCC-00055799	76002	51.46	71.8	20.34		NCC-00079024	78590	48.74	64.2	15.46
NCC-00060806	83294	54.31	86.48	32.17		NCC-00059514	77416	55.27	79.25	23.98		NCC-00061089	77864	41.99	69.18	27.19		NCC-00080657	84094	50.42	71.4	20.98		NCC-00090676	39597	34.56	63.81	29.25
NCC-00081602	79157	43.9	75.75	31.85		NCC-00080279	27487	53.41	79.19	25.78		NCC-00078749	84000	39.78	68.87	29.09		NCC-00071047	17990	51.48	71.1	19.62		NCC-00090443	39368	35.97	63.61	27.64
NCC-00088881	9910	65.68	97.29	31.61		NCC-00020443	21841	50.93	79.17	28.24		NCC-00014787	62930	41.78	68.51	26.73		NCC-00047077	80971	49.31	71.08	21.77		NCC-00067202	3788	42.91	63.49	20.58
NCC-00043468	34288	52.31	83.77	31.46		NCC-00063205	2474	54.85	78.82	23.97		NCC-00031044	69756	41.55	68.39	26.84		NCC-00084697	59425	44.87	70.36	25.49		NCC-00089539	29077	38.57	63.05	24.48
NCC-00067802	4217	39.85	71.28	31.43		NCC-00028103	54813	55.76	78.76	23		NCC-00072335	18392	41.59	68.19	26.6		NCC-00000262	10009	44.86	70.22	25.36		NCC-00013856	53932	45.77	62.95	17.18
NCC-00081732	68931	42.7	74.07	31.37		NCC-00043521	47022	53.08	78.54	25.46		NCC-00001557	50100	41.59	67.83	26.24		NCC-00031864	12976	50.12	70.16	20.04		NCC-00034654	33184	45.23	62.68	17.45
NCC-00090628	39549	76.92	108.27	31.35		NCC-00035483	14074	51.32	78.53	27.21		NCC-00003788	40878	39.4	67.79	28.39		NCC-00017328	43396	48.59	70.04	21.45		NCC-00070370	17709	45.07	62.59	17.52
NCC-00078060	78369	47.86	79.21	31.35		NCC-00015424	794	54.95	78.51	23.56		NCC-00013893	42691	40.99	67.75	26.76		NCC-00004212	50602	48.71	68.54	19.83		NCC-00027936	11919	46.66	62.08	15.42
NCC-00081760	27672	57.58	88.69	31.11		NCC-00085824	38569	52.39	78.38	25.99		NCC-00030672	69696	40.49	67.62	27.13		NCC-00011989	53351	47.34	68.42	21.08		NCC-00079994	84007	-444.96	61.58	506.54
NCC-00069904	5088	43.9	74.93	31.03		NCC-00056990	66581	54.52	78.02	23.5		NCC-00009732	61367	40.79	66.87	26.08		NCC-00000250	10000	43.07	68.2	25.13		NCC-00061132	58449	44.34	61.55	17.21
NCC-00047353	81157	51.94	82.97	31.03		NCC-00059683	67154	53.9	77.85	23.95		NCC-00044984	47258	40.26	66.61	26.35		NCC-00035539	64154	48.39	67.93	19.54		NCC-00036417	45614	41.52	60.73	19.21
NCC-00084874	69174	43.04	73.97	30.93		NCC-00087007	49198	53.93	77.82	23.89		NCC-00026735	44126	40.1	66.27	26.17		NCC-00065413	35825	46.46	67.23	20.77		NCC-00082406	8652	44.18	60.38	16.2
NCC-00071626	5917	52.45	83.33	30.88		NCC-00055153	56517	52.21	77.59	25.38		NCC-00002580	40307	36.59	65.8	29.21		NCC-00090145	29655	43.44	66.99	23.55		NCC-00010998	41957	43.9	59.85	15.95
NCC-00061043	77821	56.96	87.8	30.84		NCC-00071193	18028	53.1	77.41	24.31		NCC-00037636	14616	35.06	65.79	30.73		NCC-00037549	14579	46.96	66.85	19.89		NCC-00089539	29077	29.72	59.73	30.01
NCC-00069561	4769	47.9	78.73	30.83		NCC-00038152	70707	52.92	77.3	24.38		NCC-00075336	7273	37.55	65.63	28.08		NCC-00059476	77383	44.81	66.62	21.81		NCC-00009948	61429	40.32	59.23	18.91
NCC-00003864	50476	39.56	69.9	30.34		NCC-00036297	64255	50.75	77.24	26.49		NCC-00007702	60502	37.08	64.29	27.21		NCC-00015158	43059	43	66.46	23.46		NCC-00051152	65928	40.85	59.11	18.26
NCC-00068632	17237	54.31	84.58	30.27		NCC-00078291	7819	53.55	77.23	23.68		NCC-00041448	15416	37.33	63.64	26.31		NCC-00038765	33734	46.11	65.81	19.7		NCC-00013194	42494	43.64	59.02	15.38
NCC-00002904	50408	30.79	61	30.21		NCC-00079077	78627	53.97	77.16	23.19		NCC-00031776	1403	36.07	62.6	26.53		NCC-00090728	39645	45.77	65.75	19.98		NCC-00016160	31140	38.55	58.8	20.25
NCC-00079512	27212	57.23	87.39	30.16		NCC-00045733	80297	49.14	76.28	27.14		NCC-00090628	39549	-6.55	62.32	68.87		NCC-00035848	33350	44.05	65.46	21.41		NCC-00057882	76734	39.39	58.64	19.25
NCC-00062935	47895	54.62	84.72	30.1		NCC-00087574	49302	52.08	75.84	23.76		NCC-00088828	28807	35.23	61.98	26.75		NCC-00035320	14016	40.44	65.04	24.6		NCC-00081670	27658	42.43	58.31	15.88
NCC-00036206	14283	64.59	94.68	30.09		NCC-00061402	67276	51.2	75.79	24.59		NCC-00005121	51120	31.84	61.14	29.3		NCC-00077270	26947	44.65	64.93	20.28		NCC-00090403	39330	39.2	57.29	18.09
NCC-00009732	61367	34.73	64.66	29.93		NCC-00062439	68137	47	75.58	28.58		NCC-00031769	12952	-51.38	60.34	111.72		NCC-00000082	19752	43.04	64.37	21.33		NCC-00015582	21020	41.04	56.9	15.86
NCC-00047825	73023	58.18	88.04	29.86		NCC-00088564	28662	52.16	75.21	23.05		NCC-00090427	29701	32.88	60.03	27.15		NCC-00076099	26576	44.27	64.3	20.03		NCC-00016138	31134	40.46	56.89	16.43
NCC-00061336	24449	52.76	82.58	29.82		NCC-00033023	70035	50.24	75.21	24.97		NCC-00076827	48327	-93.9	59.89	153.79		NCC-00014391	62797	43.05	64.29	21.24		NCC-00004990	41137	36.81	56.4	19.59
NCC-00049407	34571	47.23	77	29.77		NCC-00077962	78304	52.05	75.12	23.07		NCC-00073868	18737	32.47	59.68	27.21		NCC-00011098	41986	41.99	64.25	22.26		NCC-00011132	61914	40.39	55.58	15.19
NCC-00059298	67094	52.04	81.52	29.48		NCC-00083900	59282	51.25	74.9	23.65		NCC-00077703	78156	30.44	59.49	29.05		NCC-00078449	83943	44.28	64.24	19.96		NCC-00076099	26576	33.62	55.45	21.83
NCC-00052198	82630	60.44	89.85	29.41		NCC-00035824	70344	46.74	74.66	27.92		NCC-00012979	42430	4.87	59.43	54.56		NCC-00061904	58616	-16.93	64.1	81.03		NCC-00010900	41931	38.43	54.28	15.85
NCC-00089642	29178	23.52	52.84	29.32		NCC-00008254	52481	49.78	74.58	24.8		NCC-00071891	6074	31.95	58.24	26.29		NCC-00014391	54175	42.63	63.94	21.31		NCC-00089876	29406	30.69	54.03	23.34
NCC-00029637	22503	55.25	84.54	29.29		NCC-00020279	21802	48.89	74.58	25.69		NCC-00062001	58629	27.27	56.89	29.62		NCC-00005443	41200	42.86	62.93	20.07		NCC-00009801	491	27.16	53.54	26.38
NCC-00001143	49885	43.51	72.77	29.26		NCC-00090496	39417	51.13	74.16	23.03		NCC-00001230	49970	30.48	56.75	26.27		NCC-00001161	49902	42.05	62.89	20.84		NCC-00079405	68682	35.79	53.22	17.43
NCC-00061267	77901	52.19	81.43	29.24		NCC-00071237	18067	51.03	74.07	23.04		NCC-00089565	29104	25.98	56.02	30.04		NCC-00017210	31385	42.92	62.78	19.86		NCC-00005346	41184	0.91	53.17	52.26
NCC-00063255	2523	47.11	76.33	29.22		NCC-00059126	57682	50.28	73.88	23.6		NCC-00069634	4841	24.96	55.29	30.33		NCC-00019316	63344	41.08	62.09	21.01		NCC-00090707	39625	8.48	52.78	44.3
NCC-00016239	43240	38.62	67.63	29.01		NCC-00033088	45302	50.52	73.7	23.18		NCC-00037653	23822	27.99	54.71	26.72		NCC-00041636	34185	41.01	61.49	20.48		NCC-00000964	39954	37.25	52.64	15.39
NCC-00027999	63633	43.78	72.7	28.92		NCC-00043501	34291	49.55	73.68	24.13		NCC-00027587	54789	-435.46	54.08	489.54		NCC-00013223	62603	39.43	61.38	21.95		NCC-00090002	29530	27.82	51.26	23.44
NCC-00070283	17638	47.82	76.68	28.86		NCC-00032066	22951	48.03	73.56	25.53		NCC-00090555	39476	27.02	53.6	26.58		NCC-00065269	35712	40.48	60.59	20.11		NCC-00081760	27672	-250.76	50.56	301.32
NCC-00039210	15002	32.12	60.92	28.8		NCC-00057479	76663	48.07	73.18	25.11		NCC-00032608	45236	11.94	53.54	41.6		NCC-00029876	32703	12.81	60.02	47.21		NCC-00089783	29316	20.17	49.68	29.51
NCC-00059111	67051	71.92	100.6	28.68		NCC-00073815	18719	48.65	73.09	24.44		NCC-00090722	39640	15.9	52.98	37.08		NCC-00072135	6208	-116.06	60.01	176.07		NCC-00090641	39562	28.86	49.16	20.3
NCC-00057224	66781	70.25	98.91	28.66		NCC-00077907	48374	47.24	73.06	25.82		NCC-00090273	39202	14.22	52.72	38.5		NCC-00019510	63369	39.04	59.54	20.5		NCC-00090002	29530	22.27	48.61	26.34
NCC-00063436	16577	39.33	67.92	28.59		NCC-00027200	63556	48.9	72.53	23.63		NCC-00015832	10481	-2.6	51.78	54.38		NCC-00065771	35975	36.14	59.13	22.99		NCC-00090669	39590	8.65	47.93	39.28
NCC-00035795	70341	38.19	66.74	28.55		NCC-00034057	70121	47.15	71.9	24.75		NCC-00090353	39281	13.57	51.53	37.96		NCC-00087077	38765	39.58	59.1	19.52		NCC-00090669	39590	24.21	47.84	23.63
NCC-00052952	74617	46.29	74.82	28.53		NCC-00046507	72675	48.2	71.52	23.32		NCC-00003138	20655	24.2	51.43	27.23		NCC-00000742	39768	39.11	59.04	19.93		NCC-00090707	39625	-33.36	45.16	78.52
NCC-00030785	63731	48.35	76.82	28.47		NCC-00050979	65773	46.86	70.79	23.93		NCC-00002885	29854	22.12	50.48	28.36		NCC-00081182	78869	38.59	58.11	19.52		NCC-00089769	29302	29.38	44.63	15.25
NCC-00030082	1273	54.74	83.2	28.46		NCC-00012933	642	44.15	69.67	25.52		NCC-00048506	47520	13.04	49.55	36.51		NCC-00010331	61553	35.68	57.82	22.14		NCC-00048365	47383	-445.96	44.51	490.47
NCC-00004541	40946	52.18	80.59	28.41		NCC-00068555	36660	45.38	68.8	23.42		NCC-00090269	29700	21.11	48.61	27.5		NCC-00018162	63173	32.69	57.52	24.83		NCC-00014585	62864	29.25	44.41	15.16
NCC-00066585	25250	44.62	73.02	28.4		NCC-00017048	43346	41.54	68.01	26.47		NCC-00027703	44333	-961.1	48.2	1009.3		NCC-00033907	45364	37.09	57.18	20.09		NCC-00005441	59715	26.94	44.16	17.22
NCC-00088847	28822	58.33	86.64	28.31		NCC-00074635	58829	43.79	66.73	22.94		NCC-00026692	11667	21.32	47.33	26.01		NCC-00038179	33643	-47.39	57.03	104.42		NCC-00090669	39590	27.02	43.72	16.7
NCC-00078496	7857	42.04	70.35	28.31		NCC-00011415	62062	42.9	66.18	23.28		NCC-00007925	41478	-26.72	45.47	72.19		NCC-00059914	77591	31.13	56.63	25.5		NCC-00008814	30365	-117.48	43.56	161.04
NCC-00059086	77215	53.73	82.03	28.3		NCC-00050271	82002	37.09	60.05	22.96		NCC-00085208	48994	-4.16	41.59	45.75		NCC-00061498	67366	16.15	55.85	39.7		NCC-00089876	29406	15.24	42.44	27.2
NCC-00038316	70721	41.45	69.7	28.25		NCC-00063135	35019	15.69	58.26	42.57		NCC-00027751	44344	-59.61	33.77	93.38		NCC-00056449	76368	31.68	55.04	23.36		NCC-00090707	39625	-9.39	40.14	49.53
NCC-00065880	36051	63.8	92.04	28.24		NCC-00038913	70827	14.41	55.56	41.15		NCC-00089892	29422	2.23	32.34	30.11		NCC-00078886	7930	34.06	54.41	20.35		NCC-00090669	39590	9.84	38.16	28.32
NCC-00001792	50174	64.79	93.01	28.22		NCC-00003857	50469	5.92	45.96	40.04		NCC-00090159	29669	-28.82	23.3	52.12		NCC-00090165	29675	30.96	52.28	21.32		NCC-00090726	39644	-72.4	37.49	109.89
NCC-00027638	22092	61.67	89.89	28.22		NCC-00013944	42708	-171.1	40.37	211.47		NCC-00090687	39607	-43.49	19.93	63.42		NCC-00002870	40398	27.05	51.66	24.61		NCC-00090159	29669	-57.07	33.02	90.09
NCC-00080204	27433	49.92	78.1	28.18		NCC-00067173	3761	-176.29	40.05	216.34		NCC-00090669	39590	-30.55	15.34	45.89		NCC-00059856	83119	29.32	51.65	22.33		NCC-00090726	39644	-179.07	24.95	204.02
NCC-00062786	34908	50.7	78.87	28.17		NCC-00090669	39590	5.15	38.4	33.25		NCC-00090687	39607	-89.91	-10.77	79.14		NCC-00033120	45304	-1976.4	51.01	2027.41		NCC-00090726	39644	-76.88	1.44	78.32
NCC-00013873	53945	51.68	79.84	28.16		NCC-00090687	39607	-37.26	26.98	64.24		NCC-00089710	29243	-216.74	-183.34	33.4		NCC-00003073	20636	-96.6	46.83	143.43		NCC-00090726	39644	-158.13	-2.69	155.44
NCC-00077281	7633	45.35	73.48	28.13		NCC-00090707	39625	-51.24	23.13	74.37		NCC-00090726	39644	-247.97	-184.75	63.22		NCC-00009528	61309	-286.92	46.04	332.96		NCC-00089710	29243	-127.54	-3.22	124.32
NCC-00041763	46536	45.46	73.58	28.12		NCC-00090726	39644	-52.93	-0.64	52.29		NCC-00090726	39644	-287.37	-191.25	96.12		NCC-00006827	51915	-70.46	44.24	114.7		NCC-00090726	39644	-155.66	-24.43	131.23
NCC-00038776	79643	54.82	82.92	28.1		NCC-00090707	39625	-60.81	-36.96	23.85		NCC-00090726	39644	-328.96	-266.83	62.13		NCC-00011761	62253	-1.94	28.69	30.63		NCC-00090726	39644	-103.86	-50.12	53.74
NCC-00027942	11920	50.42	78.5	28.08		NCC-00090726	39644	-99.94	-58.26	41.68		NCC-00090726	39644	-393.55	-273.86	119.69		NCC-00002841	29842	4.87	27.5	22.63		NCC-00090726	39644	-126.96	-66.47	60.49

## Sheet: Strategy 2 - Pank-specific
Compound ID	MAEGZ REF#	JNK_Sm	p38_Sm	ERK1_Sm	ERK2_Sm
NCC-00000767	39793	82.41	58.79	75.17	63.24
NCC-00000971	39960	76.68	58.04	58.46	59.41
NCC-00001515	29763	70.54	59.49	79.2	74.58
NCC-00002778	20508	82.01	55.3	58.87	60.76
NCC-00003100	29867	87.1	62.9	69.24	61.82
NCC-00003770	40860	77.71	60.05	61.74	56.92
NCC-00004353	30166	73.77	65.03	57.22	56.35
NCC-00005323	41182	56.9	55.25	41.97	55.51
NCC-00005445	41201	73.21	55.15	62.61	61.24
NCC-00005963	30187	75.3	60.34	66.67	66.81
NCC-00006353	60094	55.15	56.56	34.81	50.49
NCC-00007072	52012	74.84	60.31	71.59	64.99
NCC-00007123	30249	60.69	55.24	54.24	52.09
NCC-00007185	52087	76.24	70.76	67.23	65.42
NCC-00009493	61293	55.77	71.55	59.72	61.18
NCC-00010067	61462	60.82	56.19	62.04	50.25
NCC-00010710	61728	54.01	58.17	41.78	56.37
NCC-00010728	41888	69.38	58.44	59.99	56.58
NCC-00012106	53401	80.6	56.87	63.89	53.16
NCC-00012323	62467	66.88	63.47	72.29	67.06
NCC-00012370	62481	74.98	57.4	63.45	60.06
NCC-00012371	62482	68.99	58.33	61.75	58.72
NCC-00013074	667	67	63.88	67.05	58.06
NCC-00013235	62604	56.92	64.18	48.63	48.98
NCC-00013309	30827	91.76	56.79	71.76	60.78
NCC-00014104	42751	69.54	54.76	66.08	62.05
NCC-00015486	797	77.8	60.44	59.33	58.39
NCC-00016193	54498	72.13	54.48	56.26	55.42
NCC-00016653	10722	59.54	57.57	64.4	68.28
NCC-00018113	21431	82.68	61.5	62.12	53.86
NCC-00018286	21453	90.26	56.8	60.79	57.15
NCC-00019903	54700	68.01	61.32	57.87	64.45
NCC-00020251	21797	73.51	55.81	58.44	57.26
NCC-00027148	22008	72.65	57.61	63.55	64.19
NCC-00027880	1093	78.17	65.61	67.2	56.94
NCC-00028011	32413	72.34	64.28	72.75	67.03
NCC-00028693	12052	63.19	59.89	68.41	65.26
NCC-00029360	12237	86.14	60.14	56.28	55.69
NCC-00030093	44886	78.03	58.32	66.44	63.87
NCC-00030388	44966	59.09	58.61	64.82	53.94
NCC-00032016	13020	61.51	60.62	48.35	51.98
NCC-00032017	22947	80.48	55.01	64.38	62.78
NCC-00034993	13886	62.59	56.75	59.65	50.23
NCC-00035180	70267	72.62	61.26	62.95	62.42
NCC-00035252	13987	61.2	56.94	61.63	64.08
NCC-00035427	14046	63.44	58.29	59.12	63.38
NCC-00035660	23558	70.45	64.01	79.17	62.85
NCC-00036376	64271	71.87	59.16	66.14	61.58
NCC-00036579	70488	92	57.99	64.51	64
NCC-00036806	23691	64.88	57.37	61.26	55.3
NCC-00037050	23728	65.9	62.68	62.73	62.81
NCC-00037314	45713	69.26	56.63	68.78	66.58
NCC-00038473	33693	78.66	60.55	69.66	60.09
NCC-00038919	79661	62.83	63.2	66.77	56.66
NCC-00041194	34119	82.02	63.14	59.85	56.44
NCC-00041388	34160	71.09	55.36	59.1	59.49
NCC-00042943	15721	100.76	57.18	56.57	58.21
NCC-00043367	46973	73.84	56.71	61.22	65.85
NCC-00043796	79884	75.7	59.59	63.63	59.25
NCC-00044358	79939	86.71	58.61	59.74	71.57
NCC-00044553	72054	65.21	54.95	70.75	60.5
NCC-00044732	80006	65.22	60.25	59.24	61.18
NCC-00045148	64963	62.51	56.27	56.81	52.27
NCC-00045394	72295	75.15	65.61	63.02	54.26
NCC-00045424	16235	66.12	63.08	80.52	74.33
NCC-00046038	80411	68.92	56.79	54.96	52.89
NCC-00046197	80503	75.31	63.14	73.66	60.69
NCC-00046403	80624	59.44	54.82	65.95	53.12
NCC-00046587	80723	78.24	55.82	56.07	55.02
NCC-00047992	81557	93.65	54.95	66	66.47
NCC-00048090	73107	70.69	57.15	61.33	57.85
NCC-00048410	47427	59.96	57.71	55.75	52.67
NCC-00048932	34415	73.19	61.14	58.79	51.65
NCC-00049052	73351	70.76	55.07	63.64	59.73
NCC-00049235	34476	70.04	58.93	51.85	53.78
NCC-00049854	24335	87.51	57.17	67.63	58.03
NCC-00050699	55484	79.56	58.27	62.29	59.88
NCC-00052305	55659	71.07	60.36	70.97	60.66
NCC-00052360	55712	80.91	64.76	66.85	60.64
NCC-00052590	55786	71.45	56	56.38	50.4
NCC-00054079	75055	78.49	57.23	58.49	53.49
NCC-00054317	75180	77.33	61.27	60.87	59.37
NCC-00054657	75475	79.71	67.32	67.82	55.14
NCC-00054715	75525	94.88	65.29	69.66	58.04
NCC-00055585	56686	81.31	54.99	58.19	59.99
NCC-00055840	66210	84.89	59.07	69.34	59.73
NCC-00056413	66321	65.14	56.79	64.98	56.92
NCC-00056751	66432	78.25	62.93	52.26	50.41
NCC-00057132	66701	64.38	61.14	69.48	60.07
NCC-00057163	66725	90.06	55.73	59.81	62.15
NCC-00057337	47792	76.42	61.56	65.05	63.45
NCC-00059524	77425	63.15	70.5	67.82	60.91
NCC-00060598	58300	69.14	57.31	58.25	59.29
NCC-00061001	16422	77.21	55.25	54.06	55.64
NCC-00061557	67411	79.13	72.3	67.66	61.91
NCC-00061948	67756	56.91	56.26	54.92	51.82
NCC-00062160	24468	72.51	63.22	56.5	58.34
NCC-00062307	68032	75.34	60.25	58.58	53.14
NCC-00062681	2316	66.09	56.6	64.12	51.87
NCC-00063756	35122	62.4	58.31	53.08	50.74
NCC-00065146	24946	71.26	58.53	61.08	73.77
NCC-00065480	35873	62.21	67.63	61.5	52.43
NCC-00065625	25102	80.72	61.67	63.94	62.33
NCC-00066976	3644	80.8	55.58	65.72	56.89
NCC-00067868	4280	82.63	68.04	66.74	54.5
NCC-00068627	17233	79.48	54.92	67.65	69.25
NCC-00068995	25460	70.11	65.76	64.62	56.18
NCC-00069113	17423	79.36	55.35	54.72	54.22
NCC-00069648	4854	74.23	54.77	51.28	47.8
NCC-00069832	5021	79.9	58.03	63.63	61.14
NCC-00070183	17557	82.13	63.47	61.23	54.69
NCC-00070382	17718	58.33	56.68	51.02	49.55
NCC-00070487	17795	73.42	64.01	67.49	63.09
NCC-00071356	5771	64.37	56.16	58.14	62.31
NCC-00072661	6475	73.71	59.49	52.78	51.72
NCC-00073456	6732	89.84	57.2	59.12	59.55
NCC-00074063	18800	95.29	61.12	63.15	60.79
NCC-00074605	7141	83.05	54.54	55.78	53.5
NCC-00075670	83803	56.07	68.49	55.09	56.41
NCC-00075699	26459	74.56	62.91	60.85	57.86
NCC-00076070	26557	79.35	65.42	59.51	62.14
NCC-00076603	26789	69.26	66.31	65.96	63.62
NCC-00077673	78134	67.6	59.84	60.31	73.05
NCC-00077920	78275	65.86	55.17	72.29	61.82
NCC-00078044	78357	80.82	56.79	57.25	61.53
NCC-00078268	83848	69.89	59.86	56.04	52.67
NCC-00078696	7893	75.5	58.04	65.37	61.13
NCC-00078723	78499	64.26	56.56	56.34	60.74
NCC-00079641	58978	70.79	57.21	60.18	57.07
NCC-00081425	79032	88.23	56.43	53.84	59.35
NCC-00081760	27672	88.69	62.22	60.09	50.56
NCC-00083943	38294	73.25	57.93	59.72	53.81
NCC-00084130	38313	76.73	60.73	62.01	57.62
NCC-00084291	9003	87.19	65.4	65.55	64.66
NCC-00085196	9174	61.57	54.9	62.16	55.22
NCC-00086403	38655	92.31	59.68	61.86	58.76
NCC-00086459	38698	53.58	59.11	52.01	58.36
NCC-00088272	69509	64.85	55.43	61.97	50.66
NCC-00088446	9806	64.44	57.5	57.3	51.01
NCC-00088841	9903	75.74	55.27	59.08	54.83
NCC-00089534	29072	95.03	64.85	74.65	61.36
NCC-00089922	29452	82.29	61.36	65.9	63.55
NCC-00090015	29540	63.6	57.86	54.21	53.63

## Sheet: Selected for in vitro testing
MAEGZ NUMBER	PREDICTED TARGET	Compound ID	STRATEGY	Reference	JNK_human	JNK_Sm	FES_human	FES_Sm	P38_human	P38_Sm	ERK1_human	ERK1_Sm	ERK2_human	ERK2_Sm
7590	FES	NCC-00077046	1	SmFES_1	86.07	80.98	57.63	81.59	54.29	48	72.83	65.69	62.49	62.37
26459	Pank	NCC-00075699	2	SmPank_1	55.38	74.56	54.48	58.99	53.31	62.91	57.5	60.85	57.7	57.86
28310	FES	NCC-00086347	1	SmFES_10	69.66	73.97	58.01	67.9	53.74	54.48	75.32	65.69	70.38	66.15
53401	Pank	NCC-00012106	2	SmPank_10	66.49	80.6	58.04	58.12	49.55	56.87	60.28	63.89	51.15	53.16
38294	Pank	NCC-00083943	2	SmPank_11	61.42	73.25	53.47	58.95	55.25	59.81	57.22	60.74	51.19	56.34
23621	ERK2	NCC-00036319	1	SmERK2_1	72.57	62.54	67.86	73.37	58.25	59.28	53.73	54.01	56.41	72.78
32679	P38	NCC-00029738	1	Smp38_1	71.9	59.3	58.36	68.02	39.24	77.87	68.83	65.14	59.24	60.81
3713	FES	NCC-00067112	1	SmFES_11	101.15	81.47	57.3	86.04	52.05	73.43	62.59	71.05	56.55	55.57
22008	Pank	NCC-00027148	2	SmPank_12	54.77	72.65	64.43	60.71	51	69.51	48.84	60.58	57.98	65.06
34119	Pank	NCC-00041194	2	SmPank_13	68.9	82.02	60.13	61.3	57.68	65.56	57.04	67.27	55.48	56.44
20737	ERK2	NCC-00003592	1	SmERK2_10	63.99	64.61	68.58	61.75	40.67	51.09	68.02	64.5	56.33	74.86
17423	Pank	NCC-00069113	2	SmPank_14	67.36	79.36	56.14	53.83	48.35	55.35	51.94	54.72	49.07	54.22
7141	Pank	NCC-00074605	2	SmPank_15	69.48	83.05	48.09	55.56	45.9	54.54	51.91	55.78	50.93	53.5
23558	Pank	NCC-00035660	2	SmPank_16	61.96	70.45	65.95	66.53	53.99	64.01	68.9	79.17	62.22	62.85
24468	Pank	NCC-00062160	2	SmPank_17	56.66	72.51	58.91	58.85	59.24	63.16	56.39	56.5	53.28	58.34
17557	Pank	NCC-00070183	2	SmPank_18	61.46	82.13	54.96	54.95	52.8	63.47	56.67	61.23	53.45	54.69
29867	Pank	NCC-00003100	2	SmPank_19	67.46	87.1	56.75	69.53	58.83	62.9	59.44	69.24	50.7	61.82
21415	ERK1	NCC-00017983	1	SmERK1_1	61.95	69.74	66.45	55.55	57.23	56.82	59.19	80.73	61.81	58.67
63664	ERK1	NCC-00028622	1	SmERK1_10	79.7	64.48	67.5	65.13	55.53	50.84	57.08	79.93	78.13	59.6
62722	P38	NCC-00014089	1	Smp38_10	75.72	63.45	69.44	62.28	42.07	80.56	61.51	64.66	60.93	59.22
81325	ERK1	NCC-00047636	1	SmERK1_11	63.47	62.08	57.77	64.86	67.15	52.71	55.8	80.02	66.12	61.78
17233	Pank	NCC-00068627	2	SmPank_2	67.05	79.48	66.79	64.3	54.23	54.92	65.45	67.65	69.24	69.25
30187	Pank	NCC-00005963	2	SmPank_20	64.15	75.3	68.97	63.4	55.15	60.34	59.06	66.67	61.67	66.81
73107	Pank	NCC-00048090	2	SmPank_21	58.11	70.69	62.54	52.82	51.24	57.15	62.28	68.66	56.3	57.85
44810	P38	NCC-00029718	1	Smp38_11	91.92	72.65	61.89	66.52	50.21	77.36	71.48	71.78	65.79	63.94
78357	Pank	NCC-00078044	2	SmPank_22	62.67	80.82	56.22	56.44	51.66	56.79	55.13	57.25	56.41	61.53
54789	P38	NCC-00027587	1	Smp38_12	70.6	79.82	59.07	54.38	-435.46	54.08	62.37	61.24	65.87	52.57
81784	P38	NCC-00049859	1	Smp38_13	62.48	69.95	63.3	58.08	48.64	79.52	71.33	66.97	63.8	65.07
22947	Pank	NCC-00032017	2	SmPank_23	69.09	80.48	59.65	54.9	50.75	52.54	63.55	64.38	56.27	66.16
63030	FES	NCC-00015256	1	SmFES_12	69.04	70.29	62.02	76.41	55.39	71.86	64.09	65.37	63.32	64.24
67496	FES	NCC-00061650	1	SmFES_13	65.25	82.03	58.47	83.54	53.15	66.48	66.55	60.67	64.27	54.86
52012	Pank	NCC-00007072	2	SmPank_24	65.41	74.84	63.86	67.53	54.59	60.21	65.97	71.59	61.32	64.99
32413	FES/Pank	NCC-00028011	1 and 2	SmFES_14	58.12	72.34	59.29	86.1	59.47	64.28	70.43	72.75	65.66	67.03
55817	P38	NCC-00052702	1	Smp38_14	77.69	66.42	66.22	60.78	44.08	75.85	60.91	63.6	60.14	63.31
68137	FES	NCC-00062439	1	SmFES_15	82.97	63.97	47	75.58	56.22	64.91	67.12	71.85	57.3	63.4
68032	Pank	NCC-00062307	2	SmPank_25	86	84.94	58.48	58.66	51.61	60.25	59.59	61.49	52.78	53.14
39439	JNK	NCC-00090518	1	SmJNK_1	99.68	153.26	75.97	61.41	37	25.07	52.67	32.32	67.04	55.88
47659	FES	NCC-00049516	1	SmFES_16	66.68	64.11	56.81	81.47	63.18	61.11	69.24	62.82	66.3	56.45
22723	ERK2	NCC-00030772	1	SmERK2_11	62.4	75.69	67.34	53.31	52.22	57.03	60.34	60.64	55.73	59.87
47595	ERK1	NCC-00049336	1	SmERK1_12	62.65	57.58	68.99	72.57	63.42	64.32	59.98	81.41	70.77	60.42
30166	Pank	NCC-00004353	2	SmPank_26	57.36	73.77	56.95	52.59	61.73	65.03	54.31	57.22	56.31	56.35
34160	Pank	NCC-00041388	2	SmPank_27	56.86	71.09	56.84	61.5	54.26	55.36	54.51	59.1	58.39	59.49
10786	JNK	NCC-00016898	1	SmJNK_2	78.39	70.41	53.66	49.29	39.11	40.59	39.71	36.75	46.73	50.91
53786	P38	NCC-00013544	1	Smp38_15	58.29	64.38	76.1	56.3	34.2	72.19	59.73	33.53	56.31	63.1
44886	Pank	NCC-00030093	2	SmPank_28	58.05	78.03	66.94	61.51	56.83	58.32	58.65	66.44	58.81	63.87
56802	ERK1	NCC-00056912	1	SmERK1_13	63.99	61.36	69.48	70.52	69.4	57.3	62.92	83.41	68.45	61.92
6475	Pank	NCC-00072661	2	SmPank_29	61.82	73.71	56.36	48.9	49.8	59.49	52.51	52.78	51.41	51.72
44306	ERK1	NCC-00027542	1	SmERK1_14	83.17	73.25	59.53	54.83	45.1	64.27	49.7	74.24	52.21	69.4
12952	P38	NCC-00031769	1	Smp38_2	50.44	56.75	56.75	57.28	-51.38	60.34	57.85	60.46	63.32	54.48
15721	Pank	NCC-00042943	2	SmPank_3	86.99	100.76	52.74	54.12	41.06	57.18	55.98	56.57	55.68	58.21
39812	FES	NCC-00000786	1	SmFES_17	66.31	76.07	53.18	85.07	46.77	70.1	75.01	63.15	65.75	60.18
61402	ERK1	NCC-00009861	1	SmERK1_15	69.24	60.69	56.73	64.54	52.75	66.45	58.86	72.44	54.77	55.67
7879	JNK	NCC-00078626	1	SmJNK_3	55.02	56.85	58.59	49.5	55.4	50.45	47.61	48.89	51.26	48.2
20809	ERK1	NCC-00007314	1	SmERK1_2	66.05	71.96	80.61	63.44	65.75	63.92	61.48	87.53	74.82	70.57
20508	Pank	NCC-00002778	2	SmPank_30	67.76	82.01	52.84	56.64	52.94	55.3	57.29	58.87	57.58	60.76
42430	P38	NCC-00012979	1	Smp38_3	53.68	56.7	60.04	55.35	4.87	59.43	63.5	59.36	51.99	48.67
10481	P38	NCC-00015832	1	Smp38_4	52.47	57.68	55.06	47	-2.6	51.78	47.21	43.54	52.11	53.23
71909	ERK2	NCC-00044009	1	SmERK2_2	65.38	68.56	65.55	56.09	52.27	53.27	68.89	72.42	54.17	75.16
797	Pank	NCC-00015486	2	SmPank_31	74.53	77.97	55.97	59.35	47.93	65.71	57.63	59.33	54.97	58.39
76385	FES	NCC-00056466	1	SmFES_18	64.4	68.43	50.93	81.47	53.41	41.78	68.68	33.73	56.71	60.97
32718	ERK2	NCC-00029944	1	SmERK2_3	72.19	67.86	64.52	51.57	59.95	57.19	61.03	74.87	56.82	76.02
75359	FES	NCC-00054527	1	SmFES_19	61.53	69.72	57.51	82	51.74	68.37	56.35	56	64.29	54.58
11383	P38	NCC-00019131	1	Smp38_5	76.23	62.79	67.91	84.28	44.27	77.83	62.78	70.51	75.94	61.15
25460	Pank	NCC-00068995	2	SmPank_32	57.38	70.11	55.46	54.46	54.15	65.76	61.24	64.62	55.94	56.18
8757	FES	NCC-00083016	1	SmFES_2	86.63	83.21	55.24	79.73	52.88	59.22	65.24	67.6	62.53	66.08
12237	Pank	NCC-00029360	2	SmPank_33	60.31	86.14	58.25	54.35	57.39	60.14	49.36	56.33	45.75	55.69
63934	FES	NCC-00033602	1	SmFES_20	69.35	66.47	55.75	81.78	57.96	55.86	77.45	62.25	63.11	52.95
54498	Pank	NCC-00016193	2	SmPank_34	58.96	72.13	52.44	55.57	47.45	54.48	54.11	56.26	52.71	55.42
1616	ERK1	NCC-00035747	1	SmERK1_3	53.34	61.88	62.99	60.21	59.09	60.14	57.49	79.43	67.25	62.43
17650	ERK2	NCC-00070302	1	SmERK2_4	70.31	79.08	55.08	51.19	49.61	72.26	77.49	65.44	57.38	74.31
21453	Pank	NCC-00018286	2	SmPank_35	72.55	90.26	64.07	55.28	54.55	56.8	59.03	60.79	54.95	57.15
12146	JNK	NCC-00029042	1	SmJNK_4	-128.55	67.37	56.67	62.91	52.1	52.02	56.28	49.77	58.06	49.76
33693	Pank	NCC-00038473	2	SmPank_36	59.14	78.66	63.18	60.57	58.51	60.55	67.74	69.66	59.07	60.09
56432	ERK1	NCC-00055010	1	SmERK1_4	70.53	81.02	69.81	62.98	61.29	66.08	60.63	80.69	68.43	61.02
70707	FES	NCC-00038152	1	SmFES_21	69.69	65.89	52.92	77.3	55.09	67.81	53.87	67.9	74.01	66.58
38655	Pank	NCC-00086403	2	SmPank_37	73.92	92.31	54.89	62.72	52.48	59.68	57.31	61.86	58.44	58.76
46319	JNK	NCC-00040491	1	SmJNK_5	-93.86	63.35	54.88	58.83	52.77	58.52	59.88	45.42	53.13	50.96
7893	Pank	NCC-00078696	2	SmPank_38	66.14	75.5	62.45	62.67	57.69	59.88	60.83	65.37	57.85	61.13
21797	Pank	NCC-00020251	2	SmPank_39	63.75	73.51	61.12	52.8	47.98	63.1	53.73	58.44	53.73	58.46
26557	Pank	NCC-00076070	2	SmPank_4	66.4	79.35	65.98	59.07	51.61	65.42	59.51	59.51	56.59	62.14
38313	Pank	NCC-00084130	2	SmPank_40	66.99	76.73	58.82	57.96	54.29	60.73	59.93	62.01	54.81	57.62
5021	Pank	NCC-00069832	2	SmPank_41	63.97	79.9	61.76	60.03	56.05	58.03	63.25	63.63	60.32	61.14
21344	ERK2	NCC-00017507	1	SmERK2_5	79.67	82.33	59.39	70.92	52.14	62.51	62.69	58.54	56.43	72.75
79032	Pank	NCC-00081425	2	SmPank_42	77.96	88.23	62.58	48.34	40.1	56.43	47.7	53.84	54.19	59.35
78857	FES	NCC-00081165	1	SmFES_22	62.87	66.43	61.93	64.17	44.02	60.92	64.68	56.08	57.59	61.04
29763	Pank	NCC-00001515	2	SmPank_43	62.37	70.54	66.87	60.53	57.82	59.49	73.58	79.2	64.74	74.58
9003	Pank	NCC-00084291	2	SmPank_44	72.4	87.19	63.15	71.07	58.27	65.4	63.65	65.55	59.25	64.66
68930	ERK2	NCC-00081729	1	SmERK2_6	67.27	64.19	66.23	58.68	56.56	55.81	70.02	44.82	55.42	74.38
4280	Pank	NCC-00067868	2	SmPank_45	62.42	82.63	54.41	52.99	46.51	68.04	58.15	66.74	51.15	54.5
32617	ERK1	NCC-00029213	1	SmERK1_5	88.91	73.71	60.71	60.32	64.83	55.34	64.55	85.4	69.13	61.87
43227	FES	NCC-00016181	1	SmFES_23	53.45	54.1	56.21	84.53	52.58	65.15	62.4	26.75	54.3	64.37
81557	Pank	NCC-00047992	2	SmPank_46	82.27	93.65	66.84	55.36	46.96	54.95	59.66	66	62.16	66.47
3644	Pank	NCC-00066976	2	SmPank_47	57.54	92.5	60.48	62.09	48.95	58.9	63.3	65.72	55.1	56.89
73351	Pank	NCC-00049052	2	SmPank_48	58.17	70.76	51.95	58.92	51.51	55.07	57.6	63.64	57.35	59.73
80503	Pank	NCC-00046197	2	SmPank_49	65.4	75.31	59.99	59.82	51.71	63.14	68.59	73.66	58.07	60.69
21431	Pank	NCC-00018113	2	SmPank_5	69.86	82.68	55.11	63.26	54.8	61.5	58.69	62.12	53.74	53.86
11657	ERK1	NCC-00026645	1	SmERK1_6	54.78	52.63	56.51	53.98	42.13	58.32	59.24	79.65	62.98	46.91
72688	ERK2	NCC-00046544	1	SmERK2_7	58.02	61.68	53.97	75.39	49.75	48.39	53.92	54.64	51.45	75.85
54299	FES	NCC-00014755	1	SmFES_24	82.55	72.97	60.22	86.1	64.37	70.27	68.49	75.48	68.8	69.74
39960	Pank	NCC-00000971	2	SmPank_50	63.34	76.68	58.79	64.16	54.39	58.04	58.27	58.46	58.7	59.41
25739	P38	NCC-00070703	1	Smp38_6	69.77	68.13	70.23	62.08	54.56	80.73	62.39	63.59	60.83	66.66
4854	Pank	NCC-00069648	2	SmPank_51	60.22	74.23	52.4	47.43	48.61	55.05	49.74	51.28	45.79	49.61
75475	Pank	NCC-00054657	2	SmPank_52	77.12	93.91	56.21	58.32	58.38	69	65.01	67.18	56.5	57.76
27672	Pank	NCC-00081760	2	SmPank_53	57.58	88.69	54.24	51.08	59.03	62.22	56.83	56.91	-250.76	50.56
80723	Pank	NCC-00046587	2	SmPank_54	63.83	78.24	53.17	46.15	41.21	54.09	44.99	56.07	52.36	55.02
48327	P38	NCC-00076827	1	Smp38_7	55.48	54.52	56.47	66.1	-93.9	59.89	59.82	58.79	61.7	52.37
74736	JNK	NCC-00053156	1	SmJNK_6	67.08	66.32	56.54	53.33	53.09	51.16	57.17	58.61	59.27	53.36
55712	Pank	NCC-00052360	2	SmPank_55	55.15	80.91	67.82	50.33	64.05	64.76	62.32	66.85	60.56	60.64
46973	Pank	NCC-00043367	2	SmPank_56	63.61	73.84	61.53	69.5	54.74	56.71	60.6	61.22	61.54	65.85
10920	FES	NCC-00017384	1	SmFES_25	79.61	67.17	66.87	83.98	46.51	66.62	67.78	61.16	60.71	56.16
41201	Pank	NCC-00005445	2	SmPank_57	53.53	73.21	51.87	62.35	54.62	55.15	61.96	62.61	59.44	61.24
6732	Pank	NCC-00073456	2	SmPank_58	76.28	89.84	52.49	57.68	53.1	57.2	57.67	59.12	51.78	59.55
14559	ERK1	NCC-00037495	1	SmERK1_7	75.92	77.61	70.79	68.02	59.62	74.12	63.51	85.43	64.35	74.21
66725	Pank	NCC-00057163	2	SmPank_59	76.85	90.06	51.65	57.42	51.2	55.73	58.89	59.81	57.58	62.15
72295	Pank	NCC-00045394	2	SmPank_6	62.22	75.15	58.63	63.33	51.23	65.61	53.93	64.08	53.33	54.26
81394	FES	NCC-00047749	1	SmFES_26	61.79	76.79	62.39	80.25	47.84	49.7	66.89	72.35	58.99	59.59
70488	Pank	NCC-00036579	2	SmPank_60	73.24	92	53.23	54.52	50.82	57.99	58.28	64.51	61.05	64
84437	ERK1	NCC-00082698	1	SmERK1_8	73.23	64.35	70.1	57.2	57.84	61.19	59.17	80.18	59.89	69.97
18800	Pank	NCC-00074063	2	SmPank_61	69.88	95.29	59.48	63.02	59.65	61.12	62.27	63.15	59.41	60.79
75180	Pank	NCC-00054317	2	SmPank_62	78.02	80.06	53.96	64.31	51.15	61.27	53.38	60.87	51.47	59.37
67051	JNK	NCC-00059111	1	SmJNK_7	71.92	100.6	67.17	67.62	57.13	49.4	55.39	52.79	58.68	52.94
41888	Pank	NCC-00010728	2	SmPank_63	56.24	69.38	58.21	51.53	53.4	64.52	56.17	60.48	53.56	56.58
40860	Pank	NCC-00003770	2	SmPank_64	64.57	77.71	55.89	58.87	52.42	60.05	52.06	61.74	55.93	56.92
14074	FES	NCC-00035483	1	SmFES_27	60.59	64.06	51.32	78.53	54.82	57.54	67.31	63.58	72.72	63.34
42751	Pank	NCC-00014104	2	SmPank_65	55.62	75.21	54.1	56.32	54.53	54.76	65.9	71.8	59.68	62.05
55484	Pank	NCC-00050699	2	SmPank_66	78.51	88.43	60.02	53.37	48.48	58.27	58.37	61.3	58.22	59.88
9098	FES	NCC-00084811	1	SmFES_28	73.68	71.05	59.61	86.77	63.59	60.2	60.69	65.18	71.16	62.95
55659	Pank	NCC-00052305	2	SmPank_67	59.47	71.07	57.65	55.38	54.31	60.36	59.63	70.97	58.28	67.67
75525	Pank	NCC-00054715	2	SmPank_68	79.12	94.88	60.7	63.21	61.45	65.29	59.09	69.66	57.01	58.04
24335	Pank	NCC-00049854	2	SmPank_69	67.14	87.51	56.93	55.24	53.75	60.6	57.46	67.63	57.23	58.03
10417	FES	NCC-00015632	1	SmFES_3	78.91	61.21	60.86	84	70.72	55.46	71.15	67.86	72.1	62.71
67411	Pank	NCC-00061557	2	SmPank_7	65.3	79.13	61.05	68.6	52.29	72.3	58.44	63.5	57.35	61.91
58978	Pank	NCC-00079641	2	SmPank_70	61.25	70.79	53.98	65.99	50.9	57.21	56.45	60.18	54.91	57.07
79939	Pank	NCC-00044358	2	SmPank_71	95.87	86.78	60.39	58.35	51.89	64.44	57.69	59.74	64.28	71.57
39793	Pank	NCC-00000767	2	SmPank_72	67.55	82.94	63.82	69.74	50.25	58.79	67.13	71.94	63.19	63.24
30827	Pank	NCC-00013309	2	SmPank_73	80.56	91.76	61.15	63.19	52.59	59.92	62.33	72.02	54.62	60.78
56686	Pank	NCC-00055585	2	SmPank_74	64.37	81.31	53.7	51.5	52.14	54.99	55.82	58.19	58.55	59.99
1093	Pank	NCC-00027880	2	SmPank_75	50.73	78.17	58.5	56.46	48.42	65.61	53.67	59.4	50.13	56.94
73400	ERK2	NCC-00049492	1	SmERK2_8	84.3	64.03	63.45	58.9	55.06	73.93	64.62	72.62	60.34	75.25
75055	Pank	NCC-00054079	2	SmPank_76	60.14	79.91	58.59	51.23	48.58	57.23	53.53	58.49	50.72	53.49
50323	P38	NCC-00001994	1	Smp38_8	65.41	71.88	60.35	58.92	52.94	80.03	65.63	49.34	56.54	61.34
34415	Pank	NCC-00048932	2	SmPank_77	59.59	73.19	52.17	46.47	53.85	62.24	52.36	58.79	49.39	51.65
62481	Pank	NCC-00012370	2	SmPank_78	62.55	74.98	60.83	56.44	49.72	57.4	55.98	63.45	56.99	60.06
64271	Pank	NCC-00036376	2	SmPank_79	61.44	71.87	57.68	67.87	57.81	59.16	50.58	66.14	59.91	61.58
24946	Pank	NCC-00065146	2	SmPank_8	60.28	71.26	59.48	53.27	57.62	58.53	55.04	61.08	60.49	73.77
70267	Pank	NCC-00035180	2	SmPank_80	50.54	72.62	59.61	64.44	39.69	61.26	61.09	62.95	54.41	62.42
66210	Pank	NCC-00055840	2	SmPank_81	73.51	84.89	50.28	63.9	56.04	59.07	63.1	69.34	57.01	59.73
61127	P38	NCC-00009031	1	Smp38_9	77.45	84.74	58.74	59.91	46.23	76.32	59.35	54.39	62.15	58.54
79989	FES	NCC-00044642	1	SmFES_5	69.69	69.68	62.23	81.34	44.3	65.88	70.45	63.07	73.15	60.53
55786	Pank	NCC-00052590	2	SmPank_82	62.64	71.45	64.74	51.88	53.01	56	49.07	56.38	47.41	50.4
79884	Pank	NCC-00043796	2	SmPank_83	61.81	75.7	62.34	60.57	53.86	59.59	57.44	63.63	57.38	59.25
31771	JNK	NCC-00018787	1	SmJNK_8	-209.38	61.27	50.27	64.27	57.87	58.18	62.81	59.99	61.61	57.59
25102	Pank	NCC-00065625	2	SmPank_84	70.59	82.11	61.17	48.83	50.1	55.93	60.28	60.7	58.27	62.33
9903	Pank	NCC-00088841	2	SmPank_85	60.08	75.74	54.51	60.8	55.08	55.27	57.23	59.08	50.8	54.83
9854	FES	NCC-00088606	1	SmFES_4	61.16	78.71	63.76	76.18	65.15	62.73	58.77	69.12	57.86	57.05
34476	Pank	NCC-00049235	2	SmPank_86	50	70.04	50.66	53.35	55.53	58.93	51.04	51.85	53.27	53.78
50106	ERK2	NCC-00001563	1	SmERK2_9	62.76	65.56	60.49	57.57	50.24	59.11	64.63	58.21	55.54	73.39
52087	Pank	NCC-00007185	2	SmPank_87	65.87	76.24	58.01	67.28	56.55	70.76	64.96	67.23	63.72	65.42
60875	ERK1	NCC-00008484	1	SmERK1_9	67.31	69.83	57.14	57.13	59.02	67.42	59.43	78.98	68.74	64.47
106	FES	NCC-00000179	1	SmFES_6	97.64	73.02	72.76	100.17	52.51	67.89	67.41	-5	73.13	73.13
17795	Pank	NCC-00070487	2	SmPank_88	58.99	73.42	57.82	61.41	49.99	64.01	58.35	67.49	60.02	63.09
47792	Pank	NCC-00057337	2	SmPank_89	60.14	76.42	57	64.16	53.26	61.56	59.7	65.05	62.11	63.45
16422	Pank	NCC-00061001	2	SmPank_9	60.13	77.21	56.61	52.85	48.44	57.56	52.02	62.05	53.05	55.04
22793	FES	NCC-00031143	1	SmFES_7	55.41	60.49	53.71	83.47	71.26	67.11	69.98	38.62	65.89	60.94
20284	FES	NCC-00002077	1	SmFES_8	56.26	57	65.57	74.15	46.34	51.17	67.94	58.64	70.86	56.63
66432	Pank	NCC-00056751	2	SmPank_90	87.16	89.56	53.36	51.55	44.89	62.93	51.4	52.26	49.67	50.41
32789	FES	NCC-00030278	1	SmFES_9	76.34	62.06	50.03	69.44	54.46	57.38	60.6	65.23	55.99	58.19
83848	Pank	NCC-00078268	2	SmPank_91	55.41	69.89	54.29	54.06	52.28	59.86	50.5	56.04	52.01	52.67
45621	JNK	NCC-00036486	1	SmJNK_9	56.89	65.59	59.06	59.75	58.36	50.33	58.58	66.1	55.69	60.79

## Sheet: Active Compounds
MAEGZ NUMBER	PREDICTED TARGET	Compound ID	STRATEGY	Reference	Active in Schistosomula	Active in Adult Worm	Adult Worm Sex
21415	ERK1	NCC-00017983	1	SmERK1_1	-	x	Both
63664	ERK1	NCC-00028622	1	SmERK1_10	-	x	Female
81325	ERK1	NCC-00047636	1	SmERK1_11	-	x	Female
44306	ERK1	NCC-00027542	1	SmERK1_14	x	-	-
61402	ERK1	NCC-00009861	1	SmERK1_15	x	-	-
20809	ERK1	NCC-00007314	1	SmERK1_2	-	x	Female
56432	ERK1	NCC-00055010	1	SmERK1_4	-	x	Female
32617	ERK1	NCC-00029213	1	SmERK1_5	-	x	Female
84437	ERK1	NCC-00082698	1	SmERK1_8	-	x	Female
22723	ERK2	NCC-00030772	1	SmERK2_11	-	x	Both
32718	ERK2	NCC-00029944	1	SmERK2_3	x	-	-
7590	FES	NCC-00077046	1	SmFES_1	-	x	Male
28310	FES	NCC-00086347	1	SmFES_10	-	x	Male
3713	FES	NCC-00067112	1	SmFES_11	-	x	Male
63030	FES	NCC-00015256	1	SmFES_12	x	-	-
67496	FES	NCC-00061650	1	SmFES_13	-	x	Female
32413	FES/Pank	NCC-00028011	1 and 2	SmFES_14	-	x	Female
68137	FES	NCC-00062439	1	SmFES_15	x	x	Both
39812	FES	NCC-00000786	1	SmFES_17	x	x	Female
76385	FES	NCC-00056466	1	SmFES_18	x	x	Male
75359	FES	NCC-00054527	1	SmFES_19	-	x	Male
8757	FES	NCC-00083016	1	SmFES_2	-	x	Male
63934	FES	NCC-00033602	1	SmFES_20	x	x	Female
70707	FES	NCC-00038152	1	SmFES_21	x	x	Both
78857	FES	NCC-00081165	1	SmFES_22	x	x	Male
43227	FES	NCC-00016181	1	SmFES_23	-	x	Female
54299	FES	NCC-00014755	1	SmFES_24	-	x	Female
10920	FES	NCC-00017384	1	SmFES_25	-	x	Female
81394	FES	NCC-00047749	1	SmFES_26	-	x	Female
14074	FES	NCC-00035483	1	SmFES_27	x	x	Female
9098	FES	NCC-00084811	1	SmFES_28	-	x	Female
9854	FES	NCC-00088606	1	SmFES_4	x	x	Female
79989	FES	NCC-00044642	1	SmFES_5	-	x	Female
106	FES	NCC-00000179	1	SmFES_6	x	-	-
22793	FES	NCC-00031143	1	SmFES_7	-	x	Female
20284	FES	NCC-00002077	1	SmFES_8	x	x	Male
32789	FES	NCC-00030278	1	SmFES_9	x	x	Both
12146	JNK	NCC-00029042	1	SmJNK_4	x	-	-
46319	JNK	NCC-00040491	1	SmJNK_5	-	x	Female
74736	JNK	NCC-00053156	1	SmJNK_6	-	x	Female
31771	JNK	NCC-00018787	1	SmJNK_8	x	x	Female
45621	JNK	NCC-00036486	1	SmJNK_9	-	x	Both
32679	P38	NCC-00029738	1	Smp38_1	x	-	-
62722	P38	NCC-00014089	1	Smp38_10	-	x	Female
44810	P38	NCC-00029718	1	Smp38_11	x	x	Both
54789	P38	NCC-00027587	1	Smp38_12	-	x	Female
81784	P38	NCC-00049859	1	Smp38_13	x	x	Female
55817	P38	NCC-00052702	1	Smp38_14	-	x	Female
53786	P38	NCC-00013544	1	Smp38_15	-	x	Female
42430	P38	NCC-00012979	1	Smp38_3	-	x	Male
48327	P38	NCC-00076827	1	Smp38_7	x	x	Male
50323	P38	NCC-00001994	1	Smp38_8	x	x	Both
61127	P38	NCC-00009031	1	Smp38_9	-	x	Both
38294	Pank	NCC-00083943	2	SmPank_11	-	x	Female
22008	Pank	NCC-00027148	2	SmPank_12	x	x	Female
34119	Pank	NCC-00041194	2	SmPank_13	x	x	Female
17423	Pank	NCC-00069113	2	SmPank_14	x	-	-
7141	Pank	NCC-00074605	2	SmPank_15	x	x	Female
23558	Pank	NCC-00035660	2	SmPank_16	x	-	-
24468	Pank	NCC-00062160	2	SmPank_17	-	x	Female
29867	Pank	NCC-00003100	2	SmPank_19	-	x	Female
30187	Pank	NCC-00005963	2	SmPank_20	x	-	-
73107	Pank	NCC-00048090	2	SmPank_21	x	x	Female
22947	Pank	NCC-00032017	2	SmPank_23	x	-	-
52012	Pank	NCC-00007072	2	SmPank_24	-	x	Female
30166	Pank	NCC-00004353	2	SmPank_26	-	x	Female
34160	Pank	NCC-00041388	2	SmPank_27	-	x	Female
44886	Pank	NCC-00030093	2	SmPank_28	-	x	Female
15721	Pank	NCC-00042943	2	SmPank_3	-	x	Female
21453	Pank	NCC-00018286	2	SmPank_35	-	x	Female
7893	Pank	NCC-00078696	2	SmPank_38	-	x	Female
81557	Pank	NCC-00047992	2	SmPank_46	-	x	Male
73351	Pank	NCC-00049052	2	SmPank_48	-	x	Female
80503	Pank	NCC-00046197	2	SmPank_49	x	-	-
21431	Pank	NCC-00018113	2	SmPank_5	-	x	Female
75475	Pank	NCC-00054657	2	SmPank_52	x	-	-
55712	Pank	NCC-00052360	2	SmPank_55	x	-	-
72295	Pank	NCC-00045394	2	SmPank_6	-	x	Female
58978	Pank	NCC-00079641	2	SmPank_70	x	-	-
30827	Pank	NCC-00013309	2	SmPank_73	x	-	-
75055	Pank	NCC-00054079	2	SmPank_76	-	x	Female
34415	Pank	NCC-00048932	2	SmPank_77	-	x	Female
24946	Pank	NCC-00065146	2	SmPank_8	-	x	Female
70267	Pank	NCC-00035180	2	SmPank_80	-	x	Female
55786	Pank	NCC-00052590	2	SmPank_82	-	x	Female
34476	Pank	NCC-00049235	2	SmPank_86	-	x	Female
17795	Pank	NCC-00070487	2	SmPank_88	x	x	Female
47792	Pank	NCC-00057337	2	SmPank_89	-	x	Female
16422	Pank	NCC-00061001	2	SmPank_9	-	x	Female

## Sheet: SMILES Reference
Compound ID	SMILES
NCC-00000008	c1ccccc1COc(c2OC)ccc(c2)CCNC(=O)Cc3cc(Br)c(cc3)OC
NCC-00000082	c1ccccc1/N=C(/c2ccccc2)Nc3ccccc3
NCC-00000100	c1ccccc1COC(=O)N[C@@H](C(C)C)C(OC2C)=NC2C(=O)NC(=O)C(C(=O)OCC)c3cn(C(=O)OC(C)(C)C)c(c34)cccc4
NCC-00000116	c1ccccc1COC(=O)c(n2)csc2-c(cc3)c(nc3-c4nc(cs4)C(=O)OC)-c5nc(sc5)-c6nc(sc6)[C@H](C(C)C)NC(=O)CNC(=O)OC(C)(C)C
NCC-00000129	c1ccccc1COc2c(OC)ccc(c2)CCNC(=O)Cc3ccc(O)cc3
NCC-00000142	COc(c1)c(OC)ccc1CCNC(=O)Cc2ccc(OC)c(c2)-c3c(OC)ccc(c3)CC(=O)NCCc4cc(OC)c(cc4)OC
NCC-00000176	c1ccccc1COc(c(c2)OC)cc(c23)C(N(CC3)S(=O)(=O)C)Cc4ccc(OC)c(c4OC)OCc5ccccc5
NCC-00000179	c1ccccc1COC(=O)c2csc(n2)-c3c(nc(cc3)-c(n4)scc4C(=O)OC)-c5csc(n5)-c(cs6)nc6C(C(C)C)NC(=O)OC(C)(C)C
NCC-00000206	O1C(C)(C)CCc(c12)c(C)c(c(C)c2C)S(=O)(=O)NC(=N)NCCCC(C(=O)O)NC(=O)OCC(c(c3c45)cccc3)c4cccc5
NCC-00000250	Nc1ccccc1/C(c2ccccc2)=C/c(cc3)nc(c34)cccc4
NCC-00000262	c1ccccc1C(O)(c2ccccc2)C(N)Cc3ccccc3
NCC-00000267	O=C1C(OC)=CC(=O)c(c12)n(C)c(C)c2COc(c(cc3)OCc4ccccc4)cc3-c(n5)cnc(c56)cc(C)c(c6)C
NCC-00000290	CC(C)(C)c1sc(nc1C)N(CCC(=O)O)CCC(=O)O
NCC-00000514	CCOc1ccc(cc1OC)CNC(=O)CC(n2cccc2)c3ccccc3C
NCC-00000742	c1ncccc1C(C)N(C2CCCCC2)C(=O)Nc3ccc(Cl)cc3
NCC-00000767	CC(C)NC(=O)c(c1)ccc(c12)n(cn2)CCNC(=O)NCc3ccco3
NCC-00000784	CC(C)NC(=O)c(cc1)cc(c12)ncn2CCNC(=O)Nc3cccc(c3)C(F)(F)F
NCC-00000786	CC(C)C(=O)Nc1cn(cn1)-c(cc2)ccc2C(=O)Nc(ccc3)cc3C(=O)OCC
NCC-00000796	CC(C)NC(=O)c1ccc(nc1)Sc2ccc(cc2)NS(=O)(=O)c3ccccc3C
NCC-00000880	Cc1oc(cc1)CNC(=O)CSc2nccnc2Sc3ccccc3
NCC-00000964	c1cc(C)ccc1N(C(C)C(=O)O)S(=O)(=O)c2c(C)nc(O)nc2O
NCC-00000971	COC(OC)CNC(=O)c(c1)ccc(c12)n(c(n2)C)-c3ccc(cc3)OC
NCC-00000999	CCOC(=O)CNC(=O)CCc1c(C)nn(c1C)-c2ccc(nn2)N3CCCCC3
NCC-00001133	Cc1ccc(c(C)c1)-n2ccnc(c2=O)NCCc3ccc(cc3)S(=O)(=O)N
NCC-00001143	CN(C)c1ccc(cc1)CNS(=O)(=O)c2c(C)[nH]c(C)c2C(=O)N3CCCCC3
NCC-00001161	CCOC(=O)c1cc(on1)-c2ccc(OC)c(c2)S(=O)(=O)N3CCC(CC3)N(C)C(C)C
NCC-00001208	COC(=O)c1cc(c[nH]1)S(=O)(=O)N2CCC(C2)c3cc(OC)ccc3OC
NCC-00001230	CCOC(=O)c1c(C)[nH]c(C)c1S(=O)(=O)N(C)c2ccccc2CC
NCC-00001263	Cc1cc(C)nc(c12)n(CC)c(nc2=O)SCC(=O)Nc3cc(Cl)ccc3OC
NCC-00001515	Cc1c(Cl)cc(cc1)NC(=O)CSc(ncc2CO)n2Cc3ccc(C)cc3
NCC-00001557	CCN(CC)S(=O)(=O)c1ccc(cc1)C(=O)Nc(n2)sc(c23)cccc3Br
NCC-00001563	CCOC(=O)c1c(C)c(c(C)n1C)CCC(=O)NC2CCN(CC2)Cc3ccccc3
NCC-00001792	c1cccn1-n2c(nnc2CC)SCC(=O)Nc3ccc(C)c(Cl)c3
NCC-00001947	CCOC(=O)c1cnn(c1N)-c2ccc(cc2)C(=O)NCCc3c(C)nn(CC)c3C
NCC-00001994	c1ccc(C(F)(F)F)cc1C(=O)Nc2ccc(cc2)Nc(n3)nc(cc3C)NCC
NCC-00002012	c1cc(Cl)ccc1SCc(ncc2OC)cc2OCC(=O)Nc3cccc(c3)NC(=O)C
NCC-00002077	c1ccccc1NC(=O)C(CC)Sc(cc2C)nc(c23)ccc(c3)S(=O)(=O)N(C)C
NCC-00002417	COc1cccc(c1)C(=O)Nc2nnc(s2)CCS(=O)(=O)c3ccc(C)cc3
NCC-00002423	c1cc(C)ccc1S(=O)(=O)N(CCCC)C(=O)NC(=O)Nc2ccccc2OC
NCC-00002546	c1ccccc1C(=O)c(c2)c(ccc2C)NC(=O)CNC(=O)CNS(=O)(=O)c3ccccc3
NCC-00002580	Cc1ccc(cc1C)N(S(=O)(=O)C)Cc2ccc(cc2)C(=O)NCc3ccco3
NCC-00002778	CC(C)c(on1)cc1C(=O)Nc2ccn(n2)Cc3ccc(C)cc3
NCC-00002841	Clc(c1)c(F)ccc1N(C(=N2)N)C(N=C2N)c3ccccc3C(F)(F)F
NCC-00002870	Cc1ccccc1C2\C(=C(O)\OC)C(C)=Nc(c23)nc(nc3O)SCC(C)C
NCC-00002885	CCCCN(CC)C(=O)C(c(c12)cccc2)C(N(C1=O)CCOC)c3ccc(F)cc3
NCC-00002904	C1CCCC1NC(=O)C(C)(CC)N(C(=O)c2ccccn2)c3ccc(C)cc3
NCC-00003073	COc1ccc(OC)c(c1)N(C2O)C(=O)c(c23)cccn3
NCC-00003100	COC(OC)CNC(=O)CCc(c(n1)C)c(C)n(c12)nc(c2)-c3cc(F)ccc3
NCC-00003138	Oc1nc(O)nc(C)c1S(=O)(=O)N(c(cc2)ccc2OCC)CC(=O)Nc3ccc(F)cc3F
NCC-00003153	CCOC(=O)C1CCCN(C1)C(=O)CSCc2nc(oc2C)-c3ccc(CC)cc3
NCC-00003227	Cc1ccc(C)cc1NC(=O)C(CC)Sc2nccn(c2=O)-c3cccc(C)c3
NCC-00003400	CCN(CC)c(cc1C)nc(c12)ccc(c2)NC(=O)Cn3nc(C(F)(F)F)cc3C
NCC-00003470	CCOc1ccc(cc1)N(CC)C(=O)CCNC(=O)Cn(cc2)c(=O)c(c23)cccc3
NCC-00003592	CC(=O)c1ccc(cc1)NC(=O)Cn(n2)c(=O)ccc2-c(cc3)cc(c3C)S(=O)(=O)N(CC)CC
NCC-00003770	CCCSc(nc1=O)n(C)c(c12)NC(=O)CC2c(c3)ccc(O)c3OCC
NCC-00003788	COc1ccc(OC)c(c1)NC(=O)c2nc(ncc2Cl)S(=O)(=O)Cc3ccc(F)cc3
NCC-00003857	CN1CCN(CC1)C(=O)c2nc(ncc2Cl)S(=O)(=O)Cc3ccc(C)cc3
NCC-00003864	CCOC(=O)N1CCN(CC1)[C@@H](CS2(=O)=O)[C@H](C2)S(=O)(=O)c3ccccc3
NCC-00004056	CCCCN(C1=O)c(c(C)ccc2)c2C13SC(NC(=O)C)=NN3C(=O)C
NCC-00004212	COC(=O)c1cc(OC)c(OC)cc1NC(=O)C2CCCN(C2)S(=O)(=O)c3cccs3
NCC-00004318	CC(C)(C)c1ccc(cc1)OCC(=O)Nc2ccc(cc2)C(=O)Nc3ccccc3C(=O)O
NCC-00004321	Cc1cc(C)nc(n1)NS(=O)(=O)c2ccc(cc2)NCc3cc(Cl)cc(Cl)c3O
NCC-00004353	COc(cc1)ccc1C(=O)COc(c2)c(Br)cc(c23)oc(C)c3C(=O)OCC
NCC-00004374	Cn1c(=O)n(C)c(=O)c(c12)nc(SCCC(=O)O)n2CCc3ccccc3
NCC-00004541	CCOc1ccccc1-n2nnc(c2C)C(=O)Nc3cccc(c3)C(=O)C
NCC-00004611	c1ccccc1COC(=O)Nc(cc2OC)ccc2OCC(=O)N3CCOCC3
NCC-00004831	c1ccccc1CN(S(=O)(=O)C)c2ccc(cc2)C(=O)N[C@@H]3CCCC[C@H]3O
NCC-00004990	CCCCn(c(=O)[nH]c1=O)c(c12)NC(=O)C2(C(F)(F)F)NC(=O)C(C)(C)C
NCC-00005066	c1ccccc1CN(C)C(=O)COc2coc(cc2=O)CN3CCCCC3
NCC-00005121	CCOc1cccc(c1)C(=O)Nc2ccc(cc2)S(=O)(=O)N3CCN(C)CC3
NCC-00005285	CCOc1ccc(cc1OC)C(CC(=O)O)NC(=O)COc(cc2)cc(c23)cccc3
NCC-00005311	c1cccc(c12)c(c(C)[nH]2)CCNC(=O)NS(=O)(=O)Oc3ccc(Cl)cc3
NCC-00005323	CCCCC(=O)NC(C(F)(F)F)(C(=O)N1)c(c12)c(=O)[nH]c(=O)n2Cc3occc3
NCC-00005346	OC(=O)CNc(ncn1)c(c12)cc(s2)-c3ccccc3
NCC-00005441	O=C1CC(C)(C)CC(=C12)N(N(C)C)C(=O)CC2c3cc(C)sc3C
NCC-00005443	Fc1ccccc1C(N2CCNC(=O)C)C(=C(O)C2=O)C(=O)c3ccccc3
NCC-00005445	O=c1[nH]c(=O)n(C)c(c12)nc(n2CCC#N)NCCc3cc(OC)c(cc3)OC
NCC-00005963	c1ccccc1CS(=O)(=O)CC(=O)Nc(cccc2)c2C(=O)Nc3ccc(cc3)OC
NCC-00005976	COc1cccc(c1)C(=O)NCCc2nnc(s2)NS(=O)(=O)c3ccccc3
NCC-00006252	OC(=O)c1cccc(c1)NC(=O)c2ccnc(c2)-n3cnnc3
NCC-00006325	c1cccc(c12)c(=O)n(C)nc2CC(=O)Nc3nn[nH]n3
NCC-00006353	COC(=O)C(O)(C(F)(F)F)c1c(N)n(c(=O)[nH]c1=O)Cc2ccccc2
NCC-00006419	O=C(O)CN(C)C(C(=O)O)c(c[nH]1)c(c12)cc(cc2)NC(=O)c3ccccc3
NCC-00006494	Fc1cc(Cl)ccc1OS(=O)(=O)NC(=O)OCC(CCC2)C(N23)CCCC3
NCC-00006827	CC(C1)=NN(C1(O)C(F)(F)F)C(=O)Cn2cc(C)cn2
NCC-00007072	CC(=O)Nc(ccc1)cc1NC(=O)CSc(n2C)ncc2-c3ccc(cc3)OC
NCC-00007123	CC(C)(C)C(=O)Nc(cc1)cc(c12)N(CCC2)S(=O)(=O)c3ccccc3
NCC-00007185	Cc1cc(ccc1)NC(=O)CSCc(n2)cc(=O)n(c23)cccc3
NCC-00007281	CCc1ccccc1S(=O)(=O)Nc2ccc(cc2C(=O)O)N3CCN(CC3)CC(=O)NC(C)C
NCC-00007314	c1ccccc1CNC(=O)Cn2c(ncc2CO)SCC(=O)Nc3c(F)cc(F)cc3
NCC-00007357	CN(C)S(=O)(=O)c(cc1)cc(c12)sc(n2)NC(=O)c3cccc(c3)C(F)(F)F
NCC-00007513	CCn1c(C)nnc1SCc2nc(oc2C)-c3ccc(OC)c(c3)OC
NCC-00007657	COc1ccccc1N2CCN(CC2)C(=O)CCNS(=O)(=O)c3cc(Br)cnc3N
NCC-00007679	COc1ccc(cc1)NC(=O)CCN2CCN(CC2)S(=O)(=O)c3cc(Cl)ccc3OC
NCC-00007693	CCOc1ccc(cc1)NC(=O)CNC(=O)CNS(=O)(=O)c(cc2)cc(c23)C(C)(C)C(=O)N3C
NCC-00007702	COc1ccccc1C(=O)N(Cc2ccccc2Cl)CCS(=O)(=O)N3CCNCC3
NCC-00007839	CC(C)CNC(=O)c(n1)c(cn1CC)NC(=O)CCS(=O)(=O)c(cc2)cc(c23)cccc3
NCC-00007890	CCn1cc(c(n1)C)S(=O)(=O)N2CCN(CC2)CC(=O)Nc3ccc(C)cc3
NCC-00007925	C1COCCN1C(=O)c(nn2C)cc2C(=O)Nc3cc(Cl)cc(Cl)c3
NCC-00007987	COc1ccc(cc1)-c2nn(CC(=O)O)cc2/C=C/c3cc(C(F)(F)F)nc(n3)O
NCC-00008254	CCOC(=O)c1c(C)c(C(=O)N)sc1NC(=O)CN2CCN(CC2)c3ccccn3
NCC-00008355	Brc1ccc(OC)c(c12)C(=O)CC2CC(CC(=O)O)CC(=O)O
NCC-00008484	c1ccccc1CNC(=O)CSc(nc2N)nc(c23)scc3CC(C)C
NCC-00008606	CCN(CC)S(=O)(=O)c1cc(c(Cl)cc1Cl)C(=O)Nc2ncn(n2)Cc3ccccc3C
NCC-00008714	COc1ccc(cc1OC)C(=O)Nc2cccc(c2)C(=O)OCC(=O)c3ccc(C)cc3
NCC-00008814	CC(=O)NC1=NN(C(=O)C)C(S1)c(co2)c(=O)c(c23)cccc3
NCC-00009031	O=C(O)c1cc(ccc1)Oc2ccc(cc2)S(=O)(=O)Nc3ccc(F)cc3
NCC-00009493	c1ccccc1-n(c2O)nc(C)c2C(C(F)(F)F)(C(=O)OC)SCC(=O)Nc3ccccc3
NCC-00009508	CC[C@H](C)[C@H](C(=O)O)NC(=O)c(cc1)cc(c12)sc(n2)-n3cccc3
NCC-00009528	N#Cc1cnn(c12)c(N)c(cn2)-c3ccc(Cl)cc3
NCC-00009556	CCc1ccccc1NC(=O)CSc2n[nH]c(n2)Cc3ccccc3
NCC-00009732	CCOc(c1)ccc(N(C)C2=O)c1C23SC(NC(=O)CC)=NN3C(=O)CC
NCC-00009801	COc1ccc(OC)c(c1)C2N(CCC(=O)O)C(=O)C(O)=C2C(=O)c3ccc(Cl)cc3
NCC-00009808	CC(C)OCC(O)Cn(c(c12)c(=O)[nH]c(=O)n2C)c(n1)NCCc3ccccc3
NCC-00009848	CCCCc(c(n1)C)c(SCC(=O)O)c(c12)cc(cc2)C(=O)O
NCC-00009861	CN(C)c1ccc(cc1)NC(=O)CSc(s2)nc(N)c2C(=O)Nc3ccc(cc3)OC
NCC-00009881	c1cccc(c12)c(C(C(=O)O)CC(=O)O)cn2Cc3ccccc3
NCC-00009948	CC(C)(C)C(=O)NC(C(F)(F)F)(C(=O)N1)c(c12)c(=O)[nH]c(=O)n2-c3ccccc3
NCC-00009954	NC(=O)CSc1nnnn1CC(CC(=O)O)c2ccccc2
NCC-00010067	COC(=O)c1sccc1NC(=O)C(=O)NCCN2CCCCC2
NCC-00010105	OC(=O)CC[C@@H](C(=O)O)Nc(ncn1)c(c12)c3c(s2)CCCC3
NCC-00010132	c1ccccc1C(NCC(=O)OC)c2cc(Br)ccc2NS(=O)(=O)c3ccccc3
NCC-00010331	CC(C)Oc1ccc(cc1)C(CC(=O)N2)c(c23)sc(n3)N
NCC-00010343	Cc1cc(C)n(n1)-c2ccc(C(=O)O)c(c2)-c3nn[nH]n3
NCC-00010710	CCOC(=O)Nc(cc1)cc(c12)N(C(=O)CCN(CC)CC)c3c([SH+]2=[O-])cccc3
NCC-00010728	Cc1cc(C)n(n1)CC(=O)Nc2ccc(cc2)Oc3ccccc3
NCC-00010900	C1CCCCC1N(C2=O)C(C)=C(C(=O)OC)C2(C(F)(F)F)NC(=O)c3ccccc3OC
NCC-00010998	CCOC(=O)NC(C(F)(F)F)(C(=C12)C(=O)CC(C)(C)C2)C(=O)N1CCc3ccccc3
NCC-00011098	CCc1ccc(cc1)NC2=NC(=O)CC(N2)C(=O)Nc3ccc(OC)cc3
NCC-00011132	CCCCN1C(=O)C(C(F)(F)F)(C(=C12)C(=O)CC(C)(C)C2)NS(=O)(=O)c3ccc(C)cc3
NCC-00011155	COc(cc1)cc(c12)c(c([nH]2)C(=O)O)CCC(=O)O
NCC-00011415	CCOC(=O)N1CCN(CC1)S(=O)(=O)c2ccc(cc2)Cc3cc(C)nnc3O
NCC-00011646	COc1ccccc1Cn2ccn(c(=O)c2=O)CC(=O)NCCc3ccccc3
NCC-00011675	COc1ccc(cc1OC)NC(=O)Cn2ccn(c(=O)c2=O)CCc3ccc(cc3)S(=O)(=O)N
NCC-00011710	CCc1cccc(c1)NC(=O)CCS(=O)(=O)c(c2)c(C)cc(c23)NC(=O)CO3
NCC-00011761	c1cccc(c12)C(=O)N(CC(C)C)C(c3cccs3)C2C(=O)NC(C)C
NCC-00011989	CC(C)CCNC(=O)C1(C)CN(S(=O)(=O)c2ccccc2)CC(=O)N1CCc3cccs3
NCC-00012106	c1cc(C)cc(c1C)N(C)C(=O)Cc2nc(no2)-c3ccc(cc3)OC
NCC-00012211	CC(C)CCNC(=O)c(c1)nn(c12)CC(C)(N(C2=O)C)C(=O)NCc3ccc(F)cc3
NCC-00012323	CCC(=O)Nc(n1)sc(c12)cc(cc2)CCC(=O)Nc3cccc(C)c3
NCC-00012338	c1cc(Cl)ccc1OCC(=O)N(C)CCc2noc(n2)COc3cc(C)cc(C)c3
NCC-00012353	CCOC(=O)Cc1ccc(cc1)NC(=O)N(C)CCc2noc(n2)-c3ccccc3
NCC-00012370	FC(F)(F)c1c(F)ccc(c1)NC(=O)c2c(OC)cc(=O)n(n2)-c(cc3)ccc3C
NCC-00012371	OCCn(nc1)c(c12)nc(nc2O)SCC(=O)Nc3nccs3
NCC-00012933	CCOc(cc1)cc(c12)sc(n2)NC(=O)CN(C)S(=O)(=O)c3c[nH]cn3
NCC-00012979	CCOC(=O)C1CCN(CC1)C(=O)COc(c2)ccc(c23)OC(C)(C)C=C3
NCC-00013074	CCOC(=O)c(c1)nn(c12)CC(C)(C(=O)NCCC(C)C)N(C2=O)Cc3ccc(C)cc3
NCC-00013088	FC(F)(F)c(c1)cccc1NC(=O)C(CC)Sc2ncc(c(n2)O)S(=O)(=O)c3ccccc3
NCC-00013194	CCC1CCCCN1S(=O)(=O)c2ccc(cc2)NC(=O)c3nc(S(=O)(=O)C)ncc3Cl
NCC-00013223	CCCS(=O)(=O)c1ncc(Cl)c(n1)C(=O)N(c2ccccn2)Cc3ccccc3
NCC-00013235	CCCOc1ccccc1C(SCC(=O)N2)c(c23)c(O)nn3C(C)CC
NCC-00013309	COc(cc1)ccc1CNc(c2C#N)oc(n2)/C=C/c3ccc(cc3)OCC
NCC-00013379	Cn1cccc1Cc(n2CCOC)nnc2SCC(=O)Nc3cccc(c3)C(F)(F)F
NCC-00013518	CC(C)Oc1ccc(cc1)CNCc2c(C)n(c(C)c2C(=O)O)Cc3ccc(C=C)cc3
NCC-00013544	COc(cc1)cc(c1OC)S(=O)(=O)CC(=C2C(=O)OC)NC(=O)NC2c3cc(Cl)ccc3
NCC-00013673	OC(=O)CCc1ccc(-c2ccc(F)cc2)n1-c3cccc(O)c3
NCC-00013856	Clc1cc(Cl)ccc1OC(C)C(=O)Nc2ccc(cc2)S(=O)(=O)N3CCOCC3
NCC-00013873	CN(C)Cc(c(O)cc1)c(c12)c(C(=O)C)c(o2)CSCc3ccccc3
NCC-00013890	CCc1ccc(cc1)C2CC(c3ccccc3)=NN2C(=O)CCC(=O)O
NCC-00013893	Cc1cc(C)nc(n1)NS(=O)(=O)c2ccc(cc2)NC(=O)Cc3ccc(Cl)cc3
NCC-00013944	CSc(n1)c(C(=O)O)c(n12)nc(C)cc2C
NCC-00014089	n1ccccc1CNC(=O)C(C)NC(=O)C2CCC(CC2)CNS(=O)(=O)c(cc3)ccc3C
NCC-00014104	CCC(=O)Nc(c1)ccc(c12)n(CC)c(n2)CSc(n3)nc(C)cc3C
NCC-00014128	OC(=O)c1ccccc1C(=O)N(Cc2cccnc2)CCS(=O)(=O)N3CCCC3
NCC-00014391	Cc1ccc(cc1)NC2=NC(=O)CC(N2)C(=O)Nc3ccc(F)c(Cl)c3
NCC-00014504	Cc1nn(CC)cc1CN(CC)C(=O)C(=O)Nc2ccc(cc2)Cn3cncn3
NCC-00014509	COc1ccc(cc1)CCN2C(=O)NC(C2=O)CCC(=O)NCc3ccncc3
NCC-00014585	C1=CC(C(=O)C)=CN([C@@H]12)[C@@H](C(=O)N)[C@@H]([C@]2(C#N)C(=O)OCC)c3ccccc3OC
NCC-00014734	CCOC(=O)Cc(c1)sc(n12)nc(cc2=O)CSCC(=O)Nc3ccc(C)c(C)c3
NCC-00014755	c1cccc(Cl)c1NC(=O)CN(C)C(=O)COC(=O)Cc2ccc(cc2)-c3ccccc3
NCC-00014787	COc1ccc(Cl)cc1-c2n[nH]c(n2)SCC(=O)NC(C)(C#N)C(C)C
NCC-00014799	CNS(=O)(=O)Cc1ccccc1CNC(=O)c2cnn(c2)Cc3ccccc3
NCC-00014941	COc1ccccc1NC(=O)c2ccc(cc2)NC(=O)CSc3ccccn3
NCC-00014972	CCN(CC)S(=O)(=O)c1cn(c(=O)cc1)CC(=O)Nc2ccccc2N3CCN(CC)CC3
NCC-00015051	CC(C)NC(=O)CN(CC)C(=O)CSc1oc(-c2ccccc2)c(n1)-c3ccccc3
NCC-00015140	CCN(CC)CCNC(=O)c1ccc(cc1)NC(=O)c(o2)c(C)c(c23)cc(cc3)OC
NCC-00015158	COc1ccc(cc1OC)CNC(=O)c2ccc(cc2)NS(=O)(=O)c3ccc(cc3)C(C)O
NCC-00015224	CC(C)c1nc(C)cc(n1)SCC(=O)NC2CCN(CC2)Cc3ccccc3
NCC-00015256	s1c(Cl)ccc1CN(CC)CC(=O)Nc(cc2)ccc2C(=O)Nc3ccc(cc3)OC
NCC-00015424	CCCNC(=O)CN1CCN(CC1)C(=O)CCCc(n2)sc(c23)cccc3
NCC-00015486	c1cccc(c12)CCCC2NC(=O)CSc(n3)nc(O)cc3CC(=O)OC
NCC-00015582	C1CCCCN1S(=O)(=O)c(ccc2C)cc2NS(=O)(=O)c3cc(cs3)C(=O)O
NCC-00015632	Cc(s1)ccc1C(=O)CCC(=O)NCc2c(cccc2)COc3ccccc3
NCC-00015832	c1csc(c12)ncn(c2=O)CCS(=O)(=O)N3CCCCC3
NCC-00015979	c1ccccc1CN(C)C(=O)COC(=O)c(cc2O)nc(c23)cccc3
NCC-00016084	C1CCCCN1S(=O)(=O)c(ccc2OC)cc2NC(=O)COc3c(C)cc(C)cc3C
NCC-00016138	CC(C)N(C)S(=O)(=O)c1cccc(c1)C(=O)N(CCC2)c(c23)cc(C(F)(F)F)cc3
NCC-00016160	FC(F)Oc1ccc(cc1OC)CN(C)C(C)C(=O)N2CCN(CC2)S(=O)(=O)c3ccccc3
NCC-00016181	COC(=O)CCc1c(C)nn(c1C)-c(cc2)ccc2C(=O)Nc3c(OC)cc(cc3)OC
NCC-00016193	O=c1ccn(c(=O)[nH]1)CC(=O)NC(CCS2)c(c23)cccc3F
NCC-00016239	COc1ccccc1N(S(=O)(=O)c2ccc(C)cc2)CCC(=O)Nc3nccs3
NCC-00016524	O=C(N)Cc1sc(nc1C)SCC(=O)c2cc(C)n(c2C)CCc3ccc(Cl)cc3
NCC-00016539	COc1ccccc1CNc2nc(cs2)-c3ccc(cc3)CCNS(=O)(=O)C
NCC-00016653	CC1CN(CC(O1)C)S(=O)(=O)c2ccc(cc2)NC(=O)CCCc3cccs3
NCC-00016676	COc1cccc(c1)NC(=O)c2ccccc2N(C)C(=O)CCC(=O)NCc3ccc(C)cc3
NCC-00016898	Cc1nnnn1-c(c2C)cc(cc2)NS(=O)(=O)c(c3OC)cc(Br)cc3
NCC-00016918	C1CCCCC1N(C)C(=O)CSc2ccccc2C(=O)NCCC(=O)Nc3cccnc3
NCC-00016958	CCOc1ccccc1NC(=O)CSc2nnc(n2CC(=O)N)-c3cccc(C)c3
NCC-00017029	Cc1nc(O)nc(O)c1CCC(=O)N2CCN(CC2)c3cccc(c3)C(F)(F)F
NCC-00017048	COc1ccc(cc1)NC(=O)CN(C)C(=O)C(C)NS(=O)(=O)c2c(C)c(C)cc(C)c2C
NCC-00017049	CCOC(=O)C1CCN(CC1)C(=O)C(C)Sc2nnc(s2)Nc3c(C)cccc3CC
NCC-00017210	c1ccccc1Cn(c(=O)[nH]c2=O)c(N)c2N(CC(C)C)C(=O)COC(=O)c3cccc(C)c3O
NCC-00017229	CC(C)(C)C(=O)Nc(c1)cccc1NC(=O)c(cc2OCC)ccc2OCc3ccccn3
NCC-00017328	c1ccccc1Cn2c(nnc2C(CC)N(C)C)SCC(=O)N(C)C(C3)CCS3(=O)=O
NCC-00017343	COc1cccc(c1)CNC(=O)COC(=O)CSc(cc2C)nc(c23)cccc3
NCC-00017384	CS(=O)(=O)Nc(cc1)ccc1C(=O)C(C)OC(=O)CSc(cc2C)nc(c23)cccc3
NCC-00017412	COc1ccc(cc1)C(N(C)C)CNC(=O)c2ccc(cc2)NS(=O)(=O)c3ccc(F)c(C)c3
NCC-00017478	COC(=O)CCCN(C)C(=O)c1ccc(cc1)OCc(c2)nc(n23)c(C)ccc3
NCC-00017507	COc1ccc(cc1)SCC(=O)c2c(C)n(c(C)c2)-c3ccc(cc3)S(=O)(=O)N
NCC-00017823	c1cc(F)ccc1CNC(=O)CN(CC)C(=O)Cc2cnn(c2)-c3ccccc3
NCC-00017983	c1cccc(c12)n(c(n2)CS(=O)(=O)C)CC(O)COCc3ccccc3
NCC-00018113	N#Cc1cc(ccc1)NC(=O)CSc(n2N)nnc2-c3c(OC)ccc(Cl)c3
NCC-00018162	Cc1cc(C)cc(C)c1N(C(=O)C)c2nc(cs2)CSc3nnnn3C
NCC-00018286	CC(C)(C)n1nnnc1SCC(=O)c2c(C)n(c(C)c2)Cc3ccc(F)cc3
NCC-00018294	CCOc1ccc(cc1)N(CCC#N)C(=O)Cn2nnc(n2)-c3cccc(c3)C(F)(F)F
NCC-00018372	COc1ccc(OC)c(c1)CN2CCN(CC2)C(=O)c3sccc3NS(=O)(=O)C
NCC-00018654	c1cc(C(F)(F)F)ccc1C(=O)NCC(=O)N(C)Cc2c(C)nn(c2C)-c3ccccc3
NCC-00018787	CCOC(=O)c1c(C)c([nH]c1C)C(=O)CN(CC2)CCC2c3ccccc3
NCC-00018958	CC(C)NC(=O)CN1CCC(CC1)NC(=O)c2csc(n2)-c3ccc(cc3)C(C)C
NCC-00018999	CCn1ccnc1SCC(=O)Nc2cccc(c2)C(=O)Nc3cccc(c3)C(F)(F)F
NCC-00019020	C1C(C)Oc(c12)cc(c(c2)OCC)CNC(=O)COc3ccc(/C=C/C)cc3OC
NCC-00019079	COc1ccc(OC)c(c1)CN2CCN(CC2)C(=O)c3cc(OC)c(OC)c(c3)/C=C/C
NCC-00019131	CC(=O)c1ccc(cc1)S(=O)(=O)NCc(cc2)ccc2C(=O)N(C)CC(=O)Nc3cc(F)ccc3
NCC-00019214	CCN(CC)S(=O)(=O)c1cn(c(=O)cc1)CC(=O)Nc2cccc(c2)C(=O)NC3CC3
NCC-00019218	c1ccccc1-n(c2C)nc(C)c2CN(C)C(=O)CCNC(=O)Nc3ccccc3
NCC-00019316	Cc1c(C)c(C(=O)N)c(nc1C)SCC(=O)NC2(C)CCS(=O)(=O)C2
NCC-00019510	CC(C)C(C)(C#N)NC(=O)COC(=O)CC(S1)C(=O)Nc(c12)cccc2
NCC-00019617	CCNC(=O)NC(=O)C(C)Sc(n1)n(CC)c(c12)ccc(c2)S(=O)(=O)N3CCOCC3
NCC-00019631	c1ccccc1COC(=O)N[C@@H](C(C)C)C(=O)N2CCC(CC2)NC(=O)c3cnn(C)c3
NCC-00019783	Clc(s1)ccc1CN(C)C(=O)CSc2ccc(cn2)S(=O)(=O)N(C)C3CCCCC3
NCC-00019903	CNC(=O)c1ccc(cc1)CN(C)C(=O)c2ccc(OC)c(c2)S(=O)(=O)NC3CCCC3
NCC-00020251	Cc(c1)[nH]c(C)c1C(=O)CN2CCN(CC2)CC(=O)Nc3c(Cl)cccc3
NCC-00020279	CSc(n1)nn(c12)c(C)c(c(n2)C)CC(=O)Nc3cccc(c3)OCC#N
NCC-00020443	CC(C)CC(=O)N1CCN(CC1)C(=O)c2ccc(cc2)NS(=O)(=O)c3cc(C)ccc3C
NCC-00020553	O=C(N)c(n(C)c1)cc1S(=O)(=O)N(CC)Cc2ccc(cc2)OCc3ccccc3
NCC-00020649	COc(c1)c(OC)cc(c12)CN(CC2)C(=O)CSc3ccccc3C(=O)OCC(=O)C(C)(C)C
NCC-00026645	o1cccc1C(=O)NC(C(C)C)C(=O)OCC(=O)Nc2c(Cl)ccc(c2)S(=O)(=O)N(C)C
NCC-00026692	Cc1ccc(cc1)C(C(F)(F)F)(NC2=O)C(C#N)=C(N23)C=CC=C3
NCC-00026735	CS(=O)(=O)c1ncc(Cl)c(n1)C(=O)Nc2nc(cs2)-c3cc(F)ccc3F
NCC-00026976	FC(F)(F)c1ccccc1NC(=O)CN2CCN(CC2)C(=O)CCn3[nH]c(=O)ccc3=O
NCC-00027041	CN(C)c1ccc(cc1)CNC(=O)CCc2ccc(cc2)S(=O)(=O)N3CCCCCC3
NCC-00027145	OC(=O)CCc1ccc(cc1)S(=O)(=O)Nc2cccc(c2)/C=C/c3ccccn3
NCC-00027148	CCN(CC)S(=O)(=O)c(cc1)cc(c1C)NC(=O)CN2CCN(CC2)Cc3ccc(s3)Cl
NCC-00027200	Clc1cc(c(Cl)s1)S(=O)(=O)Nc2ccc(cc2)C(=O)NCCN3CCOCC3
NCC-00027209	c1cc(Br)ccc1-c(cc2)oc2CN(C)CC(=O)Nc3ccc(cc3)C(=O)N(C)C
NCC-00027428	Cc1ccc(s1)C(=O)CCC(=O)N2CCN(CC2)c3cccc(c3)C(F)(F)F
NCC-00027542	CCN(CC1)CCN1C(=O)C(C)OC(=O)c2ccc(cc2)NS(=O)(=O)c(cc3)ccc3C(C)O
NCC-00027555	c1cc(C)oc1CN(C)C(=O)C(c2ccccc2)Sc3ccccc3
NCC-00027587	c1ccccc1N(C)C(=O)CSc2nnnn2-c3ccc(O)cc3
NCC-00027638	Fc1ccccc1NC(=O)Cn2c(nnc2N)SCC(=O)Nc3ccccc3F
NCC-00027703	COc1ccc(C)cc1NC(=O)CNC(=O)Cn(c(Cl)n2)c(c23)c(=O)n(C)c(=O)n3C
NCC-00027751	Clc1nc(C)nc2sc(c3c12)CCCCC3
NCC-00027880	NC(=O)Cc1ccc(cc1)NC(=O)C2CCCN2C(=O)c3c(O)cccc3
NCC-00027893	c1cc(F)ccc1S(=O)(=O)N(C)CC(=O)Nc2ccc(nc2)Oc3cccc(Br)c3
NCC-00027936	C1COCCN1C(C)(CC)CNC(=O)c2sc(cc2C)NC(=O)C(C)(C)C
NCC-00027942	s1cccc1C(NC(=O)C)CC(=O)Nc2nc(cs2)-c3ccc[nH]3
NCC-00027999	CC(C)c1ccsc1C(=O)NC2CCN(CC2)C(=O)c3ccccc3
NCC-00028011	CN(C)C(=O)Cn(cc1)c(c12)ccc(c2)NC(=O)N(C)Cc3ccc(cc3)OCC
NCC-00028103	CCOc1ncccc1C(=O)OCC(=O)NC(C)c2ccc(cc2)-c3ccccc3
NCC-00028107	COc1ccccc1NC(=O)c2ccc(cc2)NC(=O)CN(C)Cc3c(F)cccc3Cl
NCC-00028497	CCCCn1nnnc1COC(=O)C2CCN(CC2)S(=O)(=O)c3c(C)cc(C)cc3C
NCC-00028622	NS(=O)(=O)c1cnn(c1)CCC(=O)NCCC(c2ccccc2)c3ccccc3
NCC-00028623	CN(C)C(=O)c1ccc(cc1)NC(=O)COC(=O)C2CCN(CC2)S(=O)(=O)c3cn(C)c(n3)C
NCC-00028651	NC(=O)CC1CCCCN1C(=O)c2nn(c(=O)cc2)CCOc3ccccc3
NCC-00028662	CCN(CC)C(=O)Cn(cc1)c(c12)ccc(c2)NC(=O)CCC(=O)c3ccc(Cl)s3
NCC-00028693	n1[nH]cnc1SCC(=O)N(C)CCCc2cc([nH]n2)-c3ccc(F)cc3
NCC-00028699	c1ccccc1CN(C)C(=O)CNC(=O)NC(C(=O)O)Cc(c[nH]2)c(c23)cccc3
NCC-00028853	OC(=O)c1c(F)cccc1NS(=O)(=O)c(cc2)cc(c23)CCCC3
NCC-00028925	CC(=O)NCc1oc(cc1)C(=O)COC(=O)c2cccnc2Nc3cccc(c3)C(F)(F)F
NCC-00028985	CCc1cccc(CC)c1NC(=O)CSc2nnc(c(n2)O)CCC(=O)O
NCC-00028988	OC(=O)CCc1nnc(nc1O)SCC(=O)Nc2ccc(Cl)c(c2)C(F)(F)F
NCC-00029006	c1cc(C)ccc1S(=O)(=O)N(C)c2ccc(cc2)OCC(=O)NCCc3ccccn3
NCC-00029042	COc(cc1)cc(OC)c1C(=O)COC(=O)C(O2)COc(c23)cccc3
NCC-00029061	Clc1ccccc1Cn(nc2C)c(Cl)c2C(=O)OCC(=O)NC(=O)NCc3ccccc3
NCC-00029109	Cc1onc(C)c1COc2ccc(cc2)C(=O)OCC(=O)c3cc(C)n(CC(F)(F)F)c3C
NCC-00029122	COc1ccc(OC)c(c1)-n(c(=O)c(c23)cccc3)c(n2)SCC(=O)NC(C)C(C)C
NCC-00029161	CCOc1ccc(cc1)Oc2ccc(cc2)NC(=O)CCNC(=O)c3ccccc3Cl
NCC-00029213	N#CCCN(C)C(=O)CSc(n1)[nH]c(-c2cccs2)c1-c3cccs3
NCC-00029248	Clc1ccc(Cl)cc1NC(=O)CN(CCC)C(=O)COC(=O)c2cccc(C)c2O
NCC-00029360	CC12CC(CC(C)(C)C2)N(C1)C(=O)COC(=O)Cn3[nH]c(=O)ccc3=O
NCC-00029378	FC(F)(F)COc1ccc(S(=O)(=O)N2CCOCC2)cc1NC(=O)Cn3ccccc3=O
NCC-00029404	CCOc1cc(ccc1O)C(=O)CCC(=O)N2CCN(CC2)C/C=C/c3ccccc3
NCC-00029500	C1CCCC=C1N(CC)C(=O)COc2ccccc2C(=O)NCc3ccccc3
NCC-00029522	c1cccc(c12)cc(c(c2)C(=O)O)NS(=O)(=O)c3cccs3
NCC-00029582	c1cc(C)ccc1NC(=O)CSC(C)C(=O)OCC(=O)NC(CCC2)c(c23)cccc3
NCC-00029595	CCc1cccc(C)c1N(C(C)COC)C(=O)Cn(nn2)c(c23)cccc3
NCC-00029637	COc1ccc(cc1)CNCC(O)COc(ccc2)c(c23)OC(C3)(C)C
NCC-00029718	o1cccc1CNC(=O)COC(=O)c2cc(ccc2)S(=O)(=O)Nc(cc3C(F)(F)F)ccc3
NCC-00029738	CCN(CC)S(=O)(=O)c(ccc1)cc1NC(=O)COC(=O)c(cc2)nc(c23)cccc3
NCC-00029750	Cc1cccc(c1O)C(=O)OCC(=O)Nc2nc(cs2)-c3ccc(F)c(F)c3
NCC-00029876	CCOC(=O)C1=C(NC(=O)NC1C)COC(=O)CCc(n2)sc(c23)cccc3
NCC-00029944	O=C(O)c1cc(ccc1)NC(=O)CSc(nnc2C(C)N(C)C)n2-c3ccccc3
NCC-00029982	COc1ccc(Cl)cc1-c2n[nH]c(n2)SCC(=O)NCC(=O)Nc3cccc(C)c3C
NCC-00030082	Cc1ccc(cc1C)NC(=O)COC(=O)c(ccc2)c(c23)nccc3
NCC-00030093	c1cc(O)ccc1C(=O)OCCC(c2ccccc2)NS(=O)(=O)c(cc3)ccc3C
NCC-00030278	COc(cc1)cc(OC)c1C(=O)C(C)OC(=O)CCc(nc2O)nc(c23)cccc3
NCC-00030388	COc1ccc(Cl)cc1NC(=O)c2ccc(Br)c(c2)S(=O)(=O)N3CCOCC3
NCC-00030641	Cc1cc(Cl)ccc1OC(C)C(=O)OCC(=O)Nc(cc2)cc(c23)nc([nH]3)O
NCC-00030672	CN(C)S(=O)(=O)c1ccc(cc1)C(=O)Oc(cc(n2)O)c(c23)cccc3
NCC-00030685	Cc1ccc(cc1)S(=O)(=O)NC(=O)c2cc(C)n(c2C)CCCn3ccnc3
NCC-00030772	CN(C)CCNS(=O)(=O)c(c(cc1)OC)cc1C(=O)Nc2ccc(cc2)N(CC3)CCN3C
NCC-00030785	COc1ccccc1N(S(=O)(=O)c2cccs2)CC(=O)N(C)Cc3ccccc3
NCC-00030807	CCOc1ccccc1Cn2nnc(n2)-c3cccc(c3)C(F)(F)F
NCC-00030863	Fc1ccccc1OCc(n2N)nnc2SCC(=O)N(CCC#N)c3ccccc3
NCC-00030893	Fc(c1)cccc1CN(C)C(=O)CNC(=O)c2ccc(cc2)NS(=O)(=O)c3ccc(C)cc3C
NCC-00031044	Cc1ccc(C)c(c1)OCCC(=O)Nc2ccc(cc2)S(=O)(=O)N3CCCCC3
NCC-00031143	CN(C)C(=O)COc(cc1)ccc1NC(=O)c2c(C(C)C)n(nc2)-c3ccc(F)cc3
NCC-00031427	COc1ccccc1NS(=O)(=O)c2ccc(cc2)C(=O)NCc3ccc(cc3)CN(C)C
NCC-00031524	c1ccccc1COC(=O)NC(C)C(=O)Nc2ccnn2Cc3ccccc3
NCC-00031567	COc1ccc(cc1)N(CCC(=O)N)C(=O)CSc2oc(nn2)-c3ccc(cc3)C(C)(C)C
NCC-00031769	CC(=O)c1cc(n(C)c1)C(=O)OC/C=C/c2ccccc2
NCC-00031776	c1ccccc1S(=O)(=O)CC(N2CCOCC2)C(=O)N(C)CCOc3ccccc3C
NCC-00031864	COC(=O)c1oc(cc1C)CN(C2)C(C(=O)N)Cc(c23)cccc3
NCC-00032016	COc1ccccc1/C=C/C(NC2=O)N(CC(=O)N)c(c23)cccc3
NCC-00032017	Oc1nc(SC(F)F)nc(C)c1CCC(=O)NC2CCN(CC2)Cc3ccccc3
NCC-00032066	Clc1ccccc1C(N(C)C)CNC(=O)c2oc(cc2)CS(=O)(=O)c3ccccc3
NCC-00032167	FC(F)(F)Oc1ccccc1CN(C)C(=O)COCc(nc2O)nc(c23)cccc3
NCC-00032276	Cn1ccnc1SCC(=O)Nc2ccc(cc2)C(=O)NC3CCN(CC3)CC(=O)N
NCC-00032410	COc1cc(Br)c(OC)c(c1)C(=O)NCc2cccc(c2)NC(=O)C
NCC-00032436	CCOC(=O)c1c[nH]nc1S(=O)(=O)Nc2cc(Cl)ccc2C(=O)N3CCCCC3
NCC-00032594	c1cccc(c12)sc(n2)CN(C)C(=O)CCCN(C)S(=O)(=O)c3ccc(cc3)C(=O)C
NCC-00032608	Cc1ccc(C(C)(C)C)cc1S(=O)(=O)N2CCN(CC2)C(=O)c3ccccc3
NCC-00032623	COc1ccc(cc1OC)CCCN(C)C(=O)c2nn(cc2OC)-c3ccccc3
NCC-00032865	CCc1ccccc1-n2cnnc2SCC(=O)N(C)CC(=O)Nc3cccc(C)c3C
NCC-00032870	CCOC(=O)c1cnn(c1C(F)(F)F)-c2ccc(cc2)NC(=O)Cc3cc(C(=O)C)ccc3OC
NCC-00033023	CN(C)S(=O)(=O)c1ccc(C)c(c1)NC(=O)CCCc2onc(n2)-c3ccccc3
NCC-00033088	CCOc1ccc(cc1)C(=O)C(C)OC(=O)C2CCN(CC2)S(=O)(=O)c3c(C)onc3C
NCC-00033120	CCOC(=O)C1CCN(CC1)C(=O)C(C)N2CCN(CC2)S(=O)(=O)c3cccs3
NCC-00033339	Clc(c1)cc(Cl)cc1C(=O)Nc(cc2O)ccc2C(=O)NCC(=O)NCc3occc3
NCC-00033450	NS(=O)(=O)c1ccc(cc1)CCNC(=O)CCN2CCN(CC2)Cc3ccc(Cl)s3
NCC-00033475	n1cncn1-c(cc2)ccc2C(C)NCC(O)COc3ccc(C)cc3C
NCC-00033602	c1cccc(c1C#N)NC(=O)C(C)OC(=O)c2c(OC)cn(n2)-c3ccccc3
NCC-00033907	c1cccc(c12)OC(CO2)CN(C)CCC(=O)Nc3cc(Cl)ccc3Cl
NCC-00034048	CCN(CC)S(=O)(=O)c1ccc(C)c(c1)C(=O)Nc(c2)c(F)cc(c23)CCC(=O)N3
NCC-00034057	O=S1(=O)CCC(C1)N(C)C(=O)c2cnn(c2C(F)(F)F)-c3ccc(Cl)cc3
NCC-00034175	CC(C)c1nc(C)cc(n1)N2CCN(CC2)CCC(=O)NCCc3ccc(cc3)S(=O)(=O)N
NCC-00034275	c1ccccc1C(C)(c2ccccc2)CNC(=O)CCc3nnc(O)nc3O
NCC-00034382	CN(C)C(=O)COc1ccc(cc1)NC(=O)c2ccc(cc2)CSc3nc[nH]n3
NCC-00034397	c1cc(N(C)C)ccc1NC(=O)C(C)OC(=O)c2cnn(c2)Cc3ccccc3
NCC-00034542	c1cc(C)cc(c12)nc(s2)/C=C/c3ccc(cc3)OCC(=O)O
NCC-00034654	CN(C)S(=O)(=O)N1CCN(CC1)C(=O)c2cnn(c2C(F)(F)F)-c3ccc(Cl)cc3
NCC-00034800	CCN(CC)S(=O)(=O)c1cc(C)c(C)c(c1)NC(=O)CCc2c(C)nc(nc2O)-c3ccccn3
NCC-00034833	OCCNc(n1)n(c(c12)cccc2)CC(=O)NCC3CCCO3
NCC-00034895	c1ccccc1N(CC)S(=O)(=O)c2ccc(Cl)c(c2)NC(=O)CN(C)C3CCN(C)CC3
NCC-00034993	Nc1nc(cs1)-c2ccc(cc2)NS(=O)(=O)c3ccc(Cl)cc3
NCC-00035108	OCCNc(n1)n(c(c12)cccc2)CC(=O)NCC(F)(F)F
NCC-00035156	Cc1ccc(cc1)NC(=O)CSc2ccccc2C(=O)NCc3ccccn3
NCC-00035180	CC(=O)c1cc(OC)c(cc1)Oc(nc2)ccc2S(=O)(=O)N(CC)c3ccccc3
NCC-00035218	CN(C)S(=O)(=O)c1cccc(c1)COC(=O)c2c(C)onc2-c3c(F)cccc3Cl
NCC-00035252	c1cc(Cl)ccc1CNC(=O)CN(CC)C(=O)c2cc(ccc2C)S(=O)(=O)N3CCOCC3
NCC-00035320	COc1ccccc1NS(=O)(=O)c2ccc(cc2)C(=O)OCC(=O)N3CCCCCC3
NCC-00035427	C1CCCCN1S(=O)(=O)c2cc(ccc2OC)NC(=O)COC(=O)c3sccc3C
NCC-00035483	COc(cc1)ccc1C(=O)C(C)OC(=O)c2ccc(cc2)NS(=O)(=O)c3ccc(s3)Cl
NCC-00035539	c1cccc(c12)OC(C(=O)N(C)C)CN2C(=O)CCNC(=O)c3ccc(Cl)cc3
NCC-00035658	c1ccccc1Cn(nc2C)c(Cl)c2C(=O)OCC(=O)NCC3CCCO3
NCC-00035660	COc(cc1)ccc1CNC(=O)C(C)OC(=O)c2c(C)nn(c2Cl)Cc3ccccc3
NCC-00035663	Clc1cccc(Cl)c1S(=O)(=O)NCC(=O)OCc2csc(n2)-c3ccccc3
NCC-00035747	c1ccc(F)cc1NC(=O)CN(CC2)CCN2C(=O)c3ccc(nc3)OCC(F)(F)F
NCC-00035795	Cc1cc(C)c(c(C)c1)S(=O)(=O)N2CCN(CC2)C(=O)c3ccc(Cl)cc3F
NCC-00035802	CCc1ccccc1NC(=O)CN(C)C(=O)c(c2)c(C)nc(c23)n(nc3)C(C)C
NCC-00035811	CCOc1ccc(cc1)C(=O)N2CCN(CC2)CC(=O)Nc3ccc(Cl)c(c3)C(F)(F)F
NCC-00035824	c1cc(C(C)(C)C)ccc1CN(C)C(=O)c(cc2OCC)ccc2OCC(=O)N3CCOCC3
NCC-00035844	CCCCn1nnnc1COC(=O)CSc(cc2C)nc(c23)cccc3
NCC-00035848	CC(C)OC(=O)c1ccc(cc1)NC(=O)CN2CCN(CC2)S(=O)(=O)c3ccc(cc3)C(=O)C
NCC-00035852	O=S1(=O)CCC(C1)N(CCC)C(=O)COc2ccc(cc2)C(=O)c3ccc(F)cc3
NCC-00035867	c1cc(C(=O)N)ccc1NC(=O)C(C)OC(=O)c2ccc(cc2)S(=O)(=O)Nc3ccccc3C
NCC-00035876	CCn1c(C)cc(c1C)C(=O)COC(=O)c2c(C)nn(c2Cl)Cc3ccc(C)cc3
NCC-00036022	Cc1ccc(cc1)S(=O)(=O)N(Cc2occc2)CC(=O)NCc3ccc(F)c(C)c3
NCC-00036206	n1cc(Cl)ccc1N(C)CC(=O)OCC(=O)Nc2ccccc2Cc3ccccc3
NCC-00036297	Cc1onc(c1)-n2c(C)cc(c2C)C(=O)COC(=O)CCS(=O)(=O)c3ccc(C)cc3
NCC-00036319	c1ccccc1-n2c(SCC(=O)N(C)C)nnc2-c3cc(ccc3)S(=O)(=O)N(CC)CC
NCC-00036376	CCOc(cc1)c(OCC)cc1C(C)NC(=O)C2CCN(CC2)S(=O)(=O)c(c3C)ccc(C)c3
NCC-00036417	c1ccccc1S(=O)(=O)N(c(cc2)ccc2OC)CC(=O)N(CC(F)(F)F)C(C)C3CC3
NCC-00036486	CCOC(=O)C1=C(NC(=O)NC1C)CN(C)Cc2c(C)nn(c2C)-c3ccccc3
NCC-00036495	c1cc(F)ccc1CCn2c(C)c(cc2C)C(=O)COC(=O)Cn3cc(C(F)(F)F)ccc3=O
NCC-00036579	CC(C)(C)c1cc(on1)NC(=O)CSc2nncn2-c3cc(OC)ccc3
NCC-00036739	COc1ccc(cc1)-c2nn(CCC(=O)O)cc2CCC(=O)O
NCC-00036806	CCN(CC)S(=O)(=O)c1ccc(cc1)C(C)Nc(n2)sc(n23)nc(c3)C
NCC-00036807	CC(C)OC(=O)c1c(C)[nH]c(c1C)C(=O)N(C)Cc2cnn(c2)Cc3ccccc3
NCC-00036808	COc1cc(/C=C/C)ccc1OCC(=O)N(C)Cc2cnn(c2)Cc3ccccc3
NCC-00036818	COc1cc(/C=C/C)ccc1OCC(=O)Nc2ccc(nc2)N3CCOCC3
NCC-00036856	COc1cc(/C=C/C)ccc1OCC(=O)N2CCN(CC2)c3ccc(cc3F)C(=O)C
NCC-00037050	COc1ccc(cc1F)CC(=O)Nc(cc2)cc(c23)ccc(n3)N(C)C
NCC-00037314	Fc1ccc(cc1)-n2nc(ccc2=O)C(=O)NCCc3cc(F)cc(F)c3
NCC-00037495	c1cc(F)ccc1CCNC(=O)Nc(c2C)cc(c(n2)C)NC(=O)NCCc3ccc(F)cc3
NCC-00037549	c1cccc(c12)CC(N(C2)C(=O)C)C(=O)OCc3ccc(C#N)cc3
NCC-00037570	COc1ccccc1N(S(=O)(=O)c2cccs2)CC(=O)N(C(C)C)c3ccccc3
NCC-00037636	COC(=O)c1ccccc1S(=O)(=O)N2CCC(CC2)C(=O)OCC(=O)NCC(F)(F)F
NCC-00037653	COc1ccc(c(c1)OC)C2C(C#N)=C(C)N=C(C)C\2=C(/O)OC(C)C
NCC-00037780	CN(C)c1ccc(cc1)-n2c(C)cc(c2C)C(=O)NS(=O)(=O)c3ccc(C)cc3
NCC-00037800	N#CCCN(CCC#N)S(=O)(=O)c1ccc(cc1)-c(n2)sc(c23)cccc3
NCC-00037845	CCOC(=O)c1cnn(c1C)-c2cccc(c2)NC(=O)C(C)NC(=O)c3cccs3
NCC-00037893	O=C(C)NC(C)c1ccc(cc1)C(=O)CSc2nc(c[nH]2)-c3ccccc3
NCC-00038119	c1ccccc1CN(C(C)(C)C)C(=O)COC(=O)C2CC(O)CN2C(=O)Cc3ccccc3F
NCC-00038152	CCC(=O)c1ccc(cc1)OCC(=O)Nc2ccc(cc2)S(=O)(=O)Nc(cc3C)nc(n3)C
NCC-00038179	CCCCn1cc(cc(C#N)c1=O)C(=O)c2cc(Br)ccc2O
NCC-00038316	Cc1cc(n(n1)C(C)(C)C)NC(=O)COc(ccc2)c(c23)OC(C3)(C)C
NCC-00038335	CN(C)c1ccc(cc1)CN(C)C(=O)COC(=O)c2c(C)nn(c2Cl)Cc3ccccc3Cl
NCC-00038473	CC(C)CNC(=O)NC(=O)C(C)Sc1ncnc(c12)n(nc2)-c3ccc(F)cc3
NCC-00038530	Fc1ccc(Br)c(c1)C(=O)Nc2cccc(c2)-c3nn[nH]n3
NCC-00038675	OC(=O)c1ccc(cc1)CNC(=O)Cc2ccc(cc2)NS(=O)(=O)c3ccc(Cl)c(Cl)c3
NCC-00038765	FC(F)Sc1ccc(cc1)NC(=O)C2=NN(C(=O)CC2)C(C3)CCS3(=O)=O
NCC-00038776	COc1ccccc1N(C)S(=O)(=O)c2ccc(Cl)c(c2)C(=O)NCCN3CCCC3
NCC-00038913	COc1ccc(c(OC)c1OC)CN(C)Cc(nc2O)nc(c23)ccs3
NCC-00038919	CC(C)NC(=O)CN(C)CC(=O)c1cc(C)n(c1C)C(C)c2ccccc2
NCC-00039053	c1ccccc1Oc(cc2)ccc2NC(=O)CNC(=O)C(=O)NCCc3cccs3
NCC-00039069	COc1ccccc1NC(=O)c2ccc(cc2)NC(=O)CNC(=O)C(=O)NCc3cccs3
NCC-00039210	COc1ccccc1N(Cc2ccccc2)S(=O)(=O)c3cc(C(=O)N)ccc3Cl
NCC-00040491	COc1c(OC)ccc(c1)N(C)C(=O)c2cc(C)nc(c23)cccc3
NCC-00041106	c1ccccc1COC(C)C(=O)NCc2cccc(c2)Cn3ccnc3
NCC-00041194	c1ccc(F)cc1C(=O)Nc2ccc(cc2)OCc3nccn3C
NCC-00041388	Cc(n1)scc1CN(C)C(=O)NCc2cc(ccc2)OCC(F)(F)F
NCC-00041448	COc1ccc(cc1OC(F)F)C2N(C(=O)C(O)=C2C(=O)C(C)C)c3ccccc3OC
NCC-00041636	NC(=O)c1ccccc1OCC(=O)N(C(C(F)(F)F)CC(=O)N2)c(c23)cccc3
NCC-00041673	CC(C)CN1CCN(CC1)C(=O)Nc2cc(C(F)(F)F)ccc2-n3cccn3
NCC-00041763	n1ccccc1NC(=O)C2CCCN2S(=O)(=O)c3cccs3
NCC-00042227	Oc1cccnc1NC(=O)CCc2oc(cn2)-c3c(F)cccc3F
NCC-00042370	CCc1ccccc1NC(=O)CN(C)C(=O)CCNC(=NS2(=O)=O)c(c23)cccc3
NCC-00042480	Cc1oc(C)c(c1C)C(=O)Nc2cccc(c2)-c3nn[nH]n3
NCC-00042620	CN(C)c1ccc(cn1)CNCc2c(C)nn(c2C)Cc3ccccc3
NCC-00042943	CC1CN(CC(O1)C)S(=O)(=O)NCc2cc(ncc2)Oc(c3)cc(C)cc3C
NCC-00043091	CS(=O)(=O)c1n[nH]c(n1)NC(=O)c2ccc(Cl)c(c2)NC(=O)c3cccs3
NCC-00043098	c1ccccc1-c(nc2C)sc2C(=O)Nc3n[nH]c(n3)S(=O)(=O)C
NCC-00043284	c1cccc(c12)nc(-c(cc3)ccc3Cl)cc2C(=O)OCC(=O)N(CCC#N)CCC#N
NCC-00043367	N#CC1CCN(CC1)C(=O)NCCc2ccc(cc2)-n(n3)c(C)cc3C
NCC-00043468	CCCS(=O)(=O)Nc1ccc(cc1)NC(=O)c(c2)nc(O)c(c23)cccc3
NCC-00043501	COC(=O)c1ccc(cc1)CNC(=O)N2CCCCC2CNS(=O)(=O)C
NCC-00043521	Cc1c(C)c(C#N)c(nc1C)SCC(=O)c2cc(C)n(c2C)-c3ccc(cc3)S(=O)(=O)N
NCC-00043531	CCCc1ccc(cc1)-c2cc(n(n2)CCO)NC(=O)NCc3ccccn3
NCC-00043796	O=c1ccccn1CC(=O)N2CCN(CC2)c(nc3)ccc3C(F)(F)F
NCC-00043989	c1ccccc1Cn(c(=O)[nH]c2=O)c(N)c2N(CC)C(=O)COC(=O)c3ccc(CC)cc3
NCC-00044009	N#CCCn(c1C)nc(C)c1CCC(=O)Nc(c2)ccc(c2C)N(CC3)CCN3CC
NCC-00044129	CCN(CC)S(=O)(=O)c1cc(ccc1C)NC(=O)CN(CCC2)c(c23)ccc(c3)OC
NCC-00044210	c1ccccc1CNC(=O)NCC(=O)N(Cc2cccs2)CCc3cccs3
NCC-00044227	Cc1ccc(OC(F)F)c(c1)C(=O)CSc2nnnn2Cc3occc3
NCC-00044358	c1ccc(NS(=O)(=O)N)cc1CNC(=O)CCn(c2=O)[nH]c(=O)c(c23)cccc3
NCC-00044468	Cn1ccnc1COc2ccc(cc2)COC(=O)C3CCN(CC3)C(=O)OCC(F)(F)F
NCC-00044553	O=S1(=O)CCC(C1)N(C(C)CC)C(=O)CN(CC)CC(=O)Nc(cc2)cc(c23)OCCO3
NCC-00044592	CCS(=O)(=O)N1CCC(CC1)C(=O)OCc2ccc(cc2)OCc3nccn3C
NCC-00044642	c1cccc(c12)nc(nc2O)CCC(=O)Nc3ccc(cc3)OCC(=O)NCC
NCC-00044694	CCc1ccc(cc1)C(N(C)C)CNC(=O)c2cn(c(=O)cc2)Cc3ccccc3Cl
NCC-00044732	CCOC(=O)C1=C(NC(=O)NC1)COC(=O)c2csc(n2)-c3ccccc3
NCC-00044797	C1C(C)(C)Oc(c12)c(ccc2)OCC(=O)N(C)CC(=O)Nc3c(C)cccc3C
NCC-00044860	COc1ccccc1NC(=O)c2ccc(cc2)NC(=O)C(C)Sc3nc(C)c(s3)CC(=O)N
NCC-00044984	Cc1c(C)c(C)c(c(C)c1C)S(=O)(=O)NCCC(=O)OCc(cc2=O)nc(n23)scc3
NCC-00045059	CSc1nc(C)c(c(n1)O)CCC(=O)Nc2cccc(c2)C(=O)Nc3cccc(c3)C(F)(F)F
NCC-00045148	COC(=O)C(CC)OC(=O)c1cccc(c1)NS(=O)(=O)c2ccccc2
NCC-00045319	CC(C)(C)CCN1CCN(CC1)Cc2onc(n2)CC(=O)NCc3ccccc3
NCC-00045394	CCCS(=O)(=O)N(CC1)CCC1C(=O)Nc2ccc(nc2)N3CCCC3
NCC-00045424	CC(C)NC(=O)NCc1ccc(cc1)C(=O)OCC(=O)N2CCC(CC2)C(=O)Nc3ccccc3
NCC-00045535	COc1ccc(C)cc1CC(=O)Nc2ccc(c(Cl)c2)NC(=O)c3cccc(c3)S(=O)(=O)C
NCC-00045615	c1ccccc1CCCN(C)C(=O)c2ccc(cc2)S(=O)(=O)Nc3ccncc3
NCC-00045701	COC(=O)c(cc1)cc(c12)nc(n(c2=O)Cc3occc3)SC(C)C(=O)NC(=O)NCC(C)C
NCC-00045733	COc1c(C)cnc(c1C)CN(C)C(=O)Cc2c(C)nn(c2C)-c3ccc(F)cc3
NCC-00045853	CN(C)C(=O)COc1ccccc1C(=O)Nc2ncc(s2)Cc3ccc(Cl)cc3Cl
NCC-00045963	Cc1nc(O)cc(n1)-c2ccc(cc2)NC(=O)Cc3ccccc3C(=O)O
NCC-00045982	c1ccccc1CNC(=O)N(C)CCCc2cc(n(n2)C)-c3ccc(F)cc3
NCC-00046000	CC(C)(C)C(CC1)Cc(c12)cc(s2)C(=O)Nc3nn[nH]n3
NCC-00046006	CC(C)NC(=O)NCc1ccc(cc1)C(=O)Nc2cc(C(F)(F)F)ccc2-n3nc(C)cc3C
NCC-00046038	s1cccc1C(=O)NC(C(C)C)C(=O)Nc2nnc(s2)-c3ccccc3
NCC-00046197	c1ccccc1N(C)C(C)CNC(=O)Nc2ccn(n2)Cc3ccccc3
NCC-00046403	Cc1cc(O)nc(n1)-c2ccc(cc2)NS(=O)(=O)c3ccc(F)cc3Cl
NCC-00046476	CN(C)C(=O)c1ccc(C)c(c1)NC(=O)N(C)Cc2cnn(c2)Cc3ccccc3
NCC-00046507	COc1ccc(cc1OC)CCNC(=O)Nc2ccc(nc2)-n3cccn3
NCC-00046544	CCOC(=O)c1ccc(nc1)N(C2)CCCC2NC(=O)C3CCCN(C3)C(=O)OC(C)(C)C
NCC-00046587	CC1CN(CC(O1)C)C(=O)C(C)OC(=O)C(C(C)C)NS(=O)(=O)c2c(Cl)cccc2Cl
NCC-00047077	CCN(CC)S(=O)(=O)c1ccc(C)c(c1)C(=O)N(CCN(C)C)c2ccccc2
NCC-00047225	CCCNC(=O)C(C)NC(=O)Nc1ccc(cc1)C(=O)OC2CCN(CC2)C(=O)OC(C)(C)C
NCC-00047353	CC(=O)c1sc(nc1C)-c2ccc(cc2)OCC(=O)N3CCCCCC3
NCC-00047455	CCN(C(=O)C)c1nc(cs1)CNCc2cccc(c2)C(=O)NCc3ccc(C)cc3
NCC-00047556	COc1ccc(cc1)N(Cc2cccs2)C(=O)CN3CCN(CC3)CC(=O)NC(C)(C)C
NCC-00047636	c1ccccc1N(C2CCCCC2)C(=O)CSc(nc3)ccc3S(=O)(=O)N(CC)CC
NCC-00047749	CN(C)S(=O)(=O)c(cc1)cc(c1C)NC(=O)C(C)Sc(n2C)ncc2-c3ccccc3
NCC-00047825	CNS(=O)(=O)Cc1ccccc1CNC(=O)Cc(no2)c(c23)cccc3
NCC-00047861	COCCn1c(C)cc(c1C)C(=O)CN2CCN(CC2)CC(=O)NC3CC3
NCC-00047928	Cc1ccc(cc1)CSCC(=O)NC(Cc2ncc[nH]2)c3ccccc3
NCC-00047992	c1cccc(SCC(=O)N)c1NC(=O)CSc2nnnn2Cc3cccs3
NCC-00048090	CC(C)Oc(cc1)c(OC)cc1CNCc2ccc(N(C)C)nc2
NCC-00048296	CC1CN(CC(O1)C)C(=O)c2ccccc2-c3onc(n3)C(C)(C)C
NCC-00048365	s1cccc1-c(oc2C)nc2CC(=O)n3ncc(C#N)c3N
NCC-00048410	CC(=O)N1CCCN(CC1)S(=O)(=O)c2cnn(c2)-c3ccccc3
NCC-00048506	O=C1CCC(=NN1C)C(=O)NCC2CCCN(C2)Cc3cccs3
NCC-00048925	c1sccc1CN(CC(=O)N)CCc2ccc(cc2)-n3cccn3
NCC-00048932	c1[nH]nc(c12)c(ccc2)NC(=O)CCc(on3)nc3C(C)(C)C
NCC-00049052	O1CCCC1CCC(=O)NCc2cc(F)c(cc2)N(CC3C)CC(O3)C
NCC-00049235	s1cnc(C)c1C(=O)NC2CCN(C2)C(C)c3ccccc3
NCC-00049336	c1ncccc1CN(CCC#N)C(=O)Cc2coc(n2)-c3ccccc3
NCC-00049407	c1ccccc1C(C(=O)N)NS(=O)(=O)c(cc2)cc(c23)OCCO3
NCC-00049492	s1cccc1S(=O)(=O)Nc(cc2)ccc2C(=O)NCc3ccc(cc3)COCC(F)(F)F
NCC-00049516	CNS(=O)(=O)Cc(cccc1)c1CNC(=O)c2ccc(cc2)-n3cccn3
NCC-00049609	Cc1ccc(s1)C(=O)CCC(=O)N2CCN(CC2)CC(=O)Nc3ccc(OC(F)(F)F)cc3
NCC-00049654	CCN(CC)S(=O)(=O)c1ccc(cc1)C(=O)N2CCCN(CC2)c3ccc(cn3)C(F)(F)F
NCC-00049669	CNS(=O)(=O)c1ccc(cc1)CCC(=O)N(C)Cc2cnn(C)c2
NCC-00049676	s1cccc1CN(CCN(CC)CC)C(=O)Nc(ccc2)c(c23)ccnc3
NCC-00049819	CCCS(=O)(=O)Nc1cccc(c1)C(=O)OCC(=O)N2CCC(=N2)c3ccccc3
NCC-00049854	s1c(Br)ccc1CN(CC)C(=O)CSc(n2)nc(O)cc2CCC
NCC-00049859	c1ccccc1CCC(C)NC(=O)c2cc(c[nH]2)S(=O)(=O)Nc3c(F)cccc3
NCC-00050189	Cc1cc(C(C)(C)C)cc(C)c1S(=O)(=O)N2CCN(CC2)C(=O)CCNC(=O)c3occc3
NCC-00050271	Cn1c(=O)cc(n(C)c1=O)COC(=O)c2c(C)nn(c2C)Cc3ccccc3Cl
NCC-00050349	CC(C)NC(=O)CN(CC)C(=O)CCc1oc(-c2ccccc2)c(n1)-c3ccccc3
NCC-00050699	s1ccnc1NC(=O)CN(C)Cc2ccc(o2)-c3ccc(Br)cc3
NCC-00050821	Clc1ccccc1-c2csc(c2C(=O)OC)NC(=O)COc3ccccc3C(=O)N
NCC-00050969	CN(C)C(=O)Cc1ccc(cc1)NC(=O)NCc2ccc(nc2)N3CCCCCC3
NCC-00050979	c1cc(Cl)ccc1C(=O)N(C)c2ccc(cc2)NS(=O)(=O)c3cc(C)c(s3)C(=O)O
NCC-00051025	Cc(c1)cccc1C(=O)NCC(=O)N(C)Cc2oc(cc2)-c3ccc(Cl)cc3
NCC-00051038	COc1cc(C)c(cc1OC)CN2CCN(CC2)C(=O)COc3cc(C)ccc3C(=O)O
NCC-00051152	COC(=O)c1sccc1S(=O)(=O)Nc2ccc(Cl)c(c2)S(=O)(=O)N3CCCCC3
NCC-00051834	c1ccccc1C(CC(=O)O)NC(=O)c2cnn(c2)Cc3ccccc3
NCC-00052196	CCCc1cc(O)nc(n1)SCC(=O)N(CC2)Cc(c23)cc(OC)c(c3)OC
NCC-00052197	CCc1ccc(cc1)-c2n[nH]c(n2)SC(C)C(=O)Nc3cc(S(=O)(=O)N(C)C)ccc3C
NCC-00052198	c1cc(F)ccc1CNC(=O)CN(CC)C(=O)COC(=O)c2nccnc2N
NCC-00052305	c1cccc(c12)sc(n2)C(C#N)C(=O)Nc3ccc(nc3)N(CC)CC
NCC-00052360	c1ccccc1CN(CCOC)C(=O)Cc2c(C)n(nn2)-c3ccccc3
NCC-00052422	Cc(c1)c(C)ccc1C(=O)NCC(=O)NC(C)c2cc(F)ccc2N3CCN(C)CC3
NCC-00052446	Cc1ccccc1-c2cc(n(n2)CCO)NC(=O)NCc3cccnc3
NCC-00052590	o1cccc1C(C(F)(F)F)(O)Cc2nc(no2)-c(cc3)ccc3C
NCC-00052695	FC(F)(F)CSc1ccccc1NC(=O)C(=O)NCCc(ccc2)c(c23)nccc3
NCC-00052702	c1cc(S(=O)(=O)N)ccc1CNC(=O)COC(=O)CCc(cc2)nc(c23)cccc3
NCC-00052952	CC(C)Cc(cs1)c(c12)c(O)nc(n2)Cc3cccc(c3)C(=O)N
NCC-00053156	CSc(c1)ccc(Cl)c1C(=O)NC(C)Cn2ccnc2
NCC-00054079	s1ccnc1NC(=O)C2CCN(CC2)CCc3cccs3
NCC-00054317	CCNC(=O)COc(cc1)c(OC)cc1-c(n2)[nH]c(c23)ccc(c3)C(=O)O
NCC-00054321	c1cnccc1CN(C)C(=O)CNC(=O)c2ccc(cc2)OCc3nccn3C
NCC-00054416	c1ccccc1OCC(O)CNC(=O)c2cnn(c2)-c3ccc(Cl)cc3
NCC-00054527	c1csc(c1C#N)NC(=O)c2ccc(cc2)CNC(=O)c3cccs3
NCC-00054653	FC(F)(F)c1ccccc1NC(=O)Nc2cnn(c2)Cc3ccncc3
NCC-00054657	c1c(F)ccc(F)c1NC(=O)CCc2c(C)nc(nc2O)-c3ccccn3
NCC-00054676	CCc1nc(sc1C)CCNC(=O)C2CCN(CC2)S(=O)(=O)c3cccc(c3)C(F)(F)F
NCC-00054713	Cc1ccc(C)c(c1)Oc2ccc(cn2)CNC(=O)Cn3cccnc3=O
NCC-00054715	CN(C)CCn1nnnc1SCc2ccc(cc2)OCc3ccccn3
NCC-00054830	CS(=O)(=O)CCOc1cccc(c1)NC(=O)c2cccc(c2)OCc3ccc(F)cc3
NCC-00055010	c1ccccc1C(C(F)(F)F)(O)CCNC(=O)COc(ccc2)cc2NC(=O)c3ccco3
NCC-00055153	O=S(=O)(N)c(c1)cccc1C(C)N(C)CC(=O)N(CCC(S2)C)c(c23)cccc3
NCC-00055197	CC(C)(C)OC(=O)N1CCCN(CC1)C(=O)Cc(no2)c(c23)cccc3
NCC-00055585	Cn(c1)ncc1CN(C)C(=O)Cn(c2=O)[nH]c(=O)c(c23)cccc3
NCC-00055799	CCCOC(=O)c1ccc(cc1)NC(=O)N2CCN(CC2)Cc3ccc(C#N)cc3
NCC-00055840	CC(C)(C)c1nnc(o1)SCc2ccc(cc2)OCc3cccnc3
NCC-00056154	CCOC(=O)c1cnn(c1C)-c2cccc(c2)NC(=O)N3CCCC3CCCO
NCC-00056303	FC(F)(F)c(c1)c(Cl)ccc1NC(=O)CN(C)CC(=O)NCCc(cc2)cc(c23)OCCO3
NCC-00056329	OC(=O)CNC(=O)CSc1oc(nn1)-c(s2)c(Cl)c(c23)cccc3
NCC-00056349	CCc1sc(cc1C)C(=O)NCC(=O)Nc2ccc(nc2)N3CCCC3
NCC-00056413	COc1cc(ccn1)CNC(=O)CCC(=O)c2cc(C)ccc2OC
NCC-00056449	CC(C)NC(=O)C1CC(=O)N(C1c2cccs2)c3ccc(C)cc3
NCC-00056466	c1ccc(S(=O)(=O)C)cc1C(=O)Nc2c(Cl)cc(cc2)NC(=O)c3cc(F)ccc3
NCC-00056623	Cc1cc(C(C)(C)C)cc(C)c1S(=O)(=O)Nc2ccccc2S(=O)(=O)N3CCOCC3
NCC-00056751	CCc1nnc(s1)NC(=O)c2c(C)nc(s2)Cc3ccc(F)cc3
NCC-00056912	CC(C)Cn(c1C)nc(C)c1CC(=O)N(C)Cc2cnn(c2)-c3ccccc3
NCC-00056990	Cc1cccc(c1O)C(=O)OCC(=O)Nc2c(C)nn(c2C)-c3ccccc3
NCC-00056997	CN(C)S(=O)(=O)c(c1)c(Cl)ccc1NC(=O)C(C)Sc2nc(cs2)-c3ccccc3
NCC-00057132	c1ccccc1CN(C(C)(C)C)C(=O)COC(=O)CC(S2)C(=O)Nc(c23)cccc3
NCC-00057163	c1cc(F)ccc1N(CCC#N)C(=O)CSc2nnnn2CC3CCCO3
NCC-00057224	c1cc(C#N)ccc1CN(CC(F)(F)F)C(=O)CCc2oc(nn2)-c3ccccc3
NCC-00057250	c1cccc(c12)n(CCC)c(=O)n2CCC(=O)N(CC(=O)N)Cc3ccc(Br)cc3
NCC-00057337	s1c(Cl)ccc1CSCC(=O)Nc2cc(ccc2)S(=O)(=O)NC3=NCCC3
NCC-00057454	CCN(CC)Cc1ccc(cc1)C(=O)NCc2ccnc(c2)N3CCN(C)CC3
NCC-00057458	CC1CN(CC(O1)C)S(=O)(=O)c2ccc(cc2)C(=O)NCCc3nccn3C
NCC-00057479	CCN(CC)c1ccc(cn1)NC(=O)N2CCC(CC2)NC(=O)Nc3ccc(F)cc3
NCC-00057518	CS(=O)(=O)NC1CCCN(C1)C(=O)Nc2cccc(c2)OCCc3ccccc3
NCC-00057819	CCOC(=O)c1cc(C)n(c1C)CC(=O)N(c2cnn(C)c2)C(C)c3cccc(c3)OC
NCC-00057882	Clc1ccccc1C2(CCCCC2=O)N(C)C(=O)CCNC(=O)c3ccc(F)cc3F
NCC-00057942	CC(C)Cn1nc(C)c(c1C)CCC(=O)Nc2cccc(c2)Cn3ccnc3
NCC-00057951	Brc(s1)ccc1CCNC(=O)c(cc2OCC)ccc2OCC(=O)N3CCCCC3
NCC-00058445	c1nccn1CC(C)NC(=O)Nc2ccc(F)c(c2)NC(=O)Cc3ccccc3
NCC-00059086	CCn1cnnc1CNC(=O)N2CCCN(CC2)Cc3cccs3
NCC-00059111	c1ccc(C)c(c1C(=O)O)NS(=O)(=O)c(cc2)ccc2N3CCCC3=O
NCC-00059126	Cc(c1)cc(C)cc1OCCN(C)C(=O)CCNS(=O)(=O)c2ccccc2Br
NCC-00059298	N#Cc(c1)cccc1NC(=O)CCSc(nn2)n(c23)cccc3
NCC-00059471	CC(O)CCC(=O)NCCc(n1)n(c(c12)cccc2)Cc3cccc(C)c3
NCC-00059476	Cc1c(C)sc(c12)nc(CN(CC)CC)nc2SC(C)C(=O)N
NCC-00059514	CC(C)Oc1ccc(cc1OC)C(=O)Nc2nc(cs2)-c3ccc(cc3)NS(=O)(=O)C
NCC-00059524	Cc1cc(C)nc(n12)nc(n2)SCc3ccccc3C(=O)OCC(=O)C(C)(C)C
NCC-00059683	COc1cc(C)c(cc1OC)NC(=O)C(=O)c2c(C)nn(c2C)-c3ccccc3
NCC-00059764	c1ccccc1C(C(C)C)NCC(=O)Nc2cc(ccc2C)S(=O)(=O)N3CCCCC3
NCC-00059856	c1ccc(C)c(c12)NC(NC2=O)/C=C/c3occc3
NCC-00059914	Clc1cccc(c1)NC(=O)N2CCCN(CC2)C(=O)c3cc[nH]n3
NCC-00059982	c1cccc(c12)c(C(=O)N)cc(n2)NCC(O)COc3ccccc3
NCC-00060598	FC(F)(F)c1cnc(c(Cl)c1)NC(=O)COC(=O)c(c2)[nH]c(c23)cccc3
NCC-00060631	c1ccoc1C(=O)NC(C)C(=O)OCC(=O)c2cc(C)n(c2C)-c3ccc(Br)cc3
NCC-00060806	CCC(=O)N1CCCC(C1)C(=O)Nc2nccn2Cc3ccccc3
NCC-00060990	C1CC(O)CCN1C(=O)CN(C)C(=O)c(cc2OC)ccc2OCc3ccccc3
NCC-00061001	c1ccnc(c1O)NC(=O)c2ccc(cc2)CN(CC3C)CC(O3)C
NCC-00061029	c1cc(F)ccc1-c2c(n(C(C)C)c(c23)cccc3)/C=C/[C@@H](O)C[C@@H](O)CC(=O)O
NCC-00061043	CS(=O)(=O)Nc1ccsc1C(=O)NC2CCN(CC2)C(=O)NC3CCCCC3
NCC-00061071	CCC(=O)N(CC1)c(c12)ccc(c2)C(=O)Nc3n[nH]c(n3)C(F)(F)F
NCC-00061089	Cc1ccc(C(C)(C)C)cc1S(=O)(=O)Nc2ccc(cc2)C(=O)NCc3ccccn3
NCC-00061126	CCc1ccccc1NC(=O)CN(C)C(=O)c2cccc(c2)S(=O)(=O)N3CCN(CC3)C(=O)C
NCC-00061132	CCCCn1c(=O)[nH]c(=O)c(c1N)N(CCC)C(=O)c2cc(ccc2Cl)-n3c(C)ccc3C
NCC-00061171	CCOC(=O)c1cc(C)n(c1C)CC(=O)Nc2ccc(cc2C(F)(F)F)NC(=O)C3CC3
NCC-00061260	CCN(CC)S(=O)(=O)c1ccc(cc1)C(C)NC(=O)c2ccc(cc2)-n3nccc3C
NCC-00061267	COc1ccccc1C(=O)NCC(=O)OC(C(=O)NC2CC2)c3ccccc3
NCC-00061325	c1cc(F)ccc1OCCN(C)CC(=O)c2cc(C)n(c2C)-c3ccc(cc3)S(=O)(=O)N
NCC-00061336	CC(C)(C)NC(=O)CN(C)C(=O)c1ccccc1NS(=O)(=O)c(cc2)cc(c23)nc([nH]3)O
NCC-00061339	FC(F)(F)c1cccc(c1)-c2csc(n2)NC(=O)COc3ccccc3
NCC-00061342	CC(C)C(=O)Nc1cccc(c1)CNC(=O)c2c(C)nn(c2Cl)Cc3ccc(C)cc3
NCC-00061402	NS(=O)(=O)c1ccc(cc1)NC(=O)Nc2ccc(cc2)Oc3ncccc3C#N
NCC-00061428	COc1ccc(OC)c(c1)C(C)NC(C)C(=O)Nc(cc2)cc(c23)nc([nH]3)O
NCC-00061470	Cc1ccc(cc1)CNC(=O)c2ccccc2NC(=O)COC(=O)c3cncc(Br)c3
NCC-00061498	CSc1ncccc1C(=O)NC(C)c2ccc(cc2)-n3ccnc3
NCC-00061557	o1cccc1C(=O)NCCC(=O)Nc(c2)ccc(c2C)N(CC3)CCN3CC
NCC-00061650	CS(=O)(=O)c(cc1)cc(c1C)NC(=O)COc2ccc(cc2)Oc3ccccn3
NCC-00061673	COC(=O)CNC(=O)CSc1ncc(-c2ccccc2)n1CC3CCCO3
NCC-00061790	FC(F)Oc1ccc(cc1)CCNC(=O)c2ccc(cc2)NS(=O)(=O)c3cccs3
NCC-00061835	c1cc(S(=O)(=O)C)ccc1C(C)NC(=O)c2cc(S(=O)(=O)N(C)C)ccc2N3CCOCC3
NCC-00061839	Cc1cc(C)c(c(C)c1)S(=O)(=O)N2CCCC2C(=O)Nc3cccc(c3)C(=O)NCC(F)(F)F
NCC-00061904	c1cccc(c12)n(CC)c(n2)NC(=O)COc3ccc(cc3)C(=O)C
NCC-00061948	C1CC(C(=O)N)CCN1C(=O)c(c2C)cnn2-c3ccccc3C(F)(F)F
NCC-00061973	CCc1ccccc1NC(=O)c2ccc(cc2)CNS(=O)(=O)c3ccc(cc3)C(=O)C
NCC-00062001	COC(=O)c1ccccc1N(C)C(=O)C2CCN(CC2)S(=O)(=O)c3ccccc3F
NCC-00062113	c1cc(C(F)(F)F)ccc1CN(C)C(=O)CC(N(C=C2)C(=O)C)c(c23)cccc3
NCC-00062130	COc1ccccc1NC(=O)CN(CC)C(=O)c2ccc(cc2)N(C)S(=O)(=O)c3ccc(C)cc3
NCC-00062160	S1CCN=C1NC(=O)CN(S(=O)(=O)c(c2C)c(C)cc(C)c2)CCc3ccccc3
NCC-00062277	COc1ccc(cc1)-c2nc(nc(O)c2C#N)SCC(=O)c3cc(C(=O)N)n(C)c3
NCC-00062307	CCc1nnc(s1)NC(=O)c2ccc(=O)n(c2)Cc3c(Cl)cccc3
NCC-00062415	FC(F)(F)c1ccn(n1)CC(=O)Nc2ccc(cc2)N(S3(=O)=O)CCC3
NCC-00062439	CN(C)S(=O)(=O)c(c1)ccc(c12)N(CCC2)C(=O)CN(C)CCOc(c3)cc(C)cc3C
NCC-00062457	CNS(=O)(=O)c1cc(n(C)c1)C(=O)Nc2cc(ccc2C)S(=O)(=O)N3CCCCC3
NCC-00062563	CCCCc1ccc(cc1)NS(=O)(=O)c2ccc(C)c(c2)C(=O)NCC(=O)NC(C)(C)C
NCC-00062650	COCC(C)n1c(C)cc(c1C)C(=O)CSc2oc(nn2)Cc3ccccc3
NCC-00062651	CC(=O)NCCc1ccc(cc1)C(=O)Cn2nnc(n2)-c3ccc(C)cc3
NCC-00062671	Cc1cc(C)cc(c1)NC(=O)CSc2ccc(cn2)S(=O)(=O)N3CCOCC3
NCC-00062681	CCCc1ccc(cc1)NC(=O)c(n2)nn(c23)c(C)ccn3
NCC-00062786	c1nc(O)ccc1C(=O)Nc(ccc2C)cc2S(=O)(=O)Nc3cccc(Cl)c3
NCC-00062935	O=S(=O)(C)Nc(cc1)ccc1C(=O)C(C)Sc2nnc(n2C)Cc3cccs3
NCC-00062953	CCN(CC)CCNC(=O)c1ccc(cc1)NC(=O)c(cn2)nc(c23)cccc3
NCC-00063135	N#CCc(cc1)ccc1NC(=O)Cn(cn2)c(=O)c(c23)cccc3
NCC-00063205	CCc1ccccc1NC(=O)CN(C)C(=O)c2ccccc2C(=O)c3cccs3
NCC-00063255	Cc1ccsc1CN(C)CC(=O)c2cc(C)n(c2C)-c3ccc(cc3)S(=O)(=O)N
NCC-00063285	CC(C)CCCC(C)NC(=O)c1cc(S(=O)(=O)N2CCCCC2)ccc1N3CCOCC3
NCC-00063436	CC(C)(C)c1csc(n1)NC(=O)C(=C2)C=CC(N23)=NS(=O)(=O)CC3
NCC-00063522	COCCn1cc(cc(C#N)c1=O)C(=O)c2cc(F)ccc2OCC(=O)Nc3cc(C)on3
NCC-00063756	CSCc1ccc(cc1)C(=O)N2CCN(CC2)S(=O)(=O)c3c(C)onc3C
NCC-00063794	Cc1cc(C)cc(C)c1NC(=O)CN(C)C(=O)CCc2oc(cn2)-c3ccc(F)cc3F
NCC-00065146	FC(F)(F)c1ccnc(n1)NCC(O)COc(c2)ccc(c23)OCO3
NCC-00065216	c1cccc(c12)c(=O)n(CCC(=O)O)c(n2)/C=C/c3cccc(c3)NC(=O)C(F)(F)F
NCC-00065269	NC(=O)c1ccccc1NC(=O)CN2CCCN(CC2)c3nccs3
NCC-00065392	COC(=O)N(C)CC(=O)NC(Cc1ccccc1)c(n2)[nH]c(c23)cccc3
NCC-00065413	O1CCCC1COc(c2)c(ccc2C)NC(=O)Cc3c(C)nn(C)c3C
NCC-00065480	CCCOC(=O)c1ccc(cc1)NC(=O)NCc2ccccn2
NCC-00065625	c1ccnc(c1C)NC(=O)NCC(O)CN(CC2)Cc(c23)cccc3
NCC-00065771	c1ccccc1C2/C(=C(O)\OCC)C(C)=Nc(c23)nc(O)nc3O
NCC-00065880	Cc1occc1-c2nnc(n2C)SCC(=O)N(C(C)(C)C)Cc3ccccc3
NCC-00066296	COc1ccc(C)cc1-n2ccc(n2)C(=O)Nc3n[nH]c(n3)C(F)(F)F
NCC-00066585	CC(C1)OC(C)CN1C(C(C)C)C(=O)Nc2cccc(c2)Cn3cncn3
NCC-00066826	CCOC(=O)c(cc1)cc(c12)sc(n2)NC(=O)CSCC(=O)O
NCC-00066926	OC(=O)CCC(=O)Nc1scc(-c2ccccc2)c1C(=O)NCc3occc3
NCC-00066976	CCOC(=O)COc(cc1)c(OC)cc1/C=C/c(cc2C(F)(F)F)nc(n2)O
NCC-00067112	CCOc(cc1)ccc1NC(=O)CSc(n2C)nnc2CNC(=O)c3ccc(C)cc3
NCC-00067173	c1[nH]nc(c12)NC(=O)CC2c3cccs3
NCC-00067180	CCCCC(=O)N(C(C(C)C)C(=O)O)Cc1ccc(cc1)-c2ccccc2-c3nn[nH]n3
NCC-00067202	CS(=O)(=O)c(cc1)cc(c12)sc(n2)NC(C(F)(F)F)(C(F)(F)F)NC(=O)c3cccnc3
NCC-00067259	CCOC(=O)Cc1n[nH]c(n1)CSc(n2)sc(c23)cccc3
NCC-00067308	c1cccc(c12)c(c[nH]2)C(=O)NS(=O)(=O)Nc3nccs3
NCC-00067593	Cc(c1)cccc1C(=O)NCc(n2CC)nnc2SCC(=O)Nc3cccc(c3)C(=O)O
NCC-00067802	CCc1ccccc1N(S(=O)(=O)c2ccccc2)CC(=O)Nc3ccccc3C(=O)N
NCC-00067868	C1CN(C)CCN1C(=O)COc(c2C)ccc(c2)S(=O)(=O)NC3CCCCC3
NCC-00067977	O=C(O)CC(C)CC(=O)Nc1scc(c1C(=O)N)-c2ccc(C)c(C)c2
NCC-00068154	CCCc1nnc(s1)NC(=O)c2cnn(c2CC)-c3ccc(C)cc3
NCC-00068243	OCCNc1nc(nc(c12)cccc2)N(C)Cc3ccc(F)cc3F
NCC-00068521	CC[SH+](=[O-])c1ccccc1C(=O)N(C)CC(=O)Nc(ccc2)c(c23)cccc3
NCC-00068555	O=C(C)c(c1C)c(C)[nH]c1C(=O)C(C)OC(=O)c2ccc(nc2)-n3cncn3
NCC-00068582	CN(C)c1ccc(cc1)CN(C)S(=O)(=O)c(ccc2)c(c23)ncc(c3)C
NCC-00068627	c1ccccc1CCNC(=O)c2c(cccc2)NC(=O)c3ccc(=O)n(c3)CCOC
NCC-00068632	CCOC(=O)c1c(C)[nH]c(C)c1C(=O)CSc2nnnn2C3CCCC3
NCC-00068995	CCCOc(cc1)c(OCC)cc1C(=O)OCc(n2)cc(=O)n(c23)ccs3
NCC-00069113	o1nc(C)cc1COC(=O)c2cc(c(cc2)OC)S(=O)(=O)NC(C)C
NCC-00069132	COc1ccc(cc1)CCNC(=O)C(C2)N(C(=O)C)Cc(c23)cccc3
NCC-00069163	Cc1ccc(cc1)-c2ccc(CCC(=O)O)n2-c3ccc(cc3)C(=O)N
NCC-00069165	Cc1ccc(cc1C)C(=O)Nc2ccc(cc2)Oc3ccc(C(=O)O)c(c3)C(=O)O
NCC-00069312	CCC(C)[C@@H](CO)NC(=O)[C@H](C(C)C)NC(=O)[C@@H]1C(C)(C)SC(N12)c3c(C2=O)cccc3
NCC-00069561	COC(=O)c1ccccc1-n2ncc(c(Cl)c2=O)N(C)Cc3cc(Br)ccc3OC
NCC-00069634	CC(C)n1nccc1N(S(=O)(=O)c2ccccc2)CC(=O)N(CCC#N)c3ccccc3
NCC-00069648	c1ccnc(c1O)NC(=O)c2cc(c[nH]2)S(=O)(=O)N3CCCC3
NCC-00069689	CN(C)S(=O)(=O)c1ccc(cc1)NC(=O)CNc2ccccc2C(=O)NCCc3ccccc3
NCC-00069731	CCN(CC)C1=NC(=O)C(S1)CC(=O)Nc2cccc(c2)C(=O)NCc3ccco3
NCC-00069832	c1cccc(Cl)c1CNC(=O)COC(=O)C2=NN(C(=O)CC2)c3ccccc3
NCC-00069851	COC(=O)c1ccc(cc1)COc2ccccc2C(=O)c3cc(C#N)c(=O)n(c3)C(C)C
NCC-00069853	CCOC(=O)c1[nH]c(c(c1C)C(=O)OCC)CSc(nn2)n(c23)cccc3
NCC-00069904	Oc1cccnc1NC(=O)C2CCCN(C2)S(=O)(=O)c3ccc(Br)cc3
NCC-00070183	CC1CCCC(C)N1C(=O)COc(cc2)ccc2C(=O)Nc3ccn(n3)C
NCC-00070262	Cc1ccccc1N(S(=O)(=O)C)CC(=O)N(C)Cc2cnn(c2)Cc3ccccc3
NCC-00070283	Cn1cc(cn1)C(=O)OCC(=O)NCc2ccccc2OC(F)(F)F
NCC-00070302	CCN(CC)S(=O)(=O)c(cc1)ccc1CNC(=O)N2CCN(CC2)c(n3)cc(C)nc3C(C)C
NCC-00070370	C1COCCN1S(=O)(=O)c(ccc2C)cc2C(=O)NC3CCN(CC(F)F)CC3
NCC-00070382	Cc1csc(n1)C(O)(C(F)(F)F)CC(=O)OCC(=O)N2CCCC2
NCC-00070487	Cc1onc(C)c1CCC(=O)Nc(n2)scc2-c(cc3C(F)(F)F)ccc3
NCC-00070523	CCN(CC)S(=O)(=O)c1cn(c(=O)cc1)CC(=O)Nc2nc(cs2)-c3ccc(OC)cc3
NCC-00070540	c1cc(C)ccc1NC(=O)CN(C)C(=O)c2ccccc2OCc3noc(n3)C
NCC-00070703	c1cccc(c1CC)NC(=O)CN(C)C(=O)C(C)Sc2nccn2-c(cc3C)ccc3
NCC-00070766	CC1CCN(CC1)C(=O)C(c2ccccc2)NCC(=O)NC(=O)Nc3cccc(C)c3C
NCC-00071047	CNC(=O)CCc([nH]1)c(c(c12)cccc2)Sc3ccccc3
NCC-00071193	OC(=O)CNC(=O)c1ccc(cc1)NS(=O)(=O)c2ccc(cc2)N3CCCC3=O
NCC-00071237	CCOc1ccc(cc1)C(=O)Nc2c(C)nn(c2C)CCCC(=O)OC
NCC-00071356	c1ccccc1N(CC)S(=O)(=O)c2ccc(nc2)NC(C)c3ccc(F)cc3F
NCC-00071518	c1sccc1CN(C)C(=O)COC(=O)c2oc(cc2)-c3cccc(c3)C(F)(F)F
NCC-00071626	Cc1c(F)cccc1NS(=O)(=O)c2cc(Cl)ccc2OCC(=O)N3CCOCC3
NCC-00071652	C1COCCN1C(=O)COc(ccc2Cl)c(c2)S(=O)(=O)NCCc3cccs3
NCC-00071891	CC(C)OC(=O)Nc(cc1)cc(c12)N(C(=O)N)c3c(CC2)cccc3
NCC-00072008	CN(C)S(=O)(=O)c1cccc(c1)NC(=O)COC(=O)c2ccc(o2)-c3cccc(c3)C(F)(F)F
NCC-00072135	Cc1cc(C)c(c(n1)O)CNC(=O)c2ccc(cc2)N3CCCC3=O
NCC-00072264	CN(C)S(=O)(=O)c1ccc(nc1)SCC(=O)Nc2c(C)nn(c2C)-c3ccccc3
NCC-00072314	c1cc(C)ccc1-c(n2)scc2C(=O)N(CC)CC(=O)Nc3ccccc3C(F)(F)F
NCC-00072335	Cc1ccc(cc1)-n(nc2)c(c23)nc(n(c3=O)CC(=O)NC(C)(C)C)SCC(=O)NC(C)(C)C
NCC-00072661	N1CCN(C1=O)C(=O)Cn(n2)nnc2-c3cc(Cl)ccc3
NCC-00073456	C1CC(=O)N(C)N=C1C(=O)Nc(n2)sc(c23)cc(cc3)CCCC
NCC-00073576	CCc1ccc(cc1)OCc2nnc(SCC(=O)N)n2Cc3ccccc3
NCC-00073711	CSc1nccn1-c2ccc(cc2)C(=O)Nc3n[nH]c(n3)C(F)(F)F
NCC-00073776	C1CCCCN1S(=O)(=O)c(ccc2OC(C)C)cc2NC(=O)CCc3c(C)nc(C)nc3O
NCC-00073793	CC(C)(C)C(=O)Nc(cc1C)sc1C(=O)N2CCN(CC2)CC(=O)NCc3ccccc3
NCC-00073815	n1oc(C)cc1NC(=O)C(CC)OC(=O)c2cccc(c2)NS(=O)(=O)c3ccc(F)c(F)c3
NCC-00073868	Clc1ccc(cc1)-c2oc(cc2)CNC(=O)Cn3ccccc3=O
NCC-00074063	COC(=O)Cc1csc(n1)NC(=O)c2c(C)n(nc2)-c(nc3)ccc3C(F)(F)F
NCC-00074079	COc1ccc(cc1)C(NC(=O)C)CC(=O)NC2CCN(CC2)CC(=O)Nc3ccccc3
NCC-00074214	Cc1cc(C)cc(c1)C(=O)N2CCCC(C2)C(=O)Nc3n[nH]c(n3)C(F)(F)F
NCC-00074519	CCN(CC)S(=O)(=O)c1ccc(OC)c(c1)NC(=O)Cc2cnn(c2)-c3ccccc3
NCC-00074605	O=c1ccc(=O)[nH]n1CC(=O)Nc(n2)scc2-c3ccc(cc3)N(C)S(=O)(=O)C
NCC-00074635	CN(C)Cc1ccc(cc1)C(=O)Nc(n2)sc(c23)cc(cc3)S(=O)(=O)C
NCC-00074875	CN(C)S(=O)(=O)c1ccc(Cl)c(c1)NC(=O)CCNC(c2ccccc2)c3ccccc3
NCC-00074998	CN(C)Cc1ccccc1CNC(=O)c2ccc(cc2)NS(=O)(=O)/C=C/c3ccccc3
NCC-00075007	Cc1nn(C)c(C)c1NC(=O)CN(Cc2cccs2)Cc3occc3
NCC-00075336	COc1ccc(OC)c(c1)-c2onc(c2)C(=O)NCc3nncn3C
NCC-00075670	CN1CCN(CC1)c2ccc(nc2)NC(=O)c3cc(F)cc(F)c3
NCC-00075699	c1c(Cl)ccc(c1C(=O)N)OCC(=O)c(c2)ccc(c23)NC(=O)CCC3
NCC-00075865	COc1ccc(cc1OC)CCNS(=O)(=O)NC(=O)c(cn2C)c(c23)cccc3
NCC-00075879	c1cccc(c12)n(C)cc2C(=O)NS(=O)(=O)Nc3ccc(Br)cc3
NCC-00076070	n1ccccc1CNC(=O)C(=O)Nc2cnn(c2)Cc3ccc(F)cc3
NCC-00076099	O=C1NC(=O)CCC1(CC)c2ccc(cc2)NC(=O)C(=O)NCc3cn(C)nc3C
NCC-00076603	c1cccc(c12)n(CCC(=O)N)c(n2)COc3ccc(Cl)cc3Cl
NCC-00076663	CC(O)CNCc(cc1OC)ccc1OCc2nnnn2-c3ccc(C)cc3
NCC-00076827	Clc1cccc(c1Cl)NC(=O)CSc(n2)cnc(c23)cccc3
NCC-00077046	CSCCC(CO)NC(=O)COc(cc1)cc(c12)oc(C)c(c2=O)-c3ccc(Cl)cc3
NCC-00077270	c1cc(F)ccc1CN(C=C2C(=O)OCC)C=C(C(=O)OCC)C2c3ccc(O)cc3
NCC-00077281	Cc1n(C)nc(C)c1CN(C)C(=O)c2ccc(o2)Cn3nc(C)cc3C
NCC-00077591	c1ccccc1N(CC)C(=O)COC(=O)CSc(cc2C)nc(c23)cccc3
NCC-00077673	C1COCCN1S(=O)(=O)c2cc(ccc2OC)CC(=O)N(C)Cc3ccc(cc3)C(C)(C)C
NCC-00077703	COC(=O)c1ccccc1NC(=O)N2CCCN(CC2)S(=O)(=O)c3ccc(F)cc3
NCC-00077907	COc1ccc(S(=O)(=O)N(C)C)cc1NC(=O)CN2CCN(CC2)C(=O)NC3CCCCC3
NCC-00077920	CCNC(=O)C(C)NC(=O)c1cc(-c2cccs2)n(n1)-c3ccc(F)cc3
NCC-00077962	CCOC(=O)c1ccsc1NC(=O)CN2CCN(CC2)CC(=O)Nc3cccc(C)c3C
NCC-00077971	CN(C)c1ccc(cc1)CCC(=O)Nc2cc(Cl)ccc2-n3cncn3
NCC-00078037	Cc1cccc(c1O)C(=O)OCC(=O)Nc2ccc(cc2)S(=O)(=O)N3CCOCC3
NCC-00078044	n1nsc(Cl)c1C[SH+](=[O-])Cc2csc(n2)-c3c(OC)cc(cc3)OC
NCC-00078060	CC(=O)c1c(C)[nH]c(c1C)C(=O)COc2ccccc2C(=O)N3CCOCC3
NCC-00078268	O1CCC(C1=O)OC(=O)c2ccc(cc2)OCc3cscn3
NCC-00078291	CC(C)NS(=O)(=O)c1ccc(C)c(c1)C(=O)N(C)Cc2ccc(cc2)N3CCCCC3
NCC-00078449	CN(C)S(=O)(=O)c1ccc(Cl)c(c1)C(=O)N(C2CCSC2)Cc3ccccn3
NCC-00078475	CN(C)c1cccc(c1)C(=O)NCCS(=O)(=O)N2CCN(CC2)c3ccccn3
NCC-00078496	CS(=O)(=O)N1CCCN(CC1)C(=O)c2ccccc2C(=O)c3ccc(F)cc3
NCC-00078506	Cc1nc(cs1)-c2ccc(cc2)CCNC(=O)CNC(=O)NCc3ccccc3
NCC-00078602	c1cccc(c12)c(C)cc(n2)-c3ccc(cc3)S(=O)(=O)NCCC(=O)O
NCC-00078613	CC(C)NS(=O)(=O)c1cccc(c1)CNC(=O)CCc2c(C)nc(nc2O)N3CCOCC3
NCC-00078626	c1[nH]nc(C(C)C)c1C(=O)NC(C)c2c(F)cc(F)cc2
NCC-00078696	C1CCCN1C(c2cccs2)CNC(=O)c3ccc(cc3)NC(=O)OC(C)(C)C
NCC-00078723	CCCn1nc(ccc1=O)C(=O)N(C)Cc(n2)sc(c23)cccc3
NCC-00078749	c1cccc(c12)N(CCC2)C(C)C(=O)NCCc3ccc(cc3)S(=O)(=O)N
NCC-00078886	c1ccccc1C2(O)N(CCC)C(=O)OC2c3ccccc3
NCC-00079024	CCN1CCN(CC1)c2ccc(cc2Cl)NC(=O)c3cc(OC)c(OC)c(c3)OC
NCC-00079077	CCOc1ccc(cc1)NC(=O)c2ccc(cc2)CSc3nnc(s3)C
NCC-00079234	c1ccccc1Cc(n2CC(C)C)nnc2SCC(=O)Nc3ccc(cc3)S(=O)(=O)N
NCC-00079304	CCn1ncc(c1C)S(=O)(=O)Nc2cnn(c2)Cc3cccc(c3)C(F)(F)F
NCC-00079330	O=C(O)c(s1)c(C)nc1C(C)Cn2nc(C(F)(F)F)cc2C3CC3
NCC-00079405	O=C1NC(C)=C(C(=O)OC)C1(C(F)(F)F)Nc(n2)sc(c23)cc(cc3)S(=O)(=O)C
NCC-00079503	N#Cc1ccsc1NC(=O)CSc(n2CC)nnc2C(C)Oc3ccc(F)cc3Cl
NCC-00079512	c1cnccc1-c2nnc(n2CC)SCC(=O)Nc3sccc3C(=O)OC
NCC-00079581	Clc1ccc(c(Cl)c1)COc2ccc(Br)cc2CNc3nn[nH]n3
NCC-00079624	s1cccc1CNCc(cc2OC)ccc2OCC(=O)NC(C)(C)C
NCC-00079641	COC(=O)CCCn(n1)ccc1NC(=O)c(c2)ccc(c23)OCO3
NCC-00079884	OC(=O)c1cccc(c1)NC(=O)c2cccc(c2)NC(=O)Cc3cccs3
NCC-00079994	CC(C)c1ccc(C)c(c1)OCC(=O)N2CCCN(CC2)C(=O)Nc3ccccc3
NCC-00080204	CCOc1ccc(cc1OCC)S(=O)(=O)Nc2c(C)cccc2C(=O)N3CCC(O)CC3
NCC-00080279	CCCS(=O)(=O)Nc1ccc(cc1)NC(=O)c2cnn(c2CC)-c3ccc(F)cc3
NCC-00080334	Cc1ccc(C(=O)O)c(c1)OCC(=O)NCC(CO2)Oc(c23)cccc3
NCC-00080548	C1CSCCN1Cc(ccc2C)cc2NC(=O)CNC(=O)Cc3ccccc3
NCC-00080657	CCCC(C)NS(=O)(=O)c1ccc(nc1)N2CCN(CC2)S(=O)(=O)c3cccnc3
NCC-00080852	CC(C)C(=O)OC1CC(OC1CO)n2ccc(nc2=O)NC(=O)c3ccccc3
NCC-00080996	OC(=O)c1sccc1S(=O)(=O)Nc2ccc(cc2)Cn3cncn3
NCC-00081165	CCCOc(cc1)ccc1C(=O)C2=C(O)C(=O)N(CCCO)C2c3cc(Br)ccc3
NCC-00081182	c1cc(C)ccc1C(C(S2)NC(=O)C)=Nc(c23)cccc3
NCC-00081415	OC(=O)COCC(=O)Nc1cnn(c1)Cc(ccc2)c(c23)cccc3
NCC-00081425	CCCc(c1)sc(c1C(=O)OCC)NC(=O)C(C23)C(C(=O)O)C(O3)CC2
NCC-00081602	Cc1cccc(n1)NC2(C(F)(F)F)N=C(NC2=O)c3ccccc3
NCC-00081670	Cc1ccc(C)c(c1)S(=O)(=O)N2CCN(CC2)c3cnnc(O)c3Br
NCC-00081688	COc1cc(OC)cc(c1)C(=O)NCC(=O)Nc2cccc(c2)S(=O)(=O)N3CCCCC3
NCC-00081725	O=S1(=O)CCC(C1)N(CCC)C(=O)CSc2ncc(n2CC(C)C)-c3ccccc3
NCC-00081729	COc(cc1)c(OC)cc1CCN(C)C(=O)c2ccc(cc2)S(=O)(=O)N(C3)CC(C)CC3C
NCC-00081732	CCn1c(C)cc(c1C)C(=O)CN(c2ccncc2)S(=O)(=O)c3ccccc3
NCC-00081760	n1ccccc1NC(=O)CCc2c(C)nc(nc2O)-c3ccncc3
NCC-00082366	Cc1ccc(C)c(c1)Oc2ccc(cn2)CNC(=O)CNC(=O)COc3ccccc3
NCC-00082381	COc1ccc(cc1)CCNC(=O)c2ccccc2NC(=O)CN(C)C(=O)c3ccccc3
NCC-00082406	CC(C)N(C)S(=O)(=O)c1ccc(Cl)c(c1)C(=O)N(C)Cc2nccn2C(F)F
NCC-00082500	CCN(CC)S(=O)(=O)c1cccc(c1)NC(=O)CN2CCCN(CC2)Cc3ccc(C#N)cc3
NCC-00082661	CC(C)C(=O)Nc1cccc(c1)CNCc2ccccc2OCc3cccnc3
NCC-00082698	c1nccn1CC(C(C)(C)C)NCc2cc(OC)c(cc2)OCc3c(C)noc3C
NCC-00082859	FC(F)(F)c1cccc(c1)CC(=O)Nc2cccc(c2)Cn3cccnc3=O
NCC-00083008	O=C(O)CN(C)S(=O)(=O)c1ccc(cc1)-c(cc2C)nc(c23)cccc3
NCC-00083016	COC(=O)c1cc(ccc1)CSc(n2)n(CC)c(c23)ccc(c3)S(=O)(=O)N
NCC-00083047	O=C(O)COc1ccc(cc1OC)-c(n2)[nH]c(c23)cccc3C
NCC-00083263	COc1cc(/C=C/C)ccc1OCC(=O)NCC(=O)Nc2c(C)cc(C)cc2C
NCC-00083500	Cc1c(Cl)cccc1NC(=O)CNC(=O)c2ccccc2SCC(=O)N3CCCC3
NCC-00083542	COc1ccccc1NC(=O)c2ccc(cc2)NC(=O)CCS(=O)(=O)c3ccc(C)cc3
NCC-00083676	COC(=O)c1c(C)[nH]c(c1C)C(=O)Nc2cc(ccc2OC(C)C)S(=O)(=O)N3CCCCC3
NCC-00083792	N#CCC(=O)Nc1ccc(cc1)C(=O)OCC(=O)N2CCN(CC2)C(=O)c3occc3
NCC-00083900	c1cccc(c12)sc(n2)C(C)N(C)C(=O)CN3CCCN(CC3)CC(=O)NC(C)(C)C
NCC-00083943	Cc1c(F)cc(cc1)NC(=O)CCc2c(C)nc(nc2O)N3CCOCC3
NCC-00084066	CS(=O)(=O)NCCc1ccc(cc1)C(=O)NCC(N2CCOCC2)c3ccc(F)cc3
NCC-00084130	o1cccc1C(=O)NC(=O)COC(=O)c2ccc(OC)c(c23)cccc3
NCC-00084174	COc1ccc(Cl)cc1NC(=O)c2ccc(cc2)-c3nn[nH]n3
NCC-00084203	C1CCCN1S(=O)(=O)c(cc2C(=O)N)ccc2OC/C=C/c3ccccc3
NCC-00084291	C1CCCCN1C(=O)COc(cc2)c(OCC)cc2C(=O)Nc(cc3)cc(F)c3C
NCC-00084401	CNS(=O)(=O)c1cccc(c1)C(=O)OCc2ccc(cc2)C(=O)Nc3ccc(OC)cc3
NCC-00084496	Cc1cc(C)cc(c1)NC(=O)COC(=O)C2CN(C(=O)C2)CCc3ccccc3
NCC-00084697	c1ccccc1C(C)(c2ccccc2)CNC(=O)Cn3ccc(=O)[nH]c3=O
NCC-00084797	c1cccc(c12)n(c(n2)CC)CC(O)COc3ccc(CC#N)cc3
NCC-00084811	c1cc(Cl)ccc1C(=O)NCCC(=O)NCc2c(C)nn(c2C)Cc3ccccc3
NCC-00084874	CCC(C)c1ccc(cc1)S(=O)(=O)N(C2)C(C(=O)NC)Cc(c23)cccc3
NCC-00085196	CCN1CCN(CC1)c2ccc(cc2C)NC(=O)C3=COCCO3
NCC-00085208	CNC(=O)c(c1)sc(c12)nc3n2ccs3
NCC-00085258	CC(C)NC(=O)CSc1ccccc1C(=O)OCc2ccc(cc2)-n3cccn3
NCC-00085406	c1cccc(c12)n(CCOC)c(n2)SCC(=O)N(C)C3(C#N)CCC(C)CC3
NCC-00085824	COC(=O)c1ccc(s1)C(=O)Nc2nc(cs2)-c3ccc(s3)CNC(=O)C
NCC-00085849	COc1ccc(C)cc1C(C)NC(=O)NC2CCN(CC2)CC(=O)Nc3ccccc3
NCC-00085975	CC(=O)Nc1ccc(cc1)SCC(O)COC(c2ccc(F)cc2)c3ccc(F)cc3
NCC-00086120	CC(C)NS(=O)(=O)c1cccc(c1)CNC(=O)CCC(=O)N2CCC(=N2)c3ccccc3
NCC-00086243	CN(C)C(=O)c1ccc(cc1)NC(=O)COc2ccccc2C(=O)NCc3ccccc3
NCC-00086320	CCCNC(=O)C(C)Sc(n1)n(CCOC)c(=O)c(c12)cc(s2)-c3ccccc3
NCC-00086347	CC(C)(C)NC(=O)CN(CC1)CCN1C(=O)CSc(n2CCC)nnc2-c(cc3C)ccc3
NCC-00086352	COc1ccc(cc1OC)-c2nc(cs2)C(=O)OCC(=O)NC(=O)Nc3ccccc3F
NCC-00086403	C1COCCN1C(=O)COc(cc2)c(OC)cc2C(=O)Nc(n3)cccc3C
NCC-00086459	Cc(o1)nc(c12)ccc(c2)NC(=O)C(C)(C)Oc3ccc(Cl)cc3
NCC-00086472	CCN(CC)S(=O)(=O)c1cccc(c1)C(=O)N(CC)c(n2)sc(c23)ccc(Cl)c3
NCC-00086478	CCNC(=O)C(C)NC(=O)CCc1oc(-c2ccccc2)c(n1)-c3ccccc3
NCC-00086568	s1cccc1CNC(=O)CN(CC)C(=O)c2ccc(cc2)N(C)S(=O)(=O)c3ccc(C)cc3
NCC-00087007	CCOc1ccc(cc1)C(=O)NCC(=O)Nc2nc(cs2)-c3ccc(cc3)NC(=O)C(C)(C)C
NCC-00087026	Cc1cccc(c1)C(=O)NCC(=O)OCC(=O)c2cc(C)n(c2C)-c3ccc(cc3)S(=O)(=O)N
NCC-00087077	Fc1ccccc1N(C(=O)C)c2nc(cs2)CSc3nc[nH]n3
NCC-00087127	Fc1ccc(cc1)N(CCC#N)C(=O)CSc2n[nH]c(n2)/C=C/c3ccccc3
NCC-00087574	CN(C)S(=O)(=O)c(cc1)ccc1NC(=O)CN(C)Cc2c(C)nn(c2C)-c3ccccc3
NCC-00087632	Cc1cccc(c1)COc2ccccc2C(=O)OCC(=O)NC(=O)Cc3ccccc3
NCC-00087655	CC(=O)NCc1ccc(cc1)-c2csc(n2)NC(=O)CCNS(=O)(=O)c3ccccc3F
NCC-00087660	OC(=O)CCCC(=O)Nc1cccc(c1)S(=O)(=O)Nc2ccc(SC(F)F)cc2
NCC-00088019	Cc1cccc(C)c1OCCC(=O)N(C)Cc2cnn(c2)-c3ccccc3
NCC-00088108	O=C(C)NC(C)CCc1ccc(cc1)-c2csc(n2)CC(=O)Nc3ccc(C)cc3
NCC-00088272	c1cc(C)cn(c12)cc(n2)-c3ccc(cc3)NC(=O)C(C)(C)C
NCC-00088420	c1cccc(c12)n(CC)c(=O)n2CCC(=O)N(C)C(C)c3ccc(F)c(F)c3
NCC-00088446	CC(C)(C)c1ccc(cc1)S(=O)(=O)N(C2CC2)Cc3occc3
NCC-00088564	CNC(=O)c1cccc(c1)CNC(=O)Cc2ccc(cc2)NS(=O)(=O)c3cccs3
NCC-00088606	c1cccc(SCC#N)c1C(=O)NCc2ccc(nc2)N3CCCC3
NCC-00088626	c1cccc(c12)sc(n2)N(C)CC(=O)N(C)Cc3ccc(cc3)C(=O)NCC(F)(F)F
NCC-00088645	COC(=O)c1cn(c(=O)c(c1)C#N)CC(=O)c2cc(C)n(c2C)CCc3ccc(OC)cc3
NCC-00088658	COc1ccc(OC)c(c1)CCC(=O)NCc2ccc(F)c(c2)Cn3ccnc3
NCC-00088772	CCN(CC)S(=O)(=O)c1ccc(cc1)C(C)NC(=O)CCn(cn2)c(=O)c(c23)cccc3
NCC-00088781	Cc1nnc(c(C(=O)N)c1C)SCC(=O)c2cc(C)n(c2C)-c3ccc(F)c(Cl)c3
NCC-00088828	COc1ccc(cc1NS(=O)(=O)C)NS(=O)(=O)c2ccc(C)cc2Br
NCC-00088833	COc(cc1)cc(c12)ccc(c2)C(C)C(=O)Nc3ncccc3O
NCC-00088841	CCC(C)NC(=O)CCc(c1C)c(C)nc2n1nc(c23)cccc3
NCC-00088847	CSc1ncc(Cl)c(n1)C(=O)Nc2ncc(s2)Cc3ccc(F)c(F)c3
NCC-00088881	O=C(O)C1=CC(C=CC1=O)=C(c(cc2C(=O)O)ccc2O)c(cc3C(=O)O)ccc3O
NCC-00089520	c1cc(C)ccc1CC(c2ccccc2)NC(=O)CC[Si](C)(C)CCCCCCCCCC
NCC-00089523	c1cc([N+](=O)[O-])ccc1CNc2nc(nc(c23)[nH]cn3)NCc4cccc(c4)C(F)(F)F
NCC-00089534	c1cc(OC)cc([nH]2)c1c(c23)CCN4[C@@H]3C[C@H]5[C@@H](C4)C[C@H]([C@H](OC)[C@H]5C(=O)OC)OC(=O)c6cc(OC)c(OC)c(c6)OC
NCC-00089539	c1ccccc1-c2c(-c3ccc(F)cc3)n(CC[C@@H](O)C[C@@H](O)CC([O-])=O)c(C(C)C)c2C(=O)Nc4ccccc4
NCC-00089540	C=CCn(c1=O)c(=O)n(C)c(c12)nc(n2C)-c(cc3)ccc3S(=O)(=O)O
NCC-00089553	O=C(O)C(N)Cc1c(C(C)(C)C)onc1OCP(=O)(O)O
NCC-00089558	O=C(O)C(N)Cc1c(C(C)(C)C)onc1OCP(=O)(O)O
NCC-00089565	CCCc(nn1C)c(c12)nc([nH]c2=O)-c3cc(ccc3OCC)S(=O)(=O)N4CCN(C)CC4
NCC-00089579	C=CCc(cc1)ccc1[N+](C)(C)CCC(=O)CC[N+](C)(C)c2ccc(cc2)CC=C
NCC-00089610	C1C(=O)C(O)C(C)=C(C1(C)C)\C=C\C(C)=C\C=C\C(C)=C/C=C/C=C(C)\C=C\C=C(C)\C=C\C(C2(C)C)=C(C)C(O)C(=O)C2
NCC-00089632	c1cccc(OC)c1N2CCN(CC2)CCCCNC(=O)c(c3)ccc(c34)cccc4
NCC-00089642	CCCC(O1)O[C@@H]2C[C@H]([C@@]3(C)[C@]12C(=O)CO)[C@H]4[C@H]([C@H](C3)O)[C@]5(C)C(CC4)=CC(=O)C=C5
NCC-00089677	c1ccccc1C(c2ccccc2)C(=O)N(C3)[C@H](C(=O)O)Cc(c34)n(cn4)Cc5cc(C)c(N)cc5
NCC-00089710	CN1C(=O)C(C(C)C)N(C)C(=O)C(CC(C)C)N(C)C(=O)C(CC(C)C)N(C)C(=O)C(C)NC(=O)C(C)NC(=O)C(CC(C)C)N(C)C(=O)C(C(C)C)NC(=O)C(CC(C)C)N(C)C(=O)CN(C)C(=O)C(CC)NC(=O)C1C(O)C(C)C/C=C/C
NCC-00089738	c1cc(Cl)ccc1\C=C(\c(c23)cc(Cl)cc2)c4c3c(cc(Cl)c4)C(O)CN(CCCC)CCCC
NCC-00089740	c1cc(Cl)ccc1C(c2ccc(Cl)cc2)[n+]3cn(cc3)CC(c4c(Cl)cc(Cl)cc4)OCc(c5Cl)ccc(Cl)c5
NCC-00089769	C1[C@H]2[C@@H]1C(=O)C=C([C@]23C)C(Cl)=C[C@@H]4[C@@H]3CC[C@@]5(C)[C@H]4CC[C@@]5(C(=O)C)OC(=O)C
NCC-00089783	c1ccccc1C(n2cncc2)(c3c(Cl)cccc3)c4ccccc4
NCC-00089791	CCNC(=O)[C@@H](O1)[C@H](O)C(O)[C@@H]1n2cnc(c23)c(N)nc(n3)NCCc4ccc(cc4)CCC(=O)O
NCC-00089806	c1cccc(c12)c(N)cc(C)[n+]2CCCCCCCCCC[n+]3c(C)cc(N)c(c34)cccc4
NCC-00089815	c1cccc(c12)c3c([nH]2)cccc3OCC(O)CNCCOc4c(OC)cccc4
NCC-00089833	FC(F)(F)c1nc(n(c1)C)-c2ccc(cc2)OCC(O)CNCCOc3cc(C(=O)N)c(O)cc3
NCC-00089876	O=C1C(C(=O)N)=C(O)[C@@H](N(C)C)[C@@H]([C@@]12O)[C@@H](O)[C@H]3C(=C2O)C(=O)c4c([C@@H]3C)cccc4O
NCC-00089879	c1ccccc1S(=O)(=O)CCc(c2)ccc(c23)[nH]cc3C[C@@H]4N(C)CCC4
NCC-00089892	O=C1C(C(=O)N)=C(O)[C@@H](N(C)C)[C@@H]([C@@]12O)C[C@H]3C(=C2O)C(=O)c4c([C@H]3O)c(Cl)ccc4O
NCC-00089901	C[N+](C)(C)CCOP([O-])(=O)OC[C@H](OC)COCCCCCCCCCCCCCCCCCC
NCC-00089917	c1ccccc1CCCN(CC2)CCN2CCOC(c(cc3)ccc3F)c4ccc(F)cc4
NCC-00089922	OC[C@@H](N)[C@@H](O)CCCCCCCCCCCCCCC
NCC-00089980	O=C(O)CN(CC(=O)O)CCOCCOCCN(CC(=O)O)CC(=O)O
NCC-00090002	C1C[C@@H](O)[C@@H](C)[C@H](CC2)[C@@]1(C)[C@@H]([C@@]2(C)C34C)[C@H](O)C[C@H]3/C([C@H](C4)OC(=O)C)=C(\C([O-])=O)CCC=C(C)C
NCC-00090015	c1cc(F)ccc1CNc(nc2N)ccc2NC(=O)OCC
NCC-00090018	CC[N+](CC)(CC)CCOc1c(OCC[N+](CC)(CC)CC)cccc1OCC[N+](CC)(CC)CC
NCC-00090023	FC(F)(F)c(c1)ccc(S2)c1N(c(c23)cccc3)CCCN4CCN(CC4)CCO
NCC-00090078	c1cc(O)ccc1CCNc(c(C2=O)c3C(=O)c(c24)cccc4)ccc3NCCc5ccc(O)cc5
NCC-00090084	O=C(C)c(c1O)ccc(c1CCC)OCCCOc(cc2)ccc2OCC(=O)O
NCC-00090090	ClCCN(CCCl)c(c1)ccc(c12)n(C)c(n2)CCCC(=O)O
NCC-00090117	CCCCN(CC)c1nc(C)nc(c12)n(cc2C)-c3c(C)cc(C)cc3C
NCC-00090127	c1cccc(c12)nc([nH]2)CCCN(C)CC[C@@](C3)(OC(=O)C4CC4)CCc(c35)cc(F)cc5C(C)C
NCC-00090135	COc1c(O)ccc(c1)CNC(=O)CCCCCCC/C=C\CCCCCCCC
NCC-00090145	O=c1c(C(=O)O)cn(CC)c(c12)c(F)c(c(F)c2)N3CC(C)NCC3
NCC-00090159	C1C[C@H](C)[C@@H]([C@H](C)CC)O[C@@]12C[C@H]3OC(=O)[C@H]4[C@@]5(O)[C@@H]([C@H](O)C(=C4)C)OCC\5=C/C=C/[C@H](C)[C@@H](/C(C)=C/C[C@@H](O2)C3)O[C@H](O[C@H]6C)C[C@H](OC)[C@H]6O[C@@H]7O[C@@H](C)[C@H](O)[C@H](C7)OC
NCC-00090163	CCCCOC(=O)NS(=O)(=O)c1c(cc(s1)CC(C)C)-c2ccc(cc2)Cn3c(CC)nc(c34)c(C)cc(n4)C
NCC-00090165	c1cccc([nH]2)c1c(c23)CCN(C)CCc4c(C3)cccc4
NCC-00090174	c1ccccc1C(C(=O)N(C)C)(c2ccccc2)CCN(CC3)CCC3(O)c4ccc(Cl)cc4
NCC-00090179	OC1C(O)C(O)C(CCO)OC1OC(=O)[C@](C)(CCC2)[C@@H](CC3)[C@]2(C)[C@@H]([C@@]345)CC[C@](C4)(C(=C)C5)OC6OC(CCO)C(O)C(O)C6OC7OC(CCO)C(O)C(O)C7O
NCC-00090222	[O-]P(=O)(O)OC[C@H]([C@H](C1)OP([O-])(=O)O)O[C@H]1n2cnc(c23)c(NC)ncn3
NCC-00090269	O=C1C(C(=O)N)=C(O)[C@@H](C(C)C)[C@@H]([C@@]12O)C[C@H]3C(=C2O)C(=O)c4c(C3)c(N(C)C)ccc4O
NCC-00090273	[C@@]123c4c5c(O)ccc4C[C@@H](N(CC3)CC6CC6)[C@]1(O)Cc7c([C@@H]2O5)[nH]c8c7C[C@]9(O)[C@]12[C@H]8Oc3c1c(ccc3O)C[C@H]9N(CC2)CC1CC1
NCC-00090277	[O-]S(=O)(=O)c1cc(S([O-])(=O)=O)cc(c12)c(S([O-])(=O)=O)ccc2NC(=O)c3cc(ccc3)NC(=O)Nc4cc(ccc4)C(=O)Nc5ccc(S([O-])(=O)=O)c(c56)cc(S([O-])(=O)=O)cc6S([O-])(=O)=O
NCC-00090328	COc1ccccc1CNCCCCCCNCCCCCCCCNCCCCCCNCc2ccccc2OC
NCC-00090333	c1ccccc1C(c2ccccc2)NCCNC(c3ccccc3)c4ccccc4
NCC-00090353	C1CCCC[N+]1(C)[C@H]([C@@H]2OC(=O)C)C[C@H]([C@@]23C)[C@H]4[C@H](CC3)[C@]5(C)[C@@H](CC4)C[C@H](OC(=O)C)[C@H](C5)[N+]6(C)CCCCC6
NCC-00090385	CCCNCC(O)COc(cccc1)c1C(=O)CCc2ccccc2
NCC-00090403	[O-]S(=O)(=O)c1cc([N+]([O-])=O)cc(c12)c(S([O-])(=O)=O)cc(c2)/N=N\c3c(COP([O-])([O-])=O)c(C=O)c(O)c(n3)C
NCC-00090410	c1cccc(c12)[nH]c(=O)n2C3CCN(CC3)CCCC(c4ccc(F)cc4)c5ccc(F)cc5
NCC-00090427	c1cccc(C(=O)N2)c1N(c(c23)nccc3)C(=O)CN4CCN(C)CC4
NCC-00090440	OCC(O1)C(O)C(O)C(N)C1OC(C(N)CC(N)C2O)C2OC3[C@@H](O)[C@H]([C@H](O3)CO)OC4C(N)C(O)C(O)C(O4)CN
NCC-00090443	O=P([O-])([O-])OCc(c1C=O)c(nc(C)c1O)/N=N/c2c(S(=O)([O-])=O)cc(S(=O)(=O)[O-])cc2
NCC-00090465	c1cccc(c12)CCCC2NC(=O)CCCCCN3CCN(CC3)c4ccccc4-c5ccccc5
NCC-00090473	O=P(O)(O)Cc1c(cccc1)-c2cc(ccc2)CC(N)C(=O)O
NCC-00090496	O=C(C)O[C@@]12[C@@H](C1(C)C)[C@H]3[C@@](O)([C@H]4[C@](O)(C(=O)C(=C4)C)CC(=C3)CO)[C@H](C)[C@H]2OC(=O)CCCCCCCCCCCCC
NCC-00090516	Oc1c(C)c(O)c(C(=O)C)c(O)c1Cc(c(O)c(c23)C=CC(O3)(C)C)c(O)c2C(=O)/C=C/c4ccccc4
NCC-00090518	c1cccc(C2=O)c1C(=O)c(c23)c(cc(S([O-])(=O)=O)c3N)Nc(cc4)cc(S([O-])(=O)=O)c4Nc5nc(nc(n5)Cl)Nc6ccc(S([O-])(=O)=O)cc6
NCC-00090522	Oc1c(O)ccc(c1)CCNC(=O)CCCCCCC/C=C\CCCCCCCC
NCC-00090555	O1[C@@H](C)[C@H](O)[C@@H](O)[C@@H](O)[C@@H]1OP([O-])(=O)NC(CC(C)C)C(=O)NC(C([O-])=O)Cc(c[nH]2)c(c23)cccc3
NCC-00090563	Oc1ccc(cc1CO)C(O)CNCCCCCCOCCCCc2ccccc2
NCC-00090578	O=C(O)CC(C[N+](C)(C)C)OC(=O)CCCCCCCCCCCCCCCCC
NCC-00090628	CCCCCCCCCCCCCCCCCCN(CCCN(CCO)CCO)CCCCCCCCCCCCCCCCCC
NCC-00090641	OCC(=O)[C@@]1(O)[C@H](O)C[C@H]([C@@]12C)[C@H]3[C@](F)([C@H](C2)O)C4(C)C(CC3)=CC(=O)C=C4
NCC-00090644	[O-]S(=O)(=O)c1cc(S([O-])(=O)=O)cc(c12)c(S([O-])(=O)=O)ccc2NC(=O)c3cc(c(C)cc3)NC(=O)c4cc(ccc4)NC(=O)Nc5cc(ccc5)C(=O)Nc6cc(ccc6C)C(=O)Nc7ccc(S([O-])(=O)=O)c(c78)cc(S([O-])(=O)=O)cc8S([O-])(=O)=O
NCC-00090669	c1cccc([nH]2)c1c(c23)CCN4CC(CC(C4)(O)CC)C[C@]3(C(=O)OC)c(c5)c(OC)cc(c5[C@@]678)N(C=O)C6[C@@](O)(C(=O)OC)[C@H](OC(=O)C)[C@@]9(CC)[C@@H]7N(CC8)CC=C9
NCC-00090674	c1ccccc1C(O)(c2ccccc2)C(CC3)CCN3CCCC(O)c(cc4)ccc4C(C)(C)C
NCC-00090676	C1CCCN1c(n2)cc(nc2N3CCCC3)N4CCN(CC4)CC(=O)[C@H]5CC[C@H]([C@@]56C)[C@H]7C(=CC6)[C@]8(C)C(CC7)=CC(=O)C=C8
NCC-00090687	c1cccc([nH]2)c1c(c23)CCN4CC(CC(C4)(O)CC)C[C@]3(C(=O)OC)c(c5)c(OC)cc(c5[C@@]678)N(C)C6[C@@](O)(C(=O)OC)[C@H](OC(=O)C)[C@@]9(CC)[C@@H]7N(CC8)CC=C9
NCC-00090705	c1cccc(c12)sc(n2)NCCCOc3cccc(c3)CN4CCCCC4
NCC-00090707	O[C@H]1[C@H](C)O[C@H](C[C@@]1(C)OC)O[C@H]([C@@H](C)C(=O)O[C@@H]([C@@]2(C)O)CC)[C@H](C)[C@@H](O[C@H]3[C@H](O)[C@@H](NC)C[C@H](O3)C)[C@](C)(O)C[C@@H](C)CN(C)[C@H](C)[C@H]2O
NCC-00090722	CCCC(=O)O[C@H]1C[C@](C)(OC(=O)C)[C@H](C=2[C@@H]([C@]13O)OC(=O)[C@]3(O)C)[C@@H]([C@H](C2C)OC(=O)/C(C)=C\C)OC(=O)CCCCCCC
NCC-00090726	Oc1cc(O)cc([C@H](NC2=O)C(=O)O)c1c(c(O)cc3)cc3[C@H](C(=O)N[C@H]24)NC(=O)[C@H]5c6cc(Oc7ccc([C@H]4O)cc7Cl)c(O[C@H]8[C@@H]([C@@H](O)[C@H](O)[C@H](O8)CO)O[C@@H](C[C@@]9(N)C)O[C@@H](C)[C@H]9O)c(c6)Oc1c(Cl)cc(cc1)[C@@H](O)[C@H](C(=O)N[C@H](C(=O)N5)CC(=O)N)NC(=O)[C@H](NC)CC(C)C
NCC-00090728	CC(=O)c(c1)ccc(S2)c1N(c(c23)cccc3)CCCN(C)C
