# Supplementary material for: Docking-Based Virtual Screening Enables Prioritizing Protein Kinase Inhibitors With In Vitro Phenotypic Activity Against Schistosoma mansoni
Source: Front Cell Infect Microbiol. 2022 Jul 5;12:913301. doi: 10.3389/fcimb.2022.913301 (PMC9294739; doi:10.3389/fcimb.2022.913301)
Supplement: Supplementary file 4 [file Table_3.xlsx]

## Sheet: Movement units at 10th day
Compound	Movement units of females	Movement units of males
SmERK1_1	0	0.311
SmERK1_2	0.046	0.769
SmERK1_3	0.626	1.087
SmERK1_4	0.073	0.944
SmERK1_5	0.243	1.239
SmERK1_6	1.236	0.931
SmERK1_7	1.283	0.664
SmERK1_8	0.495	0.752
SmERK1_9	0.893	0.834
SmERK1_10	0.358	0.925
SmERK1_11	0.471	0.879
SmERK1_12	0.694	0.744
SmERK1_13	0.831	0.513
SmERK1_14	1.532	0.648
SmERK1_15	0.722	0.628
SmERK2_1	0.745	0.877
SmERK2_2	0.783	0.577
SmERK2_3	0.544	0.79
SmERK2_4	0.512	0.783
SmERK2_5	0.775	0.936
SmERK2_6	1.089	0.928
SmERK2_7	0.628	0.618
SmERK2_8	1.15	1.192
SmERK2_9	1.123	0.763
SmERK2_10	0.666	0.943
SmERK2_11	0.302	0.183
SmFES_1	2.2	0.082
SmFES_2	0.823	0.396
SmFES_3	0.763	0.803
SmFES_4	0.592	1.22
SmFES_5	0.143	0.954
SmFES_6	1.198	1.179
SmFES_7	0.072	1.207
SmFES_8	1.865	0.322
SmFES_9	0.386	0.06
SmFES_10	0.806	0.163
SmFES_11	1.093	0.421
SmFES_12	0.76	0.524
SmFES_13	0.401	0.958
SmFES_14	0.392	1.414
SmFES_15	0.165	0.378
SmFES_16	1.334	0.658
SmFES_17	0.38	0.588
SmFES_18	1.076	0.222
SmFES_19	2.655	0.257
SmFES_20	0	0.596
SmFES_21	0.246	0.325
SmFES_22	1.467	0.425
SmFES_23	0.021	0.949
SmFES_24	0.294	1.241
SmFES_25	0.201	0.978
SmFES_26	0.024	0.815
SmFES_27	0.043	0.553
SmFES_28	0.072	0.678
SmJNK_1	2.881	1.046
SmJNK_2	1.044	0.542
SmJNK_3	0.553	0.556
SmJNK_4	0.571	0.774
SmJNK_5	0.001	0.649
SmJNK_6	0.067	0.812
SmJNK_7	0.711	1.037
SmJNK_8	0.035	0.586
SmJNK_9	0.026	0.29
Smp38_1	1.277	0.911
Smp38_2	2.432	0.969
Smp38_3	1.239	0.453
Smp38_4	1.464	0.67
Smp38_5	0.503	0.692
Smp38_6	0.86	0.555
Smp38_7	0.758	0.486
Smp38_8	0	0
Smp38_9	0.072	0.421
Smp38_10	0.006	0.532
Smp38_11	0.115	0.468
Smp38_12	0.034	0.939
Smp38_13	0.198	0.592
Smp38_14	0.04	0.874
Smp38_15	0	0.681
SmPank_1	0.945	1.023
SmPank_2	1.338	1.032
SmPank_3	0.423	1.065
SmPank_4	1.02	1.033
SmPank_5	0.502	0.854
SmPank_6	0.064	1.341
SmPank_7	0.817	1.067
SmPank_8	0.481	1.216
SmPank_9	0.408	1.225
SmPank_10	1.36	0.803
SmPank_11	0.142	0.808
SmPank_12	0.048	0.7
SmPank_13	0.284	1.307
SmPank_14	1.075	1.227
SmPank_15	0.404	1.001
SmPank_16	0.872	1.011
SmPank_17	0.064	0.613
SmPank_18	0.918	0.958
SmPank_19	0.406	0.823
SmPank_20	0.827	1.005
SmPank_21	0.483	0.703
SmPank_22	0.834	0.924
SmPank_23	0.814	0.73
SmPank_24	0.435	0.544
SmPank_25	0.612	0.824
SmPank_26	0.238	0.767
SmPank_27	0.129	1.157
SmPank_28	0.509	0.985
SmPank_29	0.658	1.147
SmPank_30	0.69	0.835
SmPank_31	1.711	0.741
SmPank_32	0.903	0.752
SmPank_33	1.475	0.77
SmPank_34	0.973	0.976
SmPank_35	0.479	1.147
SmPank_36	2.042	0.664
SmPank_37	0.792	0.981
SmPank_38	0.273	1.055
SmPank_39	1.439	0.528
SmPank_40	0.809	1.037
SmPank_41	0.816	1.254
SmPank_42	1.157	1.085
SmPank_43	0.64	1.192
SmPank_44	0.851	0.688
SmPank_45	0.931	1.181
SmPank_46	0.878	0.469
SmPank_47	0.812	1.335
SmPank_48	0.255	0.904
SmPank_49	1.231	1.138
SmPank_50	0.836	1.17
SmPank_51	1.25	1.4
SmPank_52	0.666	1.189
SmPank_53	1.375	1.073
SmPank_54	0.667	1.087
SmPank_55	0.748	1.033
SmPank_56	0.948	1.128
SmPank_57	0.729	1.057
SmPank_58	0.916	0.997
SmPank_59	0.912	1.17
SmPank_60	0.616	1.187
SmPank_61	0.615	1.118
SmPank_62	0.996	1.086
SmPank_63	0.625	1.112
SmPank_64	1.382	1.124
SmPank_65	1.152	1.003
SmPank_66	0.96	1.295
SmPank_67	0.715	0.976
SmPank_68	1.102	1.275
SmPank_69	0.603	0.848
SmPank_70	1.115	0.618
SmPank_71	0.786	0.768
SmPank_72	1.176	0.702
SmPank_73	0.833	0.857
SmPank_74	0.78	0.872
SmPank_75	0.944	1.098
SmPank_76	0.36	0.887
SmPank_77	0.465	0.787
SmPank_78	0.589	0.538
SmPank_79	0.722	0.687
SmPank_80	0.396	0.802
SmPank_81	0.622	0.637
SmPank_82	0.404	0.864
SmPank_83	0.673	0.952
SmPank_84	1.161	1.083
SmPank_85	0.694	1.112
SmPank_86	0.22	0.971
SmPank_87	0.525	0.694
SmPank_88	0.374	1.074
SmPank_89	0.467	0.773
SmPank_90	0.62	0.804
SmPank_91	0.526	0.894
