# Supplementary material for: Docking-Based Virtual Screening Enables Prioritizing Protein Kinase Inhibitors With In Vitro Phenotypic Activity Against Schistosoma mansoni
Source: Front Cell Infect Microbiol. 2022 Jul 5;12:913301. doi: 10.3389/fcimb.2022.913301 (PMC9294739; doi:10.3389/fcimb.2022.913301)
Supplement: Supplementary file 5 [file Table_4.xlsx]

## Sheet: pkCSM prediction
Compound	Target	Activity	pkCSM
			Molecule properties						Absorption							Distribution				Metabolism							Excretion		Toxicity
			Molecular Weight	LogP	#Rotatable Bonds	#Acceptors	#Donors	Surface Area	Water solubility (log mol/L)	Caco2 permeability (log Papp in 10-6 cm/s)	Intestinal absorption (human) (% Absorbed)	Skin Permeability (log Kp)	P-glycoprotein substrate	P-glycoprotein I inhibitor	P-glycoprotein II inhibitor	VDss (human) (log L/kg)	Fraction unbound (human) (Fu)	BBB permeability (log BB)	CNS permeability (log PS)	CYP2D6 substrate	CYP3A4 substrate	CYP1A2 inhibitior	CYP2C19 inhibitior	CYP2C9 inhibitior	CYP2D6 inhibitior	CYP3A4 inhibitior	Total Clearance (log ml/min/kg)	Renal OCT2 substrate	AMES toxicity	Max, tolerated dose (human) (log mg/kg/day)	hERG I inhibitor	hERG II inhibitor	Oral Rat Acute Toxicity (LD50) (mol/kg)	Oral Rat Chronic Toxicity (LOAEL) (log mg/kg_bw/day)	Hepatotoxicity	Skin Sensitisation	T, pyriformis toxicity (log ug/L)	Minnow toxicity (log mM)
Praziquantel	ND	Adult	312.413	2.5349	1	2	0	137.001	-4.002	1.759	93.424	-3.144	Yes	No	No	0.529	0.155	0.468	-1.78	No	Yes	No	Yes	No	No	No	1.058	Yes	No	-0.237	No	No	2.269	1.117	No	No	1.315	1.566
SmPank_11	SmPank	Adult	374.416	2.34604	5	6	2	156.751	-3.096	1.299	94.448	-2.93	Yes	Yes	No	0.581	0.292	-0.218	-3.257	No	No	No	Yes	No	No	No	0.057	No	No	-0.707	No	No	2.415	1.414	Yes	No	0.429	1.319
SmPank_17	SmPank	Adult	445.61	3.06426	7	5	1	182.383	-4.922	1.352	96.444	-2.817	No	Yes	Yes	-0.197	0	-0.743	-2.555	No	Yes	No	Yes	Yes	No	Yes	0.189	No	No	0.354	No	No	2.151	1.47	Yes	No	0.402	0.636
SmPank_19	SmPank	Adult	400.454	2.81994	8	6	1	168.403	-4.144	1.076	97.464	-2.793	No	Yes	No	0.017	0.236	-1.003	-3.064	No	Yes	Yes	Yes	No	No	No	0.947	No	No	0.306	No	Yes	2.867	0.688	Yes	No	0.332	-0.513
SmPank_24	SmPank	Adult	410.499	3.7849	7	6	2	173.033	-3.455	1.274	89.491	-2.735	Yes	Yes	Yes	0.859	0	-0.751	-2.469	No	Yes	No	Yes	Yes	No	Yes	0.648	Yes	Yes	0.191	No	Yes	2.52	1.164	Yes	No	0.285	1.324
SmPank_26	SmPank	Adult	447.281	4.95072	7	6	0	170.05	-5.922	1.214	94.851	-2.731	No	Yes	Yes	-0.252	0	-0.946	-2.194	No	Yes	Yes	Yes	Yes	No	Yes	0.055	No	No	0.698	No	Yes	2.624	1.582	No	No	0.523	-1.859
SmPank_27	SmPank	Adult	373.4	3.73422	6	4	1	146.984	-5.161	1.474	88.81	-3.113	Yes	No	No	-0.253	0.119	-0.114	-2.338	No	Yes	Yes	Yes	Yes	No	No	0.371	No	No	0.267	No	No	2.57	0.665	Yes	No	0.862	0.611
SmPank_28	SmPank	Adult	425.506	3.96732	8	5	2	175.75	-4.659	0.684	89.069	-2.746	Yes	Yes	Yes	-0.146	0	-0.375	-2.443	No	Yes	No	Yes	Yes	No	Yes	0.878	No	No	-0.034	No	Yes	1.837	2.361	Yes	No	0.358	-1.652
SmPank_3	SmPank	Adult	405.52	2.93434	6	5	1	166.42	-4.039	1.262	94.878	-2.97	No	No	No	-0.206	0.158	-0.864	-2.777	No	Yes	No	No	Yes	No	No	1.38	No	No	0.346	No	No	2.568	0.87	Yes	No	0.401	-0.028
SmPank_35	SmPank	Adult	401.511	4.00884	6	7	0	167.683	-4.907	1.242	96.087	-2.737	No	Yes	Yes	-0.146	0.091	0.073	-2.395	No	Yes	Yes	Yes	Yes	No	Yes	-0.189	No	No	0.693	No	Yes	2.164	1.619	Yes	No	0.394	-2.84
SmPank_38	SmPank	Adult	415.559	4.662	6	5	2	175.798	-3.975	0.904	87.678	-2.928	Yes	Yes	Yes	0.776	0.103	-0.997	-1.95	No	Yes	No	Yes	No	No	Yes	0.771	No	No	-0.687	No	Yes	2.399	1.366	Yes	No	0.617	1.484
SmPank_46	SmPank	Adult	420.545	2.0911	9	9	2	167.453	-4.084	0.141	76.518	-2.765	Yes	Yes	No	-0.437	0	-1.423	-3.256	No	Yes	No	No	Yes	No	No	0.133	No	No	0.687	No	Yes	1.831	2.463	Yes	No	0.336	1.454
SmPank_48	SmPank	Adult	364.461	3.0147	6	4	1	154.393	-4.287	1.33	95.262	-3.701	No	No	No	0.097	0.169	-0.249	-2.91	No	Yes	No	Yes	No	No	No	1.19	No	No	-0.193	No	Yes	2.604	1.504	Yes	No	1.126	1.217
SmPank_5	SmPank	Adult	414.878	2.92338	6	8	2	169.786	-3.759	0.554	78.938	-2.756	Yes	Yes	Yes	0.083	0.02	-0.996	-2.652	No	Yes	No	No	Yes	No	Yes	0.187	No	No	-0.001	No	Yes	2.546	1.749	Yes	No	0.322	0.806
SmPank_6	SmPank	Adult	380.514	2.0721	6	5	1	155.375	-4.489	1.052	96.432	-3.447	No	No	No	-0.305	0.311	-0.82	-3.117	No	Yes	No	No	No	No	No	0.584	No	No	-0.027	No	No	2.895	1.058	Yes	No	0.463	1.077
SmPank_76	SmPank	Adult	321.471	3.0978	5	5	1	132.374	-3.566	1.38	90.301	-2.978	Yes	No	No	0.866	0.387	0.057	-2.236	No	Yes	No	No	No	No	No	1.203	Yes	No	-0.809	No	Yes	2.788	1.112	Yes	No	0.772	0.814
SmPank_77	SmPank	Adult	313.361	2.8147	4	5	2	133.018	-3.247	0.315	88.134	-2.751	Yes	No	No	-0.189	0.06	-1.42	-2.473	No	Yes	Yes	Yes	Yes	No	No	0.196	No	Yes	-0.027	No	Yes	2.21	1.374	Yes	No	0.405	2.225
SmPank_8	SmPank	Adult	357.288	2.0759	6	7	2	139.928	-3.269	1.336	91.209	-3.049	Yes	No	No	-0.4	0.244	-0.5	-3.348	No	No	No	No	No	No	No	0.383	No	No	-0.162	No	No	2.213	1.621	Yes	No	0.389	1.622
SmPank_80	SmPank	Adult	426.494	4.3003	8	6	0	175.499	-4.671	1.257	98.028	-2.737	No	Yes	Yes	-0.336	0.039	-1.165	-3.357	No	Yes	Yes	Yes	Yes	No	Yes	0.704	No	No	0.942	No	Yes	2.572	1.565	Yes	No	0.293	-1.318
SmPank_82	SmPank	Adult	338.285	3.63062	4	5	1	134.276	-3.73	1.269	91.902	-2.744	No	Yes	No	-0.11	0.143	-0.884	-2.888	No	Yes	Yes	Yes	No	No	No	0.102	No	No	0.208	No	Yes	2.54	0.563	Yes	No	0.435	1.238
SmPank_86	SmPank	Adult	315.442	3.01682	4	4	1	134.733	-3.572	1.333	92.342	-2.894	Yes	No	No	0.752	0.299	0.38	-1.833	No	Yes	No	No	No	No	No	1.009	No	No	-0.339	No	Yes	2.693	0.971	Yes	No	0.738	0.673
SmPank_89	SmPank	Adult	444.003	3.744	7	6	2	171.021	-5.581	0.995	86.547	-3.013	Yes	Yes	Yes	-0.257	0	-0.461	-2.469	No	Yes	No	Yes	Yes	No	Yes	0.038	No	No	0.168	No	Yes	2.369	2.163	Yes	No	0.639	-0.339
SmPank_9	SmPank	Adult	341.411	2.6487	4	5	2	147.001	-2.691	1.062	89.413	-2.872	Yes	No	No	0.996	0.569	-0.836	-3.27	No	No	No	No	No	No	No	0.864	No	No	-0.798	No	No	3.033	0.485	Yes	No	0.308	2.878
SmERK1_1	SmERK1	Adult	374.462	2.1586	8	6	1	152.532	-2.887	1.248	85.881	-2.735	Yes	No	Yes	-1.069	0.095	-0.154	-2.75	No	Yes	Yes	Yes	No	No	Yes	1.018	Yes	Yes	0.245	No	Yes	2.441	1.637	Yes	No	0.285	-1.99
SmERK1_10	SmERK1	Adult	412.515	2.259	9	5	2	170.155	-4.975	1.29	81.408	-2.73	Yes	Yes	Yes	-0.177	0	-0.665	-3.001	No	Yes	No	No	Yes	No	Yes	1.009	No	Yes	0.362	No	Yes	1.82	1.149	Yes	No	0.382	-2.683
SmERK1_11	SmERK1	Adult	461.653	4.5701	9	5	0	189.647	-5.702	0.742	94.915	-2.949	No	No	Yes	-0.086	0	-0.995	-2.851	No	Yes	No	Yes	Yes	No	No	0.338	No	No	0.145	No	No	2.76	1.257	Yes	No	0.698	0.11
SmERK1_2	SmERK1	Adult	446.479	2.7008	9	6	3	181.045	-3.162	0.818	78.171	-2.735	Yes	Yes	No	0.236	0.359	-1.317	-3.372	No	No	No	Yes	No	No	Yes	0.886	No	No	0.445	No	Yes	2.425	1.792	Yes	No	0.285	2.545
SmERK1_4	SmERK1	Adult	462.424	3.8671	9	5	3	186.722	-4.264	0.704	87.483	-2.782	Yes	Yes	Yes	-0.054	0	-1.193	-2.719	No	Yes	No	Yes	Yes	No	Yes	0.283	No	No	-0.116	No	Yes	2.302	1.018	Yes	No	0.403	2.231
SmERK1_5	SmERK1	Adult	388.543	4.33088	7	6	1	157.882	-3.33	0.832	85.994	-2.735	Yes	Yes	No	0.343	0.02	-1.204	-2.431	No	No	Yes	Yes	Yes	No	No	1.042	Yes	No	0.416	Yes	Yes	2.364	1.195	Yes	No	0.285	0.68
SmERK1_8	SmERK1	Adult	412.534	4.28004	9	7	1	177.941	-3.363	1.353	93.985	-2.749	Yes	Yes	Yes	0.501	0.226	-1.019	-2.541	No	Yes	No	Yes	Yes	No	Yes	0.822	Yes	No	1.032	No	Yes	2.479	1.518	Yes	No	0.285	0.414
SmERK2_11	SmERK2	Adult	475.615	1.5392	9	7	2	195.912	-3.96	0.254	65.772	-2.749	Yes	Yes	No	0.873	0.177	-0.959	-3.25	No	Yes	No	No	No	No	Yes	0.271	No	No	-0.155	No	Yes	2.544	1.765	Yes	No	0.304	2.358
SmFES_1	SmFES	Adult	461.967	4.03082	9	6	2	189.102	-5.663	1.082	94.594	-2.755	Yes	Yes	Yes	-0.051	0.1	-1.021	-2.729	No	Yes	No	Yes	Yes	No	Yes	0.214	No	No	0.395	No	Yes	2.485	1.069	Yes	No	0.355	0.047
SmFES_10	SmFES	Adult	472.659	2.81452	8	7	1	200.664	-4.395	0.92	92.469	-2.809	Yes	Yes	No	0.731	0.166	-1.025	-2.904	No	Yes	No	No	No	No	Yes	0.242	No	No	0.202	No	Yes	2.287	1.274	Yes	No	0.322	2.394
SmFES_11	SmFES	Adult	439.541	3.18302	9	7	2	184.951	-4.104	1.209	88.944	-2.775	Yes	Yes	Yes	-0.064	0	-0.66	-2.847	No	Yes	No	Yes	Yes	No	Yes	-0.06	No	No	-0.015	No	Yes	2.181	1.626	Yes	No	0.377	0.249
SmFES_13	SmFES	Adult	412.467	3.60332	7	6	1	168.789	-4.497	1.497	97.018	-2.74	No	Yes	Yes	-0.392	0	-0.999	-3.287	No	Yes	No	Yes	Yes	No	Yes	0.659	No	No	0.556	No	Yes	2.496	1.634	Yes	No	0.318	0.459
SmFES_14	SmFES	Adult	408.502	3.7921	7	4	1	176.38	-4.135	0.931	88.365	-2.793	Yes	Yes	Yes	0.257	0	-0.043	-2.314	Yes	Yes	Yes	Yes	Yes	No	Yes	0.746	No	No	-0.103	No	Yes	2.132	1.017	Yes	No	0.554	0.889
SmFES_19	SmFES	Adult	367.455	3.86358	5	5	2	152.101	-4.388	0.957	88.813	-2.864	Yes	Yes	No	-0.108	0	-0.336	-2.081	No	Yes	Yes	Yes	Yes	No	Yes	-0.218	No	No	0.349	No	Yes	2.037	1.862	Yes	No	0.742	1.029
SmFES_2	SmFES	Adult	405.501	2.7825	6	7	1	161.132	-3.032	1.152	94.256	-2.736	Yes	Yes	Yes	0.181	0.13	-1.143	-2.687	No	Yes	No	Yes	Yes	No	No	0.665	Yes	Yes	0.298	No	Yes	2.492	1.033	No	No	0.285	-0.746
SmFES_23	SmFES	Adult	437.496	3.86424	8	7	1	186.651	-5.92	0.653	87.033	-2.763	No	Yes	Yes	-0.193	0.1	-0.974	-3.212	No	Yes	No	Yes	Yes	No	Yes	0.718	No	No	0.382	No	Yes	2.549	0.997	Yes	No	0.35	-3.111
SmFES_24	SmFES	Adult	450.922	4.1898	8	4	1	191.311	-5.712	0.849	92.639	-2.734	Yes	Yes	Yes	-0.3	0	-0.705	-2.328	No	Yes	No	Yes	Yes	No	Yes	0.364	No	No	0.218	No	Yes	1.697	2.461	Yes	No	0.352	-0.716
SmFES_25	SmFES	Adult	458.561	3.82142	8	7	1	184.815	-6.1	0.879	89.45	-2.772	No	Yes	Yes	-0.744	0	-1.089	-3.253	No	Yes	No	Yes	Yes	No	Yes	0.056	No	No	0.542	No	Yes	2.387	0.846	Yes	No	0.322	-2.386
SmFES_26	SmFES	Adult	458.609	3.76512	7	6	1	187.094	-3.305	1.475	92.179	-2.735	Yes	Yes	Yes	0.454	0.091	-1.325	-2.521	No	Yes	No	Yes	Yes	No	Yes	0.359	Yes	No	0.402	No	Yes	2.668	1.043	Yes	No	0.285	-0.281
SmFES_28	SmFES	Adult	424.932	3.63794	8	4	2	180.798	-5.038	1.011	93.631	-2.779	Yes	Yes	Yes	0.016	0.014	-0.574	-2.455	No	Yes	No	Yes	Yes	No	Yes	-0.126	No	No	0.303	No	Yes	2.1	1.583	Yes	No	0.629	0.088
SmFES_5	SmFES	Adult	394.431	2.4216	8	6	3	167.495	-4.075	0.33	81.119	-2.779	Yes	No	Yes	-0.086	0.052	-0.976	-3.22	No	Yes	No	Yes	Yes	No	Yes	0.184	No	No	0.141	No	Yes	1.59	1.908	Yes	No	0.33	-0.251
SmFES_7	SmFES	Adult	424.476	3.8541	7	5	1	179.984	-4.556	1.246	92.268	-2.736	Yes	Yes	Yes	-0.187	0.053	-0.428	-2.452	No	Yes	Yes	Yes	Yes	No	Yes	0.27	No	No	0.329	No	Yes	2.167	0.909	Yes	No	0.317	0.556
SmJNK_5	SmJNK	Adult	336.391	3.83702	4	4	0	146.363	-4.588	1.381	98.616	-2.728	No	Yes	Yes	-0.097	0.1	-0.108	-2.104	No	Yes	Yes	Yes	Yes	No	No	0.408	No	No	0.572	No	Yes	2.698	1.532	Yes	No	0.431	-0.831
SmJNK_6	SmJNK	Adult	309.822	3.0769	5	4	1	127.09	-2.545	1.327	92.486	-2.737	Yes	No	No	0.292	0.343	0.084	-1.536	No	No	Yes	Yes	No	Yes	No	1.011	Yes	No	0.27	No	Yes	2.763	1.25	Yes	No	0.285	1.081
SmJNK_9	SmJNK	Adult	411.506	2.43944	7	6	2	176.441	-3.495	0.735	95.139	-2.751	Yes	Yes	No	0.491	0.355	-1.019	-3.436	No	No	No	No	No	No	Yes	0.634	No	No	-0.252	No	Yes	2.543	0.651	Yes	No	0.287	1.991
Smp38_10	Smp38	Adult	472.611	2.29582	9	5	3	195.18	-3.583	0.888	71.093	-2.858	Yes	Yes	Yes	-0.412	0.061	-1.023	-2.939	No	Yes	No	No	No	No	Yes	1.497	No	No	-0.301	No	No	2.83	1.552	Yes	No	0.363	1.089
Smp38_12	Smp38	Adult	341.396	2.123	5	7	1	142.463	-3.9	1.253	94.118	-2.737	No	No	Yes	-0.366	0.049	-0.947	-2.718	No	No	Yes	No	No	No	No	0.004	No	No	1.017	No	Yes	2.335	1.311	Yes	No	0.325	-0.378
Smp38_14	Smp38	Adult	427.482	1.6744	8	6	2	173.667	-4.61	0.065	74.369	-2.775	Yes	Yes	Yes	-0.567	0.015	-0.991	-3.601	No	Yes	No	No	No	No	Yes	0.717	No	No	0.501	No	Yes	1.861	2.351	Yes	No	0.335	-0.634
Smp38_15	Smp38	Adult	480.926	2.6121	7	7	2	189.77	-5.321	0.974	96.989	-2.754	Yes	Yes	No	-0.964	0	-0.695	-3.365	No	Yes	No	No	No	No	Yes	0.418	No	No	0.049	No	No	2.542	2.273	Yes	No	0.288	-0.087
Smp38_3	Smp38	Adult	373.449	3.0513	5	5	0	159.628	-3.826	1.111	94.366	-3.682	No	No	No	-0.099	0.176	-0.312	-2.422	No	Yes	No	No	No	No	No	0.384	No	No	-0.152	No	No	3.087	1.406	No	No	0.686	0.606
Smp38_9	Smp38	Adult	387.388	4.117	6	4	2	154.456	-5.03	1.235	77.824	-2.733	Yes	No	Yes	-1.074	0.084	-0.528	-3.056	No	Yes	Yes	No	No	No	No	0.282	No	No	0.629	No	Yes	1.972	1.951	Yes	No	0.312	-0.192
SmPank_14	SmPank	Schistosomula	368.411	2.03532	7	7	1	145.708	-4.039	1.202	79.319	-2.929	Yes	Yes	No	-0.617	0.124	-1.013	-3.158	No	No	No	Yes	Yes	No	No	0.932	No	No	0.851	No	No	2.018	1.153	Yes	No	0.345	0.126
SmPank_16	SmPank	Schistosomula	441.915	3.76352	8	6	1	185.476	-4.985	1.366	92.338	-2.743	No	Yes	Yes	-0.251	0	-0.953	-2.654	No	Yes	No	Yes	Yes	No	Yes	0.118	No	No	0.674	No	Yes	2.023	1.16	Yes	No	0.379	-1.312
SmPank_20	SmPank	Schistosomula	438.505	3.501	8	5	2	180.532	-6.559	0.869	79.565	-2.748	Yes	Yes	Yes	-0.83	0	-0.226	-2.525	No	Yes	No	Yes	Yes	No	Yes	0.055	No	No	0.301	No	Yes	1.875	2.017	Yes	No	0.318	-1.606
SmPank_23	SmPank	Schistosomula	436.528	3.51872	8	6	2	178.656	-4.281	0.848	87.488	-2.865	Yes	Yes	No	0.484	0.188	-1.118	-2.642	No	Yes	No	No	No	No	Yes	0.752	Yes	No	-0.498	No	Yes	2.686	1.513	Yes	No	0.574	1.218
SmPank_49	SmPank	Schistosomula	363.465	3.5778	7	4	2	159.364	-4.345	0.859	91.173	-2.633	Yes	Yes	Yes	0.079	0	0.033	-2.3	No	Yes	Yes	Yes	Yes	No	No	0.534	No	No	0.455	No	Yes	2.129	1.29	Yes	No	0.745	2.304
SmPank_52	SmPank	Schistosomula	370.359	3.40212	5	5	2	153.501	-3.363	1.104	94.809	-2.741	Yes	Yes	No	0.21	0.194	-0.318	-3.078	No	No	No	Yes	Yes	No	Yes	0.014	No	No	0.169	No	Yes	2.601	1.395	Yes	No	0.289	1.554
SmPank_55	SmPank	Schistosomula	364.449	2.79342	8	5	0	158.93	-4.349	1.047	95.066	-2.739	No	Yes	Yes	-0.042	0.004	-0.108	-2.692	No	Yes	Yes	Yes	Yes	No	Yes	0.596	No	No	0.912	No	Yes	1.969	1.589	Yes	No	0.484	0.771
SmPank_70	SmPank	Schistosomula	331.328	1.8173	6	7	1	137.858	-2.966	0.73	84.482	-3.083	No	No	No	-0.251	0.231	-0.777	-3.468	No	Yes	No	No	No	No	No	0.509	No	Yes	-0.04	No	No	2.458	1.149	Yes	No	0.489	0.563
SmPank_73	SmPank	Schistosomula	375.428	4.73608	8	6	1	163.594	-5.346	0.61	91.056	-2.681	No	Yes	Yes	-0.013	0	-0.492	-2.112	No	Yes	Yes	Yes	Yes	No	Yes	0.357	No	No	0.357	No	Yes	2.297	1.88	Yes	No	0.689	1.193
SmERK1_14	SmERK1	Schistosomula	489.594	2.2501	8	7	2	199.923	-3.864	0.424	68.23	-2.74	Yes	Yes	No	0.425	0.107	-1.291	-3.589	No	Yes	No	No	No	No	Yes	0.436	No	No	-0.07	No	No	2.145	1.961	Yes	No	0.302	2.689
SmERK1_15	SmERK1	Schistosomula	457.581	3.783	8	8	3	188.354	-4.211	0.42	81.2	-2.748	Yes	Yes	Yes	0.04	0.03	-1.267	-2.565	No	Yes	No	Yes	Yes	No	Yes	-0.1	No	No	-0.061	No	Yes	2.487	1.569	Yes	No	0.322	0.144
SmERK2_3	SmERK2	Schistosomula	425.514	3.3189	8	7	2	178.477	-4.288	0.656	60.742	-2.732	Yes	No	Yes	0.114	0.038	-1.373	-2.885	No	Yes	Yes	No	No	No	No	0.162	No	No	0.232	No	Yes	2.349	1.029	Yes	No	0.29	2.008
SmFES_12	SmFES	Schistosomula	457.983	5.123	9	5	2	190.34	-4.958	0.726	84.056	-2.767	Yes	Yes	Yes	0.486	0.026	-0.935	-2.163	Yes	Yes	No	Yes	Yes	Yes	Yes	0.977	No	No	0.232	No	Yes	2.249	2.002	Yes	No	0.345	0.931
SmFES_4	SmFES	Schistosomula	352.463	3.22748	6	5	1	151.609	-4.721	0.956	95.56	-3.099	No	No	No	-0.008	0.118	-0.414	-2.851	No	Yes	Yes	Yes	Yes	No	Yes	0.166	No	No	0.041	No	No	2.686	1.442	Yes	No	1.277	0.953
SmFES_6	SmFES	Schistosomula	774.972	8.941	11	15	1	315.496	-2.902	0.534	100	-2.735	No	Yes	Yes	-0.13	0.271	-2.847	-4.259	No	Yes	No	No	No	No	Yes	0.218	No	No	0.521	No	Yes	2.468	0.967	No	No	0.285	-1.757
SmJNK_4	SmJNK	Schistosomula	358.346	2.2697	6	7	0	149.928	-4.792	1.688	96.458	-2.747	No	Yes	No	-0.734	0	-0.906	-3.271	No	Yes	No	No	No	No	No	0.434	No	Yes	1.101	No	No	2.493	1.857	No	No	0.29	-0.878
Smp38_1	Smp38	Schistosomula	441.509	3.0608	8	6	1	180.451	-4.325	0.997	93.935	-2.735	No	Yes	Yes	-0.379	0	-1.125	-3.554	No	Yes	No	Yes	Yes	No	Yes	0.923	No	No	0.397	No	Yes	2.424	1.459	Yes	No	0.289	-0.212
SmPank_12	SmPank	Both	499.102	3.49672	9	6	1	199.557	-3.513	1.328	88.674	-2.825	Yes	Yes	Yes	1.283	0.188	-1.139	-2.723	No	Yes	No	Yes	No	No	Yes	0.55	Yes	No	-0.165	No	Yes	2.582	1.537	Yes	No	0.286	0.457
SmPank_13	SmPank	Both	325.343	3.3905	5	4	1	138.27	-3.032	1.319	91.08	-2.739	Yes	Yes	Yes	0.095	0.152	0.228	-2.302	No	No	Yes	Yes	Yes	No	Yes	0.713	Yes	Yes	0.465	No	Yes	2.43	1.66	Yes	No	0.285	1.111
SmPank_15	SmPank	Both	435.487	0.6946	6	8	2	169.038	-2.515	0.01	67.803	-2.751	Yes	No	No	-0.516	0.091	-1.525	-3.95	No	Yes	No	No	No	No	No	0.063	No	No	0.543	No	Yes	1.73	1.145	Yes	No	0.304	4.045
SmPank_21	SmPank	Both	329.444	3.2332	8	5	1	144.164	-3.453	1.396	95.243	-2.681	No	No	No	0.871	0.4	-0.107	-1.956	No	Yes	Yes	No	No	Yes	No	0.991	Yes	No	0.393	No	Yes	3.18	1.54	Yes	No	0.505	0.361
SmPank_88	SmPank	Both	395.406	5.00504	5	5	1	156.769	-4.817	1.362	88.245	-2.761	No	Yes	Yes	-0.091	0.031	-0.948	-2.05	No	Yes	Yes	Yes	Yes	No	Yes	0.14	No	No	0.474	No	Yes	2.251	0.417	Yes	No	0.485	-0.679
SmFES_15	SmFES	Both	459.612	2.84374	8	5	0	191.177	-4.317	1.479	94.268	-2.796	No	Yes	Yes	0.223	0.133	-0.741	-2.677	No	Yes	No	Yes	No	No	Yes	0.596	Yes	No	0.16	No	Yes	2.157	1.585	Yes	No	0.319	-0.107
SmFES_17	SmFES	Both	420.469	3.8958	7	6	2	179.802	-3.533	0.827	93.799	-2.735	Yes	Yes	Yes	0.324	0.011	-0.682	-2.458	No	Yes	No	Yes	Yes	No	Yes	0.703	Yes	No	0.48	No	Yes	2.349	1.517	Yes	No	0.285	-0.686
SmFES_18	SmFES	Both	446.887	4.3872	5	4	2	177.157	-4.601	0.481	88.377	-2.742	Yes	Yes	Yes	-0.26	0.018	-0.541	-2.139	No	Yes	No	Yes	Yes	No	Yes	-0.224	No	No	0.333	No	Yes	2.078	1.316	Yes	No	0.338	-0.541
SmFES_20	SmFES	Both	390.399	2.93658	6	7	1	166.835	-4.395	1.423	89.779	-2.738	No	Yes	Yes	-0.546	0	-1	-2.698	No	Yes	No	Yes	Yes	No	Yes	0.502	No	No	0.962	No	No	2.148	1.423	Yes	No	0.31	-0.624
SmFES_21	SmFES	Both	468.535	3.50444	9	7	2	191.837	-5.01	0.618	91.246	-2.75	Yes	Yes	Yes	-0.561	0	-0.762	-3.57	No	Yes	No	Yes	Yes	No	Yes	0.361	No	No	0.435	No	Yes	2.219	1.732	Yes	No	0.3	-0.162
SmFES_22	SmFES	Both	474.351	4.1986	9	5	2	183.46	-5.616	0.942	94.327	-2.762	Yes	Yes	No	-0.457	0	-1.095	-2.651	No	Yes	No	Yes	Yes	No	Yes	0.191	No	No	-0.127	No	Yes	2.573	2.587	Yes	No	0.309	-0.658
SmFES_27	SmFES	Both	479.963	4.6391	8	7	1	188.175	-4.928	0.432	92.569	-2.735	No	Yes	Yes	-0.758	0	-1.154	-3.081	No	Yes	No	Yes	Yes	No	Yes	-0.219	No	No	0.235	No	Yes	2.229	1.022	Yes	No	0.297	-2.115
SmFES_8	SmFES	Both	443.594	4.30292	7	5	1	181.3	-5.322	0.689	91.788	-2.719	Yes	Yes	Yes	-0.138	0	-0.812	-2.244	No	Yes	No	Yes	Yes	No	Yes	0.204	No	No	-0.105	No	Yes	2.518	1.906	Yes	No	0.639	0.13
SmFES_9	SmFES	Both	410.426	3.0998	8	8	1	172.987	-4.902	1.08	88.088	-2.735	No	Yes	Yes	-0.599	0.029	-1.022	-3.531	No	Yes	No	Yes	Yes	No	No	0.486	No	No	0.713	No	Yes	2.643	1.433	Yes	No	0.286	-2.093
SmJNK_8	SmJNK	Both	368.477	3.87054	6	4	1	160.268	-3.464	0.874	92.306	-2.914	Yes	Yes	Yes	0.552	0.237	-0.058	-2.275	No	No	No	No	No	Yes	No	1.032	No	No	0.036	No	Yes	2.692	0.327	No	No	0.325	-0.014
Smp38_11	Smp38	Both	482.436	3.5724	8	6	2	185.958	-4.992	0.746	82.777	-2.744	Yes	Yes	Yes	-0.649	0	-1.006	-2.771	No	Yes	No	Yes	Yes	No	Yes	0.188	No	No	0.246	No	Yes	1.818	1.913	Yes	No	0.305	0.351
Smp38_13	Smp38	Both	415.49	3.7057	8	3	3	168.767	-4.76	1.15	88.86	-2.773	Yes	Yes	Yes	0.018	0	-1.058	-2.538	No	Yes	No	Yes	Yes	No	Yes	0.4	No	No	0.477	No	Yes	1.868	2.004	Yes	No	0.388	1.325
Smp38_7	Smp38	Both	364.257	4.6674	4	4	1	146.78	-4.707	1.436	87.951	-2.703	No	Yes	Yes	-0.074	0	0.449	-1.912	No	Yes	Yes	Yes	Yes	No	No	0.538	No	No	0.864	No	Yes	2.092	0.935	No	No	0.601	0.047
Smp38_8	Smp38	Both	415.419	5.23152	6	5	3	171.117	-3.932	1.111	87.701	-2.75	Yes	Yes	Yes	0.708	0	-1.093	-2.085	No	Yes	Yes	Yes	Yes	No	Yes	-0.256	No	No	0.222	No	Yes	2.589	1.407	Yes	No	0.384	0.463

## Sheet: pkCSM score
Compound	Target	Activity	Caco2 Permeability	Low Intestinal Absorption (human)	Low Skin Permeability	P-glycoprotein substrate	P-glycoprotein I inhibitor	P-glycoprotein II inhibitor	Low VDss (human)	High VDss (human)	BBB Permeability	Poorly distributed in the brain	Penetrate CNS	Unable to penetrate CNS	CYP2D6 Substrate	CYP3A4 Substrate	CYP1A2 Inhibitior	CYP2C19 Inhibitior	CYP2C9 Inhibitior	CYP2D6 Inhibitior	CYP3A4 Inhibitior	Renal OCT2 Substrate	AMES Toxicity	Low Max. Tolerated Dose (human)	High Max. Tolerated Dose (human)	hERGI inhibitor	hERGII inhibitor	Hepatotoxicity	Skin Sensitisation	T. pyriformis Toxicity	Minnow Toxicity	pkCSM SCORE
Smp38_3	Smp38	Adult	1	1	1	1	0	0	1	0	1	0	1	0	0	1	1	1	1	1	1	0	1	-1	0	1	1	1	1	-1	1	17
SmFES_6	SmFES	Schistosomula	0	1	1	1	1	1	1	0	1	1	1	1	0	1	1	1	1	1	-1	0	1	1	1	1	-1	1	1	-1	-1	17
SmJNK_4	SmJNK	Schistosomula	1	1	1	1	1	0	-1	0	1	0	1	1	0	1	1	1	1	1	1	0	-1	1	1	1	1	1	1	-1	-1	16
SmPank_6	SmPank	Adult	1	1	1	1	0	0	-1	0	1	0	1	1	0	1	1	1	1	1	1	0	1	-1	0	1	1	-1	1	-1	1	14
SmPank_9	SmPank	Adult	1	1	1	-1	0	0	1	1	1	0	1	1	0	0	1	1	1	1	1	0	1	-1	0	1	1	-1	1	-1	1	14
SmPank_11	SmPank	Adult	1	1	1	-1	1	0	1	1	1	0	1	1	0	0	1	-1	1	1	1	0	1	-1	0	1	1	-1	1	-1	1	13
SmPank_76	SmPank	Adult	1	1	1	-1	0	0	1	1	1	0	1	0	0	1	1	1	1	1	1	1	1	-1	0	1	-1	-1	1	-1	1	13
SmERK1_8	SmERK1	Adult	1	1	1	-1	1	1	1	1	1	1	1	0	0	1	1	-1	-1	1	-1	1	1	1	1	1	-1	-1	1	-1	1	13
SmERK1_14	SmERK1	Schistosomula	0	1	1	-1	1	0	1	0	1	1	1	1	0	1	1	1	1	1	-1	0	1	-1	0	1	1	-1	1	-1	1	13
SmPank_15	SmPank	Both	0	1	1	-1	0	0	-1	0	1	1	1	1	0	1	1	1	1	1	1	0	1	1	1	1	-1	-1	1	-1	1	13
SmPank_46	SmPank	Adult	0	1	1	-1	1	0	-1	0	1	1	1	1	0	1	1	1	-1	1	1	0	1	1	1	1	-1	-1	1	-1	1	12
SmFES_10	SmFES	Adult	1	1	1	-1	1	0	1	1	1	1	1	0	0	1	1	1	1	1	-1	0	1	-1	0	1	-1	-1	1	-1	1	12
Smp38_9	Smp38	Adult	1	1	1	-1	0	1	-1	0	1	0	1	1	0	1	-1	1	1	1	1	0	1	1	1	1	-1	-1	1	-1	1	12
SmPank_14	SmPank	Schistosomula	1	1	1	-1	1	0	-1	0	1	1	1	1	0	0	1	-1	-1	1	1	0	1	1	1	1	1	-1	1	-1	1	12
SmPank_23	SmPank	Schistosomula	0	1	1	-1	1	0	1	1	1	1	1	0	0	1	1	1	1	1	-1	1	1	-1	0	1	-1	-1	1	-1	1	12
SmPank_12	SmPank	Both	1	1	1	-1	1	1	1	1	1	1	1	0	0	1	1	-1	1	1	-1	1	1	-1	0	1	-1	-1	1	-1	1	12
SmFES_15	SmFES	Both	1	1	1	1	1	1	1	0	1	0	1	0	0	1	1	-1	1	1	-1	1	1	-1	0	1	-1	-1	1	-1	1	12
SmFES_9	SmFES	Both	1	1	1	1	1	1	-1	0	1	1	1	1	0	1	1	-1	-1	1	1	0	1	1	1	1	-1	-1	1	-1	-1	12
SmJNK_8	SmJNK	Both	0	1	1	-1	1	1	1	1	1	0	1	0	0	0	1	1	1	-1	1	0	1	-1	0	1	-1	1	1	-1	1	12
Praziquantel	ND	Adult	1	1	1	-1	0	0	1	1	-1	0	-1	0	0	1	1	-1	1	1	1	1	1	-1	0	1	1	1	1	-1	1	11
SmPank_3	SmPank	Adult	1	1	1	1	0	0	-1	0	1	0	1	0	0	1	1	1	-1	1	1	0	1	-1	0	1	1	-1	1	-1	1	11
SmPank_48	SmPank	Adult	1	1	1	1	0	0	1	0	1	0	1	0	0	1	1	-1	1	1	1	0	1	-1	0	1	-1	-1	1	-1	1	11
SmPank_8	SmPank	Adult	1	1	1	-1	0	0	-1	0	1	0	1	1	0	0	1	1	1	1	1	0	1	-1	0	1	1	-1	1	-1	1	11
SmERK1_11	SmERK1	Adult	0	1	1	1	0	1	1	0	1	0	1	0	0	1	1	-1	-1	1	1	0	1	-1	0	1	1	-1	1	-1	1	11
SmERK2_11	SmERK2	Adult	0	1	1	-1	1	0	1	1	1	0	1	1	0	1	1	1	1	1	-1	0	1	-1	0	1	-1	-1	1	-1	1	11
SmFES_13	SmFES	Adult	1	1	1	1	1	1	-1	0	1	0	1	1	0	1	1	-1	-1	1	-1	0	1	1	1	1	-1	-1	1	-1	1	11
SmJNK_9	SmJNK	Adult	0	1	1	-1	1	0	1	1	1	1	1	1	0	0	1	1	1	1	-1	0	1	-1	0	1	-1	-1	1	-1	1	11
Smp38_10	Smp38	Adult	0	1	1	-1	1	1	-1	0	1	1	1	0	0	1	1	1	1	1	-1	0	1	-1	0	1	1	-1	1	-1	1	11
Smp38_15	Smp38	Adult	1	1	1	-1	1	0	-1	0	1	0	1	1	0	1	1	1	1	1	-1	0	1	-1	0	1	1	-1	1	-1	1	11
SmPank_70	SmPank	Schistosomula	0	1	1	1	0	0	-1	0	1	0	1	1	0	1	1	1	1	1	1	0	-1	-1	0	1	1	-1	1	-1	1	11
SmPank_19	SmPank	Adult	1	1	1	1	1	0	1	0	1	1	1	1	0	1	-1	-1	1	1	1	0	1	-1	0	1	-1	-1	1	-1	-1	10
SmPank_82	SmPank	Adult	1	1	1	1	1	0	1	0	1	0	1	0	0	1	-1	-1	1	1	1	0	1	-1	0	1	-1	-1	1	-1	1	10
SmFES_26	SmFES	Adult	1	1	1	-1	1	1	1	1	1	1	1	0	0	1	1	-1	-1	1	-1	1	1	-1	0	1	-1	-1	1	-1	1	10
SmJNK_5	SmJNK	Adult	1	1	1	1	1	1	1	0	1	0	1	0	0	1	-1	-1	-1	1	1	0	1	1	1	1	-1	-1	1	-1	-1	10
Smp38_12	Smp38	Adult	1	1	1	1	0	1	-1	0	1	0	1	0	0	0	-1	1	1	1	1	0	1	1	1	1	-1	-1	1	-1	-1	10
Smp38_14	Smp38	Adult	0	1	1	-1	1	1	-1	0	1	0	1	1	0	1	1	1	1	1	-1	0	1	1	1	1	-1	-1	1	-1	-1	10
SmPank_55	SmPank	Schistosomula	1	1	1	1	1	1	1	0	1	0	1	0	0	1	-1	-1	-1	1	-1	0	1	1	1	1	-1	-1	1	-1	1	10
SmERK2_3	SmERK2	Schistosomula	0	1	1	-1	0	1	1	0	1	1	1	0	0	1	-1	1	1	1	1	0	1	-1	0	1	-1	-1	1	-1	1	10
SmFES_20	SmFES	Both	1	1	1	1	1	1	-1	0	1	0	1	0	0	1	1	-1	-1	1	-1	0	1	1	1	1	1	-1	1	-1	-1	10
Smp38_7	Smp38	Both	1	1	1	1	1	1	1	0	-1	0	-1	0	0	1	-1	-1	-1	1	1	0	1	1	1	1	-1	1	1	-1	1	10
SmPank_17	SmPank	Adult	1	1	1	1	1	1	-1	0	1	0	1	0	0	1	1	-1	-1	1	-1	0	1	-1	0	1	1	-1	1	-1	1	9
SmFES_2	SmFES	Adult	1	1	1	-1	1	1	1	0	1	1	1	0	0	1	1	-1	-1	1	1	1	-1	-1	0	1	-1	1	1	-1	-1	9
SmFES_25	SmFES	Adult	0	1	1	1	1	1	-1	0	1	1	1	1	0	1	1	-1	-1	1	-1	0	1	1	1	1	-1	-1	1	-1	-1	9
Smp38_1	Smp38	Schistosomula	1	1	1	1	1	1	-1	0	1	1	1	1	0	1	1	-1	-1	1	-1	0	1	-1	0	1	-1	-1	1	-1	1	9
SmPank_21	SmPank	Both	1	1	1	1	0	0	1	1	1	0	-1	0	0	1	-1	1	1	-1	1	1	1	-1	0	1	-1	-1	1	-1	1	9
SmPank_26	SmPank	Adult	1	1	1	1	1	1	-1	0	1	0	1	0	0	1	-1	-1	-1	1	-1	0	1	1	1	1	-1	1	1	-1	-1	8
SmPank_35	SmPank	Adult	1	1	1	1	1	1	1	0	1	0	1	0	0	1	-1	-1	-1	1	-1	0	1	1	1	1	-1	-1	1	-1	-1	8
SmPank_38	SmPank	Adult	1	1	1	-1	1	1	1	1	1	0	-1	0	0	1	1	-1	1	1	-1	0	1	-1	0	1	-1	-1	1	-1	1	8
SmPank_5	SmPank	Adult	0	1	1	-1	1	1	1	0	1	0	1	0	0	1	1	1	-1	1	-1	0	1	-1	0	1	-1	-1	1	-1	1	8
SmPank_80	SmPank	Adult	1	1	1	1	1	1	-1	0	1	1	1	1	0	1	-1	-1	-1	1	-1	0	1	1	1	1	-1	-1	1	-1	-1	8
SmPank_86	SmPank	Adult	1	1	1	-1	0	0	1	1	-1	0	-1	0	0	1	1	1	1	1	1	0	1	-1	0	1	-1	-1	1	-1	1	8
SmERK1_2	SmERK1	Adult	0	1	1	-1	1	0	1	0	1	1	1	1	0	0	1	-1	1	1	-1	0	1	-1	0	1	-1	-1	1	-1	1	8
SmFES_1	SmFES	Adult	1	1	1	-1	1	1	1	0	1	1	1	0	0	1	1	-1	-1	1	-1	0	1	-1	0	1	-1	-1	1	-1	1	8
SmPank_16	SmPank	Schistosomula	1	1	1	1	1	1	-1	0	1	0	1	0	0	1	1	-1	-1	1	-1	0	1	1	1	1	-1	-1	1	-1	-1	8
SmFES_17	SmFES	Both	0	1	1	-1	1	1	1	0	1	0	1	0	0	1	1	-1	-1	1	-1	1	1	1	1	1	-1	-1	1	-1	-1	8
Smp38_13	Smp38	Both	1	1	1	-1	1	1	1	0	1	1	1	0	0	1	1	-1	-1	1	-1	0	1	-1	0	1	-1	-1	1	-1	1	8
SmPank_24	SmPank	Adult	1	1	1	-1	1	1	1	1	1	0	1	0	0	1	1	-1	-1	1	-1	1	-1	-1	0	1	-1	-1	1	-1	1	7
SmERK1_4	SmERK1	Adult	0	1	1	-1	1	1	1	0	1	1	1	0	0	1	1	-1	-1	1	-1	0	1	-1	0	1	-1	-1	1	-1	1	7
SmFES_11	SmFES	Adult	1	1	1	-1	1	1	1	0	1	0	1	0	0	1	1	-1	-1	1	-1	0	1	-1	0	1	-1	-1	1	-1	1	7
SmFES_28	SmFES	Adult	1	1	1	-1	1	1	1	0	1	0	1	0	0	1	1	-1	-1	1	-1	0	1	-1	0	1	-1	-1	1	-1	1	7
SmERK1_15	SmERK1	Schistosomula	0	1	1	-1	1	1	1	0	1	1	1	0	0	1	1	-1	-1	1	-1	0	1	-1	0	1	-1	-1	1	-1	1	7
SmFES_4	SmFES	Schistosomula	1	1	1	1	0	0	1	0	1	0	1	0	0	1	-1	-1	-1	1	-1	0	1	-1	0	1	1	-1	1	-1	1	7
Smp38_8	Smp38	Both	1	1	1	-1	1	1	1	1	1	1	1	0	0	1	-1	-1	-1	1	-1	0	1	-1	0	1	-1	-1	1	-1	1	7
SmFES_14	SmFES	Adult	1	1	1	-1	1	1	1	0	1	0	1	0	1	1	-1	-1	-1	1	-1	0	1	-1	0	1	-1	-1	1	-1	1	6
SmFES_5	SmFES	Adult	0	1	1	-1	0	1	1	0	1	0	1	1	0	1	1	-1	-1	1	-1	0	1	-1	0	1	-1	-1	1	-1	1	6
SmPank_49	SmPank	Schistosomula	0	1	1	-1	1	1	1	0	1	0	1	0	0	1	-1	-1	-1	1	1	0	1	-1	0	1	-1	-1	1	-1	1	6
SmPank_52	SmPank	Schistosomula	1	1	1	-1	1	0	1	0	1	0	1	1	0	0	1	-1	-1	1	-1	0	1	-1	0	1	-1	-1	1	-1	1	6
SmPank_73	SmPank	Schistosomula	0	1	1	1	1	1	1	0	1	0	1	0	0	1	-1	-1	-1	1	-1	0	1	-1	0	1	-1	-1	1	-1	1	6
SmFES_12	SmFES	Schistosomula	0	1	1	-1	1	1	1	1	1	0	1	0	1	1	1	-1	-1	-1	-1	0	1	-1	0	1	-1	-1	1	-1	1	6
SmFES_27	SmFES	Both	0	1	1	1	1	1	-1	0	1	1	1	1	0	1	1	-1	-1	1	-1	0	1	-1	0	1	-1	-1	1	-1	-1	6
SmFES_8	SmFES	Both	0	1	1	-1	1	1	1	0	1	0	1	0	0	1	1	-1	-1	1	-1	0	1	-1	0	1	-1	-1	1	-1	1	6
SmPank_27	SmPank	Adult	1	1	1	-1	0	0	-1	0	1	0	1	0	0	1	-1	-1	-1	1	1	0	1	-1	0	1	1	-1	1	-1	1	5
SmFES_23	SmFES	Adult	0	1	1	1	1	1	-1	0	1	0	1	1	0	1	1	-1	-1	1	-1	0	1	-1	0	1	-1	-1	1	-1	-1	5
SmPank_88	SmPank	Both	1	1	1	1	1	1	1	0	1	0	1	0	0	1	-1	-1	-1	1	-1	0	1	-1	0	1	-1	-1	1	-1	-1	5
SmFES_21	SmFES	Both	0	1	1	-1	1	1	-1	0	1	0	1	1	0	1	1	-1	-1	1	-1	0	1	-1	0	1	-1	-1	1	-1	1	5
Smp38_11	Smp38	Both	0	1	1	-1	1	1	-1	0	1	1	1	0	0	1	1	-1	-1	1	-1	0	1	-1	0	1	-1	-1	1	-1	1	5
SmPank_28	SmPank	Adult	0	1	1	-1	1	1	1	0	1	0	1	0	0	1	1	-1	-1	1	-1	0	1	-1	0	1	-1	-1	1	-1	-1	4
SmERK1_10	SmERK1	Adult	1	1	1	-1	1	1	-1	0	1	0	1	1	0	1	1	1	-1	1	-1	0	-1	-1	0	1	-1	-1	1	-1	-1	4
SmERK1_5	SmERK1	Adult	0	1	1	-1	1	0	1	0	1	1	1	0	0	0	-1	-1	-1	1	1	1	1	-1	0	-1	-1	-1	1	-1	1	4
SmFES_19	SmFES	Adult	1	1	1	-1	1	0	1	0	1	0	1	0	0	1	-1	-1	-1	1	-1	0	1	-1	0	1	-1	-1	1	-1	1	4
SmPank_89	SmPank	Adult	1	1	1	-1	1	1	-1	0	1	0	1	0	0	1	1	-1	-1	1	-1	0	1	-1	0	1	-1	-1	1	-1	-1	3
SmFES_7	SmFES	Adult	1	1	1	-1	1	1	-1	0	1	0	1	0	0	1	-1	-1	-1	1	-1	0	1	-1	0	1	-1	-1	1	-1	1	3
SmJNK_6	SmJNK	Adult	1	1	1	-1	0	0	1	0	1	0	-1	0	0	0	-1	-1	1	-1	1	1	1	-1	0	1	-1	-1	1	-1	1	3
SmPank_13	SmPank	Both	1	1	1	-1	1	1	1	0	1	0	1	0	0	0	-1	-1	-1	1	-1	1	-1	-1	0	1	-1	-1	1	-1	1	3
SmFES_22	SmFES	Both	1	1	1	-1	1	0	-1	0	1	1	1	0	0	1	1	-1	-1	1	-1	0	1	-1	0	1	-1	-1	1	-1	-1	3
SmFES_24	SmFES	Adult	0	1	1	-1	1	1	-1	0	1	0	1	0	0	1	1	-1	-1	1	-1	0	1	-1	0	1	-1	-1	1	-1	-1	2
SmPank_20	SmPank	Schistosomula	0	1	1	-1	1	1	-1	0	1	0	1	0	0	1	1	-1	-1	1	-1	0	1	-1	0	1	-1	-1	1	-1	-1	2
SmFES_18	SmFES	Both	0	1	1	-1	1	1	-1	0	1	0	1	0	0	1	1	-1	-1	1	-1	0	1	-1	0	1	-1	-1	1	-1	-1	2
SmPank_77	SmPank	Adult	0	1	1	-1	0	0	-1	0	1	1	1	0	0	1	-1	-1	-1	1	1	0	-1	-1	0	1	-1	-1	1	-1	1	1
SmERK1_1	SmERK1	Adult	1	1	1	-1	0	1	-1	0	1	0	1	0	0	1	-1	-1	1	1	-1	1	-1	-1	0	1	-1	-1	1	-1	-1	1

## Sheet: AdmetSAR
Compound	Target	Activity	admetSAR
																			Carcinogenicity					CYP2C9		CYP2D6		CYP3A4																					P-glycoprotein
			Molecular Weight	AlogP	H-Bond Acceptor	H-Bond Donor	Rotatable Bonds	Applicability Domain	Ames mutagenesis	Acute Oral Toxicity (c)	Androgen receptor binding	Aromatase binding	Avian toxicity	Blood Brain Barrier	BCRP inhibitor	Biodegradation	BSEP inhibitor	Caco-2	binary	trinary	crustacea aquatic toxicity	CYP1A2 inhibition	CYP2C19 inhibition	inhibition	substrate	inhibition	substrate	inhibition	substrate	CYP inhibitory promiscuity	Eye corrosion	Eye irritation	Estrogen receptor binding	Fish aquatic toxicity	Glucocorticoid receptor binding	Honey bee toxicity	Hepatotoxicity	Human either-a-go-go inhibition	Human Intestinal Absorption	Human oral bioavailability	MATE1 inhibitor	micronuclear	Acute Oral Toxicity	OATP1B1 inhibitor	OATP1B3 inhibitor	OATP2B1 inhibitor	OCT1 inhibitor	OCT2 inhibitor	inhibitor
Praziquantel	ND	Adult	312.413	2.5349	2	0	1	In domain	-	III	+	-	-	+	-	-	+	+	-	Non-required	+	+	+	-	+	-	-	-	+	-	-	-	-	-	+	-	-	+	+	-	-	+	1.90475	+	+	-	-	+	-
SmERK1_1	SmERK1	Adult	374.46	2.16	6	1	8	In domain	+	III	-	-	-	+	-	-	+	-	-	Non-required	-	-	-	-	-	-	-	+	+	-	-	-	+	+	+	-	+	+	+	-	-	+	2.458	+	+	-	-	-	-
SmERK1_10	SmERK1	Adult	412.52	2.26	5	2	9	In domain	-	III	-	+	-	+	-	-	+	-	-	Non-required	-	-	-	-	+	-	-	+	-	-	-	-	-	+	-	-	+	+	+	+	-	+	2.436	+	+	-	-	-	+
SmERK1_11	SmERK1	Adult	461.65	4.57	5	0	9	In domain	-	III	+	-	-	+	-	-	+	-	-	Non-required	+	-	+	+	+	-	-	-	+	+	-	-	+	+	-	-	+	+	+	-	-	+	3.219	+	+	-	-	-	+
SmERK1_2	SmERK1	Adult	446.48	2.7	6	3	9	In domain	+	III	+	+	-	+	-	-	+	-	-	Non-required	+	-	+	+	-	-	-	+	+	+	-	-	+	+	+	-	+	-	+	-	-	+	2.201	+	+	-	-	-	+
SmERK1_4	SmERK1	Adult	462.42	3.87	5	3	9	In domain	-	III	+	+	-	+	-	-	+	-	-	Non-required	+	-	-	-	-	-	-	-	+	+	-	-	+	+	-	-	+	+	+	-	-	+	3.485	+	+	-	-	-	+
SmERK1_5	SmERK1	Adult	388.54	4.33	6	1	7	In domain	-	III	+	+	-	+	-	-	+	-	-	Non-required	-	-	+	-	-	-	-	-	+	-	-	-	+	+	+	-	+	+	+	-	-	+	2.588	+	+	-	-	-	-
SmERK1_8	SmERK1	Adult	412.53	4.28	7	1	9	In domain	-	III	+	+	-	+	-	-	+	-	-	Non-required	+	-	-	-	-	-	-	-	+	-	-	-	+	-	+	-	+	+	+	+	-	+	2.057	+	+	-	-	-	+
SmERK2_11	SmERK2	Adult	475.62	1.54	7	2	9	In domain	-	III	+	-	-	+	-	-	+	-	-	Non-required	-	-	-	-	-	-	-	-	+	-	-	-	-	+	+	-	+	+	+	+	-	+	3.207	+	+	-	-	-	+
SmFES_1	SmFES	Adult	461.97	4.03	6	2	9	In domain	-	III	+	-	-	+	-	-	+	-	-	Non-required	+	-	-	-	-	-	-	-	+	-	-	-	+	+	-	-	+	+	+	+	-	+	2.884	+	+	-	-	-	+
SmFES_10	SmFES	Adult	472.66	2.81	7	1	8	In domain	-	III	+	+	-	+	-	-	+	-	+	Non-required	+	-	-	-	-	-	-	+	+	-	-	-	+	+	-	-	+	-	+	-	-	+	2.945	+	+	-	-	-	+
SmFES_11	SmFES	Adult	439.54	3.18	7	2	9	In domain	-	III	+	+	-	+	-	-	+	-	-	Non-required	+	-	+	+	-	-	-	+	+	+	-	-	+	+	+	-	+	+	+	-	-	+	1.888	+	+	-	-	-	+
SmFES_13	SmFES	Adult	412.47	3.6	6	1	7	In domain	-	III	+	+	-	+	-	-	+	-	-	Non-required	-	-	+	+	+	-	-	+	+	+	-	-	+	+	+	-	+	+	+	+	-	+	2.986	+	+	-	-	-	+
SmFES_14	SmFES	Adult	408.5	3.79	4	1	7	In domain	-	III	+	+	-	+	-	-	+	-	-	Non-required	+	+	+	-	+	-	-	-	+	+	-	-	+	+	+	+	+	+	+	-	-	+	1.783	+	+	-	-	-	+
SmFES_19	SmFES	Adult	367.46	3.86	5	2	5	In domain	-	III	+	-	-	+	-	-	+	-	-	Non-required	+	+	+	-	-	-	-	+	+	+	-	-	+	+	+	-	+	+	+	+	-	+	2.014	+	+	-	-	-	-
SmFES_2	SmFES	Adult	405.5	2.78	7	1	6	In domain	-	III	+	+	-	+	-	-	+	-	-	Non-required	-	-	+	+	-	-	-	+	+	+	-	-	+	+	+	-	+	+	+	+	-	+	2.876	+	+	-	-	-	-
SmFES_23	SmFES	Adult	437.5	3.86	7	1	8	In domain	-	III	+	-	-	+	-	-	+	+	-	Non-required	-	-	+	+	-	-	-	+	+	+	-	-	+	+	+	-	+	+	+	+	-	+	2.522	+	+	-	-	-	+
SmFES_24	SmFES	Adult	450.92	4.19	4	1	8	In domain	-	III	+	-	-	+	-	-	+	-	-	Non-required	+	-	+	+	-	-	-	-	+	+	-	-	+	+	+	-	+	+	+	+	-	+	2.619	+	+	-	-	-	+
SmFES_25	SmFES	Adult	458.56	3.82	7	1	8	In domain	-	III	+	-	-	+	-	-	+	-	-	Non-required	+	+	+	+	-	-	-	+	+	+	-	-	+	+	+	-	+	+	+	+	-	+	3.208	+	+	-	-	-	+
SmFES_26	SmFES	Adult	458.61	3.77	6	1	7	In domain	-	III	+	+	-	+	-	-	+	+	-	Non-required	-	-	-	+	-	-	-	-	+	+	-	-	+	+	+	-	+	+	+	-	-	+	3.082	+	+	-	-	-	+
SmFES_28	SmFES	Adult	424.93	3.64	4	2	8	In domain	-	III	+	+	-	+	-	-	+	-	-	Non-required	+	-	+	-	-	-	-	+	+	+	-	-	-	+	+	-	+	+	+	+	-	+	2.259	+	+	-	-	-	+
SmFES_5	SmFES	Adult	394.43	2.42	6	3	8	In domain	-	III	+	+	-	+	-	-	+	-	-	Non-required	-	-	+	-	-	-	-	-	+	+	-	-	+	-	+	-	+	+	+	+	-	+	2.052	+	+	-	-	-	-
SmFES_7	SmFES	Adult	424.48	3.85	5	1	7	In domain	-	III	+	+	-	+	-	-	+	-	-	Non-required	-	-	+	-	-	-	-	-	+	+	-	-	+	+	+	-	+	+	+	+	-	+	2.392	+	+	-	-	-	+
SmJNK_5	SmJNK	Adult	336.39	3.84	4	0	4	In domain	+	III	+	+	-	+	+	-	+	+	-	Non-required	-	-	+	+	-	-	-	+	+	+	-	-	+	-	+	-	+	+	+	+	-	+	1.798	+	+	-	+	-	+
SmJNK_6	SmJNK	Adult	309.82	3.08	4	1	5	In domain	-	III	+	+	-	+	-	-	+	+	-	Non-required	+	+	+	+	-	-	-	-	-	+	-	-	+	+	+	-	+	+	+	-	-	+	2.586	+	+	-	-	-	-
SmJNK_9	SmJNK	Adult	411.51	2.44	6	2	7	In domain	-	III	+	+	-	+	-	-	+	+	-	Non-required	-	-	+	-	-	-	-	-	+	+	-	-	+	+	+	+	+	+	+	+	-	+	2.118	+	+	-	-	-	+
Smp38_10	Smp38	Adult	472.61	2.3	5	3	9	In domain	-	III	-	-	-	+	-	-	+	-	-	Non-required	+	-	-	-	-	-	-	+	+	-	-	-	+	+	-	-	+	+	+	+	-	+	2.818	+	+	-	-	-	+
Smp38_12	Smp38	Adult	341.4	2.12	7	1	5	In domain	-	III	+	+	-	+	-	-	+	+	-	Non-required	-	-	+	-	-	-	-	+	+	+	-	-	+	+	+	-	+	-	+	-	-	+	2.485	+	+	-	-	-	-
Smp38_14	Smp38	Adult	427.48	1.67	6	2	8	In domain	-	III	-	-	-	+	-	-	+	-	-	Non-required	-	-	-	-	-	-	-	-	+	+	-	-	+	+	+	-	+	+	+	+	-	+	2.66	+	+	-	-	-	+
Smp38_15	Smp38	Adult	480.93	2.61	7	2	7	In domain	-	III	+	-	-	+	-	-	+	+	-	Non-required	-	-	-	-	-	-	-	+	+	+	-	-	+	+	+	-	+	+	+	-	-	+	2.436	+	+	-	-	-	+
Smp38_3	Smp38	Adult	373.45	3.05	5	0	5	In domain	-	III	+	-	-	+	-	-	+	+	-	Non-required	-	-	+	+	-	-	-	+	+	+	-	-	+	+	+	-	-	+	+	-	-	+	1.895	+	+	-	-	-	+
Smp38_9	Smp38	Adult	387.39	4.12	4	2	6	In domain	-	III	-	-	-	+	-	-	+	-	-	Non-required	+	+	+	+	-	-	-	-	-	-	-	-	+	+	+	-	+	-	+	+	-	+	2.457	+	+	-	-	-	-
SmPank_11	SmPank	Adult	374.42	2.35	6	2	5	In domain	-	III	+	+	-	+	-	-	+	+	-	Non-required	+	-	-	-	+	-	-	-	+	-	-	-	+	+	+	-	+	-	+	+	-	+	2.26221	+	+	-	-	-	-
SmPank_17	SmPank	Adult	445.61	3.06	5	1	7	In domain	-	III	+	-	-	+	-	-	+	-	-	Non-required	-	-	+	+	-	-	-	+	+	+	-	-	-	+	-	-	+	+	+	-	-	+	2.75756	+	+	-	-	-	+
SmPank_19	SmPank	Adult	400.45	2.82	6	1	8	In domain	-	III	+	+	-	+	+	-	+	-	-	Non-required	-	-	+	+	-	-	-	+	+	+	-	-	+	+	+	-	+	+	+	+	-	+	3.04503	+	+	-	-	-	+
SmPank_24	SmPank	Adult	410.5	3.78	6	2	7	In domain	-	III	+	+	-	+	-	-	+	-	-	Non-required	-	-	+	+	-	-	-	+	+	+	-	-	+	+	+	-	+	+	+	-	-	+	1.91734	+	+	-	-	-	+
SmPank_26	SmPank	Adult	447.28	4.95	6	0	7	In domain	-	III	+	+	-	+	-	-	+	+	-	Danger	-	+	+	+	-	-	-	-	+	+	-	-	+	+	+	+	+	+	+	+	-	+	1.6348	+	+	-	-	-	+
SmPank_27	SmPank	Adult	373.4	3.73	4	1	6	In domain	+	III	-	+	-	+	-	-	+	-	-	Non-required	+	+	+	+	-	-	-	+	+	+	-	-	+	+	-	+	+	-	+	+	-	+	2.73528	+	+	-	-	-	-
SmPank_28	SmPank	Adult	425.51	3.97	5	2	8	In domain	-	III	+	-	-	+	-	-	+	-	-	Non-required	-	-	-	+	-	-	-	-	+	-	-	-	+	+	-	-	+	+	+	-	-	+	2.35932	+	+	-	-	-	+
SmPank_3	SmPank	Adult	405.52	2.93	5	1	6	In domain	-	III	+	+	-	+	-	-	+	-	-	Non-required	-	-	-	-	-	-	-	+	+	+	-	-	-	+	-	-	+	-	+	+	-	+	2.82161	+	+	-	-	-	-
SmPank_35	SmPank	Adult	401.51	4.01	7	0	6	In domain	+	III	-	+	-	+	-	-	+	-	-	Non-required	-	-	+	+	-	-	-	+	+	+	-	-	+	+	+	-	+	+	+	-	-	+	2.79363	+	+	-	-	-	+
SmPank_38	SmPank	Adult	415.56	4.66	5	2	6	In domain	-	III	+	+	-	+	-	-	+	-	-	Non-required	+	-	+	-	-	-	-	+	+	+	-	-	-	+	-	-	+	+	+	-	-	+	3.43779	+	+	-	-	-	+
SmPank_46	SmPank	Adult	420.55	2.09	9	2	9	In domain	+	III	-	+	-	+	-	-	-	-	-	Danger	-	+	+	+	-	-	-	+	+	+	-	-	+	+	+	-	+	+	+	-	-	+	2.25426	+	+	-	-	-	-
SmPank_48	SmPank	Adult	364.46	3.01	4	1	6	In domain	+	III	-	+	-	+	-	-	+	+	-	Non-required	+	-	-	-	-	-	-	-	+	+	-	-	-	+	+	-	-	+	+	+	-	+	2.91178	+	+	-	-	-	-
SmPank_5	SmPank	Adult	414.88	2.92	8	2	6	In domain	-	III	+	+	-	+	-	-	+	-	-	Non-required	+	+	+	+	-	-	-	+	+	+	-	-	+	+	+	-	+	+	+	+	-	+	2.14419	+	+	-	-	-	+
SmPank_6	SmPank	Adult	380.51	2.07	5	1	6	In domain	-	III	-	-	-	+	-	-	+	-	-	Non-required	+	-	+	+	+	-	-	-	+	+	-	-	-	+	-	-	-	+	+	+	-	+	2.94931	+	+	-	-	-	-
SmPank_76	SmPank	Adult	321.47	3.1	5	1	5	In domain	-	III	-	-	-	+	-	-	+	-	-	Non-required	+	+	+	-	-	-	-	-	+	+	-	-	+	+	-	-	-	+	+	-	-	+	2.34344	+	+	-	-	-	-
SmPank_77	SmPank	Adult	313.361	2.8147	5	2	4	In domain	-	III	-	-	-	+	-	-	+	-	-	Danger	+	+	-	+	-	-	-	+	+	+	-	-	-	-	-	-	+	+	+	-	-	+	2.20321	+	+	-	-	-	-
SmPank_8	SmPank	Adult	357.29	2.08	7	2	6	In domain	-	III	-	+	-	+	-	-	+	-	-	Non-required	-	+	+	+	-	-	-	-	-	+	-	-	+	-	+	-	-	-	+	-	-	+	2.89164	+	+	-	-	-	-
SmPank_80	SmPank	Adult	357.29	2.08	7	2	6	In domain	-	III	-	+	-	+	-	-	+	-	-	Non-required	-	+	+	+	-	-	-	-	-	+	-	-	+	-	+	-	-	-	+	-	-	+	2.89164	+	+	-	-	-	-
SmPank_82	SmPank	Adult	426.49	4.3	6	0	8	In domain	-	III	+	-	-	+	-	-	+	-	-	Non-required	-	-	+	+	+	-	-	+	+	+	-	-	+	+	+	-	+	+	+	+	-	+	2.292	+	+	-	-	-	+
SmPank_86	SmPank	Adult	315.44	3.02	4	1	4	In domain	-	III	-	-	-	+	-	-	-	+	-	Non-required	+	-	+	-	-	-	-	+	+	+	-	-	-	+	-	-	-	+	+	+	-	+	1.8065	+	+	-	-	-	-
SmPank_89	SmPank	Adult	444	3.74	6	2	7	In domain	-	III	-	+	-	+	-	-	+	-	-	Non-required	-	-	+	-	+	-	-	+	+	+	-	-	+	+	-	-	+	+	+	+	-	+	3.27708	+	+	-	-	-	-
SmPank_9	SmPank	Adult	341.41	2.65	5	2	4	In domain	-	III	+	+	-	+	-	-	+	-	-	Non-required	-	-	-	-	-	-	-	-	+	-	-	-	+	-	+	-	-	-	+	-	-	+	2.58164	+	+	-	-	-	-
SmERK1_14	SmERK1	Schistosomula	489.59	2.25	7	2	8	In domain	-	III	-	-	-	+	-	-	+	-	-	Non-required	-	-	-	-	-	-	-	-	-	-	-	-	+	+	+	-	+	+	+	+	-	+	3.35	+	+	-	-	-	+
SmERK1_15	SmERK1	Schistosomula	457.58	3.78	8	3	8	In domain	+	III	+	+	-	+	-	-	+	-	-	Non-required	-	-	+	+	-	-	-	+	+	+	-	-	+	+	+	+	+	+	+	-	-	+	2.642	+	+	-	-	-	+
SmERK2_3	SmERK2	Schistosomula	425.51	3.32	7	2	8	In domain	-	III	+	+	-	+	-	-	+	-	-	Non-required	-	-	-	+	-	-	-	-	+	+	-	-	+	+	+	-	+	+	+	+	-	+	1.914	+	+	-	-	-	+
SmFES_12	SmFES	Schistosomula	457.98	5.12	5	2	9	In domain	-	III	+	-	-	+	-	-	+	-	-	Non-required	+	-	+	+	-	-	-	+	+	+	-	-	+	+	+	-	+	+	+	-	-	+	2.303	+	+	-	-	-	+
SmFES_4	SmFES	Schistosomula	352.46	3.23	5	1	6	In domain	+	III	-	+	-	+	-	-	+	-	-	Non-required	-	+	+	+	+	-	-	+	+	+	-	-	+	+	+	-	+	+	+	+	-	+	2.596	+	+	-	-	-	+
SmFES_6	SmFES	Schistosomula	774.97	8.94	15	1	11	Warning	-	III	+	+	-	+	-	-	+	-	-	Non-required	+	+	+	+	+	-	-	+	+	+	-	-	+	+	+	-	+	+	+	-	-	+	2.542	+	+	+	-	-	+
SmJNK_4	SmJNK	Schistosomula	358.35	2.27	7	0	6	In domain	+	III	+	-	-	-	-	-	+	+	-	Non-required	-	+	+	-	-	-	-	-	+	+	-	-	+	+	+	+	+	+	+	-	-	+	1.957	+	+	-	-	-	+
Smp38_1	Smp38	Schistosomula	441.51	3.06	6	1	8	In domain	-	III	+	-	-	+	-	-	+	-	-	Non-required	-	-	+	+	-	-	-	-	+	+	-	-	-	+	-	-	+	+	+	-	-	+	2.98	+	+	-	-	-	+
SmPank_14	SmPank	Schistosomula	368.41	2.04	7	1	7	In domain	-	III	-	-	-	+	-	-	+	+	-	Non-required	-	-	+	+	-	-	-	+	+	+	-	-	-	+	+	-	+	+	+	+	-	+	2.54301	+	+	-	-	-	-
SmPank_16	SmPank	Schistosomula	441.92	3.76	6	1	8	In domain	-	III	+	-	-	+	-	-	+	-	-	Non-required	-	-	+	+	-	-	-	-	+	+	-	-	+	+	+	-	+	+	+	-	-	+	1.9791	+	+	-	-	-	+
SmPank_20	SmPank	Schistosomula	438.51	3.5	5	2	8	In domain	-	III	+	-	-	+	-	-	+	-	-	Non-required	+	-	-	+	-	-	-	+	+	+	-	-	+	+	+	-	+	+	+	-	-	+	2.54109	+	+	-	-	-	+
SmPank_23	SmPank	Schistosomula	436.53	3.52	6	2	8	In domain	-	III	-	+	-	+	-	-	+	-	-	Non-required	+	-	-	-	-	-	-	-	+	+	-	-	+	+	-	-	-	+	+	-	-	+	2.84209	+	+	-	-	-	+
SmPank_49	SmPank	Schistosomula	363.47	3.58	4	2	7	In domain	-	III	+	+	-	+	-	-	+	+	-	Non-required	+	-	-	-	-	-	-	-	+	-	-	-	+	+	-	-	+	+	+	+	-	+	1.66151	+	+	-	-	-	+
SmPank_52	SmPank	Schistosomula	370.36	3.4	5	2	5	In domain	-	III	+	+	-	+	-	-	+	-	-	Non-required	+	-	-	-	-	-	-	-	+	+	-	-	+	+	+	-	+	-	+	-	-	+	2.46279	+	+	-	-	-	-
SmPank_55	SmPank	Schistosomula	364.45	2.79	5	0	8	In domain	-	III	-	+	-	+	-	-	+	+	-	Non-required	-	-	+	+	-	-	-	-	+	+	-	-	+	+	+	-	+	+	+	+	-	+	2.29171	+	+	-	-	-	+
SmPank_70	SmPank	Schistosomula	331.33	1.82	7	1	6	In domain	-	III	+	+	-	+	-	-	+	-	-	Non-required	-	-	+	-	-	-	-	-	+	+	-	-	+	+	+	-	+	+	+	-	-	+	2.32289	+	+	-	-	-	-
SmPank_73	SmPank	Schistosomula	375.43	4.74	6	1	8	In domain	-	III	+	+	-	+	-	-	+	-	-	Non-required	+	+	+	+	-	-	-	+	+	+	-	-	+	+	+	-	+	+	+	+	-	+	2.30202	+	+	-	-	-	+
SmFES_15	SmFES	Both	459.61	2.84	5	0	8	In domain	-	III	+	-	-	+	-	-	+	-	-	Non-required	-	-	+	-	-	-	+	+	+	-	-	-	+	+	+	+	+	+	+	+	-	+	2.692	+	+	-	-	-	+
SmFES_17	SmFES	Both	420.47	3.9	6	2	7	In domain	-	III	+	+	-	+	-	-	+	-	-	Non-required	-	-	+	+	-	-	-	-	+	+	-	-	+	+	+	-	+	+	+	+	-	+	2.255	+	+	-	-	-	+
SmFES_18	SmFES	Both	446.89	4.39	4	2	5	In domain	-	III	+	-	-	+	-	-	+	-	-	Non-required	+	-	+	+	-	-	-	-	+	+	-	-	+	+	+	-	+	+	+	+	-	+	3.032	+	+	-	-	-	+
SmFES_20	SmFES	Both	390.4	2.94	7	1	6	In domain	-	III	+	-	-	+	-	-	+	+	-	Non-required	+	-	-	-	-	-	-	-	+	+	-	-	+	+	+	-	+	+	+	+	-	+	2.327	+	+	-	-	-	+
SmFES_21	SmFES	Both	468.54	3.5	7	2	9	In domain	-	III	+	+	-	+	-	-	+	-	-	Non-required	-	-	+	+	-	-	-	+	+	+	-	-	+	+	+	-	+	+	+	-	-	+	3.191	+	+	-	-	-	+
SmFES_22	SmFES	Both	474.35	4.2	5	2	9	In domain	-	III	+	+	-	+	-	-	+	-	-	Non-required	-	-	-	-	-	-	-	-	+	+	-	-	+	+	+	-	+	-	+	-	-	+	2.605	+	+	-	-	-	+
SmFES_27	SmFES	Both	479.96	4.64	7	1	8	In domain	-	III	-	-	-	+	-	-	+	-	-	Non-required	-	+	+	+	-	-	-	+	+	+	-	-	+	+	+	-	+	+	+	+	-	+	2.767	+	+	-	-	-	+
SmFES_8	SmFES	Both	443.59	4.3	5	1	7	In domain	-	III	+	+	-	+	-	-	+	-	-	Non-required	-	+	+	+	-	-	-	-	+	+	-	-	+	+	+	-	+	+	+	-	-	+	2.915	+	+	-	-	-	+
SmFES_9	SmFES	Both	410.43	3.1	8	1	8	In domain	-	III	+	+	-	+	+	-	+	-	-	Non-required	-	-	-	-	-	-	-	-	+	-	-	-	+	-	+	-	+	-	+	+	-	+	2.285	+	+	-	-	-	+
SmJNK_8	SmJNK	Both	368.48	3.87	4	1	6	In domain	-	III	+	-	-	+	-	-	+	+	-	Non-required	-	-	+	-	-	-	-	+	+	+	-	-	+	+	+	-	-	+	+	-	-	+	2.72	+	+	-	-	+	+
Smp38_11	Smp38	Both	482.44	3.57	6	2	8	In domain	-	III	-	-	-	+	-	-	+	-	-	Non-required	-	-	+	+	-	-	-	-	+	+	-	-	+	+	-	-	+	+	+	+	-	+	2.934	+	+	-	-	-	+
Smp38_13	Smp38	Both	415.49	3.71	3	3	8	In domain	-	III	-	-	-	+	-	-	+	-	-	Non-required	-	-	+	+	-	-	-	+	-	+	-	-	-	+	-	-	+	+	+	-	-	+	2.697	+	+	-	-	-	-
Smp38_7	Smp38	Both	364.26	4.67	4	1	4	In domain	-	III	+	+	-	+	-	-	+	-	-	Non-required	+	+	+	+	-	-	-	+	+	+	-	-	+	+	+	-	+	+	+	+	-	+	2.124	+	+	-	-	-	-
Smp38_8	Smp38	Both	415.42	5.23	5	3	6	In domain	-	III	+	+	-	+	-	-	+	-	-	Non-required	-	+	+	-	-	-	-	-	+	-	-	-	+	-	+	-	+	+	+	+	-	+	2.664	+	+	-	-	-	+
SmPank_12	SmPank	Both	499.1	3.5	6	1	9	In domain	-	III	+	-	-	+	-	-	+	-	-	Non-required	+	-	+	+	-	-	-	+	+	+	-	-	-	+	-	-	+	+	+	-	-	+	3.75014	+	+	-	-	-	+
SmPank_13	SmPank	Both	325.34	3.39	4	1	5	In domain	-	III	+	+	-	+	-	-	+	+	-	Non-required	-	+	+	+	-	-	-	+	+	+	-	-	+	+	+	-	+	+	+	-	-	+	1.9024	+	+	-	-	-	-
SmPank_15	SmPank	Both	435.49	0.69	8	2	6	In domain	-	III	+	+	-	+	-	-	+	-	-	Non-required	-	-	-	-	-	-	-	-	+	+	-	-	-	+	+	-	+	+	-	-	-	+	3.45649	+	+	-	-	-	-
SmPank_21	SmPank	Both	329.44	3.23	5	1	8	In domain	-	III	-	+	-	+	-	-	+	+	-	Non-required	+	+	+	-	-	+	+	+	+	+	-	-	+	-	-	-	+	+	+	+	-	+	2.49028	+	+	-	+	-	+
SmPank_88	SmPank	Both	395.41	5.01	5	1	5	In domain	-	III	+	+	-	+	-	-	+	-	-	Non-required	-	+	+	+	-	-	-	+	+	+	-	-	+	+	+	-	+	+	+	+	-	+	2.72863	+	+	-	-	-	-
[truncated: 8 more columns]

## Sheet: ADMET-score
Compound	Target	Activity	Ames mutagenesis	Acute Oral Toxicity (c)	Caco-2	Carcinogenicity binary	Carcinogenicity trinary	CYP1A2 inhibition	CYP2C19 inhibition	CYP2C9 inhibition	CYP2C9 substrate	CYP2D6 inhibition	CYP2D6 substrate	CYP3A4 inhibition	CYP3A4 substrate	CYP inhibitory promiscuity	Human either-a-go-go inhibition	Human Intestinal Absorption	OCT2 inhibitor	P-glycoprotein inhibitor	P-glycoprotein substrate	admet-score
SmPank_9	SmPank	Adult	1	1	1	1	1	1	1	1	1	1	1	1	0	1	1	1	1	1	0	0.91981
SmERK1_14	SmERK1	Schistosomula	1	1	1	1	1	1	1	1	1	1	1	1	1	1	0	1	1	0	1	0.898456
SmPank_11	SmPank	Adult	1	1	0	1	1	1	1	1	0	1	1	1	0	1	1	1	1	1	1	0.890587
SmFES_9	SmFES	Both	1	1	1	1	1	1	1	1	1	1	1	1	0	1	1	1	1	0	0	0.871148
SmERK1_8	SmERK1	Adult	1	1	1	1	1	1	1	1	1	1	1	1	0	1	0	1	1	0	1	0.863396
SmERK2_11	SmERK2	Adult	1	1	1	1	1	1	1	1	1	1	1	1	0	1	0	1	1	0	1	0.863396
SmPank_52	SmPank	Schistosomula	1	1	1	1	1	1	1	1	1	1	1	1	0	0	1	1	1	1	0	0.857168
SmFES_22	SmFES	Both	1	1	1	1	1	1	1	1	1	1	1	1	0	0	1	1	1	0	1	0.853638
Smp38_9	Smp38	Adult	1	1	1	1	1	0	0	0	1	1	1	1	1	1	1	1	1	1	0	0.850249
SmERK1_5	SmERK1	Adult	1	1	1	1	1	1	0	1	1	1	1	1	0	1	0	1	1	1	0	0.831945
Smp38_10	Smp38	Adult	1	1	1	1	1	1	1	1	1	1	1	0	0	1	0	1	1	0	1	0.818825
SmFES_1	SmFES	Adult	1	1	1	1	1	1	1	1	1	1	1	1	0	1	0	1	1	0	0	0.818265
SmPank_3	SmPank	Adult	1	1	1	1	1	1	1	1	1	1	1	0	0	0	1	1	1	1	0	0.812597
SmPank_23	SmPank	Schistosomula	1	1	1	1	1	1	1	1	1	1	1	1	0	0	0	1	1	0	1	0.800754
Smp38_8	Smp38	Both	1	1	1	1	1	0	0	1	1	1	1	1	0	1	0	1	1	0	1	0.797419
SmPank_8	SmPank	Adult	1	1	1	1	1	0	0	0	1	1	1	1	1	0	1	1	1	1	0	0.787607
SmPank_80	SmPank	Adult	1	1	1	1	1	0	0	0	1	1	1	1	1	0	1	1	1	1	0	0.787607
SmFES_10	SmFES	Adult	1	1	1	0	1	1	1	1	1	1	1	0	0	1	1	1	1	0	1	0.782371
SmPank_28	SmPank	Adult	1	1	1	1	1	1	1	0	1	1	1	1	0	1	0	1	1	0	0	0.779621
SmPank_49	SmPank	Schistosomula	1	1	0	1	1	1	1	1	1	1	1	1	0	1	0	1	1	0	0	0.778215
SmERK1_10	SmERK1	Adult	1	1	1	1	1	1	1	1	0	1	1	0	1	1	0	1	1	0	0	0.77445
SmFES_5	SmFES	Adult	1	1	1	1	1	1	0	1	1	1	1	1	0	0	0	1	1	1	0	0.769303
SmPank_70	SmPank	Schistosomula	1	1	1	1	1	1	0	1	1	1	1	1	0	0	0	1	1	1	0	0.769303
Smp38_13	Smp38	Both	1	1	1	1	1	1	0	0	1	1	1	0	1	0	0	1	1	1	1	0.766279
SmFES_7	SmFES	Adult	1	1	1	1	1	1	0	1	1	1	1	1	0	0	0	1	1	0	1	0.765772
SmERK1_4	SmERK1	Adult	1	1	1	1	1	1	1	1	1	1	1	1	0	0	0	1	1	0	0	0.755623
Smp38_14	Smp38	Adult	1	1	1	1	1	1	1	1	1	1	1	1	0	0	0	1	1	0	0	0.755623
SmERK1_1	SmERK1	Adult	0	1	1	1	1	1	1	1	1	1	1	0	0	1	0	1	1	1	0	0.74391
SmPank_6	SmPank	Adult	1	1	1	1	1	1	0	0	0	1	1	1	0	0	0	1	1	1	1	0.741486
SmJNK_6	SmJNK	Adult	1	1	0	1	1	0	0	0	1	1	1	1	1	0	0	1	1	1	1	0.739805
SmPank_76	SmPank	Adult	1	1	1	1	1	0	0	1	1	1	1	1	0	0	0	1	1	1	0	0.738308
Smp38_12	Smp38	Adult	1	1	0	1	1	1	0	1	1	1	1	0	0	0	1	1	1	1	0	0.737565
SmFES_2	SmFES	Adult	1	1	1	1	1	1	0	0	1	1	1	0	0	0	0	1	1	1	1	0.731219
SmPank_86	SmPank	Adult	1	1	0	1	1	1	0	1	1	1	1	0	0	0	0	1	1	1	1	0.729813
SmFES_17	SmFES	Both	1	1	1	1	1	1	0	0	1	1	1	1	0	0	0	1	1	0	1	0.727128
SmERK2_3	SmERK2	Schistosomula	1	1	1	1	1	1	1	0	1	1	1	1	0	0	0	1	1	0	0	0.716979
SmFES_20	SmFES	Both	1	1	0	1	1	1	1	1	1	1	1	1	0	0	0	1	1	0	0	0.715573
SmFES_15	SmFES	Both	1	1	1	1	1	1	0	1	1	1	0	0	0	1	0	1	1	0	0	0.708798
SmPank_15	SmPank	Both	1	1	1	1	1	1	1	1	1	1	1	1	0	0	0	0	1	1	0	0.705945
SmFES_19	SmFES	Adult	1	1	1	1	1	0	0	1	1	1	1	0	0	0	0	1	1	1	0	0.693737
Praziquantel	ND	Adult	1	1	0	1	1	0	0	1	0	1	1	1	0	1	0	1	0	1	0	0.69319
SmPank_89	SmPank	Adult	1	1	1	1	1	1	0	1	0	1	1	0	0	0	0	1	1	1	0	0.690428
SmPank_48	SmPank	Adult	0	1	0	1	1	1	1	1	1	1	1	1	0	0	0	1	1	1	0	0.68579
SmPank_19	SmPank	Adult	1	1	1	1	1	1	0	0	1	1	1	0	0	0	0	1	1	0	1	0.682557
SmFES_24	SmFES	Adult	1	1	1	1	1	1	0	0	1	1	1	1	0	0	0	1	1	0	0	0.681997
Smp38_1	Smp38	Schistosomula	1	1	1	1	1	1	0	0	1	1	1	1	0	0	0	1	1	0	0	0.681997
SmPank_16	SmPank	Schistosomula	1	1	1	1	1	1	0	0	1	1	1	1	0	0	0	1	1	0	0	0.681997
SmFES_18	SmFES	Both	1	1	1	1	1	1	0	0	1	1	1	1	0	0	0	1	1	0	0	0.681997
Smp38_11	Smp38	Both	1	1	1	1	1	1	0	0	1	1	1	1	0	0	0	1	1	0	0	0.681997
SmJNK_9	SmJNK	Adult	1	1	0	1	1	1	0	1	1	1	1	1	0	0	0	1	1	0	0	0.680591
SmFES_26	SmFES	Adult	1	1	0	1	1	1	1	0	1	1	1	1	0	0	0	1	1	0	0	0.676929
SmFES_28	SmFES	Adult	1	1	1	1	1	1	0	1	1	1	1	0	0	0	0	1	1	0	0	0.67607
SmPank_38	SmPank	Adult	1	1	1	1	1	1	0	1	1	1	1	0	0	0	0	1	1	0	0	0.67607
SmPank_20	SmPank	Schistosomula	1	1	1	1	1	1	1	0	1	1	1	0	0	0	0	1	1	0	0	0.672408
Smp38_15	Smp38	Adult	1	1	0	1	1	1	1	1	1	1	1	0	0	0	0	1	1	0	0	0.671002
SmFES_14	SmFES	Adult	1	1	1	1	1	0	0	1	0	1	1	1	0	0	0	1	1	0	0	0.655342
Smp38_7	Smp38	Both	1	1	1	1	1	0	0	0	1	1	1	0	0	0	0	1	1	1	0	0.655093
SmPank_88	SmPank	Both	1	1	1	1	1	0	0	0	1	1	1	0	0	0	0	1	1	1	0	0.655093
SmPank_5	SmPank	Adult	1	1	1	1	1	0	0	0	1	1	1	0	0	0	0	1	1	0	1	0.651562
SmFES_8	SmFES	Both	1	1	1	1	1	0	0	0	1	1	1	1	0	0	0	1	1	0	0	0.651002
SmPank_82	SmPank	Adult	1	1	1	1	1	1	0	0	0	1	1	0	0	0	0	1	1	0	1	0.648253
SmERK1_11	SmERK1	Adult	1	1	1	1	1	1	0	0	0	1	1	1	0	0	0	1	1	0	0	0.647693
SmPank_14	SmPank	Schistosomula	1	1	0	1	1	1	0	0	1	1	1	0	0	0	0	1	1	1	0	0.646038
SmFES_23	SmFES	Adult	1	1	0	1	1	1	0	0	1	1	1	0	0	0	0	1	1	0	1	0.642507
SmPank_55	SmPank	Schistosomula	1	1	0	1	1	1	0	0	1	1	1	1	0	0	0	1	1	0	0	0.641947
SmFES_11	SmFES	Adult	1	1	1	1	1	1	0	0	1	1	1	0	0	0	0	1	1	0	0	0.637426
SmPank_17	SmPank	Adult	1	1	1	1	1	1	0	0	1	1	1	0	0	0	0	1	1	0	0	0.637426
SmPank_24	SmPank	Adult	1	1	1	1	1	1	0	0	1	1	1	0	0	0	0	1	1	0	0	0.637426
SmFES_12	SmFES	Schistosomula	1	1	1	1	1	1	0	0	1	1	1	0	0	0	0	1	1	0	0	0.637426
SmFES_21	SmFES	Both	1	1	1	1	1	1	0	0	1	1	1	0	0	0	0	1	1	0	0	0.637426
SmPank_12	SmPank	Both	1	1	1	1	1	1	0	0	1	1	1	0	0	0	0	1	1	0	0	0.637426
SmPank_27	SmPank	Adult	0	1	1	1	1	0	0	0	1	1	1	0	0	0	1	1	1	1	0	0.629531
SmFES_6	SmFES	Schistosomula	1	1	1	1	1	0	0	0	0	1	1	0	0	0	0	1	1	0	1	0.617258
SmPank_13	SmPank	Both	1	1	0	1	1	0	0	0	1	1	1	0	0	0	0	1	1	1	0	0.615043
SmERK1_2	SmERK1	Adult	0	1	1	1	1	1	0	0	1	1	1	0	0	0	1	1	1	0	0	0.611864
SmFES_25	SmFES	Adult	1	1	1	1	1	0	0	0	1	1	1	0	0	0	0	1	1	0	0	0.606431
SmPank_73	SmPank	Schistosomula	1	1	1	1	1	0	0	0	1	1	1	0	0	0	0	1	1	0	0	0.606431
SmFES_27	SmFES	Both	1	1	1	1	1	0	0	0	1	1	1	0	0	0	0	1	1	0	0	0.606431
SmFES_13	SmFES	Adult	1	1	1	1	1	1	0	0	0	1	1	0	0	0	0	1	1	0	0	0.603122
SmJNK_8	SmJNK	Both	1	1	0	1	1	1	0	1	1	1	1	0	0	0	0	1	0	0	0	0.602615
SmPank_77	SmPank	Adult	1	1	1	1	0	0	1	0	1	1	1	0	0	0	0	1	1	1	0	0.600737
Smp38_3	Smp38	Adult	1	1	0	1	1	1	0	0	1	1	1	0	0	0	0	1	1	0	0	0.597376
SmPank_21	SmPank	Both	1	1	0	1	1	0	0	1	1	0	0	0	0	0	0	1	1	0	1	0.583385
SmJNK_4	SmJNK	Schistosomula	0	1	0	1	1	0	0	1	1	1	1	1	0	0	0	1	1	0	0	0.571151
SmPank_35	SmPank	Adult	0	1	1	1	1	1	0	0	1	1	1	0	0	0	0	1	1	0	0	0.558981
SmERK1_15	SmERK1	Schistosomula	0	1	1	1	1	1	0	0	1	1	1	0	0	0	0	1	1	0	0	0.558981
SmFES_4	SmFES	Schistosomula	0	1	1	1	1	0	0	0	0	1	1	0	0	0	0	1	1	0	1	0.538812
SmPank_26	SmPank	Adult	1	1	0	1	0	0	0	0	1	1	1	1	0	0	0	1	1	0	0	0.521615
SmJNK_5	SmJNK	Adult	0	1	0	1	1	1	0	0	1	1	1	0	0	0	0	1	1	0	0	0.518931
SmPank_46	SmPank	Adult	0	1	1	1	0	0	0	0	1	1	1	0	0	0	0	1	1	1	0	0.48731
